# Supplementary material for: Method for the Isolation of “RNA-seq-Quality” RNA from Human Intervertebral Discs after Mortar and Pestle Homogenization
Source: Cells. 2022 Nov 11;11(22):3578. doi: 10.3390/cells11223578 (PMC9688557; doi:10.3390/cells11223578)
Supplement: Supplementary file 1 [file cells-11-03578-s001.zip]

Archive with 7 entries (6 files):
- File S1/
- File S1/KEV_MTU_MAA_TSA_SGH.xad
- File S1/K_N.xad
- File S1/R1-R6.xad
- File S1/Yag1.xad
- Table S1 - full RIN and concentration data.xlsx
- Table S2.xlsx
