# Supplementary material for: Method for the Isolation of “RNA-seq-Quality” RNA from Human Intervertebral Discs after Mortar and Pestle Homogenization
Source: Cells. 2022 Nov 11;11(22):3578. doi: 10.3390/cells11223578 (PMC9688557; doi:10.3390/cells11223578)
Supplement: Supplementary file 1 [file cells-11-03578-s001.zip › File S1/KEV_MTU_MAA_TSA_SGH.xad]

<?xml version="1.0" encoding="UTF-8"?>
<!--Do not edit this comment tag:788956de-4f1b-46aa-8271-1048a2120d9f:10:䐶䘳ㅂ䉅㌳㐴㡄䙂䈹ㅄ㡅㍅㙄㐱㤴〱:㑄䐱䌸㥄䘸〰㉂㐰㥅〸㤰㠹䍅㡆㈴䔷-->
<!--Do not edit this preview infomation:368699c4-0f05-457b-afce-daa16d5dd037:FJIBADwAPwB4AG0AbAAgAHYAZQByAHMAaQBvAG4APQAiADEALgAwACIAPwA+AA0ACgA8AFAA
cgBlAHYAaQBlAHcAPgA8AFQAaQB0AGwAZQA+AEUAdQBrAGEAcgB5AG8AdABlACAAVABvAHQA
YQBsACAAUgBOAEEAIABQAGkAYwBvADwALwBUAGkAdABsAGUAPgA8AEMAaABpAHAASQBuAGYA
bwA+ADwAVABhAGIAbABlAD4APABOAGEAbQBlAD4AQwBoAGkAcAAgAEkAbgBmAG8AcgBtAGEA
dABpAG8AbgA8AC8ATgBhAG0AZQA+ADwAUgBvAHcAcwA+ADwAUgBvAHcAPgA8AEMAZQBsAGwA
cwA+ADwAQwBlAGwAbAA+ADwAVgBhAGwAdQBlAD4AQwBoAGkAcAAgAEMAbwBtAG0AZQBuAHQA
PAAvAFYAYQBsAHUAZQA+ADwALwBDAGUAbABsAD4APABDAGUAbABsAD4APABWAGEAbAB1AGUA
PgAgADwALwBWAGEAbAB1AGUAPgA8AC8AQwBlAGwAbAA+ADwALwBDAGUAbABsAHMAPgA8AC8A
UgBvAHcAPgA8AFIAbwB3AD4APABDAGUAbABsAHMAPgA8AEMAZQBsAGwAPgA8AFYAYQBsAHUA
ZQA+AFMAYQBtAHAAbABlAHMAIABSAHUAbgA8AC8AVgBhAGwAdQBlAD4APAAvAEMAZQBsAGwA
PgA8AEMAZQBsAGwAPgA8AFYAYQBsAHUAZQAgAHgAbQBsAG4AcwA6AGQAdAA9ACIAdQByAG4A
OgBzAGMAaABlAG0AYQBzAC0AbQBpAGMAcgBvAHMAbwBmAHQALQBjAG8AbQA6AGQAYQB0AGEA
dAB5AHAAZQBzACIAIABkAHQAOgBkAHQAPQAiAGkANAAiAD4AMQAyADwALwBWAGEAbAB1AGUA
PgA8AC8AQwBlAGwAbAA+ADwALwBDAGUAbABsAHMAPgA8AC8AUgBvAHcAPgA8AFIAbwB3AD4A
PABDAGUAbABsAHMAPgA8AEMAZQBsAGwAPgA8AFYAYQBsAHUAZQA+AEQAYQB0AGUAIABSAGUA
YQBkADwALwBWAGEAbAB1AGUAPgA8AC8AQwBlAGwAbAA+ADwAQwBlAGwAbAA+ADwAVgBhAGwA
dQBlACAAZABhAHQAZQA9ACIAdAByAHUAZQAiAD4AMgAyAC8AMAA4AC8AMQA5ACAAMAA2ADoA
MwA4ADoAMgAyADwALwBWAGEAbAB1AGUAPgA8AC8AQwBlAGwAbAA+ADwALwBDAGUAbABsAHMA
PgA8AC8AUgBvAHcAPgA8AC8AUgBvAHcAcwA+ADwALwBUAGEAYgBsAGUAPgA8AC8AQwBoAGkA
cABJAG4AZgBvAD4APABTAGEAbQBwAGwAZQBzAEkAbgBmAG8APgA8AFQAYQBiAGwAZQA+ADwA
TgBhAG0AZQA+AFMAYQBtAHAAbABlACAASQBuAGYAbwByAG0AYQB0AGkAbwBuADwALwBOAGEA
bQBlAD4APABDAG8AbAB1AG0AbgBzAD4APABDAG8AbAB1AG0AbgA+ADwAVgBhAGwAdQBlAD4A
UwBhAG0AcABsAGUAIABOAGEAbQBlADwALwBWAGEAbAB1AGUAPgA8AC8AQwBvAGwAdQBtAG4A
PgA8AEMAbwBsAHUAbQBuAD4APABWAGEAbAB1AGUAPgBDAG8AbQBtAGUAbgB0ADwALwBWAGEA
bAB1AGUAPgA8AC8AQwBvAGwAdQBtAG4APgA8AC8AQwBvAGwAdQBtAG4AcwA+ADwAUgBvAHcA
cwA+ADwAUgBvAHcAPgA8AEMAZQBsAGwAcwA+ADwAQwBlAGwAbAA+ADwAVgBhAGwAdQBlAD4A
TQBBAEEAMQA8AC8AVgBhAGwAdQBlAD4APAAvAEMAZQBsAGwAPgA8AEMAZQBsAGwAPgA8AFYA
YQBsAHUAZQA+ACAAPAAvAFYAYQBsAHUAZQA+ADwALwBDAGUAbABsAD4APAAvAEMAZQBsAGwA
cwA+ADwALwBSAG8AdwA+ADwAUgBvAHcAPgA8AEMAZQBsAGwAcwA+ADwAQwBlAGwAbAA+ADwA
VgBhAGwAdQBlAD4ATQBBAEEAMgA8AC8AVgBhAGwAdQBlAD4APAAvAEMAZQBsAGwAPgA8AEMA
ZQBsAGwAPgA8AFYAYQBsAHUAZQA+ACAAPAAvAFYAYQBsAHUAZQA+ADwALwBDAGUAbABsAD4A
PAAvAEMAZQBsAGwAcwA+ADwALwBSAG8AdwA+ADwAUgBvAHcAPgA8AEMAZQBsAGwAcwA+ADwA
QwBlAGwAbAA+ADwAVgBhAGwAdQBlAD4ATQBBAEEAMwA8AC8AVgBhAGwAdQBlAD4APAAvAEMA
ZQBsAGwAPgA8AEMAZQBsAGwAPgA8AFYAYQBsAHUAZQA+ACAAPAAvAFYAYQBsAHUAZQA+ADwA
LwBDAGUAbABsAD4APAAvAEMAZQBsAGwAcwA+ADwALwBSAG8AdwA+ADwAUgBvAHcAPgA8AEMA
ZQBsAGwAcwA+ADwAQwBlAGwAbAA+ADwAVgBhAGwAdQBlAD4ASwBFAFYAMQA8AC8AVgBhAGwA
dQBlAD4APAAvAEMAZQBsAGwAPgA8AEMAZQBsAGwAPgA8AFYAYQBsAHUAZQA+ACAAPAAvAFYA
YQBsAHUAZQA+ADwALwBDAGUAbABsAD4APAAvAEMAZQBsAGwAcwA+ADwALwBSAG8AdwA+ADwA
UgBvAHcAPgA8AEMAZQBsAGwAcwA+ADwAQwBlAGwAbAA+ADwAVgBhAGwAdQBlAD4ASwBFAFYA
MgA8AC8AVgBhAGwAdQBlAD4APAAvAEMAZQBsAGwAPgA8AEMAZQBsAGwAPgA8AFYAYQBsAHUA
ZQA+ACAAPAAvAFYAYQBsAHUAZQA+ADwALwBDAGUAbABsAD4APAAvAEMAZQBsAGwAcwA+ADwA
LwBSAG8AdwA+ADwAUgBvAHcAPgA8AEMAZQBsAGwAcwA+ADwAQwBlAGwAbAA+ADwAVgBhAGwA
dQBlAD4ATQBUAFUAMQA8AC8AVgBhAGwAdQBlAD4APAAvAEMAZQBsAGwAPgA8AEMAZQBsAGwA
PgA8AFYAYQBsAHUAZQA+ACAAPAAvAFYAYQBsAHUAZQA+ADwALwBDAGUAbABsAD4APAAvAEMA
ZQBsAGwAcwA+ADwALwBSAG8AdwA+ADwAUgBvAHcAPgA8AEMAZQBsAGwAcwA+ADwAQwBlAGwA
bAA+ADwAVgBhAGwAdQBlAD4ATQBUAFUAMgA8AC8AVgBhAGwAdQBlAD4APAAvAEMAZQBsAGwA
PgA8AEMAZQBsAGwAPgA8AFYAYQBsAHUAZQA+ACAAPAAvAFYAYQBsAHUAZQA+ADwALwBDAGUA
bABsAD4APAAvAEMAZQBsAGwAcwA+ADwALwBSAG8AdwA+ADwAUgBvAHcAPgA8AEMAZQBsAGwA
cwA+ADwAQwBlAGwAbAA+ADwAVgBhAGwAdQBlAD4AVABTAEEAMQA8AC8AVgBhAGwAdQBlAD4A
PAAvAEMAZQBsAGwAPgA8AEMAZQBsAGwAPgA8AFYAYQBsAHUAZQA+ACAAPAAvAFYAYQBsAHUA
ZQA+ADwALwBDAGUAbABsAD4APAAvAEMAZQBsAGwAcwA+ADwALwBSAG8AdwA+ADwAUgBvAHcA
PgA8AEMAZQBsAGwAcwA+ADwAQwBlAGwAbAA+ADwAVgBhAGwAdQBlAD4AVABTAEEAMgA8AC8A
VgBhAGwAdQBlAD4APAAvAEMAZQBsAGwAPgA8AEMAZQBsAGwAPgA8AFYAYQBsAHUAZQA+ACAA
PAAvAFYAYQBsAHUAZQA+ADwALwBDAGUAbABsAD4APAAvAEMAZQBsAGwAcwA+ADwALwBSAG8A
dwA+ADwAUgBvAHcAPgA8AEMAZQBsAGwAcwA+ADwAQwBlAGwAbAA+ADwAVgBhAGwAdQBlAD4A
UwBHAEgAMQA8AC8AVgBhAGwAdQBlAD4APAAvAEMAZQBsAGwAPgA8AEMAZQBsAGwAPgA8AFYA
YQBsAHUAZQA+ACAAPAAvAFYAYQBsAHUAZQA+ADwALwBDAGUAbABsAD4APAAvAEMAZQBsAGwA
cwA+ADwALwBSAG8AdwA+ADwAUgBvAHcAPgA8AEMAZQBsAGwAcwA+ADwAQwBlAGwAbAA+ADwA
VgBhAGwAdQBlAD4AUwBHAEgAMgA8AC8AVgBhAGwAdQBlAD4APAAvAEMAZQBsAGwAPgA8AEMA
ZQBsAGwAPgA8AFYAYQBsAHUAZQA+ACAAPAAvAFYAYQBsAHUAZQA+ADwALwBDAGUAbABsAD4A
PAAvAEMAZQBsAGwAcwA+ADwALwBSAG8AdwA+ADwAUgBvAHcAPgA8AEMAZQBsAGwAcwA+ADwA
QwBlAGwAbAA+ADwAVgBhAGwAdQBlAD4ATABhAGQAZABlAHIAPAAvAFYAYQBsAHUAZQA+ADwA
LwBDAGUAbABsAD4APABDAGUAbABsAD4APABWAGEAbAB1AGUAPgAgADwALwBWAGEAbAB1AGUA
PgA8AC8AQwBlAGwAbAA+ADwALwBDAGUAbABsAHMAPgA8AC8AUgBvAHcAPgA8AC8AUgBvAHcA
cwA+ADwALwBUAGEAYgBsAGUAPgA8AC8AUwBhAG0AcABsAGUAcwBJAG4AZgBvAD4APABHAGUA
bABJAG0AYQBnAGUAIAB4AG0AbABuAHMAOgBkAHQAPQAiAHUAcgBuADoAcwBjAGgAZQBtAGEA
cwAtAG0AaQBjAHIAbwBzAG8AZgB0AC0AYwBvAG0AOgBkAGEAdABhAHQAeQBwAGUAcwAiACAA
ZAB0ADoAZAB0AD0AIgBiAGkAbgAuAGIAYQBzAGUANgA0ACIAPgAvADkAagAvADQAQQBBAFEA
UwBrAFoASgBSAGcAQQBCAEEAZwBBAEEAQQBRAEEAQgBBAEEARAAvADIAdwBCAEQAQQBBAEUA
QgBBAFEARQBCAEEAUQBFAEIAQQBRAEUAQgBBAFEARQBCAEEAUQBFAEIAQQBRAEUAQgBBAFEA
RQBCAEEAUQBFAEIAQQBRAEUAQgANAAoAQQBRAEUAQgBBAFEARQBCAEEAUQBFAEIAQQBRAEUA
QgBBAFEARQBCAEEAUQBFAEIAQQBRAEUAQgBBAFEARQBCAEEAUQBFAEIAQQBRAEUAQgBBAFEA
RQBCAEEAUQBIAC8AMgB3AEIARABBAFEARQBCAEEAUQBFAEIAQQBRAEUAQgBBAFEARQBCAEEA
UQBFAEIADQAKAEEAUQBFAEIAQQBRAEUAQgBBAFEARQBCAEEAUQBFAEIAQQBRAEUAQgBBAFEA
RQBCAEEAUQBFAEIAQQBRAEUAQgBBAFEARQBCAEEAUQBFAEIAQQBRAEUAQgBBAFEARQBCAEEA
UQBFAEIAQQBRAEUAQgBBAFEARQBCAEEAUQBFAEIAQQBRAEgALwB3AEEAQQBSAA0ACgBDAEEA
RQBzAEEAWABVAEQAQQBTAEkAQQBBAGgARQBCAEEAeABFAEIALwA4AFEAQQBIAHcAQQBBAEEA
UQBVAEIAQQBRAEUAQgBBAFEARQBBAEEAQQBBAEEAQQBBAEEAQQBBAEEARQBDAEEAdwBRAEYA
QgBnAGMASQBDAFEAbwBMAC8AOABRAEEAdABSAEEAQQANAAoAQQBnAEUARABBAHcASQBFAEEA
dwBVAEYAQgBBAFEAQQBBAEEARgA5AEEAUQBJAEQAQQBBAFEAUgBCAFIASQBoAE0AVQBFAEcA
RQAxAEYAaABCAHkASgB4AEYARABLAEIAawBhAEUASQBJADAASwB4AHcAUgBWAFMAMABmAEEA
awBNADIASgB5AGcAZwBrAEsADQAKAEYAaABjAFkARwBSAG8AbABKAGkAYwBvAEsAUwBvADAA
TgBUAFkAMwBPAEQAawA2AFEAMABSAEYAUgBrAGQASQBTAFUAcABUAFYARgBWAFcAVgAxAGgA
WgBXAG0ATgBrAFoAVwBaAG4AYQBHAGwAcQBjADMAUgAxAGQAbgBkADQAZQBYAHEARABoAEkA
VwBHAA0ACgBoADQAaQBKAGkAcABLAFQAbABKAFcAVwBsADUAaQBaAG0AcQBLAGoAcABLAFcA
bQBwADYAaQBwAHEAcgBLAHoAdABMAFcAMgB0ADcAaQA1AHUAcwBMAEQAeABNAFgARwB4ADgA
agBKAHkAdABMAFQAMQBOAFgAVwAxADkAagBaADIAdQBIAGkANAArAFQAbAANAAoANQB1AGYA
bwA2AGUAcgB4ADgAdgBQADAAOQBmAGIAMwArAFAAbgA2AC8AOABRAEEASAB3AEUAQQBBAHcA
RQBCAEEAUQBFAEIAQQBRAEUAQgBBAFEAQQBBAEEAQQBBAEEAQQBBAEUAQwBBAHcAUQBGAEIA
ZwBjAEkAQwBRAG8ATAAvADgAUQBBAHQAUgBFAEEADQAKAEEAZwBFAEMAQgBBAFEARABCAEEA
YwBGAEIAQQBRAEEAQQBRAEoAMwBBAEEARQBDAEEAeABFAEUAQgBTAEUAeABCAGgASgBCAFUA
UQBkAGgAYwBSAE0AaQBNAG8ARQBJAEYARQBLAFIAbwBiAEgAQgBDAFMATQB6AFUAdgBBAFYA
WQBuAEwAUgBDAGgAWQBrAA0ACgBOAE8ARQBsADgAUgBjAFkARwBSAG8AbQBKAHkAZwBwAEsA
agBVADIATgB6AGcANQBPAGsATgBFAFIAVQBaAEgAUwBFAGwASwBVADEAUgBWAFYAbABkAFkA
VwBWAHAAagBaAEcAVgBtAFoAMgBoAHAAYQBuAE4AMABkAFgAWgAzAGUASABsADYAZwBvAE8A
RQANAAoAaABZAGEASABpAEkAbQBLAGsAcABPAFUAbABaAGEAWABtAEoAbQBhAG8AcQBPAGsA
cABhAGEAbgBxAEsAbQBxAHMAcgBPADAAdABiAGEAMwB1AEwAbQA2AHcAcwBQAEUAeABjAGIA
SAB5AE0AbgBLADAAdABQAFUAMQBkAGIAWAAyAE4AbgBhADQAdQBQAGsADQAKADUAZQBiAG4A
NgBPAG4AcQA4AHYAUAAwADkAZgBiADMAKwBQAG4ANgAvADkAbwBBAEQAQQBNAEIAQQBBAEkA
UgBBAHgARQBBAFAAdwBEACsALwBpAHUAVgA4AFYAZQBPAFAAQgAvAGcAZQAwAEYANwA0AHUA
OABTADYATgA0AGUAaABlADMAdgByAHEAMgBUAA0ACgBVADcAKwBDADMAdQA3ACsATABUAFkA
bwA1AGIAMQBkAEsAcwBDADUAdgB0AFcAdQBJAEUAbQBnAEIAcwA5AE0AdAByAHUANwBrAGwA
dQBMAGUARwBLAEIANQByAGkARwBPAFQAcQBxACsASgBmADIAdgAvAGgAWgA0ACsAOABmAGYA
OABJAGYAcQAzAGcANwANAAoAUwB0AFIAOABSAFcAZgBoADMAVAB2AEYARAA2AHQAcAB0AHQA
TgBvAHEAZgAyAGYAdgAvAHMAbQA1AGoAdQBkAFAAcwA1AFQAYgBhADcAcQAyAG8ANgB0AEYA
YgBUAFcANwAyAE4AbgBKAHEAdQA3ACsAeQByAEcATABUADkAUAB0AGIAeQA2AHUARwAxAFAA
DQAKADYAWABoAEQASwBjAHMAegB6AGkASABMADgAcgB6AGoATQA2AGUAVQBaAGQAaQBYAGkA
UABiADQANgBwAFYAbwAwAFAAWgB1AGwAaABhADEAYQBsAFQAaABWAHgASwArAHIAdwBxAFYA
NgAxAE8AbgBRAGcANgB6AFUAWABLAHAAeQB3AFUANgBzAHEAZABPAA0ACgBmAG4AWgB0AGkA
cwBUAGcAcwB2AHgARwBKAHcAZQBHAGwAaQA4AFIAVABWAFAAMgBkAEMATQBaAHoAYwB1AGEA
cgBDAEUANQBPAEYAUAA5ADUASwBNAEkAUwBsAE4AOABpAGIAUwBqAGQAMgBpAHAAUwBYADIA
VABwAE8AcgA2AFQAcgAyAG4AMgArAHIAYQANAAoASABxAG0AbgBhAHoAcABkADMANQB2ADIA
WABVAHQASgB2AGIAYgBVAGQAUAB1AGYASQBtAGsAdABwAC8AcwA5ADUAWgB5AHoAVwA4ADMA
awAzAEUATQAxAHYATAA1AGMAagBlAFgATgBGAEoARQArAEoARQBaAFIAbwAxADgAMABmAHMA
dAAvAEQASAB4AGQADQAKADgATQBQAEEAbQBwADYAZgA0AHkAUAAyAEwAVQBkAFoAOABSAFgA
TwByAFIAYQBCAEgAZAA2AFoAZgBRADYAVABDAGwAbgBaADYAYwBMAGkAVwA3ADAAKwBDAFQA
ZgBxAE8AcAAvAFkAaABMAGMAUgBKAHIARwBwADYAZgBGAHAAOQB2AHAASgB0ADQAOQBQAA0A
CgAxAEcAVABXAEkAcABmAHAAZQB1AEwAaQBEAEEAWQBIAEsAOAA2AHoATABMADgAdAB6AEcA
bABtADIAQQB3AHUASgBuAFMAdwB1AFkAMABlAFYAMAA4AFYAUwBTAFQAVQA0AHkAaABLAFYA
TwBwAHkAdAB1AG4ASwByAFMAbABLAGoAVgBsAEIAMQBLAEwAZAANAAoASwBVAEcAYgBZAEMA
dgBYAHgATwBEAHcAOQBmAEUANABlAFcARgByADEAYQBVAFoAMQBjAFAATwAvAE4AUwBrADkA
MAAxAEoASwBVAGIALwBBAEIASwBNAGsAcAB4AFQAVQBaAHAAUwBUAEMAcwByAFUATgBjADAA
YgBTAG4AUwBQAFUAdABVAHMAYgBLAFcADQAKAFQAeQBTAGsATgB4AGMAeABSAHoAcwBrADgA
LwAyAGUATwBVAFEAbAB2AE4AOABqAHoAZAB3AGsAdQBOAG4AawBRAHAASABMAEwATgBKAEgA
RgBEAEsANgBhAHQAZQBIAC8ARQBqAHcAbgA0AGcAMQBmAFcANABiAC8AVABiAE8AZgBVAEwA
UQAyAE4AbABhAA0ACgA1AEUAdABrAHYAMgBhAGQAcgB1AGUAUAB5AEkANAB0ADAATgB5AFkA
QQBaAG8ANwBtAGEANABtAFcAWgBJAGYAUABuAGsAawB1AFkANwBTAEgAWgBiADUAWgBSAGcA
OABMAGoAcwBaAEcAaABqAE0AVgBIAEMAVQBYAEMAVQB2AGEAeQBuAEMARgA1AEoAcgANAAoA
bABwAHgAbABVADkAeABTAG4AZAAyAHYAMgAwAFQAZABrADkANgBrAHAAUQBpADUAUgBqAHoA
TwA2ADAAcwAzAHAAMQBlAG0AcAA3AGIARgBMAEYAUABGAEgATgBEAEoASABOAEQATgBHAGsA
cwBVAHMAVAByAEoARgBMAEYASQBvAGUATwBTAE8AUgBDAFUADQAKAGUATgAwAEkAWgBIAFUA
bABXAFUAaABsAEoAQgBCAHAAOQBjAHIANABMADAAZQA5ADAAUAB3ADUAWQBhAGQAcQBEADcA
cgBxAFAAegA1AHAASQBRADAAVQBrAGQAcAA5AG8AbgBrAG4ARgByAEgASgBGAEYASAA1AG4A
bAArAFoAdQBtAFoAMwB1AGYAOABBAA0ACgBTAFoASgAxAGgAdQBKAEwAVgBiAGMASgAxAFYA
YwBlAEoAcAAwADYATwBJAHIAMABxAFYAVwBOAGUAbABUAHIAVgBJAFUANgAwAGQASQAxAFkA
UgBtADQAeABxAEwAZABXAG4ARgBLAFcAagBhADEAOQAyAFUAbABaAHUANAB0AHUASwBiAFYA
bQAwAG0AMQANAAoAMgBmAFYAQgBXAFAAZQBlAEkAZABDADAAKwA0AFcAMAB2AGQAWQAwADIA
MQB1AGoASQBJADIAZwBtAHYASQBFAGwAaQBaAG8ARwB1AFYATgB3AGgAZgBOAHQARwA4AEsA
NwBrAGwAdQBQAEsAaQBkAG4AaABqAFYAegBMAFAAQwBrAG0AeABYAHoAMQA0ADEADQAKADgA
RgBlAEoAOQBSADgAVAAzADkANwBaAFcARQA5AC8AYQAzADgAOABBAHQAcgBrAHoANgBlAG4A
MwBOAFAAagBaAG8ANQBGAFcAUwBEADcAUABCAGIAKwBSAEoAYQB3AHoAWABVAGMAZgBtAGUA
WABCAEgASgBQAGMAWABWAHcAagB6ACsAaABrADIAQgB3AA0ACgBlAFAAeABOAFMAbABqAGMA
WgBEAEIAVQBvAFkAZQBkAFMATgBTAFUANgBkAFAAbQBxAFIAbABCAEsASwBsAFYAdABCAHAA
UgBsAEsAYwBsAGYAbQBjAFkATwAyAGkAbABLAE0AVgBaAHkAaABGAE8ATQBYAE4AdABwAFcA
VgAzAFoAYQA5AHQAZgBMADUALwANAAoAZgA5AEMAMABWAGwAYQBIAFkAVAA2AFgAbwAyAGwA
NgBkAGMAegAvAEEARwBpAGUAeQBzAGIAYQAyAGwAbABHAHoAWQBYAGkAaQBWAEMAawBSAFMA
QwAzADMAUQBSAFkAOABtADMAYQBTAEoAWgAyAGcAUwBOAHIAaABwAEoAegBKAEkAKwByAFgA
bAAxAEkADQAKAHgAaABVAHEAUQBoAE4AVgBJAHgAbgBLAE0AYQBpAFQAUwBxAFIAagBKAHEA
TQAwAG4AcQBsAEoASgBTAFMAZQBxAFQAcwB5ADEAcQBrADIAcgBOAHAAYQBkAHYASQBLAHgA
egA0AGgAMABJAFgAeQBhAGEAZABZADAAMwA3AGMAOABrAGsASwAyAG8AdgBJAA0ACgBEAEsA
SgA0AHAAbwByAGQAcgBaAHcASABJAGoAdQB6AE4ATQBrAGMAZAByAEkAVgB1AEoAbQBFAHYA
bABSAE8ASQBKAGoASABzAFYAOAAwADYAcAA4AFAALwBGAGQAMwA0AGcAdgBnAGwAbABKAEwA
RABmAGEAbABmADMARQBXAHAAWABOAHgAWQByAEUAOQANAAoAdQAxADYAUAA5AE0AdQB6AGEA
cwBxAHcAeQBTAEoAYwBKAGMARwAyAGoAdABZADUANQBGAEUANQB0AEwASgBoAEIATABIAEgA
NgAyAFQANABEAEEANAArAGUASQBqAGoAYwBkAEQAQQB4AHAAVQB1AGUAbgBLAGMAcQBjAFgA
VQBrACsAYQA5AGwAVQBhAFUADQAKAGwAVABTAFUAcABSAGkAMQBKAHIAUgBXADEAbABIAE8A
cgBPAGMATwBYAGwAZwA1ADMAZABuAHYAcAB0AGIAYgB2AHQAcQBmAFMAMQBGAE0AaQBSAG8A
NABvADQAMwBsAGsAbgBkAEkAMABSAHAAcABSAEUASgBaAG0AVgBRAHIAUwB5AEMARwBPAEcA
RQBTAA0ACgBTAEUARgAzAEUAVQBVAFUAUQBZAGsAUgB4AG8AbQBGAEQANgA4AGQANgBOAHEA
NgBkAG4AdQByADIAZgBtAHIAcABPAHoAOAAwAG4AMwBTAE4AUQByAEgAdABmAEUATwBoAFgA
MQAzADkAaABzADkAWQAwADIANgB1AHoARwBzAGkAUQAyADkANQBCAE0AMAANAAoAcQBzAEoA
MgBJAGgATQBiAHMAawAwAGsAYQBXADgAcwBrADAAVQBUAFAATABCAEUARQBsAG4AUwBPAE8A
VwBKAG4AMQBaAFUAYQBTAEsAUwBOAEoAWgBJAEgAZQBOADAAVwBhAEkAUgBHAFcARgBtAFUA
cQBzAHMAWQBtAGoAbQBoAE0AawBaAEkAZABCAEwADQAKAEYATABFAFcAQQBFAGsAYgBwAGwA
VAA4ADIAYQBGADgAUAAvAEYAYwBlAHUANgBjAGIAaQB5AGsAMAA2AEsAMAB1ADcASwA5AG0A
dgB2AHQARgBqAEkAcwBFAFUAYwA3AHkAaAByAGQAbABhADgAaABuAHUAdwBiAFYAbABqAGcA
OABtADQAVwBLAFYANwBaAA0ACgByADIASwBPADEAbgBXAFIAdgBaAHkAcgBMADgARABqAGEA
TwBQAHEAWQB2AEgAMAA4AEgAUABEADAAbwBTAG8AUgBuAEsAbQB2AGEAeQBrAHEAagBiAGMA
SgAyAGwAVQBqAEYAeABoAEgAbABwAFgAbgB6AFYARQB0AEcANABLAFcAVgBTAGMANAB1AEMA
agANAAoAQgB5AFUAbgBhAFQAUwBiAHQAdAAyADIAMAB2AHYAcABwADUATQArAGwAcQBLAEsA
SwA4AFUAMQBHAFMAeQB4AFEAUgBTAFQAVABTAFIAdwB3AHcAeAB2AEwATABMAEsANgB4AHgA
UgBSAFIAcQBYAGsAawBrAGsAYwBoAEUAagBSAEEAVwBkADIASQBWAFYADQAKAEIAWgBpAEEA
QwBhAHoAYgBEAFgATgBHADEAUwBlAGUAMgAwADcAVgBMAEcAOQBuAHQAKwBaAFkAcgBhADUA
aQBsAGMASgBzAGcAYwB5AG8ARQBZACsAYgBBAHYAMgBpAEsATgByAGkATABmAEEAcwA3AE4A
YgB0AEkASgA0ADUASQAwAFoANABoAHMANwBqAA0ACgBVAE4AQwAxAGkAeQB0AEcAawBGADEA
ZABhAGIAZQBRAHcATABHAFkARgBhAFcAVgA0AEgAQwBXADUAYQA1AFYAbwBVAGoAdQBUAC8A
bwA4AHIAdABzAFoASQBwAFgAYQBPAGEAQwBVAEoATgBIADQAdAA0AEkAOABFAGUASgBiAEgA
eABMAGEAMwAxADkAYQANAAoAeQBhAGIAYgBhAGIASgBNAFoAcABqAE4AWgB5AE4ATwAwAGwA
bgB0AEYAdABiAEIAZgB0AGEAVAB4AHoAcABkAHIASABQAFAARwBxAHgAUgB4AEwAZAB4AFIA
WABjAE8AbwBRAHEAcQBlADEAZwBNAHYAdwBPAEoAdwBHAFAAeABPAEkAeAA5AFAARABZAGoA
DQAKAEQAUQBrADgAUABRAGwASwBtAG4AVwBjAFkASwBVAGYAYwBsACsAOABsAEcAYwAvADMA
UwA5AG0AbQAxAEsAUwBiAFQAcwBvAHkAeQBuAE8AYwBaAHcAagBHAEQAbABHAFQAMQBkAG4A
cAByADMAMgAyADEAMQBQAG8ARwBpAGkAaQB2AEYATgBTAEMANQB1AA0ACgByAGEAeQBnAGUA
NQB2AEwAaQBDADAAdABvADkAdgBtAFgARgB6AE4ASABCAEIASAB2AGQAWQAwADMAeQB5AHMA
awBhAGIANQBIAFYARgAzAE0ATgB6AHMAcQBqAEwARQBBADEAZABPADEAagBTADkAWABXAFoA
dABNADEAQwAwAHYAaABCAEkAMABjAHcAdAANAAoAcABrAGsAYQBKAGwAbABsAGkAQgBrAFIA
VAB2AFcATwBWADQASgBUAGIAeQBsAFIARgBjAHgATAA1ADEAdQA4AHMATABMAEkAMgBIADQA
NQAwAHEALwAxAG4AdwAxAGYAVwBHAG0AcgBKAEoAZAB5AFMAVwBiAHAAYgBJADkAcgBFAHQA
MABzAFYANQBBADcADQAKAHgAUwB5AFgAWQBDAEoARwBpAEEAMwBJAE0AYwAwAEUAcgBTAHcA
UgBwADUAagBSAHQASgBCAE4AdwBIAHcAMgA4AEkANgAvAHAATwByADMATwBwADYAbgBCAEoA
cAAxAHUAbABwAGMAMgBTAHgATgBKAGIATgBMAGUAUwBtADYAVgBHAFUAeABoAFoAMwBXAA0A
CgAwAGkAZQAxAE0ANgB6AHAASgBiAE4AYwBOADkAagBsAHQAWgBiAG0AeQBsAG0ARAArADEA
aABzAHYAdwBOAGIASwBjAFgAagBhAHUAUABwADAAYwBaAFIAcQB1AE4ASABDAE8AVgBQAG0A
cQB4AFUAYQBjAG8AcgAyAGIAdABWAGwASwBvADUAVABqAEcAVQANAAoARQA0AFIANQBHADUA
WABVAFoAOABtAFUAcAB5AFYAUwBNAEYAQgB1AEwAVwBzAHQAYgBMAFYAOQBkAHQATwB0ADkA
ZABmAFMALwB0AGwARgBGAEYAZQBLAGEAbABXADgAdgA3AEgAVAA0AGwAbQB2ADcAeQAwAHMA
WQBXAGsARQBTAHkAMwBsAHgARABiAFIADQAKAE4ASwB5AHMANgB4AHIASgBNADYASQBaAEMA
aQBPAHcAUQBFAHMAVgBSAG0AQQB3AHAASQBqADAANwBVADkAUAAxAGEAMgBXADgAMAAyADcA
ZwB2AGIAZAA5AG8AOAB5AEIAdwArAHgAMgBqAFMAWAB5AHAAawA0AGsAZwBuAFcATwBTAE4A
cABMAGUAWgBZAA0ACgA1ADQAdAA0AEUAawBhAE0AYwBWAHgAZgB4AEgAMABIAFYAZABmADAA
aQB5AHQAOQBKAGkAawB1AFoAbwBOAFMAUwBhAFcAMQBFAHQAbABCAEUAMABYADIAVwA1AFQA
NwBRADgAbAAwAFkAbgA4AHkAQgAyAFcATwBOAEkAcgBoAFYAWgBiAG0AVgBwAFkAWgANAAoA
UwBrAFQAdwBaAFgAdwB3ADgATgBhAHgAbwBrAFcAbwAzAHUAcQBSAHkAVwBTAGEAaABIAFoA
aQAzAHMAWABhAEUAeQB1AHMAYQB5AHkALwBhAGIAcQBNAFIAdgBOAGIAeQBJAEwAagB5AFkA
bwBHAG4AaABsAFYAbQB1ADEAdgBMAFEATwBsAHEANgArADEADQAKAEgATAA4AEQATABKAHEA
bQBQAGUAUABwAHgAeABzAGEAcQBqAEgAQgBjADEATgB5AGwARgAxAEYAQwB6AGgALwBGAFUA
cABRAHYAVgBqAEoASgB3AHQAQgBwADcAdAB3AHkANQA1ACsAMQBVAE8AUgA4AHQAcgA4ADIA
dgBhACsAKwAyAGoAMABmAHIAOQAvAA0ACgBxADkARgBGAEYAZQBLAGEAbQBkAHEAVwBzAGEA
WABwAEUAWABtADYAbgBxAEYAcABZAG8AWQA1AHAASQB4AGMAVABJAGsAcwB5AHcASwByAFMA
aQAyAGgASgA4ADYANQBrAFEATQBnADgAcQAzAGoAbABsAFoAbgBqAFIAVQBMAHUAaQB0AGEA
dAByAHEAMgANAAoAdgBZAEUAdQBiAE8ANABnAHUANwBhAFQAZAA1AGQAeABiAFQAUgB6AHcA
UwBiAEgAYQBOADkAawBzAFQAUABHACsAeQBSAEcAUgB0AHIASABhADYAcwBwAHcAdwBJAEgA
bABmAHgAUQA4AE8AYQAxAHIAWAA5AGwAMwBPAGwAMgAwADkAOQBGAFkAdwBhAGkADQAKAGIA
bQAzAGoAZQAwAEgAawBaACsAegBTAEwASgBCAEUAMwBsADMAbAB6AFAAYwByAEcANgBHAEcA
SgByAG4AUAAyAGEARgBZAEkASQA1AFoASABOAHgAdQBmAEQAcgB3AC8AcQBmAGgANwBSAHIA
aQBEAFYAZgAzAFUAOQAxAGYAUwBYAEsAMgBTAHkAVwA4AA0ACgB5AFcAeQBDAEsASwBEAGUA
MABzAEMATgBtAGUANAA4AG8ATQA2AHIAZABYAEUAQwB3AEoAYgBiAEYAZwBuAGEANgBWAHYA
YQBxAFoAZgBnAFkANQBOAFEAeAA4AGMAZgBUAGUATgBxAFYAWgBSAG4AZwB1AGEAbgBLAFMA
aQBxAGsANABXAFUARgBhAHIAQwANAAoAVQBZAFIAagBWAGwASwBhADUARwBwAEoAUgArAEsA
RABsAGsAcAB6AGQAVgB3AGMASAB5AEoAWABVAHIAUABzAG4AdgB0AHYAZABhAGEALwBjAHoA
dgA2AEsASwBLADgAVQAxAE0AcgBVAE4AYwAwAGIAUwBuAFMAUABVAHQAVQBzAGIASwBXAFQA
eQBTAGsADQAKAE4AeABjAHgAUgB6AHMAawA4AC8AMgBlAE8AVQBRAGwAdgBOADgAagB6AGQA
dwBrAHUATgBuAGsAUQBwAEgATABMAE4ASgBIAEYARABLADYAYQBVAFUAcwBVADgAVQBjADAA
TQBrAGMAMABNADAAYQBTAHgAUwB4AE8AcwBrAFUAcwBVAGkAaAA0ADUASQA1AA0ACgBFAEoA
UgA0ADMAUQBoAGsAZABTAFYAWgBTAEcAVQBrAEUARwB2AEUAdgBpAFIANABUADgAUQBhAHYA
cgBjAE4ALwBwAHQAbgBQAHEARgBvAGIARwB5AHQAYwBpAFcAeQBYADcATgBPADEAMwBQAEgA
NQBFAGMAVwA2AEcANQBNAEEATQAwAGQAegBOAGMAVAANAAoATABNAGsAUABuAHoAeQBTAFgA
TQBkAHAARABzAHQALwBSAHYAQgBlAGoAMwB1AGgAKwBIAEwARABUAHQAUQBmAGQAZABSACsA
ZgBOAEoAQwBHAGkAawBqAHQAUAB0AEUAOABrADQAdABZADUASQBvAG8ALwBNADgAdgB6AE4A
MAB6AE8AOQB6AC8AcABNAGsADQAKADYAdwAzAEUAbABxAHQAdQBFADkAcgBGAFoAZgBnAGEA
TwBWADQAUABHAFUAYwBmAFQAcgBZAHUAdgBOAEsAdABoAEYASwBuAEsAVgBKAE8ARQBwAFMA
OQAyAFAANwB5AEUAcQBjAGwARgBTADkAbwBrAHAAZQAwAFgASwAxAFoAYwArAFUAWgB6AGQA
UwBVAA0ACgBYAEIAcQBLAFcAawByAFAAWAA5AEgAZgBYAGIAdAA5ADMAVgBVAFUAVQBWADQA
cABxAFkAOQA1ADQAaAAwAEwAVAA3AGgAYgBTADkAMQBqAFQAYgBXADYATQBnAGoAYQBDAGEA
OABnAFMAVwBKAG0AZwBhADUAVQAzAEMARgA4ADIAMABiAHcAcgB1AFMAVwANAAoANAA4AHEA
SgAyAGUARwBOAFgATQBzADgASwBTAGIARgBmAFAAWABqAFgAdwBWADQAbgAxAEgAeABQAGYA
MwB0AGwAWQBUADMAOQByAGYAegB3AEMAMgB1AFQAUABwADYAZgBjADAAKwBOAG0AagBrAFYA
WgBJAFAAcwA4AEYAdgA1AEUAbAByAEQATgBkAFIADQAKAHgAKwBaADUAYwBFAGMAawA5AHgA
ZABYAEMAUABQADcAaABvAGQAaABQAHAAZQBqAGEAWABwADEAegBQADgAQQBhAEoANwBLAHgA
dAByAGEAVwBVAGIATgBoAGUASwBKAFUASwBSAEYASQBMAGYAZABCAEYAagB5AGIAZABwAEkA
bABuAGEAQgBJADIAdQBHAA0ACgBrAG4ATQBrAGoAKwAxAG0ARwBYADQASABDADQATABMADgA
UgBoAHMAZgBUAHgATgBmAEUAMABvAHkAeABHAEgAagBLAG4ATwBWAEcAVQBxAGMAWgBTAGQA
bwBlADkAVABqAEMAYgBkAEoAeABxAHAAVABjAGsANwBXAGMAWgB4AGoAbABDAGMAcABTAG4A
RwANAAoAVQBIAEYAUgBiAHQASgAzADEAMQB0ADYATwA2ADEAMABkAHIAZgBlAGEAdABGAEYA
RgBlAEsAYQBtAE8AZgBFAE8AaABDACsAVABUAFQAcgBHAG0ALwBiAG4AawBrAGgAVwAxAEYA
NQBBAFoAUgBQAEYATgBGAGIAdABiAE8AQQA1AEUAZAAyAFoAcABrAGoADQAKAGoAdABaAEMA
dAB4AE0AdwBsADgAcQBKAHgAQgBNAFkAOQBpAHYAbQBuAFYAUABoAC8AdwBDAEsANwB2AHgA
QgBmAEIATABLAFMAVwBHACsAMQBLAC8AdQBJAHQAUwB1AGIAaQB4AFcASgA3AGQAcgAwAGYA
NgBaAGQAbQAxAFoAVgBoAGsAawBTADQAUwA0AA0ACgBOAHQASABhAHgAegB5AEsASgB6AGEA
VwBUAEMAQwBXAE8AUAA2AFQAaQBSAG8ANABvADQAMwBsAGsAbgBkAEkAMABSAHAAcABSAEUA
SgBaAG0AVgBRAHIAUwB5AEMARwBPAEcARQBTAFMARQBGADMARQBVAFUAVQBRAFkAawBSAHgA
bwBtAEYASAB0AFoAdAANAAoAbAArAEIAdwBWAFAAQgBUAHcAZQBQAHAANAB5AFcASQBwAFMA
bABYAGgAQwBWAE8AZgBzAHAATABrAHMAMAA2AGQAKwBXAE0AbgBLAFUATwBXAHAAYQBhAGwA
VABiADEAdQAxAEQASwBuAE8AYwAzAEwAbQBnADQAMgBhAFMAdgBkAFgANwA3AC8ASgAvAFAA
DQAKADcAMwAwAFUAVQBWADQAcABxAFYAWgBXAFkATwB3AEQATQBCAHgAdwBDAFEATwBnAHEA
UABlAC8AOQA1AHYAKwArAGoALwBqAFQAcABmADkAWQAzADQAZgArAGcAaQBvADYAQQBIAGIA
MwAvAHYATgAvAHcAQgA5AEgALwBHAHAASQBtAFkAdQBvAEwATQBSAA0ACgB6AHcAUwBTAE8A
aABxAEcAcABJAHYAOQBZAHYANAAvACsAZwBtAGcAQwBZAGsANQBQAEoANgBuAHUAZgBXAGsA
eQBmAFUALwBtAGEARwA2AG4ANgBuACsAZABKAFEAQQB1AFQANgBuADgAegBUADAASgBKAE8A
UwBUAHgANgArADQAcQBPAG4AcAAxAFAAMAANAAoALwBxAEsAQQBKAGEASwBLAEsAQQBDAGkA
aQBpAGcAQQBvAHAATQBEADAASAA1AEMAagBBADkAQgArAFEAbwBBAFcAaQBrAHcAUABRAGYA
awBLAFIAZwBBAHAAdwBNAGQAUAA1AGkAZwBCADEARgBWADYASwBBAEwARgBGAFYANgBrAC8A
ZwBIAEcAZQBlAG4ADQAKAFAAdgA2AFUAQQBTAFUAVgBEAGcALwAzAFAAMABiAC8AQQBCAG8A
dwBmADcAbgA2AE4ALwBqAFEAQgBOAFIAVQBPAEQALwBjAC8AUgB2ADgAYQBlAFcASwBoAGMA
QQBkAE8AKwBlAE8AbgB2AFEAQQArAGkAbwB0ADUAOQBCACsAdgArAE4ARwA4ACsAZwAvAA0A
CgBYAC8ARwBnAEMAVwBpAG8AdAA1ADkAQgArAHYAOABBAGoAUwB1AFMARAB3AFMATwBQAFgA
MwBOAEEARQBsAEYAUQBaAFAAcQBmAHoATgBHAFQANgBuADgAegBRAEIAUABSAFUASQBKAHkA
TwBUADEASABjACsAdABJADcANABZAGoASgA3AGQAdwBPAHcAOQANAAoAUwBLAEEASgA2AEsA
cgBlAFkAZgBVAC8AOQA5AEQALwBBAE8ASwBvADgAdwArAHAALwB3AEMAKwBoAC8AOABBAEYA
VQBBAFcAYQBLAGcAUgA4AHMAQgBrADkAKwA0AFAAWQArAGgATgBLAFMAYwBuAGsAOQBUADMA
UAByAFEAQgBOAFIAVQBHAFQANgBuADgADQAKAHoAUgBrACsAcAAvAE0AMABBAFQAMABWAEcA
aABKAEoAeQBTAGUAUABYADMARgBNAHkAZgBVAC8AbQBhAEEASgA2AEsAZwB5AGYAVQAvAG0A
YQBNAG4AMQBQADUAbQBnAEMAZQBpAG8AZAB4AEMAUwBIAEoAeQBGAEoAQgBQAE8AQwBBAFQA
MwBxAG4AOQBvAA0ACgBtAC8AdgAvAEEAUABqAHEALwB3AEQAeABOAEEARwBsAFIAVwBiADkA
bwBtAC8AdgAvAHcARABqAHEALwA4AEEAeABOAEgAMgBpAGIAKwAvAC8AdwBDAE8AcgAvADgA
QQBFADAAQQBhAFYARgBRAFcANwBzADYARQBzAGMAawBNAFIAbgBBAEgARwBGAFAAWQANAAoA
RAAxAE4AVAAwAEEAVQA1AGYAOQBZADMANABmADgAQQBvAEkAcQBPAHAAWgBRAFQASQAyAEEA
ZQAzAGIAMgBGAFIANABQAG8AZgB5AE4AQQBDAFYASgBGAC8AcgBGAC8ASAAvADAARQAwAHoA
QgA5AEQAKwBSAHEAUwBJAEUAUwBMAGsASAB2ADIAOQBqAFEADQAKAEIASQAzAFUALwBVAC8A
egBwAEsAVgB1AHAAKwBwAC8AbgBTAFUAQQBGAFAAVABxAGYAcAAvAFUAVQB5AG4AcAAxAFAA
MAAvAHEASwBBAEgANQBiACsANwAvAHcAQwBQAEMAagBMAGYAMwBmADgAQQB4ADQAVQAzAGUA
ZgBWAGYAeQBiAC8AQwBqAGUAZgBWAA0ACgBmAHkAYgAvAEEAQQBvAEEAZABsAHYANwB2AC8A
agB3AHAAUgBrADUAeQBNAGYAagAvAGgAMABwAG0AOAArAHEALwBrADMAKwBGAE8ARABFAGcA
OABqAGoANgA0ADcAOQBjADAAQQBMAGcAZQAvADUAbgAvAEcAagBBADkALwB6AFAAKwBOAE4A
eQBmAFYAUAANAAoAegBOAEcAVAA2AHAAKwBaAG8AQQBkAGcAZQAvADUAbgAvAEcAawBZAFkA
VQAvAGgAMwBKADcAagAxAHAATQBuADEAVAA4AHoAUQB4AE8AdwBuAGcAOQBQAHUALwBVAGUA
dABBAEUAVgBGAEoAawArAGgALwBUAC8AQQBCAG8AeQBmAFEALwBwAC8AagBRAEEADQAKAHQA
UwBaAHcAZwA2ADkAZQB4AHgANgAvAFcAbwBzAG4AMABQADYAZgA0ADEASQBmADkAVwB2ADEA
LwB3AEEAYQBBAEUAMwBmADcAMwAvAGYAWAAvADEAcQBOADMAKwA5AC8AdwBCADkAZgAvAFcA
cAB0AEYAQQBEAHQAMwArADkALwB3AEIAOQBmAC8AVwBwAA0ACgBYADUAQwA4AGsAYwBlADMA
dAAxAHkASwBaAFQAMgA2AEoAOQBQADYAQwBnAEMAUABCADkAVAArAG4AKwBGAEcARAA2AG4A
OQBQADgASwBXAGkAZwBCAE0ASAAxAFAANgBmADQAVgBJAC8AVQBmAFQAKwBwAHAAbABQAGYA
cQBQAHAALwBVADAAQQBNAG8AbwANAAoAbwBvAEEAVgBlAG8AKwBvAC8AbgBRACsATgB4ACsA
OQAyADYAYgBzAGQAQgA2AGMAVQBMADEASAAxAEgAOAA2AFoASQBRAEgAYgBKAGIAdAAwAFAA
SABRAFUAQQBIAEgAKwAxAC8ANAAvAFIAeAAvAHQAZgA4AEEAagA5AE0AeQBQAFYALwB6AEYA
RwBSADYADQAKAHYAKwBZAG8AQQBtAFQARwA0AGYAZQA3ADkAZAAyAE8AaAA5AGUASwBHADYA
bgA2AG4AKwBkAE0AagBJAEwAcgBnAHQAMwA2AG4AagBvAGEAYwB4AE8AVAB3AGUAcAA5AFAA
WAA2ADAAQQBGAEYASgBrACsAaAAvAFQALwBHAGoASgA5AEQAKwBuACsATgBBAA0ACgBFAGkA
ZABUADkAUAA2AGkAawAzAHQANgAvAG8AUAA4AEsASQB6AHkAZQBDAE8ATwArAFAAVQBlAGgA
TgBOAG8AQQBkAHYAYgAxAC8AUQBmADQAVQBiADIAOQBmADAASAArAEYATgBvAG8AQQBjAFMA
UwBrAG0AZQBmAGsAUABYAEEASABRADkAZQBEAC8ASQANAAoALwBTAHEASABQACsAeAAvADMA
MABQAC8AQQBJADMAVgA3AC8AbABuAEsAZgA4AEEAWQBQADgAQQBKAHEAbwBiADIAOQBmADAA
SAArAEYAQQBDADgALwA3AEgALwBmAFEALwB3AEQAagBkAEgAUAArAHgALwAzADAAUAAvAGoA
ZABKAHYAYgAxAC8AUQBmADQADQAKAFUAYgAyADkAZgAwAEgAKwBGAEEARgA2ADIAKwA0AGUA
bgAzAHoAMABJAEkANgBMADYASwB2ADgAdgB4AHEAeABWAGUAMgBKAE0AWgBKAC8AdgBuACsA
UwAxAFkAbwBBAHEAeQA1ADMAdABnAFoASABIADgASQBQAFkAZAA4AFYASAA4ADMAOQAzAC8A
eAAwAA0ACgBmADQAVgBKAEsAeABEAHMAQQBlAE8ATwB3ADkAQgBVAGUAOQB2AFgAOQBCAC8A
aABRAEEAZgBOAC8AZAAvADgAZABIACsARgBTAFIAWgAzAHIAawBZAEgAUAA4AEkASABZADkA
OABWAEgAdgBiADEALwBRAGYANABWAEoARQB4AEwAcQBDAGUATwBlAHcAOQANAAoARABRAEEA
OQB1AHAAKwBwAC8AbgBTAFUAMQBuAHcAegBEAEgAUgBpAE8AdgB2ADkASwBiADUAbgB0ACsA
dgAvAEEATgBhAGcAQwBTAG4AcAAxAFAAMAAvAHEASwBnADgAegAyAC8AWAAvAHcAQwB0AFUA
cwBUAGIAbQBJAHgAagA1AFMAZQB2AHUAUABhAGcADQAKAEIASwBLAGIAdgBYADEALwBRAC8A
NABVAGIAMQA5AGYAMABQADgAQQBoAFEAQQA2AG4AcgAwAGYANgBmADAATgBSAGIAMQA5AGYA
MABQACsARgBTAEkAUQBRACsARAAyAC8AbwBhAEEARwAwAFUAVQBVAEEARgBPAE8AUABMAGIA
UABUAEkALwBtAHQATgBwAA0ACgBXAC8AMQBUAGYAVQBmAHoAVwBnAEMASABLAGUAaAAvAHoA
KwBOAEcAVQA5AEQALwBBAEoALwBHAG0AVQBVAEEAUAB5AG4AbwBmADgALwBqAFUANAB4ADUA
YQA0ADYAWgBQADgAMgBxAHIAVgBsAGYAOQBVAHYAMQBQADgAMgBvAEEAUwBpAGkAaQBnAEEA
cAANAAoANwBkAEUAKwBuADkAQgBUAEsAYwA1AHcARQA2AGQATwA1AHgAMgBIAHMAYQBBAEcA
MABVADMAZAAvAHUALwA5ADkAZgA4AEEAMQBxAE4AMwArADcALwAzADEALwA4AEEAVwBvAEEA
ZABTAHkANwB0AHcAdwBEADAAOQBRAE8ANQA5AFEAYQBaAHUALwAzAGYADQAKACsAKwB2AC8A
QQBLADEATABNAEEAVwBIAE8AUABsAEgAcAA2AG4AMQBJAG8AQQBiADgAMwBvAGYAegBYAC8A
QwBqADUAdgBRAC8AbQB2ACsARgBNADIAagAxAC8AOABBAFEAZgA4AEEANABxAGoAYQBQAFgA
LwAwAEgALwA0AHEAZwBDAFIAZAAyADUAZQBEAA0ACgAxAEgAZABmAFgANgBVAGsAcABJAGsA
YgBCAFAAYgB2ADcAQwBrAFUARABjAHYAUAA4AFEALwB1ACsAdgA4AEEAdgBWAEgATwBXADgA
MQBzAEUAWQArAFgAdQB2ADgAQQBkAEgAcgB6AFEAQQB1AFQANgBuADgAegBSAGsAKwBwAC8A
TQAxAEQAbAB2AFUAZgANAAoAbQB0AEcAVwA5AFIAKwBhADAAQQBXAG8AaQBUAEkAdQBTAGUA
LwBmADIATgBEAE8AUQB6AEQAagA3AHgAOQBmAFgANgAxAEYAQQBXADgAMQBjAGsAWQArAGIA
dQB2ADkAMAArAG4ATgBQAGMAbgBjADMASgArADgAZQA1ADkAVABRAEEAYgB6ADYARAA5AGYA
DQAKADgAYQBOADUAOQBCACsAdgArAE4ATgB5AGYAVQAvAG0AYQBNAG4AMQBQADUAbQBnAEMA
ZQBKAGkAegBFAEgASAAzAFQALwBNAFUAMwBkAC8AdQAvADgAQQBmAFgALwAxAHEAVwBFAGsA
cwBjAGsAbgA1AFQAMQBQAHUASwBaAHUALwB3AEIAdgAvAHcAQQBkAA0ACgBvAEEAZAB1AC8A
dwBCADMALwB2AHIALwBBAE8AdABSAHUALwAzAGYAKwArAHYALwBBAEsAMQBOADMAZgA3AGYA
LwBqAHQARwA3AC8AYgAvAEEAUABIAGEAQQBKAE0ANQBqAGwANgBjAEkAZQBoAHoALwBDADMA
WABnAFYAbgBaAEgAcQBQAHoARgBhAEEATwANAAoAWQBwAHYAbQB6ACsANwBiAHQAagBIAHkA
dAArAGQAWgBtADEAZgA5AHIAOABqAC8AQQBQAEUAMABBAFAAeQBQAFUAZgBtAEsATQBqADEA
SAA1AGkAbQBiAFYALwAyAHYAeQBQADgAQQA4AFQAUgB0AFgALwBhAC8ASQAvADgAQQB4AE4A
QQBHAG4AYQBrAEcADQAKAE4AcwBIAFAAegBuAC8AMABGAGEAcwAxAFYAcwB3AEIARQAyAE0A
LwA2AHcAOQBlAFAANABWADkAaABWAHEAZwBEAE0AdQBMAGkATgBKAG4AVgBpAEEAUgB0AHoA
MQA3AHEAcAA5AEQAMgBOAFEALwBhAG8AdgA3AHcALwBYAC8AQQBPAEoAcgBoAHYARQBlAA0A
CgBzAFMAVwB1AHMAMwBrAEMANQB4AEgAOQBuAHgAeQBmADQAcgBXAEIALwBUADEAYQBzAFQA
KwAzADUAdgBmADgAegAvAGgAUQBCADYAcAA5AHEAaQAvAHYARAA5AGYALwBBAEkAbQBwAHIA
ZQA0AGoAZQBaAEYAVQBnAGsANwBzAGQAZQB5AHMAZgBRAGQAaAANAAoAWABrAHYAOQB2AHoA
ZQAvADUAbgAvAEMAdAB2AHcANQByAEUAbAAxAHIATgBuAEEAMgBjAFMAZgBhAE0AOABuACsA
RwAxAG4AZgAwADkAVgBvAEEAOQBFAGYANwA3AGYANwB6AGYAegBOAE4AcABzAGoAawBTAE8A
TwBPAEgAYgAxADkAVAA3ADAAegBlAGYADQAKAFEAZgByAC8AQQBJADAAQQBTADEATgBCADkA
OAAvADcAcAAvAG0ASwBxAGIAegA2AEQAOQBmADgAYQBzAFcAegBFAHkARQBIAEgAMwBEAC8A
QQBEAFcAZwBCAGwARgBGAEYAQQBCAFUAMABYADMAWgBmADkAMwArAGoAVgBEAFUAMABYADMA
SgBmADkAMwArAA0ACgBqAFUAQQBSADcAdgA4AEEAZQAvADcANgAvAHcARAByAFUAYgB2ADkA
NwAvAHYAcgAvAHcAQwB0AFQAYQBLAEEASABiAHYAOQA3AC8AdgByAC8AdwBDAHQAVQBtAGYA
MwBMAG4ALwBhAEgAMwBqADcAcgAzAHgALwBTAG8AYQBsADQAKwB6AHkAWgBHAFIAdQANAAoA
SABIAFQAdQBsAEEARQBHADcALwBkAC8ANwA2AC8AKwB0AFIAdQAvADMAZgA4AEEAdgByAC8A
NgAxAFIANQBYACsANwAvADQAOABhAE0AcgAvAGQALwA4AGUATgBBAEUAbQA3AC8AZAAvAHcA
QwArAHYALwByAFYAYgBYAG0ASgBPAG4AVQA5AEQAbgB1ADEADQAKAFUATQByAC8AQQBIAGYA
LwBBAEIANAAxAGUAagB4ADUASwBZAEcATwBUAHgAMQAvAGkAYQBnAEEAbwBvAG8AbwBBAEsA
VwBRAGoAQwBaAHgAMABQAFUAWgA3AEMAawBvAGwASgBBAGoAdwBTAE8ARAAvAEoAYQBBAEkA
OAByADYAcgAvADMAdwBmADgAYQBNAA0ACgByADYAcgAvAEEATgA4AEgALwBHAG0AWgBQAHEA
ZgB6AE4ARwBUADYAbgA4AHoAUQBBAC8ASwArAHEALwA4AEEAZgBCAC8AeABwADAALwAzAHgA
LwB1AGoAKwBaAHEATABKADkAVAArAFoAcQBXAGYANwA0AC8AMwBSAC8ATQAwAEEAUQAwAFUA
VQBVAEEATwANAAoAVAA3ADYALwA3AHkALwB6AEYAUgBYAEIAeABNAC8AMwBmADQAZQByAFkA
UAAzAFYANwBZAHEAVgBQAHYAcgAvAEEATAB5AC8AegBGAFYAcgBvAGYAdgAzADUASAA4AFAA
cgAvAGMAWAAyAG8AQQBaAHUALwAzAGYAKwArAHYALwBBAEsAMQBHADcALwBkAC8ADQAKADcA
NgAvACsAdABVAFcAQgA2AGoAOQBmADgASwBNAEQAMQBIADYALwA0AFUAQQBYAEwAYwA1AG0A
VAA3AHYAOABYAFIAcwBuADcAcgBkAHMAVQA2AFEAagBlAC8AegBmAHgAdAAvAGUAOQBUADYA
TgBpAG8AYgBVAGYAdgAwADUASAA4AFgAcgAvAGMAYgAyAA0ACgBwAFoAQwBQAE0AawA1AEgA
MwAyADcAagArADgAYQBBAEgAWgBIADkANwAvADAAUAAvAHcAQwBLAG8AeQBQADcAMwAvAG8A
ZgAvAHcAQQBWAFUAVwBSADYAagA4AHgAUgBrAGUAbwAvAE0AVQBBAFgAYgBjAGcAdQBjAEgA
UAB5AEgAKwA5ADYAcgA2AGsAaQANAAoAbwA2AEwAVQBnAHkATgBnAGcALwBJAGUALwB3AEQA
dABMAFMAWgBQAG8AZgAwAC8AeABvAEEAVwBpAGsAeQBmAFEALwBwAC8AagBSAGsAKwBoAC8A
VAAvAEEAQgBvAEEAbABYAC8AVgBUAC8AOABBAFgATQAvACsAZwB2AFcAWgB4ADYAbgA4AGgA
LwBqAFcADQAKAGsAdgA4AEEAcQByAGoAagBIADcAdAB1AHUAUAA3AHIAKwBoAHIATAA1ADkA
UgArAFIALwB4AG8AQQBkAHgANgBuADgAaAAvAGoAUgB4ADYAbgA4AGgALwBqAFQAZQBmAFUA
ZgBrAGYAOABhAE8AZgBVAGYAawBmADgAYQBBAE4AVwB5AHgANQBUAFkALwA1AA0ACgA2AEgA
cQBNAGYAdwBwADcAbQByAGwAVQA3AEgAUABsAE4AbgAvAG4AbwBlADIAUAA0AFUAOQB6AFYA
eQBnAEQAeQBQAHgAUgBZAHQATgByAGwAOQBLAEYASgBEAGYAWgB2ADQAVgBQADMAYgBPADMA
WABxAFYAUABwADYAMQBnAGYAMgBZADMAOQAwAC8AOQANAAoAOABMAC8AOABUAFgAcABXAHEA
MgA4AGIAMwA4ADcATQBBAFMAZgBLAHoAMQA3AFEAeABqADEASABZAFYAbgAvAEEARwBXAEwA
KwA2AFAAMQAvAHcARABpAHEAQQBPAEYALwBzAHgAdgA3AHAALwA3ADQAWAAvADQAbQB0AC8A
dwB4AFkAdABEAHIAbABqAEsADQAKAFYASQBDAC8AYQBmADQAVgBIADMAcgBPADQAWABxAEYA
SAByADYAMQB0AC8AWgBZAHYANwBvAC8AWAAvADQAcQB0AEQAUwByAGUATgBMACsAQgBsAEEA
QgBIAG0ANAA2ADkANABaAEIANgBuAHMAYQBBAE4AeQBUAC8AVwBTAGYANwA3AGYAKwBoAEcA
bQBWAA0ACgBYAG4AdQBRAHMAMAB5ADcAaAA4AHMAcwBnADcAZABuAEkAOQBLAGkAKwAxAEQA
KwA4AFAAMAAvACsASgBvAEEAdQAxAFoAdABmADkAWQAzACsANABmAC8AQQBFAEoAYQB5AGYA
dABRAC8AdgBEADkAUAAvAGkAYQB2AGEAZgBNAEoASgBtAFUARQBIAEUAVAANAAoASAAvAHgA
OQBCADYARAAxAG8AQQBNAG4AMQBQADUAbQBqAEoAOQBUACsAWgByAFAAKwAxAEQAMQBQAC8A
ZgBRAC8AdwBBAGEAUAB0AFEAOQBUAC8AMwAwAFAAOABhAEEATgBEAEoAOQBUACsAWgBxADEA
YgBrAGwASgBzAGsAbgA1AFIAMQArAGoAMQBpAC8ADQAKAGEAaAA2AG4ALwB2AG8AZgA0ADEA
bwBXAFUAdwBrAGkAdQBqAHoAOABzAFkASgB5AGMAOQBWAGwALwB3AEEASwBBAEoANgBLAHAA
KwBhAG4AcgArAG8ALwB4AG8AOAAxAFAAWAA5AFIALwBqAFEAQgBjAHAANwBIAEYAdABJAGYA
OQBvAGYAKwBoAEoAVgBEAA0ACgB6AFUAOQBmADEASAArAE4AVABzADQAKwB3AHoATQBEAGcA
QwBSAFIAbgBqACsAOQBGADkAZgBXAGcAQwBIAGUAUABRAC8AcAAvAGoAUgB2AEgAbwBmADAA
LwB3AEEAYQBvACsAZQBQADcANAAvAFQALwBDAGoAegB4AC8AZgBIADYAZgA0AFUAQQBYAHQA
NAANAAoAOQBEACsAbgArAE4AYQBNAFIAegBiAHgAawBlAHIAZgArAGgAUABXAEIANQA0AC8A
dgBqADkAUAA4AEsAMgA3AFoAZwAxAHAARQAyAFEAUQBTAC8AUABUAG8ANwBqACsAbABBAEUA
MQBGAEoAawBlAG8ALwBNAFUAWgBIAHEAUAB6AEYAQQBDADAAUwBuAEEADQAKAGoANgBkAEQA
MQBBAFAAWgBmAFcAawB5AFAAVQBmAG0ASwBiAGMATQBGAEUAVwBTAE8AUQBjAFoATwBPAHkA
OQBNAEEAKwB0AEEARQBlAFQANwBmAGsAUAA4AEsATQBuADIALwBJAGYANABWAEYANQBpACsA
cQAvAG0AZgA4AEEANABtAGoAegBGADkAVgAvAA0ACgBNAC8AOABBAHgATgBBAEUAdQBUADcA
ZgBrAFAAOABBAEMAcABaAHcAQwA0AHoAagA3AG8ANgBnAG4AdQBmAFkAMQBWADgAeABmAFYA
ZgB6AFAALwB4AE4AVwBMAGgAdwByAGcARgBzAGYASQBEAGoAYwB5ADkAMgA3AEQAagA4AGEA
QQBJADkAcQAvADcAUAANAAoANQBIAC8ANABtAGoAYQB2ACsAegArAFIALwB3AEQAaQBhAGoA
OAB3AGYAMwAvAC8AQQBDAEkALwArAEYASABtAEQAKwAvAC8AQQBPAFIASAAvAHcAQQBLAEEA
SgBrAFYAZAA2AC8AZAArADgAdgBZACsAbwA5AHEAbwAzAGoAWQB1AFoAQgBuACsANQAyAGYA
DQAKAC8AbgBtAHYAcAB4ACsAVgBXADQANQBBAFgAUQBiAHMANQBkAFIAagBlAHgANgBrAGQA
aQBNAEgANgBWAGgANgBuAGQAQwBPACsAbgBUAE8ATgB2AGwAZgAzAHUAOABNAFoANwBEAEgA
ZQBnAEMAZgBmADcALwBwAEwALwBoAFIAdgA5AC8AMABsAC8AdwByAA0ACgBKACsAMwBEADEA
LwA4AEEAUQAvADgAQQBDAGoANwBjAFAAWAAvADAAUAAvAEMAZwBEAG8ATABOAHMAMwBNAFkA
egAvAGYANwBQAC8AegB6AGIAMQA0AC8ATwBsAGwASgA4ADIAWABrAC8AdwBDAHMAZgB1AGYA
NwB4AHIATgAwAHkANgBFAGwAOQBBAG0AYwANAAoANwB2AE4ALwB2AGQAbwBaAEQAMwBHAE8A
MQBXAHAANQBzAFQAegBEAEgAUwBXAFEAZABQAFIAegA3ADAAQQBTAFoAUABxAGYAegBOAEcA
VAA2AG4AOAB6AFYAYgB6AC8AQQBHAC8AVAAvAHcAQwB2AFIANQAvAHQAKwBuAC8AMQA2AEEA
TgBXAHkASgBNAHIADQAKAFoASgBQADcAcwA5AFQALwBBAEwAUwBVAG4AbQBlADMANgAvADgA
QQAxAHEAaQAwADYAVABmAE8ANAB4AC8AeQB5AFkALwArAFAAcAA3AG4AMQBxAHIANQB3AC8A
MgAvAHkATgBBAEYALwB3AEEAegAyAC8AWAAvAEEATwB0AFIANQBuAHQAKwB2AC8AMQBxAA0A
CgBvAGUAYwBQADkAdgA4AEEASQAwAGUAYwBQADkAdgA4AGoAUQBCAHEASwAyAFkATABuAGoA
RwBJAG0AOQAvADQASAByAEUAMwByADYALwBvAGYAOABLADAAWQBaAE0AMgB0ADgAMwBQAHkA
dwBNAGYAbQBCAC8ANQA1AHkAbgA4AGUAbgBOAGMANwA5AHAASAANAAoAcQBQADgAQQB2AGsA
LwAvAEEAQgBWAEEARwBqAHYAWAAxAC8AUQAvADQAVQBiADEAOQBmADAAUAArAEYAWgAzADIA
awBlAG8ALwB3AEMAKwBUAC8AOABBAEYAVQBmAGEAUgA2AGoALwBBAEwANQBQAC8AdwBBAFYA
UQBCADEAZQBtAGsARwBCADgAZgA4AEEADQAKAFAAVgB2AC8AQQBFAEIASwAwAEsAeQBkAEcA
ZgB6AEwAVwBSAHYAUwBkAGgAMABJAC8AdwBDAFcAYwBSADcAawArAHQAYQAxAEEASABOAGEA
ZwBSADkAcgBtADUASAAvAEEAQwB6ADcALwB3AEQAVABKAEsAcAA1AEgAcQBQAHoARgBlAFcA
ZQBPAFAAaQBQAA0ACgBiADYARAA0AHAAMQBUAFMAWABQAHoAVwBuADIATABQADMAdgA4AEEA
bAB2AHAAMQBwAGMAagBvAEQAMgBtAEYAYwBuAC8AdwB0ACsAMQA5AGYALwBRAHYAOABLAEEA
UABmADgAagAxAEgANQBpAHIAbQBuAGsAZgBhADQAZQBSAC8AdwBBAHQATwAvADgAQQANAAoA
MAB5AGUAdgBuAFQALwBoAGIAOQByADYALwB3AEQAbwBYACsARgBkAFoANABIACsASQA5AHYA
cgAzAGkAbgBTADkASgBRAC8ATgBkAC8AYgBjAGYAZQAvADUAWQBhAGQAZAAzAEoANgBnAGQA
bwBUAFEAQgA2AGIAZAB4AHkARwA2AHUAUwBNADQATgB4AE0ADQAKAFIAdwBPAGgAawBiAEYA
VgAvAEsAbAA5AC8AdwBEAHYAawBmADQAMQA1AEQAcgAvAEEATwAwAEQAOABPAE4ARgAxADMA
VwA5AEgAdgB2AEUAMgBrAFcAOQA3AHAATwByADYAbABwAGwANQBCAEwAZQBRAEwASgBEAGQA
VwBGADUATgBhADMARQBNAGkAbQBRAA0ACgBGAFgAagBtAGkAZABIAFUAZwBFAE0AcABCAEcA
UgBXAFIALwB3ADAAcAA4AEwAdgArAGgAcwAwAFgALwB3AE4AdAAvADgAQQA0ADUAUQBCADcA
cgA1AFUAdgB2ADgAQQA5ADgAagAvAEEAQgByAFkAMABWAEgAVwA2AGsATABaAHgAOQBuAGMA
YwBnAEQAbgANAAoAegBJAHEAKwBjAHYAOABBAGgAcABUADQAWABmADgAQQBRADIAYQBMAC8A
dwBDAEIAdAB2ADgAQQAvAEgASwA5AEUAKwBHAG4AeABjADgARwBlAFAAdABkAHUAOQBIADgA
TwA2ADMAcAArAHAAWAB0AHQAcABFACsAcAB5AHcAVwBsAHgARgBOAEkAbAByAEQADQAKAGUA
VwBGAHEAOAB6AEsAagBzAFEAaQB6AFgAawBDAEYAaQBNAEIAcABGAEcAYwBrAFUAQQBkAGwA
dAAvADIAbAAvAE8AagBiAC8AdABMACsAZABmAE0AdgAvAEQAVABYAHcAMgAvADYARwBQAFMA
LwAvAEEAeQAyAC8AdwBEAGoAbABIAC8ARABUAFgAdwAyAA0ACgAvAHcAQwBoAGoAMAB2AC8A
QQBNAEQATABiAC8ANAA1AFEAQgA5AE4AYgBmADgAQQBhAFgAOAA2ADIATgBNAFUALwBaAHQA
UwBBAEkASgBNAEEAQQB4AHoAegA1AGQAeABpAHYAawAzAC8AaABwAHIANABiAGYAOQBEAEgA
cABmAC8AZwBaAGIAZgAvAEgASwANAAoAOQBiACsARwBuAHgAYgA4AEoAZQBNAHQASgA4AGIA
YQBuAHAAVwByAFcAVgB6AGEAZQBGAGQATwB0AGIALwBWAHAAbwBwADQAbgBTADAAdABwAGIA
YgBXAEwAZwBTAHoATQBqAEUAUgBwADUAVwBtADMATAA3AG4AdwBNAFIAdQBlAGkAbQBnAEQA
MABiAHkADQAKAHAAZgBmAC8AQQBMADUASAArAE4ASABsAFMAKwAvAC8AQQBIAHkAUAA4AGEA
OAB4AC8AdwBDAEYANgBmAEQAcgAvAG8AWgA5AEsALwA4AEEAQQB5AEQALwBBAE8ATABvAC8A
dwBDAEYANgBmAEQAcgAvAG8AWgA5AEsALwA4AEEAQQB5AEQALwBBAE8ATABvAA0ACgBBADkA
TwA4AHEAWAAzAC8AQQBPACsAUgAvAGoAVwBwAEUAagBqAFMAYgBwAFQAOQA0AHoAcQBSAGsA
RABwAHUAdAArADMAVABzAGEAOABkAC8AdwBDAEYANgBmAEQAcgAvAG8AWgA5AEsALwA4AEEA
QQB5AEQALwBBAE8ATAByAHAAWgBQAGkAagA0AFIAUAANAAoAdwArADEAMwB4AHMAbQB0AFcA
TABhAEQAbwArAG8AMgAxAGgAZQA2AGkATABpAEwANwBOAEIAYwB6ADMATwBrAFEAcABGAEoA
TQBHADIASwA3AFAAcQBkAG8AbwBVAGsARQBtAFoAQgAvAEUASwBBAE8AbwA4AHUAVAAxAC8A
UgBmADgAYQBQAEwAawA5AGYADQAKADAAWAAvAEcAdgBuADMALwBBAEkAYQBWACsARgAzAC8A
QQBFAE4AbQBqAC8AOABBAGcAZgBiAC8AQQBQAHgAZABIAC8ARABTAHYAdwB1AC8ANgBHAHoA
UgAvAHcARAB3AFAAdAAvAC8AQQBJAHUAZwBEADYAQwA4AHUAVAAxAC8AUgBmADgAQQBHAHUA
bABzAA0ACgAxAGIANwBCAEEATwBwAEQAUwBaADYARAAvAGwAcABMACsASABlAHYAbABqAC8A
aABwAFgANABYAGYAOQBEAFoAbwAvADgAQQA0AEgAMgAvAC8AdwBBAFgAWABxADQAKwBMAC8A
ZwBqAFQALwBoADcAbwBQAGoAdQA4ADEALwBUAHIAZgB3ADcAcgBXAHAAWAANAAoARwBtAFcA
RwBwAHkAMwBVAEsAMgB0AHgAZQBSAFgARwBzAFIAdABCAEYATQA3AHIARwA4AGcAYgBTAGIA
MABGAFYAWQBzAFAASQBrADQAKwBWAHMAQQBIAHEAdQB4AHYAVAA5AFIALwBqAFIAcwBiADAA
LwBVAGYANAAxADQARAAvAHcAQQBOAE0ALwBDAFAADQAKAC8AbwBkAE4AQgAvADgAQQBCAGoA
WgAvAC8ASAA2AFAAKwBHAG0AZgBoAEgALwAwAE8AbQBnAC8AKwBEAEcAegAvAHcARABqADkA
QQBIAHYAMgB4AHYAVAA5AFIALwBqAFUAZAA2AGoATQBzAEcATQA4AEsAMgBmAG0AeAAyAGoA
OQBqAG4AcABYAGcAdgAvAA0ACgBBAEEAMAB6ADgASQAvACsAaAAwADAASAAvAHcAQQBHAE4A
bgAvADgAZgByADAAMwBVAGYARwAvAGgANgBIAFMAUABEAG0AcwB5AGEAbgBaAHIAWQBlAEkA
dABOAGoAMQBQAFMANwBsAHAANAAxAGkAdgBMAE8AZQAxAHMAcgBxAE8AZQBCAHkAMgAyAFMA
TgANAAoANABiAHkAQwBRAE0AaABLAGwAWgBFAEkATwBHAEIASQBCAHYAZQBXAC8AdgA4AEEA
OQA5AC8ALwBBAEYAcQBQAEwAZgAzAC8AQQBPACsALwAvAHIAVgB3AG4ALwBDAHgALwBDAGYA
LwBBAEUARwBkAFAALwA4AEEAQQBxAEgALwBBAE8ATABvAC8AdwBDAEYADQAKAGoAKwBFAC8A
KwBnAHoAcAAvAHcARAA0AEYAUQAvAC8AQQBCAGQAQQBIAGQAKwBXAC8AdgA4AEEAOQA5AC8A
LwBBAEYAcQB2ADMAawBaAGUAVgBTAE0ALwA2AHMARABxADMAOQA1AHoAMgArAHQAZQBhAC8A
OABBAEMAeAAvAEMAZgAvAFEAWgAwAC8AOABBAA0ACgA4AEMAbwBmAC8AaQA2AGwAOABkAGYA
RgBqAHcAVAA0AEUAMQBlADIAMABqAHgASgA0AGcAMAA3AFMAcgA2ADUAMAA2AEgAVQBvAHIA
ZQA3AHUAbwBvAEoASAB0AEoAcgBtADgAdABZADUAbABTAFMAUgBDAFUAYQBhAHoAbgBRAE0A
QgBnAHQARwB3AHoAawANAAoARQBBAEEANwByAHkAVwA5AC8AdwBBADIAbwA4AGwAdgBmADgA
MgByAHgASAAvAGgAbwB6ADQAVQBmADkARABuAG8AbgAvAGcAdwB0AC8ALwBBAEkALwBSAC8A
dwBBAE4ARwBmAEMAagAvAG8AYwA5AEUALwA4AEEAQgBoAGIALwBBAFAAeAArAGcARAAzAEsA
DQAKAEsASgBoAEwARwBlAGUASgBFAFAAVgB1AHoAQQAxAHoAZQB0AEsAcAAxAE8ANQBKADIA
NQAvAGMAOQBXAEEAUAAvAEgAdgBGADIAeQBLADQATABSAC8AagAzADgATQA5AFkAMQBmAFMA
OQBJAHMAUABGAG0AagAzAE4AOQBxAHUAbwAyAE8AbQAyAFYAdgBGAA0ACgBmAFEAUABKAGMA
WABkADkAYwB4AFcAdAB0AEQARwBpAHoARQBzADgAcwAwAHEASQBpAGcARQBzAHoAQQBBAEUA
bgBGAGYAbgBwACsAMQBOAC8AdwBBAEYAUQBQADIAYwBQADIAZAB2AGoAeAA0ADYAKwBEAG4A
agAzADQAaABhAEgAbwBmAGkAegB3AGYALwANAAoAQQBNAEkAeAAvAGEAdQBsADMAbQBvAFIA
UQBYAE4AcgAvAHcAQQBKAEIANABOADgAUABlAEsAYgBIAHoASQBtAE8ANQBmAFAAMAAzAFcA
NwBPADQAVABQADMAbwA1AGwAWQBjAEcAZwBEADkATQA5AHEAZQBxAC8AOQA5AGoALwBBAE8A
SwBvADIAcAA2AHIADQAKAC8AdwBCADkAagAvADQAcQB2AHgASwAvADQAZgBWAC8AcwBnAC8A
OQBGAFkAOABOAGYAKwBEAFcARAAvAEcAagAvAGgAOQBYACsAeQBEAC8AQQBOAEYAWQA4AE4A
ZgArAEQAVwBEAC8AQQBCAG8AQQAvAGMAcgBSAFYAVQBhAG4AYgBFAGIAYwAvAHYAdQBqAA0A
CgBBAG4ALwBqADMAbAA3AFoATgBYADcAbABSADkAcAB1AFAAbQBBAC8AZgB5ADgAYwBmADgA
OQBHADkANgAvAEsAagA5AGwAbgAvAGcAcQBCACsAegBoACsAMABUADgAZQBQAEEAdgB3AGMA
OABCAGYARQBMAFEAOQBjADgAVwBlAE0AUAA4AEEAaABKAC8ANwANAAoASwAwAHUAegAxAEMA
SwBlADUAdQB2ACsARQBmADgAQQBCAHYAaQBIAHgAVABmAGUAWABFAHAAMwBOADUARwBtADYA
SgBlAFgARAA0ACsANwBIAEMAegBIAGcAVgA5AFoAKwBLAHYAMgByAGYAaABGADQAZAA4AFQA
KwBJAC8ARAArAHAAZQBOAGQARAB0AE4ADQAKAFIAMABMAFgAdABZADAAYgBVAEwAVwBhACsA
dABrAGwAdAByADMAUwA5AFEAdQBMAEsANgB0ADUAVQBhAFkATQBzAGsATQA4AEUAawBiAHEA
dwBCAFYAbABJAEkAQgBHAEsAQQBQAHAAMwBhAFAANwA0AC8AVAAvAEEAQgBvADIAagArACsA
UAAwAC8AeAByAA0ACgA1AEUALwA0AGIARwArAEMAdgAvAFEAKwArAEgALwAvAEEAQQBZAFcA
dgAvAHgAKwBqAC8AaABzAGIANABLAC8AOQBEADcANABmAC8AOABBAEIAaABhAC8ALwBIADYA
QQBQAHMALwBTAFEAQgBjAHYAaABnAGYAMwBEAGMAZgA5AHQASQB2AGUAcwAzAHkAagANAAoA
LwBlAEgANQBqAC8ANABxAHYASABQAGcAMQA4AGYAUABoADcAOABVAC8ARQA5AC8ANABmADgA
QQBDAGYAaQBiAFMAOQBaADEARwB6ADAARwA2ADEAbQBlADEAcwByAHEARwBlAFcATwB5AHQA
OQBRADAAdQB5AGsAdQBHAFMATwBSADIARQBhAFQANgBqAGIADQAKAFIAbABpAE0AQgBwAFUA
RwBjAGsAQQArAEQAZgA4AEEARABlAGYANwBPADMALwBSAFQAdgBDAG4ALwBnADcAcwBmAC8A
awBtAGcARAA3AGMAOABvAC8AMwBoACsAWQAvACsASwBvADgAbwAvADMAaAArAFkALwArAEsA
cgA0AGoALwB3AEMARwA4AC8AMgBkAA0ACgB2ACsAaQBuAGUARgBQAC8AQQBBAGQAMgBQAC8A
eQBUAFIALwB3ADMAbgArAHoAdAAvAHcAQgBGAE8AOABLAGYAKwBEAHUAeAAvAHcARABrAG0A
ZwBEADcAcwB0AFYAMgBXAGUAcABrAG4ALwBsADEAYgBwAGcANAB4AEYAUAA2AEUALwA1ADkA
YQA1AGIAZQANAAoAdgA5ADUAdgArACsAVAAvAEEAUABFAFYANABWADQAVQAvAGEAbgArAEUA
MwBpADcANABaAC8ARwAvAHcAQQBlAGUASABmAEcATwBpAGEAdABvAG4AdwBpADgAQwA2AGoA
NAB1ADgAWABYAHQAbgBxAE4AdgBQAEIAbwArAGwAVwB1AGcAZQBLAE4AWgBhADYADQAKAHYA
WgBZADUAbgBXADMAaQBOAHAANABjADEASwBVAFAASQBVAEcAeQAxAGwAYgBPAEUAWQBqADgA
OABmADgAQQBoADcAagArAHkAMwAvADAAVgBEAHcAdAAvAHcAQwBEAHUAMAAvACsAUwBLAEEA
UAAyAEQAMwByAC8AZQBiAC8AQQBMADUAUAAvAHcAQQBSAA0ACgBSAHYAWAArADgAMwAvAGYA
SgAvADgAQQBpAEsALwBIAHoALwBoADcAagArAHkAMwAvAHcAQgBGAFEAOABMAGYAKwBEAHUA
MAAvAHcARABrAGkAagAvAGgANwBqACsAeQAzAC8AMABWAEQAdwB0AC8ANABPADcAVAAvAHcA
QwBTAEsAQQBQADIAegA4AFAAawANAAoARwB6AGwASQBKAFAAOABBAHAAVAA5AFIAagAvAGwA
bABEADcAQwB0AHkAdgBsAEgAOQBqADMAOQBvAHIAdwBGACsAMAAxADgATQA5AGMAOABlAGYA
RAByAFgAcgBEAHgARABvAG0AawArAE8AdABUADgASQAzAFYANwBwADEAMQBIAGQAdwBSAGEA
cgBZAGEADQAKAEIANABZADEAbQBlADEAZQBXAEoAMwBWAFoAVQB0AE4AZgBzAFoAVwBRAGsA
RQBKAE8AagBFAFkAWQBFAC8AVgAxAEEASAB6AFIAOABRAGYAQQAwAE8AcwBlAEwAOQBYADEA
SgB4AGwAcgBuADcAQgBuAHIALwB5AHgAMAB5AHkAZwBIADgASgA3AFIARAB2AA0ACgBYAEcA
ZgA4AEsAegB0AC8ANwB2ADYAbgAvAHcAQwBKAHIANgBMADEAdABNADYAbgBkAEgAUABYAHkA
ZQAzAC8AQQBFADcAeABlADkAWgBYAGwAKwAvADYAZgAvAFgAbwBBADgASgAvADQAVgBuAGIA
LwB3AEIAMwA5AFQALwA4AFQAWABaAC8ARAA3AHcATgANAAoARABvAC8AaQAvAFMATgBTAFEA
WQBhADIAKwAzADQANgAvAHcARABMAGIAVABMADIAQQAvAHcAagB0AEsAZQA5AGUAaAArAFgA
NwAvAHAALwA5AGUAdABYAFIARQB4AHEAZABxAGMAOQBQAE8ANwBmADkATwA4AHYAdgBRAEIA
LwBuAHIAZgB0AHcAZgBzAEQADQAKAGYAOABGAGkAdgBHAFAANwBhAGYANwBYADMAaQAvADQA
WQAvAEYAZABOAE8AKwBHAHYAaQByADkAcQBIADQALwArAEoAUABoADcAcAA1ADEARwBaAEQA
WQBlAEIAOQBjACsASwAvAGkAegBVAC8AQwBkAG0AVQBGAHkAbwBUADcATABvAEYAMQBwADgA
RwAwAA0ACgBLAG8AWAB5ADgAQQBBAEQARgBmAEwAMwAvAEQAdQBQAC8AZwB1AEYALwB3AEIA
RgBqAFQALwB3AFoAegAvAC8AQQBDAFYAWAArAGcATgA0AHoAMABHADkAbQA4AFkAZQBMAEoA
awBzAFkAMwBTAFgAeABMAHIAcwBpAHUAWQBjAGwAbABmAFYATABwAGwAWQANAAoAbgBkAHkA
VwBCAEIAegAzAHoAbQB1AGEALwB3AEMARQBjAHYAOABBAC8AbwBIAHgALwB3AEQAZgBqAC8A
NwBLAGcARAArAEIANwAvAGgAMwBIAC8AdwBYAEMALwA2AEwARwBuAC8AZwB6AG4ALwArAFMA
cQAvAGUAUAAvAGcAMwBqAC8AWgBOAC8AdwBDAEMADQAKAGoAUAB3AEkALwBiAFQAKwBKAC8A
aQAvADkAcgB6AHgAOAB2AGkAcgA0AGEANgBqACsAeQA5ADQAMAA4AE4ANgBKAHAANAB2AEoA
YgBnAHcAKwBPAEwAegA0AHIALwBCAFQAVQA5AE4AdgBOAGoAegBTAEEAZQBYAG8ARwBqACsA
SgBvAE4AdwBVAEUAZgBhAA0ACgBNAFoAdwB4AEIALwBmADcALwBoAEgATAAvAHcARAA2AEIA
OABmAC8AQQBIADQALwArAHkAcgAyAC8AdwBDAEEAZQBrADMAVgBqADQAdwAxAEsAYQBhADEA
UwBCAEcAOABOAFgAawBZAGQAWQA5AGgATABIAFYATgBHAFkATABuAEoANABJAFEAbgBIAHQA
bgANAAoAdABRAEIALwBuAHQALwA4AE8AegAvACsAQwB3ADMALwBBAEUAYwBVAGYALwBBAHEA
VAAvAEMAagAvAGgAMgBmAC8AdwBBAEYAaAB2ADgAQQBvADQAbwAvACsAQgBVAG4AKwBGAGYA
MgA1AGYAOABBAEMAUABhAHYALwB3AEEAKwBKAC8AOABBAEEAZgA4AEEADQAKACsAdgBSAC8A
dwBqADIAcgAvAHcARABQAGkAZgA4AEEAdwBIAC8AKwB2AFEAQgAvAEUAYgAvAHcANwBQADgA
QQArAEMAdwAzAC8AUgB4AFIALwB3AEQAQQBxAFQALwBDAHYAMwBRAC8ANABKAFQAZgBzAGsA
LwA4AEYAQQBQAGcAOQArAHgAaAAvAHcAQQBGAA0ACgBnAFAARABIAHgAYwArAEsAQQA4AFgA
LwBBAEIAUQArAEsAZgA3AE0ATgB2AG8AUAA3AFAATgArADAANwBFAGUARwAvAEgAdAB0ADgA
SwBmADIAbgBOAFAAaAB2AEMANwBZADgAcwBUAGUASQBmAEUAbgBnAHUAWQBzAEQAdwBOAFAA
egAvAEQAWAA3AFIAZgANAAoAOABJADkAcQAvAHcARAB6ADQAbgAvAHcASAAvADgAQQByADEA
OQBKAC8AQQB2AFMANwAyADIAOABKAGYARwBPAEsANAB0AHQAagBYAFgAaAB5ADAAagBoAFEA
eABiAGYATgBiACsAegBQAEYAUwBsAGMAYwA3AHUAWgBFAEcAUAA5AHIASABlAGcARAAvAFAA
DQAKAGwALwA0AFkAVAAvADQATAAwAGYAOABBAFIAWABMAGYALwB3AEEARwBiAGYAOABBAHgA
ZABIAC8AQQBBAHcAbgAvAHcAQQBGADYAUAA4AEEAbwByAGwAdgAvAHcAQwBEAE4AdgA4AEEA
NAB1AHYANwAzAFAAOABBAGgASAA3ADMALwBvAEcAcgAvAHcAQwBBAA0ACgA0AC8AOABBAGkA
YQBQACsARQBmAHYAZgArAGcAYQB2AC8AZwBPAFAALwBpAGEAQQBQADQASQAvACsARwBFAC8A
KwBDADkASAAvAFIAWABMAGYALwB3AFoAdAAvADgAQQBGADEAKwA5ADMANwBOAFgANwBKAFgA
LwBBAEEAVQBMADEAVAAvAGcAZwA5ACsAMgANAAoAbgA4AEEALwBqAEQAOABVAFcAMAByADkA
cAAzAHgAeAArADAAOQA0AFoAMQA3ADQAZQBlAE8AcgBhADQAawBuAGYAUgBQAEEAVwBtADYA
NQArAHkAVgBxAGsAdABtAHMAawBiAEcAUgBUAGQASAB3AHAANAArAHMAMgBWAFMATQBMAHEA
aABKADQAWQAxACsADQAKADkAMwAvAEMAUAAzAHYALwBBAEUARABWAC8AdwBEAEEAYwBmADgA
QQB4AE4AZQBzAFEANgBYAGQAcAA4AEEAdgBIAEYAawBsAHYANQBOAHgATgA0AGoAcwBKAEkA
NAAxAFEASgB1AFUAWAAzAGgASQBsAHQAdQBBAEQAOABzAFQAagBQADgAQQBzACsAMQBBAA0A
CgBIADgARABQAC8ARABvADMALwBnAHEAZgAvAHcAQgBIAGMANgBsAC8AMwAzAGYALwBBAFAA
eABkAEgALwBEAG8AMwAvAGcAcQBmAC8AMABkAHoAcQBYAC8AQQBIADMAZgAvAHcARAB4AGQA
ZgAyAGwALwB3AEQAQwBQAGEAMwAvAEEATQA4ADMALwB3AEMAKwANAAoAUgBSAC8AdwBqADIA
dAAvADgAOAAzAC8AQQBPACsAUgBRAEIALwBGAHAALwB3ADYATgAvADQASwBuAC8AOABBAFIA
MwBPAHAAZgA5ADkAMwAvAHcARAA4AFgAWAA5AEoAZgBoAGIALwBBAEkASgA5AGYASABIADQA
agBmADgAQQBCAEcAagA5AGsAagA5AG0ADQAKAEQANABsAC8ASABIAHgASgBZAGYARgByADQA
ZABmAEcAWAB4AHgANAA0ADgAVgAvAEUAagBRAFcAawBHAHAAZQBJAEwAVwA2ADgAZAAvAHQA
SAB5ADYAVABwAE0ANQBrAGwAagBrAE4AcABCAG8AbgBqADMAUQA0AFcARABPAGYAMwBtAGkA
VwArAEYAdwBBAA0ACgBSACsAZwBIAC8AQwBQAGEAMwAvAHoAegBmAC8AdgBrAFYAOQBoAGUA
RwBkAE8AbgBIAHcAVAA4AEgAVwBsAHkAUgBIAE4ARgBxADIAcAB1ACsAOQBsAFQANwAyAHEA
KwBKAEcAVQBaAEoAQQB5AFUAawBVADQAegAwADUAbwBBAC8AbAByAC8AQQBPAEgASAANAAoA
MwB4AE8ALwA2AE8AeQArAEsAdgA4AEEAMwA4AGIALwBBAE8AVABLAFAAKwBIAEgAMwB4AE8A
LwA2AE8AeQArAEsAdgA4AEEAMwA4AGIALwBBAE8AVABLAC8AcAArAC8AcwBuAC8AcAByAEYA
LwAzADkAVAAvADQAdQBqACsAeQBmACsAbQBzAFgALwBmADEADQAKAFAALwBpADYAQQBQADUA
ZwBmACsASABIADMAeABPAC8ANgBPAHkAKwBLAHYAOABBADMAOABiAC8AQQBPAFQASwArADgA
dgArAEMAagBuADcASgBmADcAVwBQAGkATAA5AG4AdgA4AEEANABKADUALwBEAGIAOQBuAFQA
NAA4AFgALwBnAGEAOQArAEMAdgB3AA0ACgBhADEAVAB3AFAAOABRAGQAZAB1ADQAcABaAGIA
NwB4AHoAZABhAGIANABJACsAQgArAGcANgBIAHEAMQA4AFkALwBNAHgAZABwAEwANABaADgA
UQAzAGwAdwBXAFkANwBwAHQAWQBrAHcAegBZAEoAcgA5AGoAUAA3AEoALwA2AGEAeABmADkA
LwBVAC8AKwANAAoATABxADkAOABYADcAZQBZADYASAA4AE8AbwA0AGIAZQBTADUAOAByAFMA
YgB4AEcATQBXADAAaABjAFcAZQBnAEsAQwBTAFQAZwBoAHQAcAAyAGsAWgB6AGcAMABBAGYA
eAA3AGYAOABNAEQALwA4AEYAVQBQACsAagB3ADcAagAvAHcAQQBCAGIAcgAvADQADQAKADMA
UgAvAHcAdwBQADgAQQA4AEYAVQBQACsAagB3ADcAagAvAHcARgB1AHYAOABBADQAMwBYADkA
UwB2ADIAUwA4AC8ANgBCADEAegArAFUAZgArAE4ASAAyAFMAOAAvADYAQgAxAHoAKwBVAGYA
KwBOAEEASAA4AHQAWAAvAEQAQQAvADgAQQB3AFYAUQAvAA0ACgA2AFAARAB1AFAALwBBAFcA
NgAvADgAQQBqAGQAZgBxAFgALwB3AFcAVgAvADQASgBvAGYARgBYADkAcwB2ADkAcAA3AHcA
SgA4AFQALwBBADMANwBRAHYAeABCACsARQAyAGsANgBEADgAQgB2AEQASABnAEsANAA4AE8A
ZQBFADcAcQBlAEgAVAByADMAVQANAAoAZABMACsASQBYAHgAUgA4AFEAegBhADMATQBrAGIA
QgBUAGUAMwBOAHQANABvAHQATABHAFIAaQBNAG0ARABUAGIAWQBIAGcAQwB2ADEASwArAHkA
WABuAC8AUQBPAHUAZgB5AGoALwBBAE0AYQA5ACsAKwBNAGwAcABjAHoAKwBKADcAQgA0AFkA
awBrAFUADQAKAGEARABhAHEAUwAwAHEASQBRAHcAMQBEAFYAQwBSAGgAdQBTAE0ARQBIAFAA
VABuAEgAYQBnAEQAKwBNAHoALwBBAEkAYwBOAC8AdABFAGYAOQBIAHEALwBHAGoALwB3AFAA
dQAvAC8AQQBJAHUAagAvAGgAdwAzACsAMABSAC8AMABlAHIAOABhAFAAOABBAA0ACgB3AFAA
dQAvAC8AaQA2AC8AcgBaAC8AcwA2ACsALwA1ADkAbwB2AC8AQQBBAEkAaQAvAHcAQQBLAFAA
NwBPAHYAdgArAGYAYQBMAC8AdwBJAGkALwB3AG8AQQAvAG0AZgAvAFoAWAAvAEEATwBDAEsA
LwB3AEEAZAAvAGgAWAArADAAOQArAHoAagA4AFQAOQANAAoAWQAvAGEANwArAEwAZgBpAFgA
UwBmAGgAeAA4AGUAZgBoAEIANAA5ADEAVAB3ADUAcQBWADcAYwB2AHAAMgB2ADYAZAA0AFAA
KwBJAFgAaAA3AHgARABlADYASgBmAG8AegBsAFcAcwB0AFYAdAB0AE8AbABzAGIAcABXAEIA
RABRAFQAeQBBADgARwB1ADIADQAKAC8AdwBDAEMAcQBmADgAQQB3AFEAcgArAEMAMwA3AFoA
SAA3AGUAbgB4ADMALwBhAFEAOABXACsASQAvAEYAMQBoADQAZwArAEkAMwAvAEMAcgAvADcA
UQB0AE4ATAAxAG0AUwAwAHMAWQB2ADgAQQBoAEUAUABnADEAOABQAFAAQQBkAHAANQBGAHUA
bwB4AA0ACgBIADUAbABsADQAWAB0AHAAWgBjAGYAZgBtAGUAUgArAHIAVgAvAFMAUgA0AFYA
cwBMADEAUABFAC8AaAB4ADMAdAA0ADEAVgBOAGUAMABoAG0ASQBuAGoASgBDAHIAcQBGAHUA
UwBRAEEATQBrAGcAQQBrAEEAYwBuAG8ASwA4AG0AKwBQACsAZwBHADkAKwANAAoATABuAGkA
MgA1AEcAcwBSADIAdgBtAC8AMgBEACsANABaADgARwBQAFoANABaADAAYQBQAGsAYgBoADkA
NwBaAHYANgBmAHgAVQBBAGYAeQBFAGYAOABBAEUATQBmACsAegBuAC8AMABOAC8AagAzAC8A
dwBBAEsARwBYAC8AQwBqAC8AaQBHAFAALwBaAHoADQAKAC8AdwBDAGgAdgA4AGUALwArAEYA
RABMAC8AaABYADkAUwBuAC8AQwBMAEgALwBvAFkASQB2ACsALwBoAC8AKwBMAG8ALwA0AFIA
WQAvADkARABCAEYALwAzADgAUAAvAEEATQBYAFEAQgArAE8AZgAvAEIASwB6AC8AZwBoAFgA
OABGAHYAMgBOAC8AMgA5AA0ACgBQAGcAUgArADAAaAA0AFMAOABSACsATAByAC8AeABCADgA
TwBmACsARgBvAGYAMgBmAGEAYQBwAHIATQBsADMAWQB5AC8AOABKAGYAOABBAEIAcgA0AGgA
KwBBADcAdgB6ADcAZABoAGkAVAB5ADcATAB4AFIAYwB5AHgAWgArADUATQBrAGIAOQBWAHIA
eQANAAoAcgA5AHEANwAvAGcAagBQADgAVQB2AGkAagArADEASgArADAAcAA4AFQATgBQAC8A
QQBHAG0AZgBpAE4AbwBOAGgAOABSAGYAagA5ADgAWQAvAEgAVgBqAG8AVgBqAGQAMwBTADIA
VwBpADIAZgBpADcANABpAGUASQAvAEUARgB0AHAATgBtAHEAMwBhAHEADQAKAHQAcgBwADAA
TwBvAEoAWgAyADYAcQBxAGcAUgBRAG8AQQBvAEEAdwBQADYAUgBQAGcAQgBvAEIAcwB2AGkA
NQA0AFMAdQBUAHIARQBkADEANQBYADkAdgBmAHUARgBmAEoAawAzACsARwBkAFoAagA0AEcA
NAAvAGQAMwA3ACsAbgA4AE4AWgBmAGoAKwB3AA0ACgB2AFgAOABlAGUATgBuAFMANwBWAFYA
ZgB4AGQANABrAFoAVgA4ADEAUgB0AFYAdABaAHYAUwBxADQAegB4AGcARQBEAEgAYQBnAEQA
KwBWAEgALwBoAHgAWgA4AFgAZgArAGoAcgAvAEEASQBvAGYAKwBCAHQAMwAvAHcARABKAGwA
SAAvAEQAaQB6ADQAdQANAAoALwB3AEQAUgAxAC8AeABRAC8AdwBEAEEAMgA3AC8AKwBUAEsA
LwBxAEEALwBzADYALwB3AEQAKwBmAHgAZgArAC8AdwBBAHYAKwBOAEgAOQBuAFgALwAvAEEA
RAArAEwALwB3AEIALwBsAC8AeABvAEEALwBQAGoALwBnAGkAMwAvAHcAQQBFADIALwBIAFgA
DQAKADcASABuADcAVQBuAGoAMwA0AG0AZQBKAC8AagBkADQAeQArAEoATgBoAHIAbgB3AEIA
OABVACsAQgBZAGQAQwA4AFIAWABFADgAdABsAGEAWABtAHAALwBFAFQANABWACsASQBJADkA
VwBpAFcAVwA0AGwAVQBYAFUARQBQAGgAaQA0AHMAMABZAEsAQwBJAA0ACgByACsAYwBCAGcA
QwBRAGYAeABDAC8ANABoAG8AbAAvADYATwBuACsAUABIAC8AaABRAFMALwAvAEEAQwBSAFgA
OQBwAHYANwBNADkAcABjAHcAZQBQAE4AVwBlAGEANABFAHEAbgB3AGoAZgBxAEYARQBnAGYA
RABIAFcAZABCAEkAYgBBADkAQQBDAE0AKwANAAoALwB2AFgAaQAvAHcARABZAEcAcAAvADkA
QgBHAEQALwBBAE0ARABZAHYAOABhAEEAUAA1AEcAdgArAEkAYQBKAGYAKwBqAHAALwBqAHgA
LwA0AFUARQB2AC8AdwBBAGsAVQBmADgAQQBFAE4ARQB2AC8AUgAwAC8AeAA0AC8AOABLAEMA
WAAvAEEATwBTAEsADQAKAC8AcgBsAC8AcwBEAFUALwArAGcAagBCAC8AdwBDAEIAcwBYACsA
TgBIADkAZwBhAG4ALwAwAEUAWQBQADgAQQB3AE4AaQAvAHgAbwBBAC8ATABIAC8AZwBtAFoA
LwB3AFMATABzAGYAMgBUAGYAMgBWAC8AOABBAGcAcQBGADgASgBOAFEAKwBMAG4AeABFAA0A
CgArAEkARwBuAC8AdABaAGYAcwAvAFcAWAB3ADYAdgA3AHYAeABYAHEAagAzAEYAMwA0AGEA
cwByAFgANABjAC8AdABDAGUARwBiAHEANQAwAEsAWgBwAFgATgByAGMAWABjAEgAeABLAGsA
bABtAGsAVQBxAGYATgAwADYAeQBiAFAANwBzAFkALwBKAEwALwANAAoAQQBJAGgAMQBQAGcA
MwAvAEEATgBGAEYAKwBJAFgALwBBAEkAVQBjAHYALwB4ADIAdgA3AEsALwBoAG4AcABkADUA
YgAvAEQAbgA0ADYAUQB5ADMAYwBVAHIAMwBYAGcAbQBlAEsARgB4AGMATABLAHMATABmADIA
RgA0AHQAVABjADUAWABPAHcAWgBrAFUADQAKADUASQBPAFEAcABJAEIAMgAxADgAVwAvADgA
SQAxAHEAWAAvAFEAVAB0AFAAOABBAHcASQAvACsAMAAwAEEAZgB6AFQAZgA4AFEANgBuAHcA
YgAvADYASwBMADgAUQB2AC8AQwBqAGwALwB3AEQAagB0AEgALwBFAE8AcAA4AEcALwB3AEQA
bwBvAHYAeABDAA0ACgAvAHcARABDAGoAbAAvACsATwAxAC8AUwB6AC8AdwBqAFcAcABmADkA
QgBPADAALwA4AEMAUAAvAEEATABUAFIALwB3AEEASQAxAHEAWAAvAEEARQBFADcAVAAvAHcA
SQAvAHcARAB0AE4AQQBIAFYALwB3AEQAQgBGAEQAOQBpAC8AdwBBAE0ALwBzAEwALwANAAoA
QQBMAEsALwBqAC8ANABTAGUARgBkAGEAMQBuAFgAZABQADgAUgBmAHQAQQArAEsAdgBpAEwA
TgBkADYANQBlAHQAZgAzAGMAZAA3AHEALwB3ADUAKwBGAFAAaABtAFMAMgBqAG0AWgBtAEsA
MgA2AFEAZQBFAGIAZQBWAEkAOAA0AFcAVwBhAFoAcwBmAFAADQAKAFgANwBCAFYAOAB2AGYA
cwBsADIATQArAG4ALwBEAG4AVwBvAGIAaQBlAE8ANABkAHYARwAyAHAAUwBoADQAbgA4AHgA
UQByAGEARgA0AGIAUQBLAFQAdABYAEIAQgBSAGkAUgBqAG8AdwBPAGUAZQBQAHEARwBnAEQA
aQBOAFgASAAvAEUAeAB1AE8AdgAvAA0ACgBBAEMAeAA3AGsAZgA4AEEATABDAEwAMABOAFoA
dQBCADcALwBtAGYAOABhADEAOQBXAFEAbgBVAEwAZwA0AEoAegA1AFgAZgAvAHAAagBHAFAA
NwBwAC8AbgBXAGQANQBSAC8AdQBuADgAegAvADgAVABRAEIARABnAGUALwA1AG4ALwBHAHQA
TABTAEIALwANAAoAeABNAGIAZgByAC8AeQAyADcAawAvADgAcwBKAGYAVQAxAFQAOABvAC8A
dwBCADAALwBtAGYALwBBAEkAbQB0AEgAUwBrAEkAMQBDADMATwBDAE0AZQBiADMALwA2AFkA
eQBEACsANgBQADUAMABBAGUAQgArAEkANwBLAFYALwBFAE8AdQBzAEwANgA2AFEADQAKAE4A
cgBPAHEATQBFAFYAQwBWAFUARwArAG4ASQBWAFQAagBrAEwAbgBBAFAAbwBLAHgAdgBzAEUA
MwAvAFEAUQB1AC8AOABBAHYAMgBmADgASwAzAFAARQBRADEAYgAvAEEASQBTAEQAWABmAEwA
dQBJADEAagAvAEEATABaADEAUAB5ADEASwByAGsASgA5AA0ACgB0AG4AMgBBADgAZABRAHUA
QgBXAE4AagBXAGYAOABBAG4ANgBqAC8AQQBPACsAVgAvAHcAQQBLAEEARwBmAFkASgB2ADgA
QQBvAEkAWABmAC8AZgBzAC8ANABWADYAWAA4AEwATABhAFMASAB4AEQAZQBNADkAMQBQAE8A
RABvADEAdwB1AHkAVgBTAHEAZwANAAoAbQArADAANAA3AGcAYwBkAFIAZwBqAEgAbwBUAFgA
bQArAE4AWgAvADUAKwBvAC8AKwArAFYALwB3AHIAMAByADQAVwBqAFUAUAArAEUAZwB2AFAA
dABjAHkAUwBSAC8AMgBOAGMAYgBWAFUAQQBFAFAAOQB0ADAALwBCADQAQQA0ADIANwBoACsA
TgBBAEgADQAKAGcAbgA5AGkAdgAvAHoAOQBhAGoAKwBmAC8AdwBCAGwAUgAvAFkAcgAvAHcA
RABQADEAcQBQADUALwB3AEQAMgBWAFUAZgBNADgAUwAvADgALwB3AEEAUAArACsAUgBSADUA
bgBpAFgALwBuACsASAAvAGYASQBvAEEAdgBmADIASwAvADgAQQB6ADkAYQBqAA0ACgArAGYA
OABBADkAbABYAHMAbgB3AHcAcwBHAHQAZABCACsASQBTACsAZgBkAEUAegBhAFIAYgBnAFAA
TgB5ADAAWgBXAHoAMQB3AGIAbwB4AGsAOABqAGUAQwBmAGQAVgByAHcAMwB6AFAARQB2AC8A
QQBEAC8ARAAvAHYAawBWADcAWAA4AEsAVwAxAFoAdAANAAoAQgArAEkAbgAyADIANABFAHMA
bgA5AGsAVwB2ADIAWQA0AEEAQwBPAGIAUABYAHQAeABQAHEAQwAzAGwAbgBuACsANwBRAEIA
ZwAvAFoASgB2ACsAZwBsAGQAZgA4AEEAZgBBAC8AdwBvACsAeQBUAGYAOQBCAEsANgAvADcA
NABIACsARgBMAHQAMQBqAC8ADQAKAEEASgArAEkAdgArACsARgAvAHcARABpAGEATgB1AHMA
ZgA4AC8ARQBYAC8AZgBDAC8AdwBEAHgATgBBAEMAZgBaAEoAdgArAGcAbABkAGYAOQA4AEQA
LwBBAEEAcgBxADcAKwAxAEwALwBDAEQAeABYAEIASgBjAFgARQAyAC8AVgA3AEUAKwBZAFAA
awBtAA0ACgBVAEMALwA4AFAATQBGAFQAQQA2AEEAcgBrACsAegBNAEsANQBYAGIAcgBIAC8A
UAB4AEYALwAzAHcAdgA4AEEAOABUAFgAUwA2AHQASABxAEwALwBCAHYAeABiAEgAOQBwAFcA
TwA3AGIAVgA5AFAAOABxAFoAUQBGAEMASQBOAFIAOABPAEUAagBnAEQAawANAAoAZwBTAEwA
LwBBAE0AQwBGAEEASAB6AHAALwBaAEUAWAAvAFAAVABVAGYAKwAvAGgALwB3AEEASwBQADcA
SQBpAC8AdwBDAGUAbQBvAC8AOQAvAEQALwBoAFcAVAA5AGgAOABRAGYAOQBCAFkAZgBtAGYA
OABhAFAAcwBQAGkARAAvAG8ATABEADgAegAvAGoADQAKAFEAQgByAGYAMgBSAEYALwB6ADAA
MQBIAC8AdgA0AGYAOABLACsAawBMAEMAMwBpAGkAKwBFAEgAaABTAEYAbwA1AEoAMABUAFYA
NwA0AGcAVABTAG0ATwBUAEoAdgAvAEEAQgBDADIANQBuAEcAQwBjAGIAaQBBAFAANwBwAEIA
NwBWADgAcwAvAFkAZgBFAA0ACgBIAC8AUQBXAEgANQBuAC8AQQBCAHIANgBjADAAKwB5AGUA
YgA0AE0AKwBFAFkATgBRAHUAbQBhAFYATgBZAHYAMwBlAGQAVABnAHUAMwA5AG8AZQBKAE4A
aQA1ADMATAB3AEkAMwBBADYALwB3AGQASwBBAE8AZgA4AG0AMgAvADUAOABSAC8ANABGAHYA
LwANAAoAQQBQAEYAVQBlAFQAYgBmADgAKwBJAC8AOABDADMALwBBAFAAaQBxAG8ALwAyAE4A
WQAvADgAQQBQADcATAAvAEEATgA5AC8ALwBiAEsAUAA3AEcAcwBmACsAZgAyAFgALwB2AHYA
LwBBAE8AMgBVAEEAWAB2AEoAdAB2ADgAQQBuAHgASAAvAEEASQBGAHYADQAKAC8AdwBEAEYA
VgAxAEgAeABNAHQASQBiAGoAUQBmAGgAKwBIAEUANgBMAEgAcABGAHcARQBXAEMAVABHADAA
TgBaADYASAA4AHIATQBlAFgAMgBoAFEARgBQADEAUABlAHUASgAvAHMAYQB4AC8ANQAvAFoA
ZgArACsALwA4AEEANwBaAFgAUgAvAEYAcQB3AA0ACgBlAGYAdwAvADgATgA0ADQAYgA1ADcA
WgBiAGYAUgA3AHAAQQB3AGYAYQBaAGwAKwB4AGEAQQBxAHMAZQBHAHkAUQBFAHoAMQAvAGoA
UABKAHoAUQBCADUAbAAvAFoAZAByAC8AZQB2AC8AdwBEAHYAOABLAFAANwBMAHQAZgA3ADEA
LwA4AEEAOQAvAGgAWAANAAoATwBmADIAUABjAC8AOABBAFEAWgBrAC8ANwArAG4ALwBBAE8A
SQBvAC8AcwBlADUALwB3AEMAZwB6AEoALwAzADkAUAA4AEEAOABSAFEAQgAwAGYAOABBAFoA
ZAByAC8AQQBIAHIALwBBAFAANwAvAEEAQQByADEAYgA0AHkAMgAxAHYATgA0AG8AcwBHAGwA
DQAKAHQASgBKADIARwBnADIAcQBoADAAdQBUAEMAQQBvADEARABWAEMARgAyAGQAeQBDAFMA
ZAAzAGYASQBIAGEAdgBCAHYANwBIAHUAZgA4AEEAbwBNAHkAZgA5AC8AVAAvAEEAUABFAFYA
NwBWADgAYgA5AEsAVwArADgAVgA2AGYATQBiACsAUwAxADIAKwBIAA0ACgByAFMAUAB5ADAA
bABLAEEANAAxAEwAVgBtADMAawBCADEAeQBUAHYAMgA1AHgALwBDAEIAbgBpAGcARAB6AFAA
NwBEAFoAZgA5AEEANgBiAC8AdwBBAEQAegAvAGgAUgA5AGgAcwB2ACsAZwBkAE4ALwB3AEMA
QgA1AC8AdwByAEkALwA0AFIAMQBmADgAQQANAAoAbwBMAHoALwBBAFAAZwBRADMALwB4AHkA
agAvAGgASABWAC8ANgBDADgALwA4AEEANABFAE4ALwA4AGMAbwBBADcAWAB3AHIAWgAyAGkA
ZQBLAFAARABiAEwAWQBTAG8AeQA2ADkAbwA3AEsANQB2AFMANABSAGgAcQBGAHUAUQB4AFQA
SAB6AEIAUwBBAFMADQAKAHYAOABXAE0AZAA2AG8AZgBHAEgAVAByAEcAZgA0AGoAZQBJAHAA
WgByAGUAMABlAFYALwA3AEkAMwBOAEsANABFAGgAMgA2AEYAcABpAGoAYwBDAHcASQB3AHEA
ZwBEAGoAbwBCAFUAWABoAEgAUQBWAGgAOABWACsARwBKAHYANwBVAG0AawA4AHIAeABEAA0A
CgBvAHMAbgBsAG0AZABpAEoATgBtAHAAVwB6AGIAQwBQAE0ATwBRADIATgBwAEcARABuAE8A
TQBWAHkAdgB4ADEAdAA0AFgAKwBLAG4AaQBsAG4AdQBaAFkAMgBQADgAQQBZAG0AVQBYADcA
bwB4ADQAYwAwAGcARABIADEAQQBCAFAAdQBUAFEAQgBoAGYAMgANAAoAUgBwAG4ALwBBAEQA
NgAyAEgALwBmAHgAZgAvAGkAcQBQADcASQAwAHoALwBuADEAcwBQADgAQQB2ADQAdgAvAEEA
TQBWAFgAQQAvAFoAYgBmAC8AbgA4AG4AbwArAHkAMgAvADgAQQB6ACsAVAAwAEEAZgBSAFgA
dwBlADAANgB4AGcAKwBJADMAaAAyAFcADQAKAEcAMwB0AEUAbABUACsAMQA5AHIAUgBPAEQA
SQBOADIAaABhAG0AcAAyAGcATQBTAGMAcQB4AEIANAA2AEUAMQA1ADkANAA2AGoAcwBqADQA
MwA4AFkAbAAwAFkAdQBmAEYAWABpAEUAcwBkACsATQB0AC8AYQA5ADUAdQA0ADIAOABjADUA
NAByAFMAKwBCAA0ACgBWAHYAQwBuAHgAVQA4AEwATQBsAHoATABJAHcALwB0AHoAQwBOADkA
MAA1ADgATwBhAHUARABuADYAQQBrAGoAMwBGAGUAWAAvAEUAYQAwAGgAYgA0AGgAZQBQAEcA
TwBwAG0ATQB0ADQAegA4AFUATQBZAC8ATgBZAGIAQwBkAGIAdgBpAFUAeABqAGoAYQANAAoA
VAB0AHgAMgB4AFEAQgBxAGUAVgBZAGYAMwBHAC8ANwArAGYAOABBADIATgBIAGwAVwBIADkA
eAB2ACsALwBuAC8AdwBCAGoAWABuAEgAMgBLAEQALwBvAEwASAAvAHYAOAAzACsARgBIADIA
SwBEAC8AbwBMAEgALwB2ADgAQQBOAC8AaABRAEIAOQBpAGYADQAKAHMANQBwAGEAcgA0ADMA
MQBRAHcAcQBRAC8AdwBEAHcAaQB0ADgAQwBTADIANwA1AGYANwBYADAAUABQAEcAQgAzAHgA
egBYAEcAZgAyAFAAWgBmADgAQQBQAG4AYgAvAEEAUABmAHcALwB3AEQAeABGAFQALwBzAHEA
MgA4AGMAWAB4AEMAMQBsAGsAdgBqAA0ACgBjAGsAKwBEAE4AUgBYAHkAegBJAFcAdwBEAHIA
ZgBoADAANwA4AEUARABvAFEARgB6AC8AdABlADkAYwB6AC8AQQBHAGYAYQAvAHcARABQADYA
LwA4AEEAMwArAFAALwBBAE0AUgBRAEIAdgA4AEEAOQBqADIAWAAvAFAAbgBiAC8AdwBEAGYA
dwAvADgAQQANAAoAeABGAEgAOQBqADIAWAAvAEEARAA1ADIALwB3AEQAMwA4AFAAOABBADgA
UgBXAEIALwBaADkAcgAvAHcAQQAvAHIALwA4AEEAZgA0AC8ALwBBAEIARgBIADkAbgAyAHYA
LwBQADYALwAvAGYANAAvAC8ARQBVAEEAZQA4AGUAQQA3AEsAMgB0AHYAQgBQAHgADQAKAGEA
VgBiAGUARgBFAGwAOABLAHkAaQBWAFEAeABaAFoARQBHAGsAKwBJAHcAVgBmAGcAWQBYAEQA
cwBEAGoAUABEAEcAdgBsADcANwBKAHAAWAAvAFAAbgBZAC8AOABBAGYAVABWADkASABmAEQA
bQB6AGcAWAB3AEwAOABZADQAaABPADgAcwBjAC8AaABLAA0ACgBTAE8AVQBoAHkANwBJAGgA
MABmAHgATwBwAEsALwBMAGsARQBxADcARQBZAEIAeQBRAE8ATwBLACsAVwBQADcAQgAwAHIA
LwBBAEoANwAzAGYANQBQAC8AQQBQAEcAcQBBAE4AbgA3AEoAcABYAC8AQQBEADUAMgBQAC8A
ZgBUAFUAZgBaAE4ASwAvADUAOAANAAoANwBIAC8AdgBwAHEAeAB2ADcAQgAwAHIALwBuAHYA
ZAAvAGsALwAvAEEATQBhAG8ALwBzAEgAUwB2ACsAZQA5ADMAKwBUAC8AQQBQAHgAcQBnAEQA
NwBwAC8AWgAwAGoAdAA0AHYAQgBPAHEATABiAFIAeABSAEkAZgBGAFYAOABTAHMASgBKAFUA
dQBkAEoADQAKADAATQBGAGoAbgArAEkAZwBLAEQANwBBAFYANwA1AFgAegB6ACsAegBWAGEA
VwA5AGwANABGADEAYQBLADIAZQBSADQAMgA4AFcAMwA4AGgATQB1AGQAMgA4ADYAUABvAEsA
awBEAGMAcQBuAEcAMQBGAEkANAA2AGsAOAArAG4AMABOAFEAQgA4AEYALwBHAA0ACgBuADQA
eQBmAEUAagB3AHAAOABTAC8ARQB1AGcAYQBCAG8AagAzAGUAawAyAEgAOQBqAGYAWgBMAGcA
VwBNADAAdwBrACsAMQBhAEIAcABWADcAUAA4AEEAdgBFAEcAMQB0AGwAegBjAHoASgB4ADAA
SwA3AFQAeQBLADgAdAAvADQAYQBGACsATQBIAC8AUQANAAoAdAB5AGYAKwBDADIANAAvAHcA
cgA5AEEAOQBkAHQAYgBhAFQAVgBiAHAANQBJAEkAbgBkAHYASQB5AHoASQBDAFQAaQAyAGgA
QQB5AFMATwB3AEEASAAwAEYAWgBIADIARwB6AC8ANQA5AG8AZgArAC8AYQAvADQAVQBBAGYA
QwBmAC8ARABRAHYAeABnAC8ADQAKADYARgB1AFQALwB3AEEARgB0AHgALwBoAFgAcQBYAHcA
WAArAE0AbgB4AEkAOABWAC8ARQB2AHcAMQBvAEcAdgA2AEkAOQBwAHAATgAvAC8AQQBHAHoA
OQByAHUARABZAHoAUQBpAFAANwBMAG8ARwBxADMAcwBHAFoASABHADEAZAA5AHoAYgBRAHAA
egAxAA0ACgBMAGIAUgB5AGEAKwBtAHYAcwBOAG4ALwBBAE0AKwAwAFAALwBmAHQAZgA4AEsA
MQA5AEMAdABiAGEAUABWAGIAVgA0ADQASQBrAGQAZgBQAHcAeQBvAEEAUgBtADIAbQBCAHcA
UQBPADQASgBCADkAagBRAEIANAB4ADQAaQA4AGQAZgBDAFMAegA4AFEAYQANAAoANwBhAGEA
bAA0AGoAdABJAE4AUgB0AGQAWQAxAE8AMwB2ADQARwB1AHAARgBhAEcAOQBnAHYAWgA0AHIA
cQBKAGwASABDAHQASABPAHMAaQBFAEQAZwBFAFkAcgBIAC8AQQBPAEYAaAAvAEIAZgAvAEEA
SwBHAGkAegAvADgAQQBBAHUAUwB2AHgAVgArAFAADQAKAGYALwBCAEcAegA0AGcAZgBGAEQA
NAA2AGYARwBqADQAbAAyAFgALwBBAEEAVQBFAC8AYgBNADgARwBXAGYAeABFACsATABQAHgA
RwA4AGQAVwBuAGcANwB3AHYAcQB2AGcAVwBQAHcAegA0AFQAdAB2AEYAdgBqAEQAVwBkAGYA
ZwA4AE4AZQBIAFkANwB6AA0ACgBRADUAcgB1AFAAUQB0AEMAaQAxAEIATgBMADAAaABMAHEA
VwBXADQAWABUADcAVwAzAFcAZQBSADUAUQB6AEgAeQBiAC8AaAB4AGwAOABTAGYAKwBrAGwA
UAA3AGQAUAAvAGcANAArAEgAdgA4AEEAOAB6ADkAQQBIADkAQQBmAC8AQwB3AC8AZwB2ADgA
QQANAAoAOQBEAFIAWgAvAHcARABnAFgASgBYAHAAUAB3AHUAOABWAGYARAA3AFgAUABFAEYA
NQBhAGUARQA5AFoAdAA5AFIAMQBHAFAAUgA3AGkANABtAGcAaQBuAGUAVgBsAHMAawB2AGQA
UABpAGsAbABLAHQAdwBGAFcAZQBhADIAUQBuAHEAQwA0AEgAZQB2ADUADQAKAHMALwA4AEEA
aAB4AGwAOABTAGYAOABBAHAASgBUACsAMwBUAC8ANABPAFAAaAA3AC8AdwBEAE0ALwBYADYA
RgBmADgARQAxAHYAKwBDAGIALwBpADcAOQBqADcANAA2AGUASwAvAGkAWAByAC8ANwBYAFAA
NwBTAFgAeAA4AHMAOQBjACsARQAyAHUAKwBCAA0ACgBZAHYAQgAzAHgAaQB2AC8AQQBBAHQA
ZABlAEcAZABOAHUAZABUADgAWQBlAEIATgBmAFQAeABMAFkAeAA2AEgAcABkAGwAZABqAFgA
YgBPAEwAdwB6AE4AcABkAHEAOABrAHIAVwA0ADAALwBXAGQAVABWADQAegBLADAATABJAEEA
ZgBhADMALwBDAGUALwANAAoAQQB2ADgAQQA2AEcAaQB5AC8AdwBDAC8AcwBuAC8AeABWAEgA
LwBDAGUALwBBAHYALwBvAGEATABMAC8AdgA3AEoALwA4AEEARgBWAC8ATwBqAC8AeABEADYA
SAAvAG8ALwB3AEMALwA0AEsAQwAvACsASABaADAAcgAvADUAQQBvAC8ANABoADkARAAvADAA
DQAKAGYAOQAvAHcAVQBGAC8AOABPAHoAcABYAC8AdwBBAGcAVQBBAGYAMABYAGYAOABBAEMA
ZQAvAEEAdgAvAG8AYQBMAEwALwB2ADcASgAvADgAVgBYAHIAMwB3ADAAOABTAGYARABuAFUA
OQBEADgAZQAzAEgAaAByAFcAYgBlADgAcwBOAE8AMABxADMAbQA4AA0ACgBRAFQAUgB5AE4A
dABzADcATgByAFQAVwAzAFMAVwBSAGkAUwBVAEIAaABnAHYAbgAzAEQARwBCAEUAeAA3AEMA
dgA1AGMALwArAEkAZgBRAC8AdwBEAFIALwB3AEIALwB3AFUARgAvADgATwB6AHAAWAAvAHkA
QgBYADYAYgBmAHMASAAvADgARQB4ADkAVAANAAoALwBaAFoAKwBDAFAANwBjAEgAdwA5ADAA
YgA5AHEAZgA5AHAAagB4ADUAcgBIADcAUgAvAHcAcgAwADMAdwBaAHAAUABqAFQANABzAGUA
SgA5AEsAOABZAGEANwA4AEsATgBTADAALwB3AGwAOABYAHQARABzAGYARgBIAHcAOABnAGwA
dABvADcASwAzADEADQAKAGEATwA2ADgAZQB4AGEAdABkAHgAWAA2AFMAMgB0ADkAZQBlAEgA
ZABCAFMAWgBmAEoAZwBsAEQAQQBIADYAYQAvAHcARABDAFkAZgBDAFAALwBvAFoAYgBYAC8A
dwBNAGYALwA0AHEAagAvAGgATQBQAGgASAAvAEEATgBEAEwAYQAvADgAQQBnAFkALwAvAA0A
CgBBAE0AVgBYADQARQBmADgATwBhAGYAMgBrAC8AOABBAHAASgA5ACsAMQBmADgAQQArAEUA
cAA4AEwAZgA4AEEANQBYAFUAZgA4AE8AYQBmADIAawAvACsAawBuADMANwBWAC8AOABBADQA
UwBuAHcAdAAvADgAQQBsAGQAUQBCACsAKwAvAC8AQQBBAG0ASAANAAoAdwBqAC8ANgBHAFcA
MQAvADgARABIAC8AQQBQAGkAcQA2AEgAVgB2AEYAUAB3ADgAdABmAGgARAA0AHIAMQAyAFQA
VQBvADcAcgB3AGwAWgBhAHIAWQBRADYAcABkAFIAdgBKAGMATABIAGUAUwA2AGgANABmAGgA
aABpAE8AMwBMADUAOAA2ADYAMAA4ADcADQAKAFIAMABFAGcAWQA4AEUAMQAvAFAAUAAvAEEA
TQBPAGEAZgAyAGsALwArAGsAbgAzADcAVgAvAC8AQQBJAFMAbgB3AHQALwArAFYAMQBmAGMA
MwBoAG4ALwBBAEkASgAxAGUASgBiAFgALwBnAG4ARgA4AGYAdgAyAFMAZgBpAHIAKwAxAEYA
KwAwAEwAOABUAA0ACgByAGoANABvAC8ARgBUAFEAZgBHAFkAKwBMAGwAagByAEcAZwAvAEQA
cgA0AHQAKwBHAE4ATgAwAHIAVwAvAGcAdgBxAGwAcAA0AFgAOABMAGEAOQA0AGMAcwBXAHMA
cgBEAFMAZgA3AFIAKwBIAHQAeABMAGUAeQB5ADIAcwBsADEAZgBXAFAAaQBYAHgAQgANAAoA
cABzAGoATABEAFAAQQB5AEEASAAwAHgALwB3AEEATABkAC8AWgA4AC8AdwBDAGcAawBQADgA
QQB3AEgAdQB2ADgASwBQACsARgB1AC8AcwArAGYAOABBAFEAUwBIAC8AQQBJAEQAMwBYACsA
RgBmAGgAVAAvAHcANABOACsARwAvAHcARAAwAGQAWgAvAHcADQAKAFUAUAA4AEEALwBFAG8A
SAAvAHcARABsAEYAUgAvAHcANABOACsARwAvAHcARAAwAGQAWgAvAHcAVQBQADgAQQAvAEUA
bwBIAC8AdwBEAGwARgBRAEIAKwA2ADMALwBDADMAZgAyAGYAUAArAGcAawBQAC8AQQBlADYA
LwB3AHIANgBZADAAcgB4AHoANABFAA0ACgB0AC8AaABCADQAVQA4AFMAVwBWADMAWQBEAHcA
cgBxAEcAcgBYADkAcABwAGsAKwBvAFgAVgB0AHAAOABMADMASwBhAGgANABoAFMAZABWAGsA
MQBDAFcARgBEAEsATABpAHkAdgBnAHMAWQBZAHkATQBpAE8ANgBxAFUAVgBpAFAANQBrAGYA
KwBIAEIAdgANAAoAdwAzAC8ANgBPAHMALwA0AEsASAAvACsASgBRAFAALwBBAFAASwBLAHYA
MQAzADAAWAAvAGcAbQBkACsAegB0ADQAcQAvADQASgA5AC8AQQByADkAagAzADQAMwA2AEgA
NABvAC8AYQBHACsASABYAHcAcQArAEkAUABpAFQAeAA1AG8AZAB6ADgAZAB2AEcADQAKAFAA
aQBEAHgAVAA0AHoAdQBQAEYARwBwAGUASgB2AGkANQBmADIAKwBzAGEAMQA0AHAAOABPADYA
aAA0AGIAdgB0AFUAdQBkAEsAcwBQAGkAUgByACsAaABhAFEAawBzAGgAdABiAFQAUQBKAGIA
UwB4AGUAMwBsAGwAcwA0AEoAMABBAFAAdABUAC8AaABiAA0ACgBQAHcANgAvADYAQwBIAGgA
bgAvAHcAbwBkAEIALwArAFQAYQBQACsARgBzAC8ARAByAC8AbwBJAGUARwBmAC8AQQBBAG8A
ZABCAC8AOABBAGsAMgB2AHkAbAAvADQAYwBQAGYAOABBAEIATQBEAC8AQQBLAE4ARAArAEcA
dgAvAEEASQBPAFAAaQBsAC8AOAANAAoAMwA5AEgALwBBAEEANABlAC8AdwBDAEMAWQBIAC8A
UgBvAGYAdwAxAC8AdwBEAEIAeAA4AFUAdgAvAG0ALwBvAEEALwBWAHIALwBoAGIAUAB3ADYA
LwA2AEMASABoAG4ALwB3AEEASwBIAFEAZgAvAEEASgBOAHIAZAArAEsAUABpAHoAdwBWAFkA
NgBIADgADQAKAFAANwAvAFgATQBTADIAbQByADYAVABjADMAZQBqAHYAYQBtAE8ANQBoAGEA
MgBhAHoAMABPAFoAMgBqAGwAaQBrAE0AVQBrAFQAUgBYAE4AcQBZAHAASQAyAGUATwBSAE0A
TQBqAEYAUwBDAGYAeQBJAC8ANABjAFAAZgA4AEEAQgBNAEQALwBBAEsATgBEAA0ACgArAEcA
dgAvAEEASQBPAFAAaQBsAC8AOAAzADkAZgBSAGYANwBZAGYALwBCAE8AegA0AEQAZgBHAC8A
dwBDAEYAWAA3AEoALwB3AHcAMQBMAFQAZgBpAFIANABhADgARgAvAHMANgBmAEQANwBVAFAA
QQBmAHcAMgAwAEQANABVAGYARwBIADQAZwBmAEMANgANAAoAegAwAFgAdwB1AHYAaAB6ADQA
YQBlAEgAcgBIAFIANwArAFQAdwA3AHEAbwB2AGYARQBOAHQAcABlAGsAKwBDAE4ARgBzAHQA
RwBmAFgAYgBxACsAdQB0AE4AaQBoAHYARwBTADQAZQBiAFUAcgAyAFMAVQBBACsAaAAvADgA
QQBoAFkAUAB3AG0ALwA1ADUADQAKAFgASAAvAGYAagAvADcAWgBSAC8AdwBzAEgANABUAGYA
OAA4AHIAagAvAHYAeAAvADkAcwByADgAZgB2ADgAQQBoAHkAbAArAHkANwAvAHoAOQBmAHQA
UgAvAHcARABpAFgAZgB4AHIALwB3AEQAbAAzAFIALwB3ADUAUwAvAFoAZAAvADUAKwB2ADIA
bwAvAA0ACgAvAEUAdQAvAGoAWAAvADgAdQA2AEEAUAAyAEIALwA0AFcARAA4AEoAdgArAGUA
VgB4AC8AMwA0AC8AdwBEAHQAbABlAHkAZgBHAEQAeAB0ADQATAA4AE4AKwBKAHIARwB4ADgA
UgB3AHAASgBmAFMANgBGAGIAWABjAFQATQBiAFQASQB0AFoATgBRADEATwANAAoARgBCACsA
LwBtAGoAZgBIAG4AUQBUAG4AaABTAHYAUABCAHoAdQBBAC8AQgByAC8AQQBJAGMAcABmAHMA
dQAvADgALwBYADcAVQBmADgAQQA0AGwAMwA4AGEALwA4AEEANQBkADEAOQB5AC8AOABBAEIA
UQB6AC8AQQBJAEoAaAAvAHMAeQBmAHQAcQBmAEcADQAKAG4AdwB4ADgAVQAvAGoAUgA0AFUA
OABaADYANwA0AHAAMABEADQAWAA2AEwANABBAHMATAB2AHcANwA4AFoALwBpADEAOABPAHIA
SwBQAFEATgBLADgAVgArAE4AZgBFAFYAcgBiAFMANgBKADQARAA4AFQAYQBMAG8AOQAxAGQA
SgBxAFAAaQByAFYAWgBYAA0ACgAxAFcANQB0AFoATgBTAG4AaABtAGcAdABKAHIAaAA3AFcA
eABzADQANABnAEQANgBxAC8ANABXAHYAOABMAFAAKwBmAFcAUAA4ADkATgAvACsAUwBhAFAA
KwBGAHIALwBBAEEAcwAvADUAOQBZAC8AegAwADMALwBBAE8AUwBhAC8ARwBYAC8AQQBJAGMA
QwANAAoALwBzAEQALwBBAFAAUgBPAHYAaQBsAC8ANABsAEwAKwAwAGgALwA4ADMAdABIAC8A
QQBBADQARgAvAFkASAAvAEEATwBpAGQAZgBGAEwALwBBAE0AUwBsAC8AYQBRAC8AKwBiADIA
ZwBEADkAdAAvAEMALwB4AE0AKwBHADEALwA0AG0AOABPADIATgBqAGIADQAKAHgAcgBmAFgA
dQB1ADYAUgBhAFcAYgBBADIARwBSAGQAWABPAG8AVwA4AE4AdQBSAHMAdQBHAGYASQBtAGQA
RAA4AGkAbAB2ADcAbwBKAHcASwArAGQAUAAyAGsAZgAyAHoALwAyAGUAZgBoAE4AOABhAGYA
RwBmAHcALwA4AEEASABPAHUAYQBGAFoAKwBLAA0ACgBkAEEALwA0AFIAMwArADEATABhADkA
MQBYAFMANwBhADUAagAvAHQAWAB3AHAAbwBXAHQAMgBYAG0AUQBYAE0ANgBUAEoAdgAwADcA
VQByAFMAUgBOADYAagBkAEcAeQBPAHUAVQBaAFMAZgBpAFAANABJAGYAOABFAFIAZgAyAEoA
dgBoAFAAOABhAGYAaAANAAoARAA4AFUALwBDAG4AZwBMADQAawBXAGYAaQBuADQAYQAvAEYA
RAB3AEIANAAvADgATgBYAGQAOQArADAAaAA4AGYAdABkAHMAcgBYAFgALwBBAEEAYgA0AHIA
MABuAHgARgBvADkAegBlAGEASgByAFAAagBXADcAMABmAFcATABXAEQAVQBkAE4AdABwAGIA
DQAKAGoAUwB0AFYAdABiAG4AVABkAFEAaABWADcAUwArAHQANQByAFcAYQBXAE4AdAAvADkA
dQBMAC8AQQBJAEoATAAvAHMAawBmAHQATgBmAHQAUgAvAEYARAA0ADMALwBFADcANABLAGUA
SAAvAEYAMwBqAGoAeAB0AC8AdwBBAEkAVgAvAGIAbgBpAEcAKwAxAA0ACgAzAHgAWgBaADMA
VwBvAGYAOABJADMAOABPAC8AQwBYAGgASABUAGYATgB0AHQATQAxAFMAMgBzAG8ALwBzAG0A
awBhAEIAcAA5AGkAbgBrAFEAcAB2AGoAdABrAGsAawAzAFQAUABJADcAQQBIAHAAbgAvAEQA
eABUADkAawB6AC8AbwBaAGYARABIAC8AZwANAAoAOQAwAFQALwBBAE8AUwBhAFAAKwBIAGkA
bgA3AEoAbgAvAFEAeQArAEcAUAA4AEEAdwBlADYASgAvAHcARABKAE4AZgBBAFgALwBEAGgA
LwA5AGcAdgAvAEEASwBOAHcAOABLAC8AKwBGAFAANAA2AC8AdwBEAGwAMwBSAC8AdwA0AGYA
OABBADIAQwAvACsADQAKAGoAYwBQAEMAdgAvAGgAVAArAE8AdgAvAEEASgBkADAAQQBmAHIA
ZAArAHoAZAArADIAZgA4AEEAcwA4AC8ARgBuADQAMAArAEQAUABoAC8ANABHADEAegBRAHIA
egB4AFQAcgAvAC8AQQBBAGsAWAA5AGwAMgAxAGwAcQB1AGwAMwBOAHoASgAvAFoAWABoAA0A
CgBUAFgAZABiAHYAZgBMAGcAdABwADMAbQBmAFoAcAAyAG0AMwBjAGoANwBGAE8AMgBOAFgA
ZABzAEkAcgBFAGUATABmAEYAagA5AHYASAA5AG4AYgB3AGYAOABVAC8AaQBYADQAUwAxAHUA
VABSAHgAcgBYAGgAZgA0AGcAZQBNAHYARAB1AHIAaQBXAC8AMAANAAoAVgBKAEIAcQBtAGkA
ZQBJADkAUwAwAHkALwBFAGkAUwAzAGEAeQBvADQAdQA3AFcAWABlAHMAaQByAEkAcgBaAEQA
cQBHAEIARgBlAFYALwBzAE8ALwA4AEUAbAAvADIAUwBQADIAWgBmADIAbwAvAGgAaAA4AGIA
LwBoAGoAOABGAFAARAAvAEEASQBSADgADQAKAGMAZQBDAGYAKwBFADEALwBzAFAAeABEAFkA
NgA3ADQAcwB2AEwAcgBUAC8AOABBAGgASgBQAGgAMwA0AHQAOABJADYAbAA1AFYAdABxAGUA
cQBYAE4AbABKADkAcgAwAGoAWAA5AFEAcwBYADgAKwBGADkAawBkAHkAOABrAGUAMgBaAEkA
MwBYADUAcgAvAA0ACgBBAEcAaAB2ACsAQwBGAHYANwBEAHYAeABjACsAUAAzAHgAeQArAEsA
LwBpADMANABFADYAZgBxAC8AaQByADQAbgBmAEcASAA0AG0AZgBFAFAAeABOAHEAegArAE8A
dgBpAFQAYQBQAHEAbgBpAEQAeABwADQAMAAxAHYAeABKAHIATwBvAHYAYQBXAE8AdgANAAoA
dwAyAE4AcQAxADcAcQBPAHAAWABOAHkAMQB2AFoAdwB4AFcAcwBCAGwATQBWAHYASABIAEMA
cQBLAEEARAA2AG8ALwA0AGUASgAvAHMAeAAvAHcARABQAFgAUgBQAC8AQQBBAFoAYQBEAC8A
OABBAEoAbABIAC8AQQBBADgAVAAvAFoAagAvAEEATwBlAHUADQAKAGkAZgA4AEEAZwB5ADAA
SAAvAHcAQwBUAEsALwBQAGIALwBpAEgAcQAvAHcAQwBDAGYAdgA4AEEAMABiAHgAcAB2AC8A
aAB3AHYAaQBuAC8AQQBQAE4ASABSAC8AeABEADEAZgA4AEEAQgBQADMALwBBAEsATgA0ADAA
MwAvAHcANABYAHgAVAAvAHcARABtAA0ACgBqAG8AQQAvAGMAagA5AGkAcgA5AHEAegA0AE8A
LwBIAFAANABwADYALwB3AEMARQB2AGgAOAArAG4ATgByAFcAbgBmAEQALwBBAEYAWAB4AEYA
ZABDADAAdQA5AE4AbgBrAC8AcwB1ADAAOABSACsARgBkAE0AbQBMAEoAWgAzAEUAcwBvAFQA
NwBYAHEAOQANAAoAbABsAG0AVQBSAGgAdABvAEwAQgBtAFUASABnAFAAKwBHADUAdgAyAGQA
UAA4AEEAbgA5ADAANwAvAHcAQQBIAEcAZwAvAC8AQQBDAGIAWABqAEgALwBCAEwAdgA4AEEA
NABKAFoAZgBzAHYAZgBzAFEAZgBIADcAeABmADgAQQBGAGYANABKAC8AQwB1ADAADQAKADgA
RABlAEsAdgBFAEgAdwBlADgAUQBmAEQAegBVAE4AVwB0AC8ARgBQAGoAVABYAEgAdQBQAEQA
KwByAGUATgBQAGgAOQA0AGsAdQA5AE8ATgBwADQAagAxAGEALwBzAFkAMQBtADEASAB3AG4A
cABOAHkAYgBpAEsARgBiAHAARABhAEwARQBrAGcAaABtAA0ACgBuAFYALwBtAHIALwBoAHgA
dgAvAHcAVAAwAC8ANgBOAFQAOABDAGYAKwBGAEwAOABSAGYAOABBADUAbwA2AEEAUAB2AHoA
LwBBAEkAYgBtAC8AWgAwAC8ANQAvAGQATwAvAHcARABCAHgAbwBQAC8AQQBNAG0AMABmADgA
TgB6AGYAcwA2AGYAOAAvAHUAbgANAAoAZgArAEQAagBRAGYAOABBADUATgByADQARAAvADQA
YwBiAC8AOABBAEIAUABUAC8AQQBLAE4AVAA4AEMAZgArAEYATAA4AFIAZgAvAG0AagBvAC8A
NABjAGIALwA4AEEAQgBQAFQALwBBAEsATgBUADgAQwBmACsARgBMADgAUgBmAC8AbQBqAG8A
QQAvAFgADQAKAHoANABVAC8AdABOAGYAQwBUAHgAbAA4AEwAdgAyAGgAdgBHAG4AaAAyADkA
MAA5AE4ARAArAEYAbgBnAEcANAA4AFUAZQBMADcAaAA5AFMAMAB0ADcAVwAyADAAcQBEAHcA
NwA0ADAAMQBWAHAAcgB5ADQAZwB1AEgAaAB0AEwAZABMAFQAdwAvAHEAVAB5AA0ACgBUAFgA
VAB4AHgATABHAGsAagBsAHQAawBjAGgAWAA0AEsALwA0AGUAZQBmAHMAcQAvAHcARABRADQA
ZQBBAC8ALwBDAHcAOABNAC8AOABBAHkAZgBYAHMASAA3AEsALwAvAEIATwBEADkAbABYADQA
QQAvAEEALwA5AHMAcgA0AFoALwBEAG4ANABJACsARgANAAoAZgBDAFAAZwAvAHcARABhAE4A
KwBGAFAALwBDAEMAZgBGAGIAUQBMAGIAVQBQAEUAMgBxADYAZgA0ADMAOABOAEoANABSACsA
SwBQAGgALwArAHkATgBZAGoAMQByAFYAYgB5AFYATABMACsAeQAvAEgAUABpAEsAeQBrAFMA
dwBrAHQAcABKAG8ATgBXAHUADQAKAFYAawBjAHMAawBEAFIALwBuAEgALwB3ADQAcgAvADQA
SgB0AGYAOQBHAGkAZgBCAHYALwB3AFUANgA5AC8AOAB1AHEAQQBQAHIAegAvAGgANQA1ACsA
eQByAC8AMABPAEgAZwBQAC8AQQBNAEwARAB3AHoALwA4AG4AMABmADgAUABQAFAAMgBWAGYA
OABBAA0ACgBvAGMAUABBAGYALwBoAFkAZQBHAGYALwBBAEoAUAByADUARAAvADQAYwBWAC8A
OABFADIAdgArAGoAUgBQAGcAMwAvADQASwBkAGUALwArAFgAVgBIAC8AQQBBADQAcgAvAHcA
QwBDAGIAWAAvAFIAbwBuAHcAYgAvAHcARABCAFQAcgAzAC8AQQBNAHUAcQANAAoAQQBQADMA
egAvAFkAdQArAE8AMwB3AC8ALwBhAEUAKwBGADIAdgBlAE4AUABoAHgAcQBXAGsAYQBwAG8A
ZQBtAGUAUAB0AFUAOABMADMAVgB4AG8AMgBwAFcATwBxAFcAcQBhAHIAWgBlAEgAZgBDAHUA
cQB6AHcAeQBYAEcAbgB6AFQAUQBwAGMATABhAGEADQAKADEAWQB1ADAATABPAEoAVgBqAGsA
aQBkAGwAQwBTAEkAVAA5AGQAMQArAGYAMwAvAEEAQQBUAGcALwBaAFAAKwBDAFAANwBIAGYA
dwBQADgAVgBmAEQAUAA0AEMAZgBEAG4AdwB6ADgATQBmAEIAKwB1AC8ARgBiAFgAUABIAGUA
cABhAEIANABWAHQANwB1AA0ACgAyADAAKwA3ADgAUwA2AG4ANABSADgARABlAEgANwB6AFYA
NQBvADcAMgA2AHUANQBUAGUAMwBHAGwAKwBHAE4ASABzAHAASABXAFIAWQB6AEIAcAA5AHUA
bwBRAE0AcgBzADMANgBBADAAQQBjAFgAcQB3AEgAOQBvAFgASABEAGYAOABzAHUAZwA0AC8A
MQANAAoARQBkAFoAMgBCADYAUAArAFEAcQA3AHIARwByAGEAUgBhADYAagBjAHcAWABXAHAA
MgBOAHYATwBuAGsAKwBaAEQATgBkAHcAUgBTAEoAdQBnAGkAZABkAHkATwA0AFoAZAB5AE0A
cgBqAEkARwBWAFkATQBPAEMASwB6AFAANwBlADAARAAvAEEASwBEAFcADQAKAG0AZgA4AEEA
ZwBmAGEALwAvAEgASwBBAEoAcwBEADAAZgA4AGgAVwBqAHAASQBIADkAbwBXAC8ARABmADgA
QQBMAFgAcQBPAFAAOQBSAEoAVwBSAC8AYgAyAGcAZgA5AEIAcgBUAFAALwBBACsAMQAvAHcA
RABqAGwAYQBlAGoANgB0AHAARgAxAHEATgB0AA0ACgBCAGEANgBuAFkAMwBFADcAKwBkADUA
YwBNAE4AMwBCAEwASQArADIAQwBWADIAMgBvAGoAbABtADIAbwByAE8AYwBBADQAVgBTAHgA
NABCAG8AQQA0AHYAVgBqAGUAZgAyAHAAcQBXADIAQwBOAGwALwB0AEMAOAAyAGsANwBNAGwA
ZgB0AEUAbQBDAGMAagANAAoATwBTAE0ASABuAG0AcwAvAE4AOQAvAHoANwB4AC8AKwBRAC8A
OABBAEMAdQA0AHYAbQBzAFAAdAB0ADUAdgArAC8AdwBEAGEAcgBqAGYAeQBmAHYAZQBhACsA
NwB2ADYANQBxAHIAdQAwADcALwBKAFAALwB4AFYAQQBIAEkANQB2AHYAOABBAG4AMwBqAC8A
DQAKAEEAUABJAGYAKwBGAGQAZgA0AEwATgB5AGQAVQB1AFAATwBpAFMATgBmADcAUABsAHcA
VgAyADUATABmAGEATABYAEEAKwBYAG4ARwBNAG4AMAA0AHAATgAyAG4AZgA1AEoALwA4AEEA
aQBxADMAZgBEAHgAdABEAGUAeQArAFIAOQAvADcASwArAGUAYwAvAA0ACgBMADUAcwBHAGUA
NQA3ADQAbwBBADgASwAvAHcAQwBKAHIALwB6AHoAdAAvADgAQQB2AHAAZgAvAEEASQBtAGoA
LwBpAGEALwA4ADgANwBmAC8AdgBwAGYALwBpAGEANwA3AE8AawAvADgAOAAvADAALwB3AEQA
cgBVAFoAMABuAC8AbgBuACsAbgAvADEAcQANAAoAQQBPAEIALwA0AG0AdgAvAEEARAB6AHQA
LwB3AEQAdgBwAGYAOABBADQAbQB2AFIAZgBBAC8AMgB6ACsAegBmAEYAWABuAHAASAB1ACsA
dwB3AGUAVQBxAEYAUwBHAGIAeQBOAFQAeQBHADQAQQA1AE8AMABEAFAASABKAHEARABPAGsA
LwA4ADgALwAwAC8ADQAKACsAdABYAFcAZQBHAHoAWgBmAFoATgBhADgAaABjAEwAOQBuAGkA
OAA3ADMAWAB5AHIAegBIAFkAZAB0ADEAQQBIAEgAYgByADcALwBuADEAVAA4ADQAdgA4AGEA
TgAxADkALwB6ADYAcAArAGMAWAArAE4AZABWAG0AdwA5AEIALwB3AEMATwAvAHcAQwBOAA0A
CgBHAGIARAAwAEgALwBqAHYAKwBOAEEASABLADcAcgA3AC8AbgAxAFQAOAA0AHYAOABhADAA
TgBWAE4AMwAvAHcAcgAzAFgAaQBzAFMATABjAGYAYgByAFQAeQAwAEoAVQBLAFYAKwAyAGEA
VABrAGsAagBJAEgARwAvAHIAegBrAEQAMgByAGEAegBZAGUAZwANAAoALwB3AEQASABmADgA
YQBzADMAegAyAGEAZQBGAHQAVABaAGwAegBiAGkANABnADgAeABjAEEANQBZADMARgBpAEIA
eABuAEgAVQBvAGYAdwBvAEEAKwBhAHQAMgBzAGYAOAA4AG8AUAArAC8AaQAvAC8ARQAwAGIA
dABZAC8ANQA1AFEAZgA5AC8ARgAvACsADQAKAEoAcgAwAHYANwBWAG8ALwAvAFAASAAvAEEA
TQBjAEgAKwBOAEgAMgByAFIALwArAGUAUAA4AEEANAA0AFAAOABhAEEAUABOAE4AMgBzAGYA
OAA4AG8AUAArAC8AaQAvAC8ARQAxADcAWABaAFIAWABrAC8AdwA2ADAAQgBXADIASgBjAEQA
VQBMAHAAcABBAA0ACgBBAFoARgAyAGkANwAxAGcAQQBEAFoAagBxAEMAaABKADYAQQA1AEgA
VwB1AGYAKwAxAGEAUAAvAEEATQA4AGYALwBIAEIALwBqAFgAbwAxAHIAYwBRAEoANABVADAA
dQBXAEYAQgA1AEwAWABVADYAbwBwAFgATwBEADUAOQAvAHUATwBCADAAKwBaAFcANQANAAoA
OQAvAGUAZwBEAHoAMwA3AEIAZgA4AEEALwBQAFIAZgArAC8ATQB2AC8AdwBBAFYAUgA5AGcA
dgAvAHcARABuAG8AdgA4AEEAMwA1AGwALwArAEsAcgBzAHYAdAA4AGYALwBQAEoAZgArAC8A
YgBmADQAVQBmAGIANAAvADgAQQBuAGsAdgAvAEEASAA3AGIADQAKAC8AQwBnAEQAagBmAHMA
RgAvAHcARAA4ADkARgAvADcAOAB5AC8ALwBBAEIAVgBUAGYARQBwAHQAUQBoADAAcgB3AFUA
bAByADUAWgBjAGEAZgBkAEwATwBYAFoAMAB5AHkAMgAyAGoAaABTAG8AVQBNAGUAdQAvAEkA
YgBrAGMAZABlAGEANgB6ADcAZgBIAA0ACgAvAHcAQQA4AGwALwA3ADkAdAAvAGgAVQBYAGoA
VwA1AHQANAA3AEwAdwA0ADAAMABQAG0AQwBXADEAdQBHAFEAYgBDADIAMABlAFYAcAA1AEkA
dwBCAHgAbgBjAHYAQgA5AFAAYQBnAEQANQArADgALwBYAFAAUwAzAC8ANwArAHoAZgA4AEEA
eABGAEgAbgANAAoANgA1ADYAVwAvAHcARAAzADkAbQAvACsASQByADAATAA3AGYAWQBmADgA
KwBuAC8AQQBKAEMAYgAvAEMAagA3AGYAWQBmADgAKwBuAC8AawBKAHYAOABBAEMAZwBEAHoA
MwB6ADkAYwA5AEwAZgAvAEEATAArAHoAZgAvAEUAVgA3AEIAOABUAFUAMQBCAHQADQAKAGUA
dABEAGEATgBDAEkALwA3AEkAdAB3AHcAawA4ADMAZAB2ADgAQQB0AHQALwBuAEcAeABTAE0A
YgBkAHYAVQA1AHoAbgB0AGkAcwBIADcAZgBZAGYAOAArAG4ALwBrAEoAdgA4AEEAQwB2AFIA
ZgBHAGwANQBIAGIANgBwAEEAagBXADcAUwBrADIARQBUAA0ACgBiAGcAbwBJAEEATgB4AGQA
RABiAG4AYQBlAG0AMABuAHIAMwBvAEEAOABUADgAcgBXAHYANwA5AHQALwA1AE0AZgAvAEUA
VQBlAFYAcgBYADkAKwAyAC8AOABtAFAALwBBAEkAaQB1ACsALwB0AE8ASAAvAG4AeQBmAC8A
dgBnAGYALwBFAFUAZgAyAG4ARAANAAoALwB3AEEAKwBUAC8AOABBAGYAQQAvACsASQBvAEEA
NQBqAHcALwBIAHEANAAxADcAUgBEAEsAOQB1AFkAeABxACsAbQBtAFEATAA1ACsANABvAEwA
MgBIAGYAagBLAEEAWgAyADUAeABrAGcAWgA2ADgAVgB3AFgAeABmAHQAdABjAGsAKwBJAHYA
aQBGADcADQAKAFAAVQA0ADcAZQAyAFAAOQBrACsAWABDAHcAYgBLAFkAMABQAFQAQQArAGMA
YwBmAE4ASQBHAGIANgBOAFgAdQBlAGwAYQBoAEUAKwBxAGEAYQBnAHQASABVAHYAZgAyAGEA
aABpAGcAQQBVAHQAYwBSAGcATgBuAFkATQBZAHoAbgBxAE8AbABlAE0AZgBGAA0ACgByAHgA
bgA0AGQAMABuADQAZwArAEkATgBQAHYAMQB1AEQAZAAyAC8AOQBsAGUAYQBZADQAMgBaAFAA
MwB1AGkAYQBiAE8AbQBDAEQAZwAvAHUANQBFAHoANgBIAEkAbwBBADgAcAArAHgAKwBKAGYA
KwBnAHoARgArAFQAMABmAFkALwBFAHYALwBRAFoAaQANAAoALwBKADYAMABQACsARgBpAGUA
RQBmADcAdAAzAC8AMwA1AGYAOABBAHgAbwAvADQAVwBKADQAUgAvAHUAMwBmAC8AZgBsAC8A
OABhAEEATwA2ACsARQBGAHQAcgBrAGYAeABGADgAUABQAGUAYQBuAEgAYwBXAHcALwB0AGIA
egBJAFYARABaAGYATwBoADYADQAKAG0ARQB4AG4AagA1AFoAQwByAGYAUgBhADUAdgB4AG4A
WgA2ADgAMwBqAEQAeABZADAATgAvAEEAawBMAGUASgBkAGQAYQBKAEQANQB1AFUAagBPAHEA
WABSAFIAVABnAFkAeQBxAGsAQQA0ADQAeQBPAEsANwBEADQAUwArAE0ALwBEAHUAcgBmAEUA
SAB3AA0ACgAvAHAAOQBnAHQAdwBMAHUANAAvAHQAWAB5AGoASgBHAHkAcAArADYAMABUAFUA
cAAzAHkAUwBjAEQAOQAzAEcAKwBQAFUANABGAGMAbAA0AHoAKwBJAFgAaABhAHkAOABZAGUA
SwA3AE8ANABhADQARgB4AGEAZQBKAGQAZAB0AFoAdwBzAFoASQA4ADYAMwANAAoAMQBTADYA
aQBsAHcAZAB2AEkAMwBvADIARAAzAEYAQQBIAEwALwBZAGYARQBmAC8AQQBFAEUAYgBmAC8A
eQBMAC8AaABSADkAaAA4AFIALwA5AEIARwAzAC8AdwBEAEkAdgArAEYAUAAvAHcAQwBGAG0A
ZQBFAGYANwA5AHoALwBBAE4AKwBqAC8AdwBEAEUADQAKADAAZgA4AEEAQwB6AFAAQwBQADkA
KwA1AC8AdwBDAC8AUgAvADgAQQBpAGEAQQBQAGIAUABnAEgAYgBhAHQARAA0AHcAMQBKAHIA
KwA3AGkAbgBoAFAAaABxADgAVgBVAFQAZgBrAFMASABWAE4ARwBJAFkANwBnAEIAZwBLAEgA
SAByAGsAagAzAHIAegBYAA0ACgA3AE4ANABqAC8AdwBDAGcAbABGAC8AMwB6AEoALwA4AGMA
cgAwAHoANABDAGUATAA5AEMAOABRAGUATQBOAFMAcwA5AE0AYQBZADMARQBYAGgAcQA4AHUA
bgBFAGkARgBSADUASwBhAHAAbwA4AFQAWQBPAEIAegB2AG0AagA0ADkATQAxAHcAZgAvAEMA
ZgANAAoANgBEADYAeABmAGsAdABBAEcAZgA4AEEAWgB2AEUAZgAvAFEAUwBpAC8AdwBDACsA
WgBQADgAQQA0ADUAUgA5AG0AOABSAC8AOQBCAEsATAAvAHYAbQBUAC8AdwBDAE8AVgBvAGYA
OABKAC8AbwBQAHIARgArAFMAMABmADgAQQBDAGYANgBEADYAeABmAGsADQAKAHQAQQBIAHAA
UABnAEcARABWAGgANABLACsATABLAFgAZAAyAGsAcwBzAG4AaABlAFIAYgBWADEARABEAHkA
cABEAHAAUABpAEkARgBqAGwAegBuADUAbQBqAEkAdwBSADkAMAA4ADkATQBmAE0ALwA5AG0A
YQAvAC8AdwBCAEIARAAvAHgAMQB2AC8AagB0AA0ACgBmAFUALwB3AC8AdwBEAEUAZABoAHIA
UABoAFQANABuAFMAVwBJAFIAdgBzAFAAaAA3AGYASQBCAGcAQQArAFoAcAB1AHYAdABHAEcA
UABvAGYASQBjAFoAUABUAG0AdgBFAGYANwBZAGIALwBuADMAaQAvADcAKwBMAC8AagBRAEIA
dwAzADkAbQBhAC8ALwANAAoAQQBOAEIARAAvAHcAQQBkAGIALwA0ADcAUgAvAFoAbQB2AC8A
OABBAFEAUQAvADgAZABiAC8ANAA3AFgAYwAvADIAdwAzAC8AQQBEADcAeABmADkALwBGAC8A
dwBBAGEAUAA3AFkAYgAvAG4AMwBpAC8AdwBDAC8AaQAvADQAMABBAGYAUwBIADcAUABFAEYA
DQAKADUAYgArAEMAdABVAFMAOQBtADgAKwBVACsASwBMADEAbABmAEIARwBJAHoAcABPAGkA
QQBMAHkAegBkAEcAVgB6ADEANwA5AFAAWAAzAG0AdgBIAFAAZwBoAGMAbQA2ADgASwBhAGgA
SQBVAFYATgB2AGkARwA3AFQAQwBzAEcAQgB4AHAAdQBrAHQAbgBJAA0ACgB6AHoAOAAyAE0A
ZQAxAGUAeAAwAEEAZgBGAEgAeABjAC8AWQA0ACsAQwBQAHgAVgArAEkAWABpAEQAeAA3ADQA
dgAwADMAeABSAGMAZQBJAHQAZQAvAHMAbgArADAAWgB0AE8AOABiAGUASwB0AEkAcwAzAC8A
cwB2AFIATgBOADAAVwAwADgAbgBUAHQATgANAAoAMQBXADIAcwByAGYAYgBZADYAZABiAEwA
SgA1AE0ASwBlAGQASwByAHoAeQBiAHAAWgBaAEgAYgB6AGYAOABBADQAZAA2AC8AcwAyAGYA
OQBBAGYAeAByAC8AdwBDAEgASQA4AGMAZgAvAEwAeQB2AHYAMgAvAGkATABYAFUAcABBAEIA
egBzADUAeAAvADAADQAKAHoAUQBlAGwAVgBQAEoAUAA5ADAAZgBrAGYAOABLAEEAUABnADMA
LwBBAEkAZAA2AC8AcwAyAGYAOQBBAGYAeAByAC8ANABjAGoAeAB4AC8AOAB2AEsAOQBJACsA
RQBmADcASABIAHcAUgArAEYAWAB4AEMAOABQACsAUABmAEMARwBtACsASwBMAGYAeABGAA0A
CgBvAFAAOABBAGEAMwA5AG4AVABhAGoANAAyADgAVgBhAHYAWgBwAC8AYQBtAGkAYQBsAG8A
dAAzADUAMgBuAGEAbABxAHQAegBaAFgARwA2AHgAMQBHADUAVwBQAHoAbwBYADgAbQBWAGsA
bgBqADIAeQB4AFIAdQB2ADEAVgA1AEoALwB1AGoAOABqAC8AaAANAAoAVgB1AHcAaQBLADMA
VQBSAEkAQQB4AHYANQB4AC8AMAB6AGMAZQBsAEEASABQADMAdABwAEsAMQA3AGQAcwBKAEYA
QQBhADYAdQBHAEEAMgBLAGMAQQB5AHUAUQBNADUANQArAHQAVgBmAHMAVQAzAC8AUABSAGYA
KwAvAGEALwA0ADEAcwBYAFUAcABGADEADQAKAGMAagBiAEgAeABjAFQARABsAFgAegB4AEkA
MwBYAEMANAB6ADkATwBLAHIAKwBjADMAOQAyAFAALwB2AG0AVAAvAHcAQwBKAG8AQQB6AC8A
QQBMAEYATgAvAHcAQQA5AEYALwA3ADkAcgAvAGoAVwA3ADQAZgB0ADUASQBiADIAVgBtAGMA
TQBEAGEAdQB1AA0ACgBBAG8AWABrAHkAdwBuAE8AUQBmAFkAOABWAFMAOAA1AHYANwBzAGYA
LwBmAE0AbgAvAHcAQQBUAFcAdgBvADAAaABlADYAawBCAEMARAAvAEEARQBkAHoAOABvAFkA
SAAvAFcAUgBmADMAZwBCAGoAbgA2ADAAQQBjAFIALwBaAGsALwA4AEEAegA4AGYAKwANAAoA
TwBKAC8AOABUAFIALwBaAGsALwA4AEEAegA4AGYAKwBPAEoALwA4AFQAVwByADUAMABuAG8A
bgAvAGYARABmADQAVQBlAGQASgA2AEoALwAzAHcAMwArAEYAQQBHAFYALwBaAGsALwAvAFAA
eAAvADQANABuAC8AQQBNAFQAWABUAGEARABhAFMAdwBXAG0ADQAKAHMASwAwAG0AOAB5ADIA
NgBCAFQAdABVAGIAUwBJADcAcwBaADQAQQB6AHkAdwA2ACsAbABaADMAbgBTAGUAaQBmADkA
OABOAC8AaABXADcAcABFAGoATgBiAGEAbQBTAEYAKwBXAEIAUwBNAEsAUQBQADkAWABjAGQA
ZQBPAGUAbgBZAEcAZwBEAEgAKwB5AA0ACgBUAGYAOABBAFAAUgBmACsAKwBCAC8AOABWAFIA
OQBrAG0ALwA1ADYATAAvADMAdwBQAC8AaQBxAHUAKwBhADMAKwB4AC8AMwB5ADMALwB4AHUA
agB6AFcALwB3AEIAagAvAHYAbAB2AC8AagBkAEEARgBMADcASgBOAC8AegAwAFgALwB2AGcA
ZgAvAEYAVgANAAoAYQB2AGIAVgA1AFAAQwArAHAAVwA1AGMAQgBwAEwAaQBBAGgAdwBxADgA
QgBiAGkAeABiAEcARwBKAEIAKwA0AFIAegA2ACsAdABQADgAQQBOAGIALwBZAC8AdwBDACsA
VwAvADgAQQBqAGQAVABYAGsAegBKADQAZAB2ADUAQgBnAE0AcwA4AEkARwBGAEoADQAKAEgA
TQA5AG8AUAB1AGsATABuAGcAbgB0AC8ASwBnAEQAegBEACsAeABwAFAAOABBAG4ANAAvADgA
YwBoAG8ALwBzAGEAVAAvAEEASgArAFAALwBIAEkAYQAwAHYAdAA4ADMAOQA3AC8AQQBNAGgA
QwBqADcAZgBOAC8AZQAvADgAaABDAGcARABOAC8AcwBhAA0ACgBUAC8AbgA0AC8AdwBEAEgA
SQBhADkARAB0AGIAUQBwADQAVwAwAHkAMwBMAE0ANQBqAHUAWgAyAEwASwBkAHAATwBaADcA
NQB2ACsAVwBmAEcAQgB2AHgANgBkAHoAegBYAEgAZgBiADUAdgA3ADMALwBrAEkAVgAyADgA
VQA3AG4AdwAzAHAAOABwAEwAYgANAAoAbQB1AFoAUQBTAHUARQBQAEUAMQA2AE8AaABPAE0A
ZgBLAFAAcgAxAG8AQQB5AC8AcwBSADkASgBmACsAKwA1AGYAOABhAFAAcwBSADkASgBmACsA
KwA1AGYAOABhAGYAOQBwAGYAMQBrAC8ANwArAEoALwBqAFIAOQBwAGYAMQBrAC8ANwArAEoA
LwBqAFEADQAKAEEAegA3AEUAZgBTAFgALwBBAEwANwBsAC8AdwBBAGEAYgA0AHYAdABCAE4A
WgArAEgAMQBNAGsAawBmAGwAVwAwADYALwBLAFIAawA1AGkAcwBSADgAeABZAEUAawBqAGIA
OQBlAFQAbQBwAGYAdABMACsAcwBuAC8AZgB4AFAAOABhAGsAOABVAFgASABsAA0ACgBXAG0A
aABFADUAegBKAGIAUwBuAG4AQgBQAEUAVgBrAGUAVABrAEQAUAB6AGQAcwAwAEEAZQBmAGYA
MgBZAHYALwBQAHgAUAArAGEALwAvAEEAQgBOAEgAOQBtAEwALwBBAE0ALwBFAC8AdwBDAGEA
LwB3AEQAeABOAGEAUAAyADQAZQB2ADYATAAvADgAQQANAAoARgBVAGYAYgBoADYALwBvAHYA
LwB4AFYAQQBHAGQALwBaAGkALwA4AC8ARQAvADUAcgAvADgAQQBFADEAMwBuAGoAQwAwAEUA
KwBwAHcATwBXAGwAWABGAGoARQB1AEUASgBBADQAdQBMAG8ANQBQAHkATgB6ADgAMwByADAA
eAB4AFgASwBmAGIAaAA2AC8ADQAKAG8AdgA4AEEAOABWAFgAYQArAEsAWgBmAEwAMQBDAEUA
YgBuAFgATgBuAEcAYwBMAHMAeAAvAHIANwBnAFoAKwBZAGcANQA0ACsAbABBAEgARgBmADIA
YQB2AC8AUABTADQALwBNAC8ALwBHAHEAUAA3AE4AWAAvAEEASgA2AFgASAA1AG4ALwBBAE8A
TgBWAA0ACgBvAGYAYQBQACsAbQBrAG4ANQBSAGYALwBBAEIAVgBIADIAagAvAHAAcABKACsA
VQBYAC8AeABWAEEARABkAEwAcwBGAFQAVQA5AE8AZgBmAE8AZABsADkAYQBOAGcAawA0AE8A
MgA0AGoATwBEACsANwBIAEgASABQAEkANAA3ADEANQBWADgAVAAvAEIAYQANAAoAYQB0ADQA
NQAxAHoAVQBEAEQARwA1AHUAUAA3AE0AeQB6AE0AdwBKADgAcgBSADkAUABnADUAdwBDAE8A
UABMAHgAOQBCAFgAcwBlAG4AVAA3AHQAUQBzAFIAdgBrAE8AYgB5ADEARwBDAEkAOABIAE0A
NgBEAEIAdwAyAGMAZgBUAG0AdgBKAC8AaQBWAHIADQAKAGsAbABuADQAMgAxAHEAMgBYAFgA
bwBiAEkAUgAvADIAZABpADIAZQBLADEAWgBvAHQAKwBrADIARQBuAEwAUwBUAEsANQAzAGwA
dgBNAEcANQBSAGcATwBBAE0AagBCAEkAQgA1AHQALwB3AEEASwA2AGoALwA1ADkANAB2ACsA
KwBuAC8AKwBKAG8ALwA0AA0ACgBWADEASAAvAEEATQArADgAWAAvAGYAVAAvAHcARAB4AE4A
WAAvACsARQBsAGwALwA2AEcAbQAzAC8AdwBDAC8ARgBsAC8AOABrAFUAZgA4AEoATABMAC8A
QQBOAEQAVABiAC8AOABBAGYAaQB5AC8AKwBTAEsAQQBPAHYAOABBAGgAaAA0AEwAVABTAGYA
SAANAAoATwBoADYAZwBJAFkAMABOAHYALwBhAGUARwBWAG0ASgBIAG0ANgBQAHEARQBIAEcA
UQBCAHoANQBtAFAAbwBhADUAUAB4AGQANABMAGUANgA4AFYAKwBKADcAbwBXADAARABDADUA
OABRADYAMQBPAEcATwAvAEwAZQBkAHEAVgB6AEoAawA0AFEAagBKADMADQAKAFoATwBDAGUA
YQA3AGYANABhADYANQBKAGUAZQBOAHQARgB0AG0AMQA2AEcAOQBFAG4AOQBvADUAdABrAGkA
dABWAGEAWABaAHAATgAvAEoAdwAwAGMAegBPAE4AaABYAHoARAB0AFUANQBDAEUASABBAHkA
UgB5AHYAaQB2AFgAcABZAGYARgBIAGkAUwBFAA0ACgBlAEoAWQA0AEIARgByACsAcwBSAGkA
QQB3ADIAUgBNAEkAVABVAGIAbABSAEUAUwA3AGIAaQBZADgAYgBDAFcAKwBZADcAYwBuAG4A
TgBBAEgASQAvADgASQBHAC8ALwBBAEQANgBXAC8AdwBEADQALwB3AEQALwBBAEIARgBIAC8A
QwBCAHYALwB3AEEAKwANAAoAbAB2ADgAQQArAFAAOABBAC8AdwBBAFIAVgAvADgAQQA0AFMA
SwBiAC8AbwBhADQAdgArAC8ARgBqAC8AOABBAEYAVQBmADgASgBGAE4ALwAwAE4AYwBYAC8A
ZgBpAHgALwB3AEQAaQBxAEEAUABVAC8AZwBqADQAYQBiAFIAdgBGAGUAbwBYAFIAZwBpAGoA
DQAKAEUAbgBoADYANwBnADMASgB1AHkAZAArAHAAYQBUAEoAZwA1AFUARABIADcAcgBQAFgA
cQBCAFgAaQB2ADgAQQB3AGgAbwAvAHYAUwBmADkAOAByAC8AaABYAHUAbgB3AFkAMQBXAFMA
KwA4AFUAWAA4AEwANgAyAG0AcABCAGQAQQB1AHAAUABJAFcASwAyAA0ACgBRAG8AUgBxAE8A
bABMADUAdQBZAFcATABZAFgAZQBVAHcAZgBsAC8AZQBaAFAASQBGAGYARwAvAC8AQwAvAFAA
QwAzAC8AUQAwADYARAAvAEEATwBEAG4AUgBmADgAQQA1AE8AbwBBADkAVQAvADQAUQAwAGYA
MwBwAFAAOABBAHYAbABmADgASwBQADgAQQANAAoAaABEAFIALwBlAGsALwA3ADUAWAAvAEMA
dgBLAC8AKwBGACsAZQBGAHYAKwBoAHAAMABIAC8AdwBjADYATAAvAEEAUABKADEASAAvAEMA
LwBQAEMAMwAvAEEARQBOAE8AZwAvADgAQQBnADUAMABYAC8AdwBDAFQAcQBBAFAAcgBQADQA
ZQBhAEgASgBwAHYADQAKAGcAdgA0AHQAUgB3AHEAMAAwAHQANQA0AFgAZABJAG8AMwBJAFEA
UwBTAEoAcABQAGkATgBVAFQAYwBNAGIAUQA3AFMAaABTADMAOABPAGMAaQB2AG4ARAArAHgA
ZABmAC8AdwBDAGcASgBIAC8ANABIAE4ALwA4AFYAWABxAFgAdwB3ACsASwB1AGgAYQB6AA0A
CgA4AE0AdgBqADcAcgAwAEcAdQBhAGIAYwAyAG4AaABIAHcASgBjADYAdgBxAEYAMQBhADYA
aABZAFQAeAAyAEYAdABGADQAZgA4AFkAWABqAFQAMwBFAGwAdABQAE8AdAB1AGcAaQAwADYA
YQBRAFAATgB0AFgAYgBEAEkAdwAzAEIASAB4ADgATABmADgAQQANAAoARABXAHYAdwA3AC8A
NgBIAHIAUwBQAC8AQQBBAGQAMgBQACsARgBBAEgAMAB2AC8AQQBHAEwAcgAvAHcARAAwAEIA
SQAvAC8AQQBBAE8AYgAvAHcAQwBLAG8ALwBzAFgAWAAvADgAQQBvAEMAUgAvACsAQgB6AGYA
LwBGAFYAOAAwAGYAOABBAEQAVwB2AHcADQAKADcALwA2AEgAcgBTAFAALwBBAEEAZAAyAFAA
KwBGAEgALwBEAFcAdgB3ADcALwA2AEgAcgBTAFAALwBCADMAWQAvAHcAQwBGAEEASAA2AHYA
ZgBzADkAVwB0ADUAYQBlAEMAOQBUAGoAdgBiAFYAYgBTAFYAdgBGAEYANgA2AHgAcgBLAFoA
ZwAwAFoAMABuAA0ACgBSAEYARAA3AGkAVABnAGwAbABkAGQAdgBiAGIAbgB2AFgAdQA5AGYA
SgAvADcASABmAHgARQAwAGIANABtAGYARABMAFgAZABlADAAUABWAHIAYgBXAGIAUwAwADgA
ZAA2AG4AcABFAGwAMQBhADMAVQBWADMASABIAGMAdwBlAEgALwBEAEYANAA4AEIAawANAAoA
aAArAFYAWABXAEsALwBoAGsASwBIADUAZwBzAHEAcwBlAEcARgBmAFcARgBBAEcATgBkAHEA
cAB1AEoAQwBXAFUASAA1AE8AQwAyAEQAOQB4AGUAMQBWADkAaQBmADMAawAvADcANwByADgA
bgB2ADIAcABmADIAQQBQADIAcwAvAGoAYgA4AGQALwBIAFgADQAKAHgAUAA4AEEAaABsAC8A
dwBWAEEAKwBPAG4ANwBPADMAZwBqAHgATgAvAHcAQQBJAHgALwBZAG4AdwBjADgARwAvAEMA
bgA0AFEAZQBKAGYARABmAGcALwArAHgAZgBCADMAaAA3AHcAOQBxAFgAOQBuAGEAMwA0AG8A
MABtADUAMQAyADkALwA0AFMARABWAA0ACgA5AEoAdgAvAEEAQgBUAGUAZgBiAHAAMwArAHoA
WAArAHQAMwBWAHAAYQA3AGIATwBDADMAUgBmAG4ANwAvAGgAMQBYACsAMwBmAC8AMABtAHIA
LwBhAGIALwB3AEQARABHAGYAQQBIAC8AdwBDAFUAVgBBAEgANwB4AGIARQAvAHYASgAvADMA
MwBWAGkAMAANAAoAVgBSAGMAUgBrAE0AcABQAHoAOABCAHMAbgA3AGoAZABxAC8AQgBYAC8A
aAAxAFgAKwAzAGYALwBBAE4ASgBxAC8AdwBCAHAAdgAvAHcAeABuAHcAQgAvACsAVQBWAGYA
UQBQADcATABYADcAQQBIADcAVwBmAHcAUwArAE8ALwBnAFgANABuAC8ARQAzAC8ADQAKAEEA
SQBLAGcAZgBIAFQAOQBvAG4AdwBSADQAWgAvADQAUwBmADgAQQB0AHYANABPAGUATQB2AGgA
VAA4AEkAUABEAFgAaAB2AHgAaAAvAGIAWABnADcAeABEADQAZQAwADMAKwAwAGQAYgA4AEwA
NgBUAGIAYQA3AFoAZgA4AEEAQwBQADYAdgBxADEAaAA0AA0ACgBwAHMALwBzAE0ANgBmAGEA
YgAvAFIATABXADAAdQB0ADEAbgBQAGMASQB3AEIAKwBwADEAMABMAGIANwBWAGMANwBnAGQA
MwBuAHoAYgB1AEoAZQB2AG0ATgBuAHAAeAAxADkATwBQAFMAbwBNAFcAdgBvAGYAeQBsAHEA
dgBlADMAbAB3AGwANwBkAHEAcwANAAoAWgBLAHIAZABYAEMAZwArAGIAQwBNAGcAUwB1AEEA
YwBFADUASABBADYASABrAGQARAB6AFYAWAA3AGQAYwAvADgAOAB6AC8AQQBOAC8AbwBQAC8A
aQBxAEEATgBMAEYAcgA2AEgAOABwAGEAMQB0AEcARQBJAHUAcABQAEwAQgBEAGUAUQArAGMA
aAArAG4ADQAKAG0AUgBmADMAdQBPAHUAUABlAHUAWAArADMAWABQAC8AQQBEAHoAUAAvAGYA
NgBEAC8AdwBDAEsAcgBkADgAUAAzAE0AMAAxADcASwBzAGkARgBWAEYAcQA3AEEAbQBTAE4A
KwBSAEwAQwBNAFkAUQBrADkAQwBlAGUAbgBiAHEAUgBRAEIAbAAvAHcAQwBoAA0ACgAvAHcA
RABQAE4AdgA4AEEAdgAwAC8AKwBOAEgAKwBoAC8AdwBEAFAATgB2ADgAQQB2ADAALwArAE4A
WgBQADIANgA5AC8AdQB4AC8AOABBAGcAVABGAC8AOABSAFIAOQB1AHYAZgA3AHMAZgA4AEEA
NABFAHgAZgAvAEUAVQBBAGEAMwArAGgALwB3AEQAUAANAAoATgB2ADgAQQB2ADAALwArAE4A
YgBtAGsAKwBSADkAbQAxAFAAeQAxAEsAcgA1AEMANwA4AG8AeQA1AEgAbAAzAEgANABuAGoA
UABUAG4AOAA2ADQAMwA3AGQAZQAvADMAWQAvADgAQQB3AEoAaQAvACsASQByAHAAZABDAHUA
YgBpAFMAMAAxAGgANQBBAHUADQAKAFkAcgBkAEcAUQBMAEwARwArAFQANQBWADIAVABrAGcA
SwBxADgAcQBNAGIAdQBEADcAQQBHAGcAQgBkAHQAdAAvAGwAWgB2ADgAYQBOAHQAdAAvAGwA
WgB2ADgAYQBvAGYAYgA3AGoALwBuAG0AZgArAC8AbAB0AC8AdwBEAEYAVQBmAGIANwBqAC8A
bgBtAA0ACgBmACsALwBsAHQALwA4AEEARgBVAEEAWAA5AHQAdAAvAGwAWgB2ADgAYQBpADEA
bwBxAG4AaABUAFYARABFAFEAbwBFADkAdAB5AFkAWABtAEEASgB1ADcARQBIADkAMABXAEQA
TgB4ADYARQBCAGYAdgBmAHcAbQBxAHYAMgArADQALwA1ADUAbgAvAHYANQANAAoAYgBmADgA
QQB4AFYAWgBuAGoATABXADIAMAByADQAZQBhAC8AcQAwAHIAdwBRAGYAWgBiAGoAVAAxADgA
eQA1AHUAbwBMAFcARgBSAE4AcQBlAGwAUQBEAGYAYwBsAFoASQBvADkAeABuADIAcgB1AFUA
bAAzAEsAbwBNAEYAMQBOAEEASABuAC8AbgB5AGYADQAKADgAOQBGAC8AOABGAFUAdgAvAHcA
QQBkAG8AOAArAFQALwBuAG8AdgAvAGcAcQBsAC8AdwBEAGoAdABlAFIALwA4AEwAVQBqAC8A
dwBDAGcAbABvAGYALwBBAEkAVQBtAG4ALwA4AEEAeQBOAFIALwB3AHQAUwBQAC8AbwBKAGEA
SAAvADQAVQBtAG4ALwAvAA0ACgBBAEMATgBRAEIANgA1ADUAOABuAC8AUABSAGYAOABBAHcA
VgBTAC8ALwBIAGEAOQBRAHQASABrAFAAZwA3AFMAVwBVAHoATQB4AHUANwBnAEUAMgA4AEMA
UgBPAFIAOQBvADEASAByAEQATQBKAEEAaQA4AEQASgA2AGwAcwBNAEMAQQB4AEYAZgBLAGYA
LwANAAoAQQBBAHQAUwBQAC8AbwBKAGEASAAvADQAVQBtAG4ALwBBAFAAeQBOAFgAdQBTACsA
TgBkAFAAdAB2AGgAVgA0AFoAOABRADMAKwBxADYAWABaAFcAOQAvAHEAOQAzAGEASgBkAHkA
NgBnAGsAbABuAEwASwBsADMAcgB5AGkARwBLADcAZwBFAFMAUwB5AGIADQAKAGIATwBRAGwA
VgBVAGIAZgBLAGwAVQBnAHQARwBUAFEAQgAxAEgAbQBYAFAAcABxAFgALwBmAHEAMQAvADgA
QQBqAE4ASABtAFgAUABwAHEAWAAvAGYAcQAxAC8AOABBAGoATgBlAFIALwB3AEQAQwAxAGYA
QwAvAC8AUQAyAGUASABmADgAQQB3AFoAUwBmAA0ACgAvAEgASwBQACsARgBxACsARgAvADgA
QQBvAGIAUABEAHYALwBnAHkAawAvADgAQQBqAGwAQQBIAHIAbgBtAFgAUABwAHEAWAAvAGYA
cQAxAC8AdwBEAGoATgBaAGYAeABKADEASAA3AEQAWQArAEUAeQAzADkAcQBaAG0AdABMAHcA
bgA3AEYAbwA0ADEAUgANAAoAOABwAEQAcABXAGYAdABBAFUAQgBiAGQAcwB2ADgAQQBLAEEA
QQBKAFQANQBtAEEAQgBIAGkAdgBOAC8AOABBAGgAYQB2AGgAZgAvAG8AYgBQAEQAdgAvAEEA
SQBNAHAAUAAvAGoAbABkAG4AOABRAGYARwB1AGsANgBQAG8AWABnAE8AKwB1AE4AYQAwAFMA
DQAKADAAZwAxAHIAUwBKAGIAdQAwAG4AdgA5AFgAaQAwACsARwA5AGkARgBuAG8AMAAzAG4A
VwBiAHoASgBJAGIAbQBQAFoAZAB4AHUAegBBAGoAWQBzAHMAUgBZAG4AegBCAGcAQQA4ACsA
LwB3AEMARQBoAFgALwBxAFoAUAA4AEEAdwBrAEQALwBBAEkAVQBmAA0ACgA4AEoAQwB2AC8A
VQB5AGYAKwBFAGcAZgA4AEsAegBQACsARgBxAGUASABmADgAQQBvAGEAdgBDAFgALwBoAFUA
MgBuAC8AeABpAGoALwBoAGEAbgBoADMALwBvAGEAdgBDAFgALwBoAFUAMgBuAC8AQQBNAFkA
bwBBADAALwArAEUAaABYAC8AQQBLAG0AVAANAAoALwB3AEEASgBBAC8ANABWADYAMQA4AFIA
dABTAGsAcwA5AGIAdABZAGsAaAAxAHEAUQBOAHAAVQBFAG0AZABOADAAdQAxAHYAWQBBAFQA
ZAAzAHkANABlAFcAYwBGADEAbAB3AG8ATABSAGoANQBRAGgAagBZAGMAdQBhADgAUwAvAHcA
QwBGAHEAZQBIAGYADQAKACsAaABxADgASgBmADgAQQBoAFUAMgBuAC8AdwBBAFkAcgAxADcA
NABvAGUATgBOAEUAOABPAGEALwBaADIATwBwAGEANQBvAHUAbQBUAHkANgBQAGIAMwBTAFEA
YQBsAHEAMABkAGgATwA4AEwAMwB1AG8AUQByAE0AawBMAGMAdABFAHoAdwBTAEkAcwBuAA0A
CgBRAHYASABJAHYAOABCAG8AQQA1AEQAKwAzAEoALwArAGYAYgB4AFYALwB3AEMAQwBEAFQA
LwAvAEEASQBtAGoAKwAzAEoALwArAGYAYgB4AFYALwA0AEkATgBQADgAQQAvAGkAYQB4AC8A
dwBEAGgAYQBmAGgAUAAvAG8AYgB2AEMAdgA4AEEANABVAGMATgANAAoASAAvAEMAMAAvAEMA
ZgAvAEEARQBOADMAaABYAC8AdwBvADQAYQBBAE8AdAAwAEwAVwBaAHAAZABiADAAZQBJADIA
LwBpAFYAUgBKAHEAdQBuAHgAawB6ADYASgBZAHgAUQBBAFAAZAB3AHEAVABOAEsAZwAzAHgA
UgBBAEgATQBrAGkALwBNAGkAWgBaAGUADQAKAFEASwAwAC8ARwAxAG4AcABzAHYAaQBmAFUA
NQBMAGkAMAA4ADIAWgB2AHMAVwArAFQANwBKAEIATAB1AHgAcAA5AG8AcQAvAE8ANgBGAG0A
dwBvAFYAZQBTAGMAWQB3AE8AQQBLADUAZgB3ADkAOABTAGYARABOADkAcgArAGgAMgBOAHYA
NABvADgATgBYAA0ACgBFADkANQByAEcAbQBXAHMATQBFAEcAdgB4AFQAVAB6AHoAWABGADcA
QgBEAEgARABEAEMATwBaAFoAWgBIAGQAVQBqAGoASABMAHUAdwBVAGQAYQA0AFQANAB3AFgA
VwBxAFIALwBFAFgAeABFAGwAdAA0AHIALwBBAEwATQBoAFgAKwB5AE4AbABsADkAcAANAAoA
bQBqADgAagBPAGgAYQBZAFcAKwBSAEwAYQBSAFIANQBqAGwAcAB1AEgATwBmAE0AeQBjAEUA
awBBAEEANwBuACsAegA5AEgALwB3AEMAZgBEAC8AeQBSAHQAZgA4AEEANAAzAFIALwBaACsA
agAvAEEAUABQAGgALwB3AEMAUwBOAHIALwA4AGIAcgA1ADcADQAKACsAMgA2ADMALwB3AEIA
RAAxAC8ANQBPAFgASAAvAHkASABSADkAdAAxAHYAOABBADYASAByAC8AQQBNAG4ATABqAC8A
NQBEAG8AQQArAHIAdgBCAE4AbgBwAHMAWABpAGYAVABKAEwAZQAwADgAcQBaAGYAdAB1AHkA
VAA3AEoAQgBGAHQAegBwADkAMgByAA0ACgBmAE8AaQBCAGwAeQBwAFoAZQBDAE0ANQB3AGUA
QwBhAHcATgBmAFQAUwB6AHIAdQB0AEcAUwAwAEQAUwBIAFYAdABTADMAdAA5AGkAdABYADMA
UAA4AEEAYgBKAHQAegBiAG0AaQBMAE4AbABzAG4AYwB4AEoAUABVAGsAawAxADUAMwA4AEgA
NwByAFYASgANAAoAUABpAEwANABkAFMANQA4AFYALwAyAG4AQwAzADkAcgA3ADcATAA3AFQA
TgBKADUAKwBOAEMAMQBNAHIAOABqADIAMABhAG4AeQAzAEMAegBjAHUATQBlAFgAawBaAEkA
QQBQAG4AdgBqAHEANAAxAEYAZgBHADMAagBFAEoANAAwAGUAMQBRAGUASwB2AEUADQAKAEkA
UwAxAEUAawA0AEYAcwBnADEAZQA4AEMAdwBBAEMATQBnAGUAUwBNAFIANABCAEkAKwBYAGcA
awBVAEEAZQA0AGIATgBJAC8AdwBDAGYASQBmADgAQQBnAEQAYQBmAC8ARwBhAE4AbQBrAGYA
OAArAFEALwA4AEEAYgBUAC8AQQBPAE0AMQA4AHkALwBhAA0ACgBkAFUALwA2AEgAdAAvACsA
LwBsAHgALwA4AGEAbwArADAANgBwAC8AMABQAGIALwBBAFAAZgB5ADQALwA4AEEAagBWAEEA
SAAyADcAOABOAEYAcwBSAHIAdAAyAGIAVwAzAEUAVQBuADkAawB6ADUAYgA3AE4AQgBEAGwA
UAB0AGwAaABsAGQAMABVAGEAcwANAAoAYwB0AHQATwAwAG4AQgB4AGsAagBJAEcAUABpAEgA
LwBBAEkAVQB6ADQATQAvADYARgAzAFIALwAvAEMAUwA4AE8AZgA4AEEAeQB2AHIAMwA3ADkA
bgBTAGEAOABrADgAYgBhAG8ATABqAHgASwAyAHMAbwBQAEMAdAA4AFIAYQBsADUAVwBFAGIA
LwAyAHYADQAKAG8AWQBFACsASABSAFIAOABvAEwAUgA1AEIAegArADkANgBZAHoAWAB3ADUA
LwBiAEgAagBIAC8AQQBLAEsAZABxAFAAOABBADMANAB1AC8ALwBrAFMAZwBEADIAWAAvAEEA
SQBVAHoANABNAC8ANgBGADMAUgAvAC8AQwBTADgATwBmADgAQQB5AHYAbwAvAA0ACgA0AFUA
egA0AE0ALwA2AEYAMwBSAC8ALwBBAEEAawB2AEQAbgAvAHkAdgByAHgAcgArADIAUABHAFAA
LwBSAFQAdABSAC8ANwA4AFgAZgAvAEEATQBpAFUAZgAyAHgANAB4AC8ANgBLAGQAcQBQAC8A
QQBIADQAdQAvAHcARAA1AEUAbwBBACsAMgAvAGgAWgANAAoANABBADAASABRAHYAaAA5ADgA
YgA5AFAAMAA3AFMAcgBLADEAaAAxAC8AdwBBAEcAdgBaADMAcwBWAHQAbwBtAGwAVwBLADMA
VQBZADAAVAB4AFoAQQBzAGMAcwBOAHAAYQBSAHgAWABnAEMAMwBzAHkAcgBIAGQAUgB6AFIA
ZwBTAE8AbwBUAGIATABJAHIADQAKAGYASgBmAC8AQQBBAHAAegB3ADUALwAwAEEAcgBYAC8A
QQBNAEoAegBRAFAAOABBADUAVgBWADcAZAA4AEcAZABRADEAMgBYADQAUwAvAHQATABTADYA
aAA0AHkAdgB0AFYAbQB0AC8AaAAxAGMAUwBXAFYAOQBzAG4AaQBuADAAYQBUAC8AaABHAHYA
SABUAA0ACgBOAGQAMgB4AGUASwBKAHYATwAzAEoARABNAGgAagB5AHkAdgBhAG8AZQBEAHQA
egArAGYAUAA5AHYAKwBJAHYAKwBpAHEAZQBMAFAAOABBAHcASQB2AHYALwBpAHEAQQBQAHAA
agAvAEEASQBVADUANABjAC8ANgBBAFYAcgAvAEEATwBFADUAbwBIAC8AeQANAAoAcQBvAC8A
NABVADUANABjAC8AdwBDAGcARgBhAC8AKwBFADUAbwBIAC8AdwBBAHEAcQArAFoALwA3AGYA
OABBAEUAWAAvAFIAVgBQAEYAbgAvAGcAUgBmAGYALwBGAFUAZgAyAC8ANABpAC8ANgBLAHAA
NABzAC8AOABDAEwANwAvAHcAQwBLAG8AQQAvAFoADQAKAEQAOQBsAG4AdwAxAFoAZQBGAHYA
aAA5AHIARwBuADIARgBwAEgAWgB3AHoAZQBNAHQAUQB2AEcAaQBqAHMAcgBPAHcAVgBwAEoA
TgBFADgAUABRAEcAUQB3ADIAVgB2AGIAUgBNAFMAdAB1AGkAKwBZADAAWgBrAEkAVQBLAFgA
SwBvAGkAcgA5AEsAVgA4AA0ACgBaAGYAcwBOAFgAZAA3AGUALwBDAFgAeABEAEwAZgBlAEkA
TgBSADgAUgB6AEwAOABSAGQAVwBqAFcAKwAxAEoANQBYAG4AaQBqAEgAaAByAHcAaQB3AHQA
RQBNAHgATABDAEcATgBuAGUAWgBRAFAAbAAzAHoAeQBFAGMAawAxADkAbQAwAEEAWgBOADAA
aQANAAoAbQBkAHkAUwB1AGYAbAA2AGcAWgArADQAdgB2AFYAZgB5ADAAOQBWAC8ASQBmADQA
MQA4AFoAZgBHAFQALwBnAG8ATAArAHoATAA4AEQALwBBAEkAawBlAEkALwBoAGYAOABRAHQA
WgArAEkAMQBwADQAdgA4AEEARABIADkAagAvAHcAQgByADIAKwBnAC8ADQAKAEEAMwA0ADAA
KwBNAGQASwBqAC8AdAByAFEAZABMADgAUQAyAEgAMgBUAHgASAA0AFMAOABBADYAMQA0AGYA
MQBIAGYAcABlAHIAVwBUAHoALwB3AEIAbgA2AG4AYwAvAFkANwBsAHAAcgBDADcAOABtADkA
dABiAG0AMwBpADgAeAAvADQAZQB1AGYAcwBaAA0ACgBmADkARABGADgAWABmAC8AQQBCAEcA
YgA5AG8AegAvAEEATwBkAGIAUQBCACsAagBmAGwAcAA2AHIAKwBRAC8AeABxAHgAYQBvAG8A
bgBRAGcAcgBuADUAdQBnAEcAZgB1AE4ANwAxACsAYgBuAC8AQQBBADkAYwAvAFkAeQAvADYA
RwBMADQAdQAvADgAQQANAAoAaQBNADMANwBSAG4ALwB6AHIAYQA5AE8AKwBEAGYALwBBAEEA
VQBGAC8AWgBsACsATwBIAHgASQA4AE8AZgBDAC8AdwBDAEgAdQBzAC8ARQBhADcAOABYACsA
SgAvADcAWQAvAHMAaQAzADEANwA0AEcALwBHAG4AdwBkAHAAVQBuADkAaQA2AEQAcQBuAGkA
DQAKAEcALwA4AEEAdABmAGkAUAB4AGIANABCADAAWAB3AC8AcAAyAHoAUwA5AEoAdgBYAGcA
LwB0AEQAVQA3AGIANwBaAGMAcgBEAFkAVwBuAG4AWAB0ADEAYgBXADgAbwBCADcAUAByAFcA
bwBsAE4AWgAxAFoATQAzAFgAeQBhAG4AZgByADgAdQBrAFMAUwByAA0ACgA4AHQAMQBLAFAA
bABrAEUAZwBFAGcANAA0AGMAQQBCAHgAOAB3AEgATgBaAG4AOQBwAG4AMQB1AC8AdwBEAHcA
UwB5AC8ALwBBAEIAeQB2AFIATgBSADEAUABVADQAOQBRAHYAbwA0ADkAQwBTAGEATgBMAHkA
NQBSAEoAVABKAGMAQQB5AG8AcwA3AHEAcwANAAoAbQBGAHQAbQBVAGIAMQBBAGIAQQBaAGcA
TQA4AEUAagBtAHEAZgA5AHIAYQB0AC8AMABMAHkAZgA5AC8AYgBuAC8AdwBDAFIAYQBBAE8A
SAAvAHQATQArAHQAMwAvADQASgBaAGYALwBBAEkANQBYAGMAKwBBAEwAdwAzAEcAcwAzAEsA
SAB6ACsATgBNAG0ADQAKAGIAOQA3AHAAegAyAGkAOABYAFYAawBPAEoARwBkAGcAeAArAGIA
NwBtAE0AawBaAGIAUAB5ADAAbgA5AHIAYQB0AC8AMABMAHkAZgA4AEEAZgAyADUALwArAFIA
YQA2AFQAdwB2AGYAWAAxAHoAcQBFADAAZAB6AHAAUwAyAE0AWQBzADUASABFAG8AZQBaAA0A
CgBpAHoAaQBlADMAVQBSADQAawBnAGoAWABsAFcAWgBzAGgAaQBmAGsANgBFAFoASQBBAFAA
QgAvADcAWQBtAC8AdQBhAG4ALwBBAE8AQwBXADMALwA4AEEAawB1AGoAKwAyAEoAdgA3AG0A
cAAvACsAQwBXADMALwBBAFAAawB1AHYAUgAvADcAVwAxADMALwANAAoAQQBLAEYAMgBQAC8A
dgBwAC8AdwBEADQAMwBSAC8AYQAyAHUALwA5AEMANwBIAC8AQQBOADkAUAAvAHcARABHADYA
QQBQAE8AUAA3AFkAbQAvAHUAYQBuAC8AdwBDAEMAVwAzAC8AKwBTADYAOQBJADgARABYADcA
egA2AFQANAB4AGsAYwBYAFMAKwBSAHAADQAKADAATABqAHoAOQBQAFMAMwBQAC8ASAB0AHEA
cgBIAHkANAA0AHAAcABEAE8AUgBzAEcAVQB5AHAAQgAyAHEAcABKAGMANABUACsAMQB0AGQA
LwB3AEMAaABkAGoALwA3ADYAZgA4AEEAKwBOADEAMQBmAGgAMgArADEARwBhAHcAMQA2AFMA
NgAwAHAAYgBaAA0ACgA0AEwAUgBIAGcAaABEAFAAaQA2AGIAeQBiADEAagBHAFQANQBaAFkA
YwBvAGkANQBWAFgAUAA3AHcANABVAG4AQQBJAEIANQB2AC8AYQBxAC8AdwBCACsAZgAvAHcA
VQAzAEgALwB4AHkAagArADEAVgAvAHYAegAvAHcARABnAHAAdQBQAC8AQQBJADUAWAANAAoA
WQBmADIAdgBxAFgALwBRAHUAcAAvADMAOQB1AGYALwBBAEoAQwBvAC8AdABmAFUAdgArAGgA
ZABUAC8AdgA3AGMALwA4AEEAeQBGAFEAQgB4AC8AOABBAGEAcQAvADMANQAvADgAQQB3AFUA
MwBIAC8AdwBBAGMAcgB3AFgAOQB0AEgAeABWAHAAdgBoADMADQAKADkAaQBuADQAegBlAEkA
OQBWAGgAMQBlADYAMAAvAFQAdABSADgARABKAGMAUQA2AFAANABiAGcAMQB2AFYASAArADAA
LwBFAGIANABmADIAYwBYADIAWABRAHQAUQB1ADcAVwAzAHYAZwBzADkAMQBFADgAegB5AFgA
VQBRAGcAZwBXAGEANQBRAFAASgBiAA0ACgBLAGoALwBWAFgAOQByADYAbAAvADAATABxAGYA
OABBAGYAMgA1AC8AKwBRAHEAOAA5ACsATwAzAGkAWAB4AHoAbwBuAHcAQQA4AGUAYQA5ADQA
RwA4AEcAYQBiADQAagA4AFkAMgBOADMANABlAFQAUgAvAEMAMgBxAFgAbAAxAGEAYQBmAHEA
YQAzAEgAaQANAAoAagB3AHoAYgBYADAAbAB4AGQAUgBRAEwAYwBSAGYAWgBkAE4AdQBiADYA
OABpAEUAYwBiAEIANQByAEsASwBOAG0AMgB1ADIAMABBAC8AbABiAC8ANABhAEgAKwBIAFgA
LwBRAEMAKwBLAGYAOABBADQAWQAvAHcAdgAvADgAQQBOAE4AUgAvAHcAMABQADgADQAKAE8A
dgA4AEEAbwBCAGYARgBQAC8AdwB4AC8AaABmAC8AQQBPAGEAYQB2ADEAYQAvADQAWABqACsA
MgBSAC8AMABiAE4AOABQAFAALwBDAG4AMQByAC8ANQBGAG8ALwA0AFgAagArADIAUgAvADAA
YgBOADgAUABQAC8AQwBuADEAcgAvADUARgBvAEEALwBLAA0ACgBYAC8AaABvAGYANABkAGYA
OQBBAEwANABwAC8AOABBAGgAagAvAEMALwB3AEQAOAAwADEAZgB0AGQANABOADgAYgBQAHEA
dgAvAEIATwB2ADQAQgBlAEsAUABDAFgAZwB2ADQAagBlAEsAWQBOAFQAKwBJAFAAaQBxAEMA
TABSAGQARAA4AE4AMgB1AGkAZQANAAoASwBMAFMAQwAzADgAVwAvAEcAQwAyAG4AdgA5AFIA
MABLAHoAVABXAHIAYQB4ADAAOQBMAHEAeQA4AG8AUABGAEkAMwAyAGcAMwBtAG4AMwBMAHkA
UgB5AFgATAB3ADEANQBYAC8AdwB2AEgAOQBzAGoALwBvADIAYgA0AGUAZgArAEYAUAByAFgA
LwB5AEwADQAKAFgAMwBmAHAALwBpAG4ANAAyAGEAcgArAHkAeAA4AE4AUABFAEEAOABPACsA
RgBQAEIAUAB4AEkAdgAvAEYAVwByAHgAKwBJAFAARAB0AHgASQBOAFQAMABUAFQAdABNAGcA
MQBqAHgAMwBiADIAeQAyAGMAKwBvADYAdABvAEQAeQBYAE4ANQBiAFcAdQBpAA0ACgA2AGcA
egBOAGMATwA4AGIAWABOADEARQBsAHUAOABZADgAMgBJAEEALwBQAEgALwBBAEkAVABiAHgA
dAAvADAAUQBmADgAQQBhAEMALwA4AEYASQAvACsAWgArAGoALwBBAEkAVABiAHgAdAAvADAA
UQBmADgAQQBhAEMALwA4AEYASQAvACsAWgArAHYAcgANAAoAZgAvAGgASQAvAHcAQgBwAHYA
LwBuADgAKwBIAEgALwBBAEkAQQBhAFgALwA4AEEAUABCAG8ALwA0AFMAUAA5AHAAdgA4AEEA
NQAvAFAAaAB4AC8ANABBAGEAWAAvADgAOABHAGcARAA1AEkALwA0AFQAYgB4AHQALwB3AEIA
RQBIAC8AYQBDAC8AdwBEAEIADQAKAFMAUAA4AEEANQBuADYAOABmAC8ANABMAEwALwBIAGIA
eABEADgASQAvAGgAWAArAHcATABjADIAUAB3AGgALwBhAEwAOABaADMAUABpAHYANABmAGYA
RQBLAGYAVQBOAEwAKwBFADMAdwA4ACsARwAzAGoAZgBWAGYAQwBrACsAbQArAEgAUABnAFYA
SgA5AA0ACgBnADgAZABSAC8ARQBMAHgATAA0AFUALwBzAGYAVQBKAFoATgBXAG4AdAA3AEoA
TgBJAGkAdQBQAHQAbAB6AHAAdQB0AHIAZgB4ADIAZgAyAE8AeQBXAGIAOQBGAC8AKwBFAGoA
LwBhAGIALwA1AC8AUABoAHgALwA0AEEAYQBYAC8AdwBEAFAAQgByAHgAZgANAAoALwBnAHAA
YgA4AGIAZgAyAHMAUABoAE4ANABKAC8AWgBRAG0AKwBCAG4AdwBNADAAagA0ADIAYQB6ADQA
bQA4AEsAKwBOAEoAUABpAFMAeAAxAFMARABTAEwAUAB3ADUAcQBlAG0AYQBSADgATABHADAA
MQByAEIARAA0AHYAMABkAEoAYgBiAFcAcgB2AFYADQAKAFAARQBSAGoAVwBPADcAMQBaAEkA
WQB0AEsAaQBBAHUARgBEAHIASgBjAGcASAA4AHQAbgAvAEQAYgAvAGoAWAAvAG8AMgBIADkA
dgBiAC8AQQBNAFIAKwAvAFoAdQAvACsAZQBsAFIALwB3AEEATgB2ACsATgBmACsAagBZAGYA
MgA5AHYALwBBAEIASAA3AA0ACgA5AG0ANwAvAEEATwBlAGwAWAA2AFkALwA4AE4AbwAvADgA
RgBPAGYAKwBqAEYAdABDAC8AOABBAEMAcwB0AGYALwBuAG4AVQBmADgATgBvAC8AdwBEAEIA
VABuAC8AbwB4AGIAUQB2AC8AQwBzAHQAZgAvAG4AbgBVAEEAZgBtAGQALwB3ADIALwB3AEMA
TgANAAoAZgArAGoAWQBmADIAOQB2AC8ARQBmAHYAMgBiAHYALwBBAEoANgBWAGYAMABwAGYA
OABGAFUAUABpAEwANABwADgASQAvAHQAQgArAEQAdABOADAAVAA0AE4ALwBIAFgANABoADIA
awAvAHcAQQBHAC8ARAAxADkASgByAFgAdwB4ADgATAArAEIAdABiADAADQAKAEMAMQB1AEoA
UABHADMAeABEAGcAZgBTADcAdQA2ADgAVABhAHAAWQAzADgAZQByAHcAUgBXADAAVgAzAGMA
VwA4AE0AVABXAGkAVwBWADcAcAA4AGsAYwBoAG0AbAB1AEYAVAA4ADMAdgArAEcAMABmACsA
QwBuAFAALwBSAGkAMgBoAGYAKwBGAFoAYQAvAA0ACgAvAFAATwByADkAbQBmACsAQwBnAEgA
eABVAC8AYQB0ADgARAAvAEcAVAB3ADEAcABQAHcATAArAEYAbgBnAHoAeAB4ADQAUwB1AFAA
aABuAG8AMgBvADYAagBxADMAaQBLADgAdAA3AGUAOQB0AC8ARQBjADMAaQBuAHgAbgBiAFgA
ZQBuAFIASgBMADQAOAANAAoAOABMAHMAYgBXAEgAVABMAFQAUwBMAGwASABHAG4AegBLAFoA
cgB1AGMAQwA4AGsASwBtAEMAMwBBAFAAeABhAC8AdwBDAEYAMwBmAEUASAAvAG8AMgBEADkA
cgB2AC8AQQBNAE4ALwA4AEoAUAAvAEEASgBvAEsAUAArAEYAMwBmAEUASAAvAEEASwBOAGcA
DQAKAC8AYQA3AC8AQQBQAEQAZgAvAEMAVAAvAEEATwBhAEMAdgBzAEQALwBBAEkAYQBHAC8A
dwBDAEMAaQAzAC8AUgB2AFgAdwB1AC8AdwBEAEIAcABaAC8ALwBBAEQANABLAFAAKwBHAGgA
dgArAEMAaQAzAC8AUgB2AFgAdwB1AC8AOABHAGwAbgAvAHcARABQAA0ACgBnAG8AQQA4AGoA
LwBaADAAKwBNAEgAagBuAFUALwAyAGcALwBnAFQAcAB0ADMAKwB6AG4AKwAxAEoAbwBkAHAA
cQBIAHgAawArAEcARgBqAGQAYQAxADQAZwA4AEQALwBBAEEAdgB0AE4AQQAwAGkAMwB1AC8A
RwAyAGgAdwBUAGEAcAByAGwAMQBwACsAdQANAAoAVABYADkAdABwAEcAbgB4AFMATgBkADYA
bABjAFcAVQBVAHQAMwBEAFoAUQB6AHkAVwAwAGIAegBLAGkAbgA5AGEAUAAyAGsAcgBEAHgA
bgBOADgAYQB2AEcAawB1AGsAdAA0ACsARwBuAHQALwB3AGoAdgAyAGMAYQBKAEYAcABiAGEA
WgA4AHYAaABQAFEADQAKAGwAbAArAHoATgBjAHkAcgBNAGYAMwA0AGsAOAA3AGUAbwB4AGMA
ZQBhAEYAeQBtADAAMQA4AGYALwBCAFgANAA3AGYAdAA1ADYAdgA4AEEARwBUADQAUwA2AFQA
NAB3ACsAQgBmAHcANAAwAGoAdwBsAHEAbgB4AE0AOABCADYAZAA0AHAAMQBhAHgAMQBHAA0A
CgAwAGsAdgBkAEwAOABPAFgAdgBpAG4AUwByAGIAVwA5AFIAcwAwAFgANABxAGEAaQB6ADMA
VgBsAHAAawB0ADEAYwAyADYATABwADkAOAB6AFQAUgBJAEIAWgAzAEoAUABrAFAAOABBAHEA
bgA4AFYATgBVADgAYgAyAC8AagAzAFgAbwBkAEkAMAA3AFEAcAANAAoAOQBPAFQAKwB5AC8A
cwA4AHQANQA5AGwAKwAwAHYAdQAwAGIAVABuAGwAOAB6AHoATgBjAHMAMwArAFcAZABwAFYA
VABOAHQASAArADcAVgBjAGIAeABpAFIAZwBEADgAKwB2ADcATAArAEkAbgA5ADcANABwAC8A
OQArAE4ARQAvAHcARABqADkASAA5AGwADQAKAC8ARQBUACsAOQA4AFUALwArAC8ARwBpAGYA
LwBIADYAKwB3AC8ANwBhACsASgBQAC8AUQBJADgATQAvAGwAWgBmAC8ATgBOAFIALwBiAFgA
eABKAC8ANgBCAEgAaABuADgAcgBMAC8AQQBPAGEAYQBnAEQAeQA3ADkAbQAyAHcAOABaAHcA
LwBHAHIAdwBaAA0ACgBMAHEAegBlAFAAagBwADYALwB3AEQAQwBSAGYAYQBCAHIAYwBXAGwA
cgBwAG4AegBlAEUAOQBkAFcATAA3AFMAMQB0AEsAMAB3AC8AZgBtAFAAeQBkAGkAbgBOAHgA
NQBRAGIAQwBiAGoAWABGAC8ARQA3AHcAOQA0ADQAbgArAEoAWAB4AEQAbQB0AEcAKwANAAoA
SQAzADIAUwBiAHgAegA0AHMAbAB0AHYAcwBNACsAbABpAHkAKwB6AHkAYQAvAHEARAB3AC8A
WQB4AEoARwBaAEIAYQArAFcAVgArAHoAaAB5AFgARQBPAHcATQBTADIAYQArAHgALwBoAFgA
cQBuAGoAZQA0ADgAZQA2AEYARABxACsAbgBhAEYAQgBwAHoADQAKAC8AdwBCAHEAZgBhAEoA
YgBQADcATAA5AHAAVABiAG8AMgBvAHYARgA1AGYAbAA2ADUAZQBQADgAMAA2AHgASwArAEwA
YQBUADkAMgB6AFoAMgBEAE0AaQA4AHAANAB2ADEAbgA0AGgAUgBlAEwAZgBGAEUAVgBsAEIA
NABZAE4AbgBIADQAaQAxAHUATwAwAA0ACgBOAHgARgBaAEcAYwAyAHkAYQBuAGMAcgBBAFoA
eQArAHYAUQBzAFoAagBFAEUATQBwAGEARwBKAGkAKwA3AE0AYQBIAEsAZwBBACsASwB2ACsA
RQBhACsASQBIADkANwA0AG8AZgArAEIARwBrAC8ALwBHAHEAUAArAEUAYQArAEkASAA5ADcA
NABvAGYAKwANAAoAQgBHAGsALwAvAEcAcQArAHMALwA3AGQAKwBKAGYALwBBAEQANwArAEUA
dgA4AEEAdgAxAFkAZgAvAE4ARgBSAC8AYgB2AHgATAAvADUAOQAvAEMAWAAvAEEASAA2AHMA
UAAvAG0AaQBvAEEAcgBmAHMAaABhAFIANABvADAALwA0AGwAYQA1AE4AcgBiAGUADQAKAE0A
agBhAE4ANABHADEATwBLAFAAOABBADQAUwBLAFcAeABlAHkAKwAwAE4AcgAvAEEASQBaAGQA
UABLAEYAcwBpAHkAQwA2ADgAdABKAGQAaABKADIAZQBUADUANABJADMARgBhAC8ATAByAHkA
UABqAHYAOABBADgAOABQAEcAdgAvAGcASAA0AGUALwArAA0ACgBUAGEALwBiAFQANABHADYA
bAA0AHYAdgBQAEYAdQBvAHgAYQAvAEYAbwBhAFcAYQArAEgAYgB1AFMASQA2AFkAbABzAHMA
NQB1AFIAcQBlAGsASwBnAGMAdwA2AHQAZgBOADUAUABsAE4ATQBXAEIAaABWAGQANABqAHoA
SQBEAGgAWAAvAEoASAAvAGgAUAANAAoAdgBqAE4ALwAwAEQAdgBnADEALwA0AEYAUQBmADgA
QQB6AFMAVQBBAGUAYwArAFIAOABkAC8AKwBlAEgAagBYAC8AdwBBAEEALwBEADMALwBBAE0A
bQAwAGUAUgA4AGQALwB3AEQAbgBoADQAMQAvADgAQQAvAEQAMwAvAHkAYgBYAG8AMwAvAEEA
QQBuADMADQAKAHgAbQAvADYAQgAzAHcAYQAvAHcARABBAHEARAAvADUAcABLAFAAKwBFACsA
KwBNADMALwBRAE8AKwBEAFgALwBBAEkARgBRAGYALwBOAEoAUQBCADkASABmAHMAMQB3AC8A
RQB3AC8AQQBqADkAcwB5AFAAeABBAG4AaQBHAFAAVgBaAFAAaABKAE8AbgBoAA0ACgBrADMA
OABPAGsAUgBYAEgAOQBvAEgAdwBkADgAVQBCAG4AVAAvAEoAawB1AGIAZABwAGgAYwBtAHcA
egA5AHQAUQB3AGgAegBCAHUAVgA0AHoASwBCACsAVwBIADkAbABmAHQAQQBmADgAOQB2AEcA
WAA1AGUARABQAC8AbABkAFgANgA4AC8AQQBMAHgAUAANAAoAOABRAGQAUgArAEMASAA3AFgA
TgAxAHIAWQArAEgAdQBuAGEAbABwAG4AdwBxAHUAcgBqAHcAOQBjADYAUAA1AGQAMwBwAGMA
TgA5AC8AdwBpAFAAeABJAGsAOAAvAHgARgBDAHUAcgBYAFkAawAwACsAQwA0AHQANwBLAFIA
bwBtAGwAdABSAEwAYgAvAGIADQAKAFUAOAB3ADUATABSAC8AbAB4AC8AdwBzAEQANAA0AC8A
OQBEAHgAOABBAC8AOABBAHcAbQBJAGYALwBtAGcAbwBBADQAMwArAHkAdgAyAGcAUAArAGUA
MwBqAEwAOAB2AEIAbgAvAHkAdQBvAC8AcwByADkAbwBEAC8AbgB0ADQAeQAvAEwAdwBaAC8A
OABBAA0ACgBLADYAdQB5AC8AdwBDAEYAZwBmAEgASAAvAG8AZQBQAGcASAAvADQAVABFAFAA
LwBBAE0AMABGAEgALwBDAHcAUABqAGoALwBBAE4ARAB4ADgAQQAvAC8AQQBBAG0ASQBmAC8A
bQBnAG8AQQAvAFoAYgAvAGcAbQBiAGIAKwBNAEwAYgA0AEUAZQBMAFkALwANAAoARwB6AGEA
bQAyAHEAbgA0AHQANgA4ADkAdQBkAFYALwBzAHoANwBSAC8AWgA1ADgASABlAEEAaABFAEUA
LwBzAHEARwBDADMAOABuADcAUwB0ADMAdAAzAG8AWgB0ADUAawAzAE0AWQAvAEwAQQAvAFIA
SwB2AGcARAAvAGcAbgBGAHIASABpAHIAVwAvAGcADQAKAGgANABwAHUAdgBGACsAcQArAEUA
TgBYADEASwBQADQAcQA2ADUAYgB3AFgAUABnAHUAdwBYAFQAOQBMAFMAeABUAHcAagA0AEcA
awBpAGcAdQBJAFYAdgBMADQATgBxAEMAMwBFAHQAegBKAEwATAA1AHEAbAByAGUAVwAxAFQA
eQB4AHMARABQADkALwAwAA0ACgBBAGMAWABxADIAZwBhAEgAZQA2AGgAYwBYAFYANQBvAG0A
bgAzAGQAegBMADUAWABtAFgARQA5AHAAQgBMAEwASgBzAGcAagBqAFQAYwA3AG8AVwBiAFoA
RwBpAG8AdQBUAHcAcQBnAEQAZwBDAHMANwAvAGgARgBmAEQAUAAvAEEARQBMAG0AbABmADgA
QQANAAoAZwBCAGIAZgAvAEcANgA2AHkANwBrAGoAVwA0AGsARABZAHkATgBtAGUAUwBQADQA
RgBQADgAQQBLAHEALwBtAHgAZQAzAC8AQQBIADAAZgA4AEsAQQBPAGIALwA0AFIAWAB3AHoA
LwBBAE4AQwA1AHAAWAAvAGcAQgBiAGYALwBBAEIAdQB0AEgAUwBkAEEADQAKADAATwB5ADEA
QwAzAHUAcgBQAFIATgBQAHQATABtAEwAegBmAEwAdQBJAEwAUwBDAEsAVwBQAGYAQgBKAEcA
KwAxADAAUQBNAHUAKwBOADIAUgBzAEgAbABXAEkAUABCAE4AYQBmAG0AeABlADMALwBBAEgA
MABmADgASwBzAFcAawBrAGIAWABFAFkAWABHAA0ACgBUAHYAeAB5AFQALwBBAHgALwBsAFEA
QgA1AFoAcQB1AHUAMwAwAE8AcQBhAGwAQwBuAGgAWABVAGIAaABJAHIAKwA4AGoAVwA0AFMA
ZgBTAHcAawA2AHAAYwBTAEsAcwB5AEMAUwA2AFcAUQBMAEsAQQBIAFUATwBxAHUAQQB3AEQA
SwBHAHkASwBvAGYAOAANAAoASgBEAHEASAAvAFEAbgA2AG4ALwA0AEUAYQBSAC8AOABtAFYA
NgB0AE8AawBaAG4AbQBKAGoAagBKAE0AcwBtAFMAVgA1AEoAMwB0AHkAZgBjADEARgBzAGkA
LwA1ADUAUgAvADgAQQBmAE4AQQBIAGwAMwAvAEMAUQA2AGgALwAwAEoAKwBwAC8AdwBEAGcA
DQAKAFIAcABIAC8AQQBNAG0AVgAxADMAZwB2AFYAYgBxACsAMQBTADQAaABuADAARwA4ADAA
dABGAHMASgBaAEIAYwBYAEUAdABpADYATwB3AHUATABWAFIAQwBCAGEAegB5AHkAQgBtAEQA
bAB3AFMAbwBUAEUAYgBBAHMARwBLAGcAOQBIAHMAaQAvAHcAQwBlAA0ACgBVAGYAOABBADMA
egBXAGgAcABxAG8ASgAzAEsAbwBpAG4AeQBtADUAVQBZAE8ATgA2AGMAZgBTAGcARAB3ADMA
LwBoAEkAOQBVAC8ANgBFAHYAVQBQAC8AQQBBAE4AMABYAC8ANAAvAFIALwB3AGsAZQBxAGYA
OQBDAFgAcQBIAC8AZwBiAG8AdgAvAHgAKwANAAoAdgBZAHQAawBYAC8AUABLAFAALwB2AG0A
agBaAEYALwB6AHkAagAvAEEATwArAGEAQQBQAEgAZgArAEUAagAxAFQALwBvAFMAOQBRAC8A
OABEAGQARgAvACsAUAAxADMASABoAFQAVgByAHUANgAwAHoAeABQAE4AUABvAEYAMwBwADcA
VwBsAGgASABKAEYADQAKAEIASgBQAHAAOABzAGwAKwBUAGIANgBpAHgAaQBoAE4AdgBOADUA
YQBPAEQARwBxAEEAegB2AEcAaABhAFoAYwBNAEYARABrAGQAVgBzAGkALwB3AEMAZQBVAGYA
OABBADMAegBXAGgAWgBxAGcAaAB2AEEARQBRAEEAeABEAEkAQQBBAEQARABaAEwAdwBlAA0A
CgB4AEgAWAByADYAbQBnAEQAeQBYAC8AaABJAHIAdgAvAEEASwBGAFQAVgB2ADgAQQB2ADUA
cABQAC8AdwBBAHMAYQBQADgAQQBoAEkAcgB2AC8AbwBWAE4AVwAvADcAKwBhAFQALwA4AHMA
YQA5AE4AMgBSAGYAOAA4AFkAdgB5AGoALwB3AG8AMgBSAGYAOAANAAoAOABZAHYAeQBqAC8A
dwBvAEEAOAB5AC8ANABTAEsANwAvAHcAQwBoAFUAMQBiAC8AQQBMACsAYQBUAC8AOABBAEwA
RwBzAEgANABwADYAbQBaAHYAZwBkADQAMQB1ADcAagB3AHgAcQBGADIASQByAC8AUgBZAHoA
bwBZAGkAMAArADcAdQA3ADAASABYAC8ADQAKAEEAQQAzAGkAVwBLAEUAdABlADIAagBwAEUA
MABuAG4ARQBTAHEAWABWAGIAVwBSADEAVgBXAFcATgA2ADkAcgAyAFIAZgA4ADgAWQB2AHkA
agAvAHcAcQBoADQAaQBFAEkAOABLADYAbwBIAGgAaABhAFAAegBiAFgAZABHADQAUQB4AE0A
ZgB0AGwAbABnAA0ACgBzAEMAcABVAGsASABCAEcAUQBlAFEAUABhAGcARAA4AG4AUAA3AFoA
cwB2ADgAQQBvAGsAbQB2AC8AdwBEAGcAagA4AFAAZgAvAEsAeQBqACsAMgBiAEwALwBvAGsA
bQB2AC8AOABBAGcAagA4AFAAZgAvAEsAeQB2AHYAMwAvAEEASQBsAC8ALwBQAGwAcAANAAoA
LwB3AEQAMwA3AGcALwArAE4AMABmADgAUwAvADgAQQA1ADgAdABQAC8AdwBDAC8AYwBIAC8A
eAB1AGcARAA0AEMALwB0AG0AeQAvADYASgBKAHIALwAvAEEASQBJAC8ARAAzAC8AeQBzAHIA
NwBZADAASwA5AEgALwBEAFAAUABnAEsANQBnADgASQAzAGEADQAKAEwASgByADIAcQBxAE4A
QQBtAGkAcwByAFMANQBzAFEATgBYADgAWABBADMARQBrAE0AVgBtADEAcQBnAGsAWgBQAE4A
VQBSAFEASQB6AEwAZABvADcATQBXAEwAbAArAGwALwA0AGwALwB3AEQAegA1AGEAZgAvAEEA
TgArADQAUAAvAGoAZABlAG0AUgByAA0ACgBBADMAZwBuAFIAdwBJAFkARgBpACsAMwBUAGwA
WQB4AHMAVwBKAFQAOQBvADEAUABKAFUAQgBRAHUAUwBkAHgATwBBAEQAawBzAGYAVwBnAEQA
NQBjAC8AdABPAGYALwBBAEsARQBHADUALwA3ACsAVwBYAC8AeQB0AG8ALwB0AE8AZgA4AEEA
NgBFAEcANQANAAoALwB3AEMALwBsAGwALwA4AHIAYQArAGgAdgBMAHQAdgArAGUATgB0AC8A
dwBCADkAUgAvADgAQQB4AE4ASABsADIAMwAvAFAARwAyAC8ANwA2AGoALwArAEoAbwBBACsA
ZQBmADcAVABuAC8ANgBFAEcANQAvADcAKwBXAFgALwBBAE0AcgBhADgAYQAvAGIADQAKAHkA
dgByAEsARAB3AHYAKwB6AHUAOQA3ADQAWQAxAGYAVQBUAE4AbwBQAGkAdABrAHQAZABOADgA
UAA2AGQAcgB6AGEAWQBSAHAAMwB3ACsATQBsAHYAYwBHADgAOABQADYAdwB0AHEAVAB2AFcA
TwBNAHcASgBaAHIATwBiAGUAVABjAHMAbwBoAFEAUQAvAA0ACgBkAGYAbAAyADMALwBQAEcA
MgAvADcANgBqAC8AOABBAGkAYQB4AFAAaQA0AG0AbgB0AHAAdgBnAGcAWABtAG4AMgBOADYA
cQAyAE4AKwBJAFIAZABJAGoAaQBFAGUAUgBvAHUANABRADcAbABJAEEAYwBCAE4AMgBNAEEA
aABFADkAQgBRAEIAKwBDAG4AOQANAAoAcgA2AEoALwAwAEkAUABpAHYALwB3ADMAMgBnAGYA
LwBBAEQAQwBVAGYAMgB2AG8AbgAvAFEAZwArAEsALwAvAEEAQQAzADIAZwBmADgAQQB6AEMA
VgArAHYALwBrADYARAAvADAAQQBkAEYALwA3ADgAeABmAC8AQQBCAEYASABrADYARAAvAEEA
TgBBAEgADQAKAFIAZgA4AEEAdgB6AEYALwA4AFIAUQBCACsAUQBIADkAcgA2AEoALwAwAEkA
UABpAHYALwB3ADMAMgBnAGYALwBBAEQAQwBWACsAbgB2ADcAYQBHAHQAVwB1AG0ALwBGAEgA
UQBZAEoAOQBNADEASwA5AGQALwBBAE8AbAB5AGkAVwB6ADAANgB6AHUANABsAA0ACgBWAHYA
RQBYAGkAbABCAEcAMABsAHgAbwBXAHEATwBzAGcATQBaAFkAbwBMAGgARgBDAHUAcgBDAEYA
UwB6AFAASgA2AEYANQBPAGcALwA5AEEASABSAGYAKwAvAE0AWAAvAHcAQQBSAFgAdABuAHgA
YgBOAGkAUABFAGwAbAA5AHAAMAArAHgAdQBwAFAANwANAAoARQB0AHMAUwBYAEsAUgB0AEkA
cQBmAGIAOQBTAHcAZwBMAGcAbgBZAEcAMwBNAEIAMAAzAE0AMwB2AFEAQgArAFMALwA4AEEA
dwBsAFcAbgBmADkAQQBIAFgAUAA4AEEAdwBTAGEAWgAvAHcARABNAGgAUgAvAHcAbABXAG4A
ZgA5AEEASABYAFAALwBCAEoADQAKAHAAbgAvAHoASQBWACsAaQAyAGQASgAvADYAQQAyAGsA
LwB3AEQAZgBxAEgALwA0AG0AagBPAGsALwB3AEQAUQBHADAAbgAvAEEATAA5AFEALwB3AEQA
eABOAEEASAB4AFAAOABLAGYARQB0AGgAUAA4AFUAZgBoAHQAQQBtAGkANgB6AEUAOAAzAGoA
NwB3AA0ACgBkAEUAawBzAHUAagA2AGQARgBGAEUAMABuAGkATABUAGsAVwBTAFMAUgBQAEMA
MQB1ADgAYwBhAEUAaABuAGQATABpAEIAawBVAEYAbABtAGkASQBEAHIAOQB1AGYARgB2AHgA
SgByAE8AbgAvAEUATAB4AEIAYQBXAG4AdwArAHUAdABjAHQANABmADcASgANAAoAOAB2AFYA
SQA3AHoAUwBvAGsAdQB2AE0AMABUAFQAWgBYADIAeAAzAE8AbgBUAHoATAA1AEQAdQAxAHUA
ZAA4AHIANQBNAEoAWgBkAHEARgBWAFgAWAA4AE0AbgBUAFAAKwBFAGsAOABQACsAWABwAE8A
bQBSAHkAZgAyADMAcABXAHkAUwBPAE8ASQBTAFIADQAKAHYAOQB2AHQAOQByAG8AUQBNAGgA
MQBiAEQASwBSAHkARwBBAHgAWAB2AFcAdgBRAEYAOQBWAHUAbQBFAE0AVAA1ADgAagA1AG0A
VQBGAGoAaQAyAGgASABKADIAbgBwAGoAQQA1ADYAQwBnAEQANABuAC8ANABUAEgAeABEAC8A
QQBOAEUAbwB2AGYAOABBAA0ACgB3AFkAYQBIAC8AdwBEAEsAaQBqAC8AaABNAGYARQBQAC8A
UgBLAEwAMwAvAHcAWQBhAEgALwA4AHEASwArAHcAZgBzAHoAZgA4ACsAOABQAC8AZgBJAC8A
KwBKAG8AKwB6AE4ALwB6ADcAdwAvADkAOABqAC8ANABtAGcARAB3AFgANABTAGUASgBOAFoA
MQANAAoARAA0AGgAZQBIADcAUwA3ACsASAAxADEAbwBkAHYATgAvAGEAMwBtAGEAcABKAGUA
YQBWAEsAbAByADUAZQBpAGEAbABLAG0ANgBPADIAMAA2AEMAWgB2AFAAZABGAHQAeABzAGwA
VABCAG0ARABOAHUAUQBNAHIAYwBIADQAMgA4AGMAZQBMAGIAVAB4AG4ADQAKADQAdQB0AGIA
YgA0AGEAVABYADkAdgBiAGUASgA5AGYAdAA3AGUAKwBHAHMAVwBNAFEAdgBZAFkAZABWAHUA
NAA0AHIAcwBSAHYAbwBNAHoAeABpADQAagBWAFoAZwBqAFQAUwBzAGcAZgBhADAAagBrAEYA
agA5AG0ANgBEAEEAVQAxAFcAMQBZAHcAeABKAA0ACgBqAHoALwBtAFYAUQBHAEcAYgBhAFkA
YwBIAGEATwB1AGMASABuAG8AVABXAEIAcQBrAGIASABVADkAUgBQAGsAdwBIAE4AOQBkAG4A
SgBVAFoAUAA4AEEAcABFAG4ASgA0ADYAbgBxAGYAZQBnAEQANABxAC8ANABXAEIANAB6AC8A
dwBDAGkAVgBUAC8AKwANAAoARAB2AFQALwBBAFAANQBuAGEAUAA4AEEAaABZAEgAagBQAC8A
bwBsAFUALwA4AEEANABPADkAUAAvAHcARABtAGQAcgA3AEgAOABwAHYAKwBlAEYAdgAvAEEA
TgA4AGoALwBDAGoAeQBtAC8ANQA0AFcALwA4AEEAMwB5AFAAOABLAEEAUABMAGYAMgBmAFAA
DQAKAEYASABpAEQAVwAvAEcAZQBwADIAdQBxACsAQwBwAFAARABkAHYASAA0AFkAdgBiAGgA
TAA1ADkAUgB0AGIAcwBTAHoASgBxAHUAaQB4AHIAYQBlAFgAQgBwAFYAaQA2AG0AUwBPAFcA
UwBiAGUAWgBtAFUAQwBBAHEAWQB5AFcARABKACsARQBuAC8AQwA2AA0ACgBQAEcAWAAvAEEA
RQBRAGIAVQAvADgAQQB3AHEAZgBEADMALwB6AEYAMQAvAFMAeAA0AFAAUQByAHEAYwA1AE0A
YwBTAGYANgBEAEsATQBvAEEARAAvAHgAOABXAHYAQgA0AEgASABmADYAZwBWACsAYgBmAGwA
MwAvAHcARAAwAEMAYgBEAC8AQQBNAEIARQANAAoAbwBBAC8ATQB2AC8AaABkAEgAagBMAC8A
QQBLAEkATgBxAGYAOABBADQAVgBQAGgANwAvADUAaQA2AFAAOABBAGgAZABIAGoATAAvAG8A
ZwAyAHAALwArAEYAVAA0AGUALwB3AEQAbQBMAHIAOQBOAFAATAB2AC8AQQBQAG8ARQAyAEgA
LwBnAEkAbABIAGwADQAKADMALwA4AEEAMABDAGIARAAvAHcAQQBCAEUAbwBBADgAcAAvAFoA
cwArAEoAZgBpAEQAVQBQADIAYQAvADIAOABOAGUAdgBmAGgAagBmAGEAQgBjACsARgBQAGcA
ZABxAFcAcgA2AGYAcABEAGEAegBwADEANwBOADQAbwBuAGcAOABCAGYARgB5ADgALwBzAA0A
CgA2ADIAbQBzAGYARABWAHMATABTAFUAeQBhAGYAQgBiAEwASgBOAFkANgByAGwAOQBRAFIA
awB0AEgAOABwADQAYgBqADgATgBmACsARwB0AHYASABIAC8AQQBFAGIAcgA0AG4ALwA4AEsA
SgBQAC8AQQBKADEAVgBmADEARwAvAEQAOQBMAHcAZgBDAEQAOQANAAoAbwA4AGYAWQBiAFcA
RwBaAHYAaAB0AHEAUQB0ADQAMABnAFYASQA1ADUAZgA4AEEAaABHAFAARwB1ADEASgBsAEgA
KwBzAFQAZQBVAFUAcQBlAHoAcwBPADkAZgBsAHoANQBQAGkAZgAvAG8AQwA2AFQALwA0AEIA
aQBnAEQAOAB1AFAAOABBAGgAcgBiAHgADQAKAHgALwAwAGIAcgA0AG4ALwBBAFAAQwBpAFQA
LwA1ADEAVgBIAC8ARABXADMAagBqAC8AbwAzAFgAeABQADgAQQArAEYARQBuAC8AdwBBADYA
cQB2ADEASAA4AG4AeABQAC8AdwBCAEEAWABTAGYALwBBAEEARABGAEgAawArAEoALwB3AEQA
bwBDADYAVAAvAA0ACgBBAE8AQQBZAG8AQQArADgAUAArAEMAUQBmAHgARQAxAFgANABtAGYA
cwAxACsATgA5AGUAMQBqAHcAWABmACsAQgBiAG0AMAArAE8AUABpAFgAUwBJADkASQAxAEMA
OQBGADkATgBjAFEAUQBlAEEAdgBoAG4AZQBMAHEASwB6AEQAdwAvADQAYgBDAHgAVAANAAoA
UwBYADgAdABzAHMAZgAyAEcAWABEADIAYgB0ADkAcgBrADMAKwBUAEIAKwBxAGwAZgBFADMA
NwBCAGkAMwA2AGYAQwBEAHgARwBOAFEAdABiAGUAMABtAC8AdwBDAEYAawA2AHcAVgBqAHQA
bwB2AEsAagBhAEwALwBoAEcAUABCACsAMQB5AHYAZAB5ADQADQAKAGQAUwAzAGMASwBvADcA
VgA5AHMAMABBAFoARgAxAEUARwBuAGsAYgBKAEcAZAB2ADYASQBvAHEAdgA1AEEALwB2AEgA
OABoAFgANQBEAC8AQQBMAFYAMwB3AFMALwA0AEwAVQBlAEwALwBqADcANAA5ADgAUgBmAHMA
bABmAHQAZABmAHMANwAvAEQARAA5AA0ACgBuADMAVQBQACsARQBXAC8ANABWAC8ANABHADgA
ZABlAEcAdABCADEARAB4AFYAbwBmADIAVAB3AFgANABjAHMAZgBGAGYAOQBxAFgAbAA3ACsA
egBCADgAUgBMAG0AYgArADAALwBHADEAdAA0AGsAMQBpAHgAOAAzAHgAagByAEgAbAA2AGQA
cQBGAG4ARQANAAoAbgA5AG4AeABvAG0AbAAyAFAAegB2AC8AQQBNAE0AMwBmADgASABHAHYA
LwBSAC8ASAA3AEoAWAAvAGgARwArAEYALwA4AEEANgBDAHkAdgBpAE0AWAB4AG4AaQBzAEwA
aQBzAFQAaABvADgARAA4AGIANAB1AE8ARwB4AEYAYQBoAEgARgA0AFQAQQBaAFAADQAKAFAA
QwA0AGwAVQBhAGsAcQBhAHgARwBHAG4AVgB6ADIAagBWAG4AaAA2AHkAagA3AFMAagBLAHAA
UwBwAFQAbABUAGwARgB6AHAAdwBrADMARgBmAG4ARwBPADgAUQBjAGIAZwBzAGIAagBNAEgA
RAB3ADMAOABSADgAZABIAEMAWQByAEUAWQBhAE8ATwB3AA0ACgBPAFYANQBCAFUAdwBXAE0A
agBRAHIAVABwAEwARgBZAE8AcABXADQAbABvAFYAcAA0AFgARQBLAEMAcgBZAGUAZABXAGgA
UgBxAFMAbwB6AGgASwBwAFMAcAB5AGIAaABIACsAZwBEAHkAQgAvAGUAUAA1AEMAcgBGAHIA
RQBGAG4AagBiAEoATwBOADMANgANAAoAbwB3AHIAKwBmAGYAOABBADQAWgB1AC8ANABPAE4A
ZgArAGoAKwBQADIAUwB2AC8AQQBBAGoAZgBDAC8AOABBADkAQgBaAFgAMABSACsAeQBqADgA
RQB2ACsAQwAxAEgAaABEADQAKwArAEEAdgBFAFgANwBXAHYANwBYAFgANwBPAC8AeABQAC8A
WgA5ADAADQAKAC8AdwBEADQAUwBuAC8AaABZAEgAZwBiAHcATAA0AGEAMABIAFQALwBBAEIA
VgByAG4AMgB2AHcAWAA0AGoAcwBmAEMAbgA5AGwAMwBsAGwAKwB6AEIAOABPADcAbQBIACsA
egBQAEcAMQB6ADQAYgAxAGkAKwA4AHIAeABqAG8ALwBtAGEAZABwADkANQBFAA0ACgAvAHcA
RABhAEUAYgB2AHAAZAA4AFkAVABqAFAARgBZAHIARgBZAGIARABTADQASAA0ADMAdwBrAGMA
VABpAEsATgBDAFcATAB4AGUAQQB5AGUARwBGAHcAeQByAFYASQAwADMAaQBNAFQATwBsAG4A
dABhAHIARABEADAAVgBMADIAbABhAFYATwBsAFYAbgANAAoARwBuAEcAVABoAFQAbgBKAEsA
TABNAEQANABnADQAMwBHADQAMwBCADQATwBmAGgAdgA0AGoANABHAE8ATAB4AFcASAB3ADAA
cwBkAGoAcwByAHkAQwBuAGcAcwBIAEcAdgBXAGgAUwBlAEsAeABsAFMAagB4AEwAWAByAFEA
dwB1AEgAVQAzAFcAeABFADYADQAKAFYAQwB0AFUAagBSAGgATwBWAE8AbABVAGsAbABDAFgA
NwBBAFMAeABLAFoASgBEAHMAegBsADMATwBjAEgAbgBMAEcAbQBlAFUAdgA4AEEAYwAvAFEA
MQArAEgALwB4AGUAKwBBAFAALwBCAGUALwBXAGYAaQB6ADgAVQBOAFkAKwBEAHYANwBiAFgA
NwBNAA0ACgBQAGgAVAA0AFIAYQByADgAUgBQAEcAdQBwAGYAQwB6AHcAdAByAC8AQQBJAFUA
OABPAFgATwB1ACsARwB2AGgAeABmAGUASgBkAFQAdQB2AEEAKwBnAGEAMwBjAFQALwBBAEwA
SQAzAGkAVwBlAGYAVgA5AEcAOABNAHkANgBYAHAAMgBwAFQAVABlAEkAOQANAAoAZgBsAGwA
dgBMAGEAWgA1AE4AYQAxAFYAMgBOADkAUAA1ADMALwB3AHoAZgA4AEEAOABIAEcAMwAvAFIA
LwBQADcASgBmAC8AQQBJAFIAMwBoAGYAOABBACsAZwBzAHIATwByAHgAdABpADYAVgBXAHIA
UwBYAEEAZgBIAGQAWgBVADYAawA2AGEAcQAwAHMADQAKAHUAeQBWADAAcQBxAGgASgB4AFYA
UwBrADUANQAvAEMAVABwAHoAdAB6AFEAYwBvAFEAawA0AHQATgB4AGkANwBwAFoAVgAvAEUA
YgBIAFUAYQA5AGEAaQB2AEQATAB4AE0AcgBxAGwAVgBxAFUAbABYAG8AWgBWAHcAOQBLAGgA
VwBWAE8AYgBnAHEAdABHAA0ACgBVACsASwBLAGMANQBVAHEAaQBYAFAAVABjADYAYwBKAE8A
RABUAGwAQwBMAHYARgBmADAAQwBlAFUAdgA4AEEAYwAvAFEAMQBhAHQARQBDAHkATQBRAHUA
UABrAEkAegBnAC8AMwBsAC8AdwBBAEsALwBuAHgALwA0AFoAdgAvAEEATwBEAGoAYgAvAG8A
LwANAAoAbgA5AGsAdgAvAHcAQQBJADcAdwB2AC8AQQBQAFEAVwBWADkAbAAvAHMATwBmAEMA
WAAvAGcAcgBGADQARAArAEwAUABpAEgAVwBQADIANwBmADIAbgBQAGcAZAA4AGEAUABoAEYA
YwAvAEQAdgBWAHQATgA4AE8AZQBGAHYAaABwAG8ARwBqAGEAVgByAHQADQAKAGgAOABSADUA
dgBFAHYAaABLADYAMABqAFgANwB1ADQAMAA3ADkAbgB2ADQAVAB6AHYAcABGAHIANABaAHMA
LwBGACsAbgBUAHcAdAA0AGoAdgBZAG0AdgBOAFYAcwBIAGIAUgBiAGwANAAwAHYAdABOADYA
TQB2ADQAdgB4AE8ATwB4AG0ASAB3AGsAKwBDAA0ACgArAE0AOAB2AGoAaQBLAGkAcAB5AHgA
dQBZAFkASABLAGEAZQBEAHcANgBhAGIAOQBwAGkASgAwAE0ANwB4AEYAYQBOAE4AVwBzADMA
VABvAFYASgBYAGEAOQAyADEAMgB1AHIASwArAFAATQBaAG0AVwBZAFkAVABBAFYAUABEAHoA
eABDAHkAdQBHAEsAcQANAAoAcQBsAEwATQBNADAAeQAzAEkAcQBPAFgANABSAE4ATgArADEA
eABkAFQARABjAFIAWQB1AHYAQwBrAHIAVwBjAHEAVwBIAHIAUwB1ADEANwBsAHIAdABmAHAA
eAA5AG4AUABvAFAAeQBIACsATgBIADIAYwArAGcALwBJAGYANAAxAC8AUAA3AC8AdwBBAE0A
DQAKADQAZgA4AEEAQgB4AHYALwBBAE4ASAA4AC8AcwBsAGYAKwBFAFoANABXAC8AOABBAG8A
SwA2AFAAKwBHAGMAUAArAEQAagBmAC8AbwAvAG4AOQBrAHIALwBBAE0ASQB6AHcAdAAvADkA
QgBYAFgASAAvAHIAMQBpAC8AdwBEAG8AMwAvAEgALwBBAFAANABiAA0ACgBjAGoALwArAGkA
RQA0AFAAKwBJAGwAWQAvAHcARAA2AE4AYgA0AG8ALwB3AEQAaABvADQAYwAvACsAaQBvAC8A
bwBDACsAegBuADAASAA1AEQALwBHAHIAVgB2AEYAdABqAHUAQQBRAFAAbQBUAEcATQBBAFoA
KwBWAHgAMgBQAHYAWAA4ACsAZgAvAEQATwANAAoASAAvAEIAeAB2AC8AMABmAHoAKwB5AFYA
LwB3AEMARQBaADQAVwAvACsAZwByAHIANwBMAC8AWgBvACsARQAzAC8AQgBXAEwAdwB2ADgA
QQBDAGIAOQBxAGIAUgAvADIAbgAvADIAbQAvAGcAZAA4AFIAdgBpADcANABzACsASABjAGUA
bQAvAHMAcABlAEsADQAKAGYAQgBtAGcAYQBOAFkANgBGADgATQAvAGkATwBQAEQAWAB4AEUA
dABaAGQAZgA4AGIAMgA5AG4AKwB6ADMANABFAGcAdgA5AEkAYgB4AE4AcQBYAHcANAAxAEYA
WQBiAHoAdwA1ADgAUQBZAGgAWgA2AEIAcQA2AEQAUgBWAFMAYQBXAHgAMQByAHMAdwBIAA0A
CgBGACsASgB4ADIASwBoAGgAcAA4AEYAOABaADQAQwBNAHEAZQBJAHEAZgBXAHMAZgBnAGMA
cABwADQAVwBEAG8AWQBlAHIAWABWAE8AYwA2AE8AZAA0AGkAbwBxAG0ASQBsAFMAVwBIAHcA
NgBWAEoAeABsAGkASwB0AEsATgBTAFYATwBtADUAVgBJAGQAKwANAAoAVwBjAGUAWQB6AE0A
cwBaAEQAQwBUADgAUABQAEUATABMAEkAegBwAFkAcQBxADgAWgBtAGUAVwA1AEYAUwB3AGMA
SABoAHMASgBYAHgAVQBhAFUANgBtAEgANABpAHgAVgBWAFYAYwBWAEsAaQBzAEoAaABVAHEA
TQBvAHoAeABkAGUAaABDAHIATwBsAFMADQAKAGwATwB0AFQALwBUAG4AeQBCAC8AYwBIADYA
ZgA0ADAAZQBRAFAANwBnAC8AVAAvAEEAQgByACsAZgByAC8AaABtAC8AOABBADQATwBOAHYA
KwBqACsAZgAyAFMALwAvAEEAQQBqAHYAQwAvADgAQQA5AEIAWgBSAC8AdwBBAE0AMwAvADgA
QQBCAHgAdAAvAA0ACgAwAGYAegArAHkAWAAvADQAUgAzAGgAZgAvAHcAQwBnAHMAcgBqAC8A
QQBOAGUAcwBYAC8AMABiAC8AagAvAC8AQQBNAE4AdQBSAC8AOABBADAAUQBuAEIALwB3AEEA
UgBLAHgALwAvAEEARQBhADMAeABSAC8AOABOAEgARABuAC8AdwBCAEYAUgAvAFEATAANAAoA
NQBBAC8AdQBEADkAUAA4AGEAZwAxAEsARABmAG8AMQA1AEUASQAxAGIAZQA4AEoAMgBOAGcA
cQBjAFQAMgA1ADUAQgA0ADQAMgA1ACsAbwBGAGYAZwBEAC8AdwBBAE0AMwAvADgAQQBCAHgA
dAAvADAAZgB6ACsAeQBYAC8ANABSADMAaABmAC8AdwBDAGcADQAKAHMAcgA3AEwAOABGAC8A
QwBUAC8AZwByAEQAWgBmAHMAVQAvAEYANwB3AEwANAA1AC8AYQBiACsAQgAyAHMALwB0AHYA
YQB6ADgAUgBOAE0AMQBMADQATwAvAEcATABUAHQAQQAwAGEATAA0AGMAZQBGAFAAaAB4AEYA
cQBIAHcAdgBrADEAUABRAE4AZgAwAA0ACgB5AFAAOABBAFoANwAwAHIAVAA3AG4AVgA3AG4A
VAA5AEoAKwBLAGMARQBNADAALwB3AHMAOABTAHkAcgBMADQAbAAwAFEAagBXAG8ARABCAEQA
TgBvAEgAWgBnACsATAA4AFQAaQA1AFkAaQBNAHUAQwArAE0AOABGADcARABCADQAcgBGAHEA
VwBNAHcATwANAAoAVQAwADQANABpAFcARwBwAFMAcQB4AHcAZQBIAGQATABPADYAegBsAGoA
TQBVADEANwBMAEMAdwBtAHEAZABLAGQAVwBVAFYAVQByAFUAbwAzAG0AdQAvAEwAKwBQAE0A
WgBqADUANABxAEUALwBEAHoAeABDAHkAOQBZAGIAQQBZADMASABSAG4AbQBHAFcADQAKADUA
RgBTAGgAaQBwADQATwBoAEsAdABIAEwAOABLADYASABFAFcASQBjADgAZgBqAFgASAAyAEcA
QwBwADEASQAwAHEARgBTAHYASwBNAGEAMgBJAG8AUQBiAHEATAA3ADUALwBzAHcALwB3AEQA
UABwAEQALwAzAHkAbABIADkAbQBIAC8AbgAwAGgALwA3AA0ACgA1AFMAdgB3ADQALwA0AFoA
cgAvADQATwBNAC8AOABBAG8ALwBmADkAawByAC8AdwBqAHYARABIAC8AdwBCAEIAWgBSAC8A
dwB6AFgALwB3AGMAWgAvADkASAA3AC8AcwBsAGYAOABBAGgASABlAEcAUAAvAG8ATABLADQA
LwA5AGUAcwBYAC8AQQBOAEcALwANAAoANAAvADgAQQAvAEQAYgBrAGYALwAwAFEAbgBCAC8A
eABFAHIASAAvAEEAUABSAHIAZgBGAEgALwBBAE0ATgBIAEQAbgAvADAAVgBIADcAagAvAHcA
QgBtAEgALwBuADAAaAAvADcANQBTAHUAdABTADAASgAwAEMAeABnADgAcABCAHMAdQBKAEcA
OABzAEEADQAKAGIAVgB6AEwAZABuAEkASABUAG4AZgBuADgAVABYADQARgAvADgAQQBEAE4A
ZgAvAEEAQQBjAFoALwB3AEQAUgArAC8ANwBKAFgALwBoAEgAZQBHAFAALwBBAEsAQwB5AHYA
cwA3AHgAcAA4AEoAUAArAEMAcwBOADcAKwB4AFQAOABJAGYAQQB2AGcAYgA5AA0ACgBwAHYA
NABIAGEATgArADIAOQBvADMAeABFADEAUABVAHYAagBGADgAWQB0AFIAMABEAFIAcABmAGgA
eAA0AHIAKwBIAEUAdQBvAGYARgBDAFQAVABOAEEAMABEAFQASgBQADIAZQA5AFYAMAArADIA
MQBlADIAMAAvAFYAdgBoAFoAQgBOAE4AQgA4AEwAUAANAAoARABVAHIAUwArAEcAdABiAEoA
MQBxAGMAegB6AFQAYQAvAHcAQgBtAEUANAB2AHgATwBLAGoAagBKAFMANABMADQAegB3AG4A
MQBUAEIAegB4AGMAWQA0AHYAQQA1AFQAQwBXAE0AbABDAHIAUgBwAEwAQgA0AE4AVQBzADcA
cgBLAGUATQBtAHEAegBxAHcADQAKAGgAVgBkAEcAawA2AFYARwB0AEsAVgBhAE0AbwB3AGgA
UAB2AHcAUABIAG0ATQB4AHMATQBmAE8AZgBoADUANABoAFkARgA0AEgAQQBWAE0AZABDAEcA
TwB5ADMASQBxAGMAOAB3AG4AVAByADQAZQBpAHMAQgBnAEYAUgA0AGkAcgBxAHAAagA2AGkA
cgB1AA0ACgB2AFQAcAAxADMAaAA2AEQAbwBZAGYARQBTAGwAaQBJAHoAagBDAEYAVAA5AEYA
dgA3AE8AUAAvAEEARAB3AFQAOABoAFIALwBaAHgALwA1ADQASgArAFEAcgA4AEgAdgArAEcA
YgAvAEEAUABnADQAMgAvADYAUAA1AC8AWgBMAC8AdwBEAEMATwA4AEwALwANAAoAQQBQADAA
RgBsAEgALwBEAE4ALwA4AEEAdwBjAGIAZgA5AEgAOAAvAHMAbAAvACsARQBkADQAWAAvAHcA
RABvAEwASwA0AC8AOQBlAHMAWAAvAHcAQgBHAC8AdwBDAFAALwB3AEQAdwAyADUASAAvAEEA
UABSAEMAYwBIAC8ARQBTAHMAZgAvAEEATgBHAHQADQAKADgAVQBmAC8AQQBBADAAYwBPAGYA
OABBADAAVgBIADcAdwAvADIAYwBmACsAZQBDAGYAawBLAG8AZQBNADkATQBhADgAdABkAEEA
UQBXAHkAVABmAFoANwBlADUAVQBoAGwAVgBoAEgAdQBqAHMAUgBnAFoAQgB4AG4AeQA4AGMA
ZgAzAFIAWAA0AFcALwA4AA0ACgBNADMALwA4AEgARwAzAC8AQQBFAGYAegArAHkAWAAvAEEA
TwBFAGQANABYAC8AKwBnAHMAcgA3AEoALwBhAGEAKwBFAFgALwBBAEEAVgBmADgAVgAvAEMA
YgA5AGwAagBSAC8AMgBZAC8AdwBCAHAAcgA0AEgAZgBEAHYANAB1ACsARQB2AGgAMwBMAHAA
dgANAAoANwBWAG4AaQBuAHgAbgBvAEcAagAzADIAaABmAEUAegA0AGoAdAA0AGEAKwBIAGQA
cgBIAHIALwBBAEkASQB0ADcAdgA4AEEAWgA3ADgAZAB3AFcARwBrAEwANABtADAAegA0AGoA
YQBpADAATgBuADQAYwArAEgAMABYADIAUABYADkASQBUACsAeABXAFMADQAKAEcASwB4ADAA
WABzAG8AYwBYADQAbQB2AGgAcwBkAGkAWAB3AFgAeABuAFEAbABnAHEAZABDAHAARABDADEA
OABEAGwATQBjAFQAagBuAFcAeABGAFAARAB1AG4AZwBZAFEAegB1AHAAVABxAFYASwBFAGEA
agB4AEYAZABWAHEAdABDAE0AYwBQAFQAcQBTAA0ACgBoAEsAcABVAFUAYQBjAHUALwBEAGMA
ZQBZAHoARQA0AFAATQBzAFgATAB3ADgAOABRAHMATABMAEwAcQBXAEcAcQB3AHcAZQBKAHkA
MwBJAG8AWQB6AE0AbgBpAE0AWABTAHcAcwBxAFcAVwB3AHAAOABSAFYAYQBWAFcAcgBoAG8A
MQBYAGkAOABUAEgARQANAAoAVgBzAE4ARwBPAEUAcABWAFoAMAA1ADEAYQBzAFkAMABaAC8A
WgB2AC8AQwBQAFAALwB3AEEAKwBFAFAAOABBADMANwBUAC8AQQBPAEoAbwAvAHcAQwBFAGUA
ZgA4AEEANQA4AEkAZgArAC8AYQBmAC8ARQAxACsATQBuAC8ARABOAEgALwBCAHgAagAvADAA
DQAKAGYAdAArAHkAVgAvADQAUgAzAGgAagAvAEEATwBnAHQAbwAvADQAWgBvAC8ANABPAE0A
ZgA4AEEAbwAvAGIAOQBrAHIALwB3AGoAdgBEAEgALwB3AEIAQgBiAFgASAAvAEEASwA5AFkA
dgAvAG8AMwAvAEgALwAvAEEASQBiAGMAagAvADgAQQBvAGgATwBEAA0ACgAvAGkASgBXAFAA
LwA2AE4AYgA0AG8ALwArAEcAagBoAHoALwA2AEsAagA5AG0ALwArAEUAZQBmAC8AbgB3AGgA
LwB3AEMALwBhAGYAOABBAHgATgBkADcANAB5ADAAaAB0AFEAMQBTAEMAWQBXADgAYwBvAFcA
dwBpAGkAMwBPAEYASgBHADIANAB1AG4AMgANAAoAOABxAFQAZwBiADgALwBVAG0AdgB3AG4A
LwB3AEMARwBhAFAAOABBAGcANAB4AC8ANgBQADIALwBaAEsALwA4AEkANwB3AHgALwB3AEQA
UQBXADEAOQBtAGYAdAB6AGYAQwBMAC8AZwBxADcANAArACsATABYAGgAMwBXAFAAMgBGAGYA
MgBtAHYAZwBkADgADQAKAEcAUABoAEoAYgBmAEQAcgBTAGQATQA4AFIAZQBGAC8AaQBaAG8A
RwBqADYAcgByADEALwA4AEEARQBhAEgAeABMADQAdQB1AHQAWAAxACsAMAB1AE4AUQAvAFoA
NwArAEwARQB5AGEAUgBkAGUARwBiAHoAdwBoAHAAMABFAEsAKwBJADcASwBKAGIAegBTAA0A
CgByADkAMQAwAFcAMgBlAFIANwA3AFUAdQB5AGwAeABmAGkAYQB1AEMAeABtAEwAZgBCAGYA
RwBkAEsAVwBFAHEAWQBXAG4ASABCAFYAYwBEAGwATQBjAGIAagBGAGkAbgBXAFUAcQBtAEQA
cAB4AHoAdQBkAEsAZABQAEMAZQB4AFQAeABUAHEAMQA2AE0AbwANAAoASwB0AFIAOQBsAEcA
cgB6AFQANQBPACsAaAB4ADUAagBLADIAWAA0AC8ASAB2AHcAOAA4AFEAcQBFADgARABWAHcA
VgBLAEcAWAAxADgAdAB5AEsATwBZAFkAOQBZAHgANABoAFMAcQA0AEMAbABEAGkASwBwAFEA
cQBVAHMARAA3AEMATAB4AHIAcgBZAGoADQAKAEQAeQBwAHIARQBZAGQAMABZAFYAKwBhAG8A
cQBmADIALwB3AEQAOABJADAALwAvAEEARAA1AHcALwB3AEQAZgBLAGYAOABBAHgATgBIAC8A
QQBBAGoAVAAvAHcARABQAG4ARAAvADMAeQBuAC8AeABOAGYAaQBsAC8AdwBBAE0AMQAvADgA
QQBCAHgAZgAvAA0ACgBBAE4ASAA3AC8AcwBsAGYAKwBFAGQANABaAC8AOABBAG8ATABLAFAA
KwBHAGEALwArAEQAaQAvAC8AbwAvAGYAOQBrAHIALwBBAE0ASQA3AHcAegAvADkAQgBaAFgA
SAAvAHIAMQBpAC8AdwBEAG8AMwAvAEgALwBBAFAANABiAGMAagAvACsAaQBFADQAUAANAAoA
KwBJAGwAWQAvAHcARAA2AE4AYgA0AG8ALwB3AEQAaABvADQAYwAvACsAaQBvAC8AYgB6AFMA
dgBEAHoAdwBhAHAAcABzAHgAdABJAGwARQBOAC8AWgB5ADcAZwBxAFoAWAB5ADcAaQBOADkA
dwB3AHUAYwBqAEcAUgBqAHYAWABvAHUAbwBXADcAeQBYAGMADQAKAHIAaABNAGcAKwBYAHoA
awBjADQAaQBRAGQAdwBmAFMAdgB4AEQAKwBFAEgANwBQAHYALwBCAGUAbgBSAGYAaQAxADgA
TAB0AFkAKwBNAFAANwBiAEgANwBNAFAAaQB2ADQAUwBhAFQAOABSAGYAQgBPAHAALwBGAEwA
dwB2AG8ASABoAFQAdwA5AGIAYQA5AA0ACgA0AGsAKwBIAE4AaAA0AGwAMAB5ADYAOABiADYA
QgBvAGwAeABCACsAeQBOADQAYQBtAGcAMQBmAFcAUABEAE0AVwBwADYAZABwAHMAMABQAGkA
UABRAEoAWQByAHkANQBoAGUAUABXAHQASwBkAFIAZgBRAGUAbABmAHQAWABmAEIAUAA4AEEA
NABMAFUAZQANAAoATAB2AGoANwA0ADkAOABRAC8AcwBsAGYAdABkAC8AcwA4AGYAQwAvADkA
bgB6AFUAUAArAEUAVwAvAHcAQwBGAGYAKwBCAGYASABYAGgAcgBRAGQAUQA4AFYAYQBIADkA
awA4AEYAKwBIAEwASAB4AFgALwBhAGwAMwBlAC8AcwB3AC8ARQBTADUAbQAvAHQADQAKAFAA
eAB0AGIAZQBKAE4AWQBzAGYATgA4AFkANgB4ADUAZQBuAGEAaABaAHgASgAvAFoAOABhAEoA
cABkAGoAMgBMAGkALwBFAHYATAA1ADQANwAvAFUAdgBqAE4AVABoAGoASwBXAEUAVwBYAHYA
QQA1AFQALwBhAEUANAAxAEsATgBXAHMAOABaAEMAbQBzAA0ACgA3AGQAQgA0AE8AawA2AFMA
bwBWAFoAdgBFAFIAcQBxAHQAVwBwAFIAagBSAG4AQgB6AG4ARAB2AFgASABtAE0AZQBWADEA
TQB5AC8ANABoADUANABoAEsAcABUAHgAOQBIAEEAcgBLADMAbAB1AFIAZgAyAHAAVQBoAFYA
dwA5AGYARQBQAE0ASwBkAEYAYwANAAoAUgBQAEQAUABBAFUAWgBVAFYAaAA2ADEAUwBXAEsA
agBYAGoAaQBLADkAQwBNAE0AUABPAG4ASwBkAFMAbgArAHMAMwAyAFMAVAAvAG4AbAArAHEA
LwAvAEEAQgBOAEgAMgBTAFQALwBBAEoANQBmAHEAdgA4AEEAOABUAFgANABJAC8AOABBAEQA
TgAvAC8ADQAKAEEAQQBjAGIAZgA5AEgAOAAvAHMAbAAvACsARQBkADQAWAAvADgAQQBvAEwA
SwBQACsARwBiAC8AQQBQAGcANAAyAC8ANgBQADUALwBaAEwALwB3AEQAQwBPADgATAAvAEEA
UAAwAEYAbABjAGYAKwB2AFcATAAvAEEATwBqAGYAOABmADgAQQAvAGgAdAB5AA0ACgBQAC8A
NgBJAFQAZwAvADQAaQBWAGoALwBBAFAAbwAxAHYAaQBqAC8AQQBPAEcAagBoAHoALwA2AEsA
agA5ACsAcgBDADMAZQBPADcAaQBjAHAAZwBEAHoATwBjAGoAagBNAFQAagBzAEIANgAxAFIA
dQByAEIAMwB1AGIAaAB3AHAAdwA4ADgAegBEADUAZgANAAoANwAwAGoASAAwADkANgAvAEoA
dgA4AEEAWgBSACsAQwBmAC8AQgBhAGoAdwBqADgAZgBmAEEAWABpAEgAOQByAFgAOQByAHYA
OQBuAGoANABvAGYAcwArAGEAZgA4AEEAOABKAFQALwBBAE0ATABBADgAQwArAEIAZgBEAFcA
ZwA2AGYANABxADEAegA3AFgADQAKADQATAA4AFIAMgBQAGgAVAArAHkANwB1AHkALwBaAGgA
KwBIAGQAegBEAC8AWgBuAGoAYQA1ADgATgA2AHgAZgBlAFYANAB4ADAAZgB6AE4ATwAwACsA
OABpAGYAOABBAHQAQwBOADMAMAB1ACsAOAA2ACsATAAzAHcAQQAvADQATAAzAGEAegA4AFcA
ZgBpAA0ACgBoAHIASAB3AGQALwBiAFoALwBaAGgAOABLAGYAQwBQAFYAZgBpAEoANAAxADEA
TAA0AFcAZQBGAHQAZgA4AEEAQwBmAGgAeQA1ADEANwB3ADMAOABPAEwANwB4AEwAcQBkADEA
NABIADAARABXADcAaQBmADgAQQBaAEcAOABTAHoAegA2AHYAbwAvAGgAbQANAAoAWABTADkA
TwAxAEsAYQBiAHgASAByADgAcwB0ADUAYgBUAFAASgByAFcAcQB1AHgAdgBwACsAeAA4AFgA
NABsAFkAQwBHAE8ALwB3AEIAUwArAE0AMwBPAGUATQBxADQAUgA1AGUAcwBEAGwAUAAxACsA
RQBhAGQARwBqAFcAVwBNAG4AVABlAGQAcQBnAHMADQAKAEgAVgBkAFYAMABLAFUAMQBpAEoA
VgBYAFcAbwAxAG8AeQBvAHgAaABHAE0ANQA5ADcANAA4AHgAaQB5AHUAbgBtAFgALwBFAFAA
UABFAEoAMQBLAG0AUAByAFkARgA1AFcAcwB0AHkATAArADEASwBjAEsATwBIAG8AWQBoAFkA
KwBwAFMAZgBFAFMAdwB5AA0ACgB3AEYAYQBWAGQANABlAGoAVQBqAGkAcABWADUAWQBpAGgA
WABqAFAARAB3AHAAeABoAFUAcQBmAHQARgAvAFoAegAvADMAVAAvAHcAQgA4AC8AdwBEADEA
cQBQADcATwBmACsANgBmACsAKwBmAC8AQQBLADEAZgBnAHoALwB3AHoAZAAvAHcAYwBhAC8A
OQANAAoASAA4AGYAcwBsAGYAOABBAGgARwArAEYALwB3AEQANgBDAHkAagAvAEEASQBaAHUA
LwB3AEMARABqAFgALwBvAC8AagA5AGsAcgAvAHcAagBmAEMALwAvAEEATgBCAFoAWABIAC8A
cgAxAGkALwArAGoAZgA4AEEASAAvADgAQQA0AGIAYwBqAC8AdwBEAG8ADQAKAGgATwBEAC8A
QQBJAGkAVgBqAC8AOABBAG8AMQB2AGkAagAvADQAYQBPAEgAUAAvAEEASwBLAGoAOQArADkA
SAB0AEcAZwB1AFoASABJAEkAQgBnAFoAZQBSAGoAcgBKAEUAZgBUAC8AQQBHAGEAKwBhAC8A
OABBAGgAVwAyAHIAZgA4ACsAOABmAC8AZgBQAA0ACgAvAHcAQgBhAHYAbQBUADkAaAB6ADQA
UwBmADgARgBZAGYAQQBYAHgAWgA4AFEANgB4ACsAMwBaACsAMAAzADgARAB2AGoAUgA4AEkA
NwBuADQAZAA2AHQAcAB2AGgAMwB3AHQAOABNADkAQQAwAGIAUwB0AGUAcwBQAGkAUABOADQA
bAA4AEoAWABXAGsAYQANAAoALwBkADMARwBuAGYAcwA5AC8AQwBhAGQAOQBJAHQAZgBEAE4A
bgA0AHYAMAA2AGUARgAvAEUAZAA3AEUAMQA1AHEAdABnADcAYQBMAGMAdgBHAGwAOQBwAHYA
eABuAC8AQQBNAE0AMwBmADgASABHAHYALwBSAC8ASAA3AEoAWAAvAGgARwArAEYALwA4AEEA
DQAKADYAQwB5AHUAeQByAHgAZgBpAGEAVwBEAHcAZQBMAFgAQgBmAEcAZABXAFcATABxAFkA
cQBuAEwAQgBVAHMARABsAEwAeABtAEQAVwBGAGQARgBSAHEAWQB5AEUAcwA3AGgAUgBoAFQA
eABmAHQAbQA4AEsANgBWAGUAdABLAGEAbwAxAHYAYQB4AHAATwBNAA0ACgBGAFAAdgByADgA
ZQBZAHkAagBsACsAQQB4ADYAOABQAFAARQBLAHYAUABIAFYAYwBiAFMAbgBsADkARABMAGMA
aQBsAG0ARwBBAFcARABlAEgAVQBhAHUAUABwAHoANABpAHAAMABLAGQATABIAGYAVwBHADgA
RgBLAGgAaQBNAFIASwBvAHMAUABpAFAAYgANAAoAUQBvAE8ATQBGAFUALwBXAGYALwBoAFcA
MgByAGYAOAArADgAZgAvAEEASAB6AC8AQQBQAFcAbwAvAHcAQwBGAGIAYQB0AC8AegA3AHgA
LwA5ADgALwAvAEEARgBxAC8ASgBqAC8AaABtADcALwBnADQAMQAvADYAUAA0AC8AWgBLAC8A
OABBAEMATgA4AEwADQAKAC8AdwBEADAARgBsAEgALwBBAEEAegBkAC8AdwBBAEgARwB2ADgA
QQAwAGYAeAArAHkAVgAvADQAUgB2AGgAZgAvAHcAQwBnAHMAcgBqAC8AQQBOAGUAcwBYAC8A
MABiAC8AagAvAC8AQQBNAE4AdQBSAC8AOABBADAAUQBuAEIALwB3AEEAUgBLAHgALwAvAA0A
CgBBAEUAYQAzAHgAUgAvADgATgBIAEQAbgAvAHcAQgBGAFIAKwAwAFAAaAB2AHcAWABmAFcA
ZgBoAFAANABpADYAWABMAEUAZwBsADEANwB3ADcAUABZAFcANgA3AGUASABrAGsAMAAzAFcA
cgBmAGEAdwA3AGoAZABkAG8ATQBlAGgATgBmAE4AdgAvAEMAaAANAAoATgBjAC8ANQA4AHIA
ZgAvAEEATAA5AGkAdgBQAFAAMgBaAC8AaABKAC8AdwBBAEYAWQBmAEMAMwB3AG0ALwBhAG0A
MABmADkAcAA3ADkAcAB2ADQASABmAEUAYgA0AHUAZQBMAFAAaAAzAEgAcAB2ADcASwBYAGkA
agB3AFoAbwBHAGoAVwBPAGgAZgBEAFAADQAKADQAagBqAHcAMQA4AFIATABXAFgAWAAvAEEA
QgB2AGIAMgBuADcAUABmAGcAUwBDAC8AdwBCAEkAYgB4AE4AcQBYAHcANQAxAEYAWQBiADMA
dwA3ADgAUQBZAGgAWgA2AEIAcQA2AGYAMgBLAHEAVABTADIATwB0AGYARwBYAC8AQQBBAHoA
ZAAvAHcAQQBIAA0ACgBHAHYAOABBADAAZgB0ACsAeQBYAC8ANABSAHYAaABYAC8AdwBDAGcA
dAByAHMAcgA4AFgANABtAGgAaABjAEQAaQBWAHcAWAB4AG4AWABsAGoAYQBkAGUAcABQAEMA
MABNAEQAbABNAHMAVgBnAFgAUgB4AEYAUwBnAHEAZQBPAGgAUABPADYAZABPAG4AVQANAAoA
cgB4AGcAcwBSAFEAVgBHAHIAWABqAEwARAAxAEsAYwBwAHkAcAAxAEgASwBuAEgAdgB4AFAA
SABtAE0AdwAyAEQAeQAzAEYAeAA4AFAAUABFAEwARgBTAHoARwBsAGkAYQBzADgASABoAHMA
dAB5AEsAZQBNAHkAMQA0AGYARgAxAGMATABHAGwAbQBWAE8ADQAKAHAAeABGAFMAcABVAHEA
dQBKAGoAVABXAEwAdwB5AHcAOQBiAEUAeABuAGgASwB0AEsAZABTAGQASwBxADUAVQBZAGYA
bwBoAC8AdwBBAEsARQAxAHoALwBBAEoAOAByAGYALwB2ADIASwBQADgAQQBoAFEAbQB1AGYA
OAArAFYAdgAvADMANwBGAGYAbgBmAA0ACgAvAHcAQQBNADMAZgA4AEEAQgB4AHIALwBBAE4A
SAA3AGYAcwBsAC8AKwBFAGIANABWAC8AOABBAG8ATABhAFAAKwBHAGIAdgArAEQAagBYAC8A
bwAvAGIAOQBrAHYALwBBAE0ASQAzAHcAcgAvADkAQgBiAFgASAAvAHIAMQBpAC8AdwBEAG8A
MwAvAEgALwANAAoAQQBQADQAYgBjAGoALwArAGkARQA0AFAAKwBJAGwAWQAvAHcARAA2AE4A
YgA0AG8ALwB3AEQAaABvADQAYwAvACsAaQBvAC8AYgByADQARwArAEUAYgB2AHcAWgA0AFQA
MQBIAFMANwB5AEoASQBwAGIAagB4AEYAZAAzADYAcQBnADIAZwB4AHkANgBiAHAADQAKAEYA
dQBHAEkAOQBTADEAcQB3AHoANgBBAFYANwBOAFgAeABuACsAdwAzADQASgAvAGIAVQA4AEIA
ZgBDAGIAeABEAG8ALwA3AGQAdgB4AGMAKwBIAGYAeABuACsATABsAHoAOABSAE4AVwAxAEwA
dwA3ADQAbwArAEcAbQBtAGEAZgBwAFcAaABXAEgAdwA0AA0ACgBtADgATgBlAEUAcgBYAFMA
TgBBAHUANwBmAFQAdgBoAGgAOABKADQASAAxAGUAMQA4AFQAVwBmAGkALwBVAFoANQBuADgA
TwAzAHMAcgBXAGUAcQAyAEMATgByAFYAeQBrAGMAZABqAHAAdgAyAFoAWAAyAGUAWAA0AHUA
VwBPAHcAZQBIAHgAYwA4AEgAagANAAoATQB2AGwAaQBLAGEAcQBTAHcAVwBZAFEAcABVADgA
WgBoADIAMgAxADcAUABFAFEAbwBWAHMAUgBSAGoAVQBWAHIAdABVADYAOQBTAE4AbQB2AGUA
dgBkAEwAOQBDAHkAdgBIAFQAegBMAEwAOABKAGoANgBtAEEAeAArAFYAegB4AFYASgBWAFoA
WgBmAG0ADQAKAGwATwBoAFIAegBEAEMATgB0AHIAMgBXAEwAcAA0AGIARQBZAHUAaABDAHEA
cgBYAGMAYQBXAEkAcgBSAHMAMQA3ADkANwBwAEYARgBGAEYAZABoADMAaABSAFIAUgBRAEEA
VQBVAFUAVQBBAEYARgBGAEYAQQBCAFIAUgBSAFEAQQBVAFUAVQBVAEEARgBGAA0ACgBGAEYA
QQBCAFIAUgBSAFEAQQBVAFUAVQBVAEEARgBGAEYARgBBAEIAUgBSAFIAUQBBAFUAVQBVAFUA
QQBGAEYARgBGAEEAQgBTAFoAQQA2AGsARAA4AGEAVwBrAHoAagAxAC8ASQBuACsAUQBvAEEA
TQBqADEASAA1AGkAagBJADkAUgArAFkAbwB5AFAAZgANAAoAOABqAC8AaABSAGsAZQAvADUA
SAAvAEMAZwBBAHkAUABVAGYAbQBLAFcAawB5AFAAZgA4AGoALwBBAEkAVQB0AEEAQgBSAFIA
UgBRAEEAVQBVAFUAVQBBAEYARgBGAEYAQQBCAFIAUgBTAFoASABxAFAAegBGAEEAQwAwAFUA
bQBSADYAagA4AHgAUgBrAGUADQAKAG8ALwBNAFUAQQBMAFMAWQBQAHEAZgAwAC8AdwBBAEsA
TQBqAEIANQA2AGUAbgBPAFAANQAwADMAYwBQADcAeAAvAEkAZgAvAEEAQgBOAEEARABzAEgA
MQBQADYAZgA0AFUAWQBQAHEAZgAwAC8AdwBwAHUANABmADMAagArAFEALwB3AEQAaQBhAE4A
dwAvAA0ACgB2AEgAOABoAC8AdwBEAEUAMABBAFAALwBBAEIAegArAFgAOQBBAEsASwBRAEUA
RQBjAEgAUAArAGYAbwBLAFcAZwBBAG8AbwByAG4AOQBaADgAVwBlAEYAZgBEAG0AbwArAEUA
OQBIADgAUQArAEoAdgBEACsAaABhAHYANAA5ADgAUQBYAFAAaABQAHcATAANAAoAcABlAHMA
NgB6AHAAMgBsADYAagA0ADAAOABWAFcAZgBoAFgAeABOADQANgB2AFAARABQAGgATwB4AHYA
cgBtAEMANQA4AFIAKwBJAEwAWAB3AFQANABMADgAWQArAE0AYgBuAFIAdABIAGkAdgBOAFIA
ZwA4AEsAKwBFAC8ARQAzAGkARwBXADIAWABTAE4ADQAKAEIAMQBTADgAdABRAEQAbwBLAEsA
SwBLAEEAQwBpAGkAdQBmADgAQQBGAG4AaQB6AHcAcgA0AEMAOABLACsASgB2AEgAWABqAHIA
eABOADQAZgA4AEYAKwBDAGYAQgBmAGgALwBXAGYARgBuAGoASAB4AGoANABzADEAbgBUAHYA
RABuAGgAWAB3AG4ANABWAA0ACgA4AE8AYQBkAGMANgB4ADQAaAA4AFQAZQBKAHYARQBPAHMA
WABOAG4AcABHAGcAKwBIADkAQwAwAGkAegB2AE4AVQAxAG4AVwBkAFUAdgBMAFgAVAB0AEwA
MAA2ADEAdQBiADYAKwB1AFkATABhAEMAVwBWAFEARABvAEsASwBLAEsAQQBDAGkAaQB2AEEA
UAANAAoAagBwACsAMQBqACsAeQB4ACsAeQAvAC8AQQBNAEkAdAAvAHcAQQBOAEwALwB0AEwA
ZgBzAC8ALwBBAEwATwAvAC8AQwBjAGYAMgAzAC8AdwBoAFgALwBDADkAUABqAEoAOABPAHYA
aABKAC8AdwBtAEgALwBDAE0ALwB3AEIAawBmADgASgBKAC8AdwBBAEkADQAKAHQALwB3AG4A
LwBpAFAAdwAvAHcARAA4AEoAQgAvAHcAagAvADgAQQB3AGsARwBnAC8AdwBCAHQALwB3AEIA
awAvAGEALwA3AEsALwB0AHYAUwBQAHQALwAyAGYAOABBAHQASwB6ADgANABBADkALwBvAG8A
bwBvAEEASwBLAEsAOABBADgAZgAvAHQAWQAvAA0ACgBzAHMAZgBDAGoANABwACsAQwB2AGcA
WAA4AFUAdgAyAGwAdgAyAGYALwBoAHIAOABiAGYAaQBWAC8AdwBBAEkANQAvAHcAcgByADQA
TwArAFAALwBqAEoAOABPAHYAQgAzAHgAVAA4AGYAZgA4AEEAQwBZACsASQA3ADMAdwBmADQA
UgAvADQAUQByADQAZQANAAoAKwBJAHYARQBlAG4AZQBMAGYARgBYAC8AQQBBAGwAWABpADMA
VAB0AFEAOABMAGUASABQADcAQwAwAGkALwAvAEEATABjADgAUgAyAEYANwBvAG0AbQBmAGEA
dABUAHQAWgA3AFYAQQBEADMAKwBpAGkAaQBnAEIATQBqADMALwBBAEMAUAArAEYARwBSADcA
DQAKAC8AawBmADgASwBXAHUAZgAxAG4AeABaADQAVgA4AE8AYQBqADQAVAAwAGYAeABEADQA
bQA4AFAANgBGAHEALwBqADMAeABCAGMAKwBFAC8AQQB1AGwANgB6AHIATwBuAGEAWABxAFAA
agBUAHgAVgBaACsARgBmAEUAMwBqAHEAOAA4AE0AKwBFADcARwArAA0ACgB1AFkATABuAHgA
SAA0AGcAdABmAEIAUABnAHYAeABqADQAeAB1AGQARwAwAGUASwA4ADEARwBEAHcAcgA0AFQA
OABUAGUASQBaAGIAWgBkAEkAMABIAFYATAB5ADEAQQBOAC8ASQA5AC8AdwBBAGoALwBoAFMA
MABVAFUAQQBGAEYARgBmAEkASAB3AHQALwANAAoANABLAEUALwBzAEMALwBIAEgAeAAzAG8A
WAB3AHQAKwBDAG4ANwBjAFAANwBJAEgAeABnACsASgB2AGkAagArADAALwA4AEEAaABHAGYA
aAAxADgATABmADIAbAB2AGcAdgA4AFEAUABIAGYAaQBMACsAeABOAEgAMQBEAHgARgByAFAA
OABBAFkAWABoAEgADQAKAHcAbgA0ADEAMQBmAHgAQgBxAC8AOABBAFoASABoAC8AUwBOAFYA
MQAzAFUALwA3AFAAMAArADQAKwB3AGEAUABwAG0AbwBhAG4AZABlAFYAWgBXAFYAegBQAEUA
QQBmAFgAOQBGAEYARgBBAEIAUgBSAFgAagAvAEEATQBPAFAAMgBoAGYAZwBGADgAWQAvAA0A
CgBGAFgAeABPADgAQwAvAEMATAA0ADQALwBCAC8ANABxAGUATgB2AGcAbgA0AGcAWAB3AG4A
OABaAHYAQgAzAHcANAArAEoAZgBnAHYAeAB4ADQAcQArAEUAZgBpAHAAOQBSADgAUQBhAE8A
bgBoAG4ANABuAGUASAB2AEQARwB0AGEAcABxAC8AZwBMAHgAQQANAAoAMgByACsARQAvAEYA
VwBsAHIAbwAzAGkAcQB6ADAAbgBVAFcAMQBIAHcAMQA0AGcAcwBSAGIARwA1ADAAYgBVAFkA
cgBZAEEAOQBnAHEATgB5AFEAZgB3ADkAVAA3ACsAaABGAFMAVQBoAFUASABxAFAANQAwAEEA
UgBiAGoALwBBAEoATABmAC8ARgBVAGIADQAKAGoALwBrAHQALwB3AEQARgBWAHcAZgB4AFMA
KwBLADMAdwBxACsAQgAzAGcAVABYAGYAaQBsADgAYQAvAGkAVgA4AFAAOABBADQAUAA4AEEA
dwB5ADgATAAvAHcAQgBtAGYAOABKAE4AOABSAGYAaQBsADQAegA4AE8ALwBEAC8AQQBNAEMA
ZQBIAGYANwBiAA0ACgAxAGoAVAAvAEEAQQA3AG8AMwA5AHUAKwBMAHYARgBtAHAAYQBSADQA
ZgAwAGoAKwAxAC8ARQBHAHIANgBWAG8AVwBtAGYAMgBoAHEARgB2ADkAdgAxAGoAVQA5AFAA
MAB5ADEAOAAyADkAdgBiAGEAQwBYAGcAUABnAFgAKwAxAGQAKwB5AHYAKwAxAEIALwANAAoA
dwBsAFAALwBBAEEAegBSACsAMAByACsAegAvADgAQQB0AEUAZgA4AEkAUAA4AEEAMgBKAC8A
dwBtAHYAOABBAHcAbwB2ADQAeQAvAEQAdgA0AHQALwA4AEkAZgA4AEEAOABKAE4ALwBhAC8A
OABBAHcAagBmAC8AQQBBAGwAUAAvAEMAQQBlAEoAUABFAEgADQAKAC8AQwBQAC8AQQBQAEMA
UQBmADgASQAvAHIAMwA5AGkAZgAyAHQAOQBrAC8AdABYACsAeABOAFgAKwB3AGYAYQBQADcA
TgB2AFAASgBBAFAAZgBBAHgAeQBQAHEATwA3AGYANAAxAEwAVABkAHEAagB0ACsAcAAvAHgA
cAAxAEEAQgBSAFgAbgAvAHcAQQBVAA0ACgB2AGkAeAA4AEwAUABnAGQANABFADEAMwA0AHAA
ZgBHAHYANABsAC8ARAAvADQAUAAvAEQATAB3AHYALwBaAG4ALwBDAFQAZgBFAFgANABwAGUA
TQB2AEQAbgB3AC8AOABDAGUASABmADcAYgAxAGoAVAAvAEQAdQBqAGYAMgA3ADQAdQA4AFcA
YQBsAHAASAANAAoAaAAvAFMAUAA3AFgAOABRAGEAdgBwAFcAaABhAFoALwBhAEcAbwBXAC8A
dwBCAHYAMQBqAFUAOQBQADAAeQAxADgAMgA5AHYAYgBhAEMAVQArAEYAdgB4AFkAKwBGAG4A
eAB4ADgAQwBhAEYAOABVAHYAZwBwADgAUwAvAGgALwA4AFkAUABoAGwANABvAC8ADQAKAHQA
UAA4AEEANABSAG4ANABpAC8AQwAzAHgAbAA0AGMAKwBJAEgAZwBUAHgARgAvAFkAbQBzAGEA
aAA0AGQAMQBuACsAdwB2AEYAMwBoAFAAVQB0AFgAOABQADYAdgAvAEEARwBSADQAZwAwAGoA
VgBkAEMAMQBQACsAegA5AFEAdQBQAHMARwBzAGEAWgBxAA0ACgBHAG0AWABYAGwAWAB0AGwA
YwB3AFIAQQBIAG8ARgBKAGsAZQAvADUASAAvAEMAbABvAG8AQQBUAEkAOQAvAHkAUAArAEYA
RwBSADcALwBrAGYAOABLADgAZwArAE4AZgA3AFEAdgB3AEMALwBaAHIAOABLADYAZgA0ADYA
LwBhAE0AKwBPAFAAdwBmADgAQQANAAoAZwBEADQASgAxAGIAeABCAGEAKwBFADkATAA4AFkA
LwBHAHYANABsACsAQwAvAGgAWAA0AFYAMQBMAHgAVgBmAGEAZABxAHUAcwBXAFAAaABuAFQA
LwBFAFAAagByAFcAdABCADAAaQA4ADgAUQBYAG0AawBhAEYAcgBtAHEAVwB1AGoAVwA5ADUA
SgBxAE4ADQAKAHgAcAAyAGoAYQByAGYAUQAyAHoAMgAyAG4AWABrAHMAUABvAEgAaABQAHgA
WgA0AFYAOABlACsARgBmAEQAUABqAHIAdwBMADQAbQA4AFAAKwBOAFAAQgBQAGoAVAB3AC8A
bwAzAGkAegB3AGQANAB4ADgASgA2AHoAcAAzAGkAUAB3AHIANABzADgASwArAA0ACgBJADkA
TwB0AHQAWQA4AFAAZQBKAHYARABQAGkASABSADcAbQA4ADAAagBYAHYARAArAHUANgBSAGUA
VwBlAHEAYQBOAHIATwBsADMAbAAxAHAAMgBxAGEAZABkAFcAMQA5AFkAMwBNADkAdABQAEYA
SwB3AEIAdgA1AHoANgAvAGsAUgAvAE0AVQAzAG4AKwANAAoANgBmADgAQQB2AHMALwA0ADAA
KwBtADcARgA5AFAAMQBQACsATgBBAEMAYwAvADMAVAAvADMAMgBmADgAYQBPAGYANwBwAC8A
NwA3AFAAKwBOAGMAQgBxAGYAeABXACsARgBXAGkAYQBQADgAVQB2AEUAVwBzAC8ARQByADQA
ZgA2AFIANABmACsAQgAzADkADQAKAG8AZgA4AEEAQwA2ADkAZAAxAFAAeABuADQAZABzAE4A
SAArAEQALwBBAFAAWgBIAGcAVABRAHYAaQBsAHEAdgAvAEMAMAB0AFQAdQB0AFMAaQBzAHYA
aAAvAHcARAAyAFoAOABNAHYARgBIAGgAbgA0AGkANgBoAC8AdwBBAEoAWgBQAHAASAAyAEwA
dwBKAA0ACgA0AGkAMABMAHgAZABjACsAVgA0AGYAMQBmAFQAOQBRAHUATwBmACsAQwBuADcA
UQBYAHcAQQAvAGEAVQA4AEsANgBoADQANgAvAFoAegArAE8ASAB3AGYAKwBQADMAZwBuAFMA
ZgBFAEYAMQA0AFQAMQBUAHgAagA4AEYAUABpAFoANABNACsASwBuAGgAWAANAAoAVABmAEYA
VgBqAHAAMgBsAGEAeABmAGUARwBkAFEAOABRACsAQgBkAGIAMQA3AFMATABQAHgAQgBaADYA
UgByAHUAaAA2AHAAZABhAE4AYwBYAGsAZQBvADIAKwBuAGEAegBwAFYAOQBOAGIASgBiAGEA
agBaAHkAegBBAEgAcwBIAE8ARABrAFkANAA3AG4ADQAKAGQANgA5AHYAOAA1AHAAbgBIADkA
NABmADkAOABEAC8AQQBBAHEAUQBLAEIAbgBBADYAOQBhAE0ARAAwAEgANQBDAGcAQwBQAGoA
KwA4AFAAKwArAEIALwBoAFIAeAAvAGUASAAvAGYAQQAvAHcAcgBEADgATQArAEsALwBDAG4A
agBUAFQAcgBuAFcAUABCAA0ACgAzAGkAVAB3ADkANABzADAAaQB6ADgAUQBlAEwAUABDAGQA
NQBxAG4AaABuAFcATgBOADEANwBUAHIAWAB4AFYANABDADgAVgBhAHoANABGADgAZABlAEcA
YgBtACsAMAB1ADUAdQByAGEARAB4AEIANABMADgAYgBlAEgAUABFAFAAZwA3AHgAWgBvADAA
cwANAAoAcQA2AGoANABjADgAVgBhAEYAcgBQAGgANwBXAEwAYQB6ADEAZgBTADcANgB6AGcA
UABDAGYAaQB2AHcAcAA0ADkAOABLACsARwBmAEgAWABnAFgAeABKADQAZQA4AGEAZQBDAGYA
RwBuAGgALwBSAHYARgBuAGcANwB4AGoANABUADEAagBUAGYARQBmAGgADQAKAFgAeABaADQA
VgA4AFIANgBkAGIAYQB4ADQAZQA4AFQAZQBHAGYARQBPAGoAMwBOADUAcABHAHYAZQBIADkA
ZAAwAGkAOABzADkAVQAwAGIAVwBkAEwAdgBMAHIAVAB0AFUAMAA2ADYAdAByADYAeAB1AFoA
NwBhAGUASwBWAGcARABmAFgARwBPAEQAbgBuAA0ACgAwAHgANgBkAHEAZABSAGcARABvAE0A
VQBVAEEARgBmAEkASAA3AFMAMwB3AHQAOABkAC8ARQBEADQAMABmADgARQA5AHYARgBuAGgA
SABRAHYANwBYADgAUAAvAEEANwA5AHIALwB4AHIAOABVAHYAaQBsAHEASAA5AHAANgBQAFkA
ZgA4AEEAQwBMACsAQgANAAoATgBYAC8AWQBGAC8AYgBoACsAQwBtAG4ANgA3ADkAbAAxAFAA
VQBMAEsAOQAxAHYANwBSADgAVABmAGoAQgA4AE8AdgBEAFAAOQBtAGUASABiAGIAVgA5AFkA
aQAvADQAUwBMACsAMgBaADkAUABpADgAUAA2AFIAcgB1AHEANgBaADkAZgAwAFUAQQBGAEYA
DQAKAEYARgBBAEIAWAB3AEIALwB3AFYASQAvAFoAVgAwAGYAOQBzAGoAOQBnAFgAOQBxAHoA
NABLAGYAOABLAFgAKwBIAC8AeAB4ACsASgB1AHIALwBzAC8ALwBBAEIAegBuAC8AWgAwADgA
TQArAFAAOQBBADgAQwBhAHYALwBZAFgANwBSADEALwA4AEYALwBpAA0ACgBEADQAVAArAEUA
WABpADcAdwBWAHIAUAB4AEUARQBYAGgALwA0AGYALwBFAEQAVABQAEUASABpAGoAKwB6AC8A
QQBBADUAOABSAGYANwBWADgATwAzAFgAaABUACsAMQA3ADIANgAvADQAUwBMAFMATABLAFcA
KwB1AFIAOQAvADAAVQBBAEYARgBGAEYAQQANAAoAQgBYAHoAQgA4AGEANwBYADQAeQA2AFAA
NABxADAAKwArAC8AWgBqACsAQwBuAHcAZgAxAEQANAByAGYARQAvAHcALwBhACsARQBmAGkA
SAArADAAWgA4AFcAZABWAGcAMABEAHcAcgA4AE0ALwBoADcAOABQAHQAUgAxAFcAYgB3AFAA
QgA0AGoAMABQAHcADQAKAFoAcAA5ADcAOABaAFAAMgBoAGYARQBIAGgAZgB4AEoAOABYAC8A
RwAzAGoAcgA0AFYAZgBzAC8AVwBtAHEAZgBDAGIANABaADYALwBwADAASAB4AHUAcwAvAEUA
WAA3AFUAUAA3AE8AdgBpAG4AeABYADQAUwB1AFAAaQBMADkAUAAwAFUAQQBlAFAAOABBAA0A
CgA3AFAAWAB3AFUAOABLAC8AcwAxAC8AQQBMADQASAAvAEEATABPAGYAZwBYAFUAUABFAEcA
cgBlAEMAZgBnAEQAOABIAC8AaABwADgARgBQAEIAMgBxAGUATABMAHIAVAByADcAeABWAHEA
WABoAFgANABWACsAQwA5AEYAOABDACsASAB0AFEAOABUAFgAMgANAAoAagA2AFYAbwBPAGsA
WABuAGkAQwA4ADAAagBRAHIATwA0ADEAbQA2ADAAdgBRADkARwAwADYANAAxAEcAUwA1AG0A
cwBkAEsAMAA2ADIAZQBLAHoAaAA5AGcAbwBvAG8AQQBLAC8ATwBEAC8AZwBvAFgAKwB6AGYA
OABaAGYAaQB0ACsAegBWACsAMAAxADQADQAKAEQALwBaAHAAMAAvADQAUAAyAGwAdAA4AGYA
dgBnAC8AOABkADkATAAvAGEATQArAEYAagBmAEMANgBDAHgAKwBNAHYANwBXAE8AbwArAEwA
dgBnAGgAbwAzAHcAaQAwAFAAdwB0ADgATwBQADIAaQBaAHYAagBCADgAUABQAGgAMwA4AEEA
LwBqAEIAcgAzAA0ACgB3ADcAOABMAFcAZgB3AGoAOABQADgAQQB4ADMAKwBPAGYAdwBsAC8A
YQBaADgASwArAEQAbwBJAC8AaABqAHEAVwB0ACsAQQBOAFIAOABFAC8AQwAyADQAOABHAGUA
SwB2ADAAZgBvAG8AQQBLAEsASwBLAEEAQwB2AHcAaAA4AGYALwBzAHoAZgA4AEYAQwANAAoA
LwBGAGYANwBmAHYANwBLAC8AdwBDADAAZAA0ADQAKwBCADMANwBNAEgAeABRADAAUAA0AFEA
LwB0AHYAOABBAHgAUAAxAG4AUQBQAGkALwBwAGYANwBXAG4AagA3AFQAZgBFAEgAdwBSAC8A
WQBsADgAVABmAHMANgBmAHQAWAAvAEIAYgBRAHYAQwBmAGgADQAKAGIAOQBuADcAeABMACsA
eQBUAHAAKwBrAGUAQgB2AEUASABpAEgAUwBQAGkAWAA4AFAAUABIAC8AQQBNAGQANwBuAHcA
WgA4AGEAdgBqAEQANAA0AC8AYQBJAC8AYQBnADAAUAB3AEIANABhADgAVwArAEoAdgBCADMA
NwBMAG4AZwBqADQAUQBYAGYANwBIAA0ACgBYADcAdgBVAFUAQQBGAEYARgBGAEEAQgBYADUA
ZwBmAEEAZgA4AEEAWgBKAC8AYQBBAC8AWQBtAHUAdgAyAFAALwBoAFAAOABHAFAAMgBsAFAA
MgBnAFAAMgBqAC8AMgBaAGYAQgAzADIATAA5AG4AdgB4ADkAOABPAFAAMgBoAE4AUAA4AEEA
MgBRAEwAWAANAAoAUgAvAGcAVgArAHoAagA0AEEALwBaAHgAKwBKAFQAZgBDAC8AeAA1ADQA
RAA4AFEAZgBCAHYAOQBuAG4AOQBuAHYANAB0AGUASgAvAGkAQgBvADMAeABhACsASABYAHcA
RQArAEQAeQB0ADQAbgA4AFoAZgBGAG0AMQAxAEQAdwBKADgAUwB2AEgAZQB0ACsADQAKAEkA
LwBBAGwALwByAFYAcABaAGYARQA3ADQAZgBmAHAALwBSAFEAQQBVAFUAVQBVAEEAZgBNAEgA
NwBiAHYAaABuADQAeQArAE4AUAAyAEwALwB3AEIAcgB2AHcAZAArAHoAbgBjACsASQBMAFAA
OQBvAFAAeABaACsAegBCADgAZgBmAEQAUAB3AEoAdgBQAA0ACgBDAGYAaQB5AEQAdwBGADQA
cQB0AGYAagBMAHIAdgB3AHAAOABXAGEAWAA4AE0ATABuAHcAegA0ADYAdQB0AFoAOABPAFcA
MwBnAHYAeABCAEIANAAyAHUAdABEAGwAMABiAHgAWgBjAGUASQBkAEMAZwA4AE8AYQBpAHQA
dAByAEUAMgBzADYAWABIAFoAdAANAAoAZgBRAGUAUAAvAHMAOQBmAEEAagA5AG8ARAA5AG0A
RAA0AHAALwBEAGYANABTAGEAUgA4AFgALwBBAEkAZwBmAEgAagA5AGsAWAAvAGgAbgAvAHcA
QQBlAGEAWgBjAFgAUAB4AFEAOABGAC8AcwBnAGYARAByAC8AQQBJAFoANAA4AGQALwBDAG4A
eABIADgADQAKAEMAUABEAFAANwBPAC8AdwB0ACsARABIAGgAUAA4AEEAWgBTACsAQQAzADcA
TQBOAGwAYQBmAEQALwB3AEEAZQBmAEQATAB4AFQAOABkAEoAUABGAEcAbgA2ADMANABDACsA
SQBlAGoAKwBHAGYAKwBGAEwALwBEAFAAVABmAEMAMgB1AC8AQwB5AEcAOAB2AA0ACgA5AEcA
KwBKAHYAMwAvAFIAUQBBAFUAVQBVAFUAQQBGAGYASQBIADcASgB2AHcAdAA4AGQANgBKAC8A
dwBBAEwAZQArAFAAbgB4AHUAMABMACsAdwBmAGoAMQArADAAdgA4AFEATABqAHgAWAByADMA
aABtADcAMQBQAFIALwBFAE4AOQA4AEgALwBnAG4ANAANAAoATgArADEAKwBFAC8AMgBhAFAA
MgBlAEwAZgBXAGQASgAxAEQAeABSAFoAYQBaAC8AdwByAC8ANABaAFIASgA4AFEAdgBpADkA
NABMADgASgBmAEUAUAA0AGkAZgBDAEsAeQAvAGIASgArAE0AMwA3AFcAWAB4AEIAKwBEAFgA
aQBuAFUAUABBAHYAeABQAHMADQAKAEwAbQA0ACsAdgA2AEsAQQBDAGkAaQBpAGcARAA0AGcA
LwBiAFAAKwBFAG4AeABsACsASwBHAHQALwBzAGYANgB2ADgAQgA0AC8ARAArAGsALwBFAFQA
NABSAGYAdABQADYAegA4AFMAYgBIADQAbAArAE8AZABOAGcAOABhAGYARABQADQAUABhAGQA
ZgAvAA0ACgBBAEwASQAvADcAVgBmAHcAbQAxAFQAeAB0ADgAUwBmAGcAMwBaACsAUABmAGgA
SgA0ADIAKwBPAEgAaAAvAFgAcgBiADQAbwBuADQAVABhAEgANABHACsARwAzAHgAaAArAEcA
SABpAHIAdwB6ADgAUQB2AGkAWgA0AEoAKwBNACsAcgBhADUANABpACsASAANAAoAZgB3AHAA
OABkAGYARABuAHgAdQBmAHMAWQBmAEMAVAA0AHkALwBDAC8AVwAvADIAdwBOAFgAKwBQAEUA
ZgBoAC8AVgB2AGkASgA4AFgAZgAyAG4AOQBHACsASgBOADkAOABTAC8AQQAyAG0AdwBlAEMA
LwBoAG4AOABZAGQATwBzAFAAMgBSAC8AdwBCAGwADQAKAFQANABUAGEAWAA0ADIAKwBHADMA
dwBiAHYAUABIAHYAeABiADgAYgBmAEEALwB3AC8AbwBOAHQAOABMAGgAOABKAHQAYwA4AEQA
ZgBFAG4ANAB3AC8ARQAvAHcAQQBWAGUASgB2AGkARgA4AE0ALwBHADMAeABuADAAbgBYAFAA
RAB2AHcANwArAEsAMwBnAA0ACgBYADQAYwArAEMAUAB0ACsAaQBnAEEAbwBvAG8AbwBBACsA
SQBQADIAagB2AGgATgA4AGYAVwArAFAAdgB3AEwALwBhAGoALwBBAEcAYwAvAEQAbgB3AGYA
KwBKAFAAagBiADQAVQBmAEIALwA4AEEAYQBNACsAQQBlAHEAZgBDAG4ANAAxAC8ARgBYAHgA
cAANAAoAOABDAGYAQwB1AHEAZQBGAGYAMgBpAC8ARwBuADcATQBmAHgARAB2AHYAaQBGAHAA
LwB3AEEAVgBQAEEAdgB3AFIALwBhAE8AMQBkAFAARQBIAGcAZgBWAC8AdwBCAGwAbgBRAC8A
RABkAHIAOABQAHIAagA0AFQAeAA2AGQANABzADAANwA0AGsANgByADQADQAKAGoAbQArAEkA
ZgBoAGEANQA4AEEAVwBmAGgAdgB4ADYAZgA4AEUAOAB2AGgAdAA4AFoAZgBoAFgAKwB6AGQA
ZgArAEgAdgBqAC8AdwBDAEMAZgBEAC8AdwA2ACsASwAzAGkASAA5AHAALwB3AEQAYgB3ACsA
TABmAGkASAB3AGYANABUADgAYwB3AGYARQB2AA0ACgB3AHIAcABPAG4AZgBIAGoAOQB1AG4A
OQBvADMANAA0AGUARABwAFAARABQAGoAdQBMAFEALwBDAHQAegA0AG4AOABQADYAcAA0AEoA
KwBJAGYAaAB6AFcATgBHADEATABXAC8AQgAzAGcAYgB4AFUAKwBuAGEAaABiAFIAZQBMAC8A
QQBYAGcAYgB4AFQARgANAAoAcgBIAGgATABSAHYAdAArAGkAZwBBAG8AbwBvAG8AQQAvAEUA
RwBEADkAZwBQAHgASAA4AEwAdgBBAG4ANwBYAEgAdwB0AC8AWgA5AC8AWgA3ACsASAAvAEEA
TQBLAHYAaABsADQAegAvAHcAQwBDAHYALwA4AEEAdwBUAFUALwBhAGoAKwBEAEgAdwA2ACsA
DQAKAEYAdABuADgATABQAGgAdgA0AEUAWAA0AEUALwBCAEwAVwBQADgAQQBnAGsAeAA0AGkA
KwBQAGYAagBuAFEAdgBDAFAAaAB5AC8AdwBCAEMAOABQADgAQQBoAFAAOABBAHMAYgB4AEIA
KwB6AHIAKwAwAFQAcgB1AHAAKwBHAGIAegBUADkARgA4AFkAKwBMAA0ACgA5AFkAOABOAGEA
aABxAGUAZwArAEgAdgBFAEYANwA0AHkAOABNAFQAKwBKAFAAdgAvAHcAQQBGAGYAQwAzAHgA
MwBwAEgANwBmAFgANwBTADMAeAByADEARABRAHYAcwAvAHcAQQBNAHYAaQBCACsAeQBCACsA
dwA5ADgATABmAEMAUABpAGIAKwAwADkASAANAAoAbAAvAHQAZgB4ADMAOABIAC8AagBSAC8A
dwBVAEoAOABXAGYARQBYAFEAdgA3AEcAZwAxAEMAWAB4AEIAWQBmADgASQA3ADQAZgArAE8A
UAB3AHQAMQBEACsAMAA5AFQAMABxAHkAMABmAFYALwArAEUAbwArAHkANgBGAHEARwBwADMA
dQBpAGUASQByAGIADQAKAFMAUAByACsAaQBnAEEAcgBuAC8ARgBuAGgAUAB3AHIANAA5ADgA
SwArAEoAdgBBAHYAagByAHcAegA0AGYAOABhAGUAQwBmAEcAbgBoAC8AVwBmAEMAZgBqAEgA
dwBkADQAcwAwAGIAVAB2AEUAZgBoAFgAeABaADQAVgA4AFIANgBkAGMANgBQADQAaAA4AA0A
CgBNACsASgB2AEQAMgBzAFcAMQA1AHAARwB2AGUASAA5AGQAMABpADgAdgBOAEwAMQBuAFIA
dABVAHMANwByAFQAdABVADAANgA2AHUAYgBHACsAdABwADcAYQBlAFcASgB1AGcAbwBvAEEA
LwBPAEQAOQBrAFQAOQBpAG4ANABlACsARQAvADIATQAvAEYAbgANAAoANwBJAC8AeAAyAC8A
WgB5ACsARAA5ADEAOABHADcAcgA5AHAALwA5AHQAMwB4AE4AbwBmADcAUABQAGkAYgB3AFAA
OABNAC8ARwBuAHcAYQBYADQATgBlAE4AUAA4AEEAZwBvAEQAOABmAGYAagByACsAegBuAGIA
VwAzAHcANgB0ADcAWABYAGYAaAAzAFoADQAKACsASAA3AFAANABkADYANwA4AE0AUABGADMA
aABQAHcAbQAyAG0AUQBUACsAQQBwADQATgBHADAAeQA2ADAAYgB3ADUANABrADgATwBUAGEA
WgBwAGYAcwBIAC8AQgBQAGIANABXACsATwAvAGcAZAArAHcATAArAHcAOQA4AEYAUABpAGwA
bwBYAC8AQwBMAA0ACgAvAEUAMwA0AFAALwBzAGcAZgBzADAALwBDADMANABpACsARwBmADcA
VAAwAGYAVwAvAHcARABoAEgAZgBIAGYAdwAvADgAQQBnAHYANABLADgASgArAEwAdABDAC8A
dABuAHcANwBxAEcAcgArAEgAOQBYAC8AcwBqAHgAQgBwAEcAbwBhAGYALwBhAGUAaAANAAoA
YQByAHEAZQBqADMALwAyAGYANwBWAHAAbQBvAFgAdABsAEwAQgBjAHkALwBYADkARgBBAEIA
UgBSAFIAUQBCAC8AOQBrAD0APAAvAEcAZQBsAEkAbQBhAGcAZQA+ADwALwBQAHIAZQB2AGkA
ZQB3AD4ADQAKAAAA-->
<!--Do not edit this header information:f85b47ac-6be2-4de6-9164-a077e5a0b247:AgAAAE8AAAA4AAAANQAAAAoAAABYAGMAZQBlAGQAUwBDAE8ALAAxADAAAABsAGwAZQByAFwA
UAByAG8AZAB1AGMAdABzAFwAMwAzAFNiYGBwNXJzNjQ2NHczcrFwdjSzMDBzdXZxcXQyc7Kw
NHS0NGFgYAGqynFmZuAC0kwMIAAAAEEAMgA5AAAA-->
<compressed_data xmlns:dt="urn:schemas-microsoft-com:datatypes" dt:dt="bin.base64">AgAAAE8AAAA2TUUAtecMAAoAAABYAGMAZQBlAGQAUwBDAE8ALAAxADAAAAAAAAAAAAAAAAAA
AAAAAAAAAAAAAAAAAAAAAAAAAAAAAOy96XIbO5IozN8TMe+g6Lk9MXPPyNwlqi/b0Vxl2Vos
yfI5dnfHCVmiZVnrEbVYnpgH+h5g3u9LJPYqoIAqFskihXBYUhUSqERmIpFIJBLtUq/0rXRe
ui2NS6PSfWml9KN0VbosXcPzX+DvMZT9tfQngLmHf7fwrgz/nvDfK/hfh583pbvSGbytlSrw
rwp//VbaKW2XDksnUG8E7R2XVqEd0uY9/H0N70fQ5utSG+DIV79BG6f4vAvlV/DuNeD1l9I/
Su+h7Rto/Q7fr5SG0M4llI+hrAPv6dM1tPEP+H4VMVgpfYH3N/ilYyh/Lv0EmDsNYgR9u8W3
pOYxtDeGn8/Y7gFg0YHfg9JD6QLe3sH7G4AbQb0P+BdpdYXBrQCO59CjG/jrEFs8R/xWSlvw
7xXS8Bl6Vlb61obe3cDfVwz311gef9cDDO7gH33zK1L6ovQVvn4DtN+G94/w/xK+0wf4bqlZ
akGdCmDeK63Bvxq875Ua8PYL/O8AxBCe+6V1+NeEf4Rba/B2DZ43GA5pvtgGGoyAjjdIx0Ok
6An0/ytS5BjeET5cM8gH+OsQfl6hRBCqvgaIO3gzwm+bIdqAN+dOH6XlGLk+jtS2Q7WBHpeI
2T1K0y1KpSpXektu6HZpE6mwDd+4QI6q9aNllEpjKL8EuA/Qxhcmw9H+26CIJBCZO4d3dwpd
KbceYxi4odtAZzoWT5HSp9a2kuAIZX8ApS7h3Sm82UGYC6RXlKZ2uDZI07VSug2lp/hXtJUk
OKI7iOQcIo9uGe3eY+l7eHeGGFfZSHRDcondRs6bJJWXEAklGJ0DjAk6Xkqofw5/XSN3HnC8
mWraodqI7zHQUEoK0R+X2LNrJjVlL6ghSsmZ0DzJLaaBJhJ9xqQvudV0kH4aJ6q9TO+kRhs7
yldQXp9xNvyCmvYE9Cf5OtW0p/AX17QE/6/wfBrRtF+Ypv0Tk/q8tDbXxnKGUefVFdSItBdE
n3HOReekIc7RVHOQGfMUvvFcOkLL4E58o+wJx5/HUIPWs9PWn/It+NpX6HUTqVmD9yP4qw7U
OgW6rMO7Kvz1BSm/hjw6BogWPJ3Cz5pG+Rb8HLK2ulA2gH9qW11oqw8/+6ytHvBigG31sS0z
5TvC6iC203ghqTyCPtagz/T3MdChCVQhlGnCE6F8HShUg1aIBLYAjko7keQ1+Ful8oC1RX93
Ym11WVtD1taASTtta2ihsqTOCmqER7S6nhaS2mvQ7xP4X4cef8Ver6NkN4DORHsfQ0kTab4B
5XUo+wJlRM6r8FzVqE3a6rG2hqKtgWirg211sa0httXFtvrwf8hmxyRqc+oUi85lp14vG2eD
LbYmucM5hmpF+c3o2kSulNQnlZMVjRd11FbHQOMW6uxV1F1Ed68Czdfh7y/wF+HlCf61AWVk
hdICDp0i/+uox1SeSCv3DfJTWj8f4N0t0/03zIIltiSxtEgLspzgfsnWPK/ZKoZajfJtG+3w
L9q7+HooaTVE7ZdoGwRPYgldIiZpV1i0H7J+dB01jqxfT+Ed4Quxna7heaysSMdA8Stsl9j2
Y/j/FaBX8TtXWPcY8bhndBtDOyvYomyXyg6R6DPkvAn36HywAq2dwc8x4jzG3pyj/iJfWin9
h4Eq/1n619K/4P//DyB6OIs/45fPcGW+wtbedfhrVTxt4NfVNTKh7ghpcI0ycoOlpG//hetV
Yl2/MqxFx2KMk5aWeY0e72O79JHpIm5Z1qDGGkJHS9poaV3B0w5qDVL/K2IyZhZ9vJyuBa7Y
WOX2K8fjtVgHJEG8Qw30hBruVGg801uuWaUeiWJogpC87yMGI6RCBTm1ipJGfraA8sRu+gvO
3X9BTr5CXlY02so2iP+HjB4yg/+B5XfQzyfk58hA3XJKeNoXufYc40gbeX0pe933WEL4ROjK
5wnp3bgV65cRzizqii9t3TZK9jWOa6KNSA0ypq7Z3LjGWk2CibbxEXXDvVgJNxn/kqHimKie
pNfQBpGFphEfHZKMonOhW79AKentHs7FhNZyVUxn9+gIS1O3jX6aE6aLR2xcPqCc0jmX9t0F
FfWEnBptiw9iLnlt8Ir41KGS/4AyaKuxB/BcS9Bab9hM8QG1D9Wp0qdALYl75v+4FKNTp2u2
NviKPT3O5QRbR5Z0kRPPTGo6SskhWm9ktJwrcxiB2VGgCC5fAYbPd3wMUw/RHpTpo2WMPqSa
4kUyw1DfLeklaXcH8R8zWvm0na0213hdlCmiq4iuoP5Q6tHkWsqk8921ePsHyEc7nKrR/GrQ
kevHGxtc3O7lsyuxLY4A6hz1C/d9xEu4X7fHrKM79M+Qtk7AylhBDFZgJfEN4VVvr1qjrXkm
e1jrhMn5neajqiqzo28dzgMVvoOScYzYcn0haW+GbKMv8YmNWOollNouXkK+e8vGvXy7ytaM
pjJKhzH6PSUGsrwp+m2HiepVu284Ca5d2of3dNV5z6j5aNBxNihO86gvXFLTNJ7s0G1jb8fW
ElWOieXV1OSXasQ7tr6X67wG46apTNboJtToRlaNdqmsiFWDXW7L1r759JmPE1eva6l7Xcvc
a4nV9Hre9O55ncmFf8+jNYrVc1U7umW9llrWawXuey1V39dT9329wH1vLG3fywl6n/aU+pI6
0PYJ2nvE8njGsaDqfBsUn+euEZ97Ba84bJ31xb9GEnWkDXWLsSD/C7NhMqVUq4vOlx/Qy0F3
/eh68IStczmvxkbb0q8eofA3tGv8d77d8MQ7dI7rcWo5SMtJ3ePmGBIZqjHPUZpa0a9Ia8sM
XzF8w1WH2L7Egv2C0B20gshKWcaj6DEOybDtmN9zL7YyMEO0mc9uh9mFBEvqyZLWph1C1y/8
bZXVM5W1caV4izSR0rmNPTlDvwGpX2cS4YI0+y78bHvit7TpB5Vu0/kC9d+MsN4TfmFk5Kxu
6frVSVrdmVdtFLqPO4vHLCYmrPjCii+s+MKKL6z4woovrPjCii+s+MKKL6z4woovrPiKvOLL
toYre+/mqlH8h2ynecSoIVeSajR0PF6vh6eV6E7+f2O8XgdjJgcgBX2QwQ5GpHYwbq9Z2oD5
ZBVj+ki08CrGrg4x0rKF8Zc1gCZRfP/D9KFsW1JFjyxMwrFqxLHFomi7LHJ8FWOU1+AtwZHg
U0Ec13Ak0OicLsaUdzGGfIBR5d2ccKxZcGzg10iUdQf+XsU43xb+1cAY9z7DsY8U7SHF1+A3
iV1tYuR1E2rkg2PdgmMV4+07SEWCRRNjYmmMZhfeEDp2kYpD+GvAIpVJf3rw9wa8yY/XDSOO
deTbOjtd10deE74PGI5DlMIujpcGSus66q8m1qxjDDvBNh8cm0YcKyyGu4KUqqLeHiDfaaxr
DynawpXsGpYOoeYAx0wHY5Sb+DsfHNeMOJLRvI4jZwMj1GjE7QCxbWB7TXzXwzilVSa7LeRv
FXvXwzMD+eC4bpHHHmobQpkhUopYbeTLqxinXWPy2GFU7sMb0idCxT7DkViO+eDYMuJIIpgr
OFa7bFQ0UcoGDMcqw7GLZ1lWcWytIe6kRgso3Mc+5YPjhhHHDYyGbSHPN5CbPTzjUUcc60ix
VRzfVJt38HQN0foV5AEZZxs56nDzTEOo1RAUGaB+6SFWdKZpsPHcw7dEFgbYpxa+qWKt/CSy
ap1ryIw2xHmjjliSMdRjOnIDRxUdSy2GOZkFSS+IDqJnaDbgbV5Y1iwc7+Kc3cPx0ECO9/DL
q0jHCsbYtwCnOtOhVaZT6YmqdTbS8sKybuH4Ov4b4BgmFBxiOz1Gyxq+6+AZoybT7wTHPo78
BtYk8psXlg3LCO/i+ZAOnglpslm6wmhJxnMHsRwgfqsoGetMhjfg3xpSMj+5bFo43kF90kGO
1tC+6KBGp3TbYNqnxuwLesalhjIwRHupiWdl/LEse1ucURhbJOIWvhmx6Pl7XM+WlXJur+/g
epTEAutR4PwkiowDNNmOHVwJXsZOXKvv6YmPE+zFiMWjRm1/E0TbgBspkSuNsjjfHo07tmO+
JkZ5UXEvp+AQ3/syrZPmzT2JldlfEG3FDa+2afZzRPvhguYegl1cdUp4fXzqJ7Td8Ca/Q7S3
JggqNT/g/Rc8N3TJVuSHWkzrIZ49pecd6PnE+O7J5O1wXA5QeuQOVlZcJmmnqGM8SHiQ8GlK
eDlRv9Oy5P2Dec8Bth0BXUal7CbtIkTl2jyG3DvL6eu1LaPL/a309fjJNTsMz00hpc8Xnkt8
mrZ94Wl0BS29xRFJbZ6kvuoSlL5+UeeFIPVB6mct9WWv+YDCqDu/RZgl7LuiQ7avS7MTHeM+
FbFC6Pn65CxSQ7EnXEwtMY9ely0SQN9GMzCll42ovZsHnaJYmXNLxXf7TPtxWXGgZyO/MC2s
5vr6omQJ4yf7ib/yMJbJhPLsDk/e8p1y4i9+hZ7DNfQeSd7qcETPEG7LN8Tz+Arr1dHHSHWJ
DhOnkszaxWH4Prgbss0ymZ2I88M8G8JrcY7bVt5WIhb1CDkeC8IjXqu439lAL/U6O2WuR8RK
+siInkqEcmqsD6VKFDb61pStjMfykPiSC8xs8QQ/zbnKZNxP2UM200twNVcJrjkkuOYtwSY5
9JPgJmZx0GV/GSS4hfGAVdy9WGb5LVs0M42k6kOL1yg7ZM7iPPgV55xTxMQcgeVXj+etPInM
fJfM00DgT0XETVPJXelTw9T6e6TBc2kP51s6YhqWdk2wbdYz2hPpB16BGpTnlANkrG8Dd38v
baEdsgLQZJQ+4lceMF+DjIyge/ND/PlX+EdneNN3ohgcYvQRWV/Q+JkhxubdCy0cbSkZPh8b
K1gPwXoI1kOwHoL1EKyHYD28dOuhnOCVkL6uHdwZUf1cZQ3ClK+8rPnCrrCXd7EY8mJ4P9T8
1WPDWIrHgJQ1GeygTN2xbGpyxOvfdkEX174rMn3KXjJGYQ4Q80vmk+siFDkPUXbCdCPyfMvu
ByCU+a7tQXa8IbsF8QvbMVR1uuTDGmstbT2+/yBrktl7F6WGZhnj2kNmLfSvQc7D3GHGWrJb
/Xvpo9DGVZb1k9j89CyMHc7eSo1lQWwktlFjmaNl/39Hm4GcQ+E621baFrPSNeZM+x13sc/Q
hqErEWr/JMEU1w8fpGzZpazsrfMoXBejVkZM144KtEumr4uqpQ3gSDPFummN3ewQXytF+/xe
iyvlJ9uTodqlz+xOmzgFVYrYochKhO6Cxst0Ktnh2soI+QBcu0O79xvKzalYAyXDFHvXMEjB
PKWgnKAl5MpEzSw6/1hc3spH7O05uwfnALE6i3HGB57PZnYI7tFxwfEIDTvEuhaZkdSSxDxq
a7v7mlSD9zYJhs+vbkgZB2mH4WPUDcm9JjJOcKSNalNGGRusXVY+pZaWTx7yosNUrPLyyUNi
dBiZ7cQNW9wI4zBuw7gN4zbduC1bZmG+BkjKwTHvmbqYeih5TZVETw5zzG6i+QnYP8PqkcY6
PheC5jZPfkVY1XZfv74a5XdQxf38bjh6+8Azux3nHm+e0f3kFdzx4jcYJEEWVY5eCqXLXnJP
YdQYafMNBvPfhTBHdPM7c6LzgC+0vV16nkZCNhwtR+FtcfJxHOqJ8fEmnG2QcZybiS3HcTb3
Li4T+lksem/QmGUizdaGrVfpvp2tDfu3TXu5+uirJX7XXb/tyGX1K56jpp5KVRslcdZVt7h7
aWGUh1EeRvk0R3nZe86Pw5n9k/O3DWySTyM9zvEL+h3apmiRSVuxa5l0eEzaSnG1e+CTv93u
HncUzozFewZfnFwcclfID+NoRKFvP+l+kh90Q4tF9P1C0XfllpG+5ZTSbt4do3c2j9mpVDnb
7RVoLjPHbXBK2qI61Pf0rmNuO5hKCPxI3LAc1W2vRE0bjP69TRZ3waNSzGXFnZVeFsXLmcdG
unqbLGb8EeHK2oxFa9LYyHscu/d4c/engoxBmX/9tPSd3VZK+dSI5GdXyymPL9n9KTJ3N6fj
V/g3xr7SmH8ZDeVfz/aNQ6T1LTtPUGF3U9eEfLjq2Nql69IBvqGSuIpxXM2EduN17K2Ttane
upsu8VrF1S1BkpZBksqemkta7jzfVPIqm+anKobOK+oIcq2R0lKa74o8s5pX4oxJvJY6a3Fv
yyHel/UVYPRclncim/4Io+SfoOQYreuyIydmrRDrs9MYbjzTjCnaj46qNHXsX7BFBvrC85bP
EYL0VNVHRIOtKe2ZodrK/RpqXC6tX2P1zRCk7hvFcovXb7L6dijShvTdxVuosxZsMG28gZz0
5yaya8n7bi5tCzqeAl0fxTm4smjTtVt6mrBfeh3ZCVV3QClNkyDaeD6Q86jLdvhvccyPta++
ZvMUl0rfWm0F8pDFtFDJuMEIApr1lvjOn7RyOorcNYvqKwhjPYz1MNZnMdbLznnffMK0GDYB
jfcjWek/4GgcaedxTbGBNtiktrpIR8I584lqdx3eOuUet7uGSGW1thlndy1TroNzdsZKHSVV
y+nzKKwpJwiF4rchHYuc6/Z27XXkGXb1fiK1T6a87aaz7Gnq869G8xaY1qKmr/nVi9PuEEeH
nunWhF36eqZaMp+EuuIw8UfNPGH2W/vvKkW9gXS9Ef1iNIKMxqK5IdsR3wCtGfUXUN13hRkj
quL+Pv5G7aMcndyH0Iz0TYVQ9wXV97KeudyUd2Ud79uRGRPUvBU91OHPeDPbJd7S9RVn1jGT
b13bbqHUrLG5K0vdpIwWu+z2ZbouXXHKUnJ+i2ySPKn8N1mGlcnlnlttRZB9cnvKK3GzYdIY
oCdR694jIes4WF3qkXAnxoBNnooo+zJDVh7Sv8FOuxRD/kk+pHWGkUv+m6lmglrGEdBIKfsN
vE2owsbm5LI/Xbm3y1IRJb+Wm+RXcpb5qqK3s0l+Dcein+bnX/KV/PRSX/OWep6xqyF2rYsu
87WFkvn3bBXygDGoNznZ+9OQ/wqzpLLIfw3rN72kv55C7we7xyTdcZniq4FpjYpybitn7jOc
Taa8YvrQg28s+MaCbyz4xoJvLPjGgm8s+MaCbyz4xoJvLPjGgm8s+MaCbyz4xoLdE3xj8/GN
lRNjynge9y2gZxFizD6i5I4jd2J/Z3LZFVnYvgtJpZ4dNS+D+obm439kGdtomy12G3j0PXkb
/378tHWHRSzSLHrvWYy/zPqvRp5mqe3+JrH/419sen0xXtf9vSE7WWH6pl8/zS24v8wjJe8M
3173+rKtBV/OqnonjkMjFZ/tbflgc2PhQcOT8+YW3F+OZxVW1zPpa7u/eIDZFW+QUvSdmlfe
n/fJ7bjxOMI7PEaoMXmvW15f1mu6v6Tfqu1H2ehN3H2UsHPRU6rTVR1thrDZYOYc1XELxZ2b
IstsWl7I3YR4/+nIJ///AD7Q+cZ1o3aVWbz5tFbUPbMw14e5Psz1Ya4Pc32Y68NcP825vhxb
59Nn3a+Qd97f/C2GOFZxH0gyjO3Gmkqqu4or1ttd41EKWeIHdJnnOX2kZB9gtAmVDSoJMiLk
WZx+5ZaPC9LUXlK+TRe0aWSYKOOCajtzeO5BD+6R/jQT06nQfMmZP1VvJL27ME6VhuirC9LU
nupNJTsOzdIGzie2VnXva7wHek/liP+A8nrGJOe/4StdkMsGtLeOX1uFv3rwbgN3K4nkduGv
Ft5T3Mcd/Cru/1XwlgPyN8lMOyz9j4WSfnik6cEO0nOM1tJorn2IYsLvhojeokzHe5+tKVQa
3DCd/Yh51q9Q442YjldvkJi8RXPPopqu7KUxi7k6DLo+6Pqg64OuD7p+2rq+nHE1QGvJ+wr5
ndQP7AbEeNYsuiYlbx9xDDwYoWSL9C7FM/RgkJETbYto8HNx/7SegYuOXJ36RPcSOt8jpkmZ
uHieMKL9qC+Drwj13JV9+J/Ub0pblZ/mfWMCtQ1QpywHyiFb9Y2U9Sb9ptRu6qxcYXNyD1o5
hN70cXSR2JEOjq8BGz8dgCDtrKIniUTTkdFFYiHqGHszhH9rOBbXML6nhzFX/8MkR7YtpUbX
tkk4Vo04tgAPEhvahfcVwJOM8TX410QcCT4VxHEN6lcx0qEFsA382YR/A/g9hP/54Fiz4NjA
r/XhSx3UUhWkbQNx7CNNKY59pGgPKb4Gv1tQowl1+/CzlhOOdQuO5NQBqUeoSLAgX+wCFquI
/TrSsYtUHMJfA+T2OvanB39vwJv8eN0w4lhHvlH9XWX6nPB9wHAcohR2oV1K5Q7q+zr0pI4y
0kfO93LCsWnEkea3HCKGVOKqgN+QjZl1gF5DXtfQH76K1OwjxVuIL3lPfueD45oRRzKa13Hk
UEtjFX5XkX9UHjs4ejZwRDWRokR2W8jfKvaOSGY/JxzXLbymczUZzXQ+78DPIc7nNOaU6iOi
h4ZszJDerCN+NezHhpjZJ8WxZcSxgeOjgbquhziS3x2me3rIWfKughpyFaWgiVJRxz4NkaJ5
jesNI44kVquC+qTLRm4TRwIdM1W0NwiHu7gyW8Xxv4ZcJjVa0GpfsZAm1+HmmWYDY4hbKJkb
SD9ixdVwPDewpIVYrrM5p4OSQeYmos97qA02cpxpqhZ+V1EDUZoMUAv2ECs6HzaY1qE26Crg
PcA+tfBNFWvlN26q1tmmhrLXRE4PUNs0md4hY6SO+G6g7FHM19COXkdNWUUtuQFv88KybuG4
y3L/ksJynxzLhgXLDo6CDmJRw5m7g7qSzjgbbMzU2MzdxzFWQ7yHqLuaqBn8sSx723JRGLNV
aL7Vuzj3d4Rb3+d163uRbhkJUjAvKSgnaAl7tknTWnkHWyY3Fekr2SLomzhuI9wh5efmywUe
JdlxL6fgEIWUt3FfFei2J4mV+baueK54F7zapjk6IdoPF3SbnSnYhecnBV6f39U2feB5q2pu
+mhvTRDyXvcvGNFCfWXUe6RGUpxgSyZ/4mvNCzlJO21xa+RISN3jBLhM0k5Rx3iQ8CDh05Tw
cqJ+p2XJcUHzngP24e0xYnaOVqHciVFlVMouacmvju0mySR6JN2+m0xH8+hyfyt9PR7vbIc5
ROxPFOnzhecSn6ZtX3hi4f9gpbfsfnlX3JouQenrF3VeCFIfpH7WUl/2mg/4zUdkX5zunxbH
r0T8AMd4H0QPd+gfcS/4HGc7IlFnWHqOVgjdrZbehqS6xfajzLbXZYsE8EjhG7whjb7vYh8u
oaSsyc4tlF+wMy3fNRvHH7JbELmzY2i+83ONtZa2HtdvsiaJSJCeH/XUQlPTcD412qVNpM0X
tIZ/L33Evj9gbkCat4Df4JMEZ2+lJs6hJLVRi91R+jvKKbkTjUeE2UrbkXthfkcr+Qy9YYR+
dZa1IQmmuOM8SNmyS1nZW+fJWfoK/hVlnSZb+cjOnHzBteoBYnUW85v7wHNptENU2SkvFxy3
4OwQ65rlltSSxLzD7nB6RtixR1+TavDeJsHw8eGGlH4SOwzfQXFD8kwk0o8w0vZcTFlfbbB2
WfmUWlo+eciLDlOxyssnD4nRYZqRmM3k9orqgQzjNozbMG7TjduyZRbmc7htbVWEmbqYeijZ
JkqiJ4c5Rp/4PViyF4DLJvOFPBeC5u5bMe13YurW5Dkb7eq9lw2D1WmCI70cA8QVjmjSy+dY
xjx+c6gLsqhy9FIoXfaSe3nDebFPaJv9vVTbx2cBX2h7u3S3TUI2HC1H4W1e9DgO9UTvuQln
G2Qc52Ziy3Gczb1znYXTT/Zla8PWq3TfztaG/dum7Ij62Kslftdd3/ZtmYtxS/gZVF2UxFlX
3aJq5jDGwxgPY3yaY7zsPd/zc4gmPr9nEaTFiQOU8cB+GEdP6vv2k0YS+0HrJ/x9v1D0eOxl
pG85pbSb46IPcS9hzHbE5WjaZKfyHxGunKGFPRGnnW6cRSMD85AE865QQ8kwYdozUt9vYewA
126mEgI/Qg/TN2OGdV7TBqN/b5Pt6vA9L3NZPiMvUHxSipczjw0+hin8MZ59usexew/w30qf
CjKCOojTMfw+LX0HiDFqlarYlTSXUw6RWAnTnWzRWzSqyk6pfz3bNw5Rf9E8JfRGAHqWeS2h
fbWOrV1q9w7wDZUj9X4a3zr21ontq7fupku8VnE1Q5CkZZCksqfmilvu5rNc87bFbStRnqno
FnX6iRI1aMrrNGkr9lV/OjwmbaW498oGLvl60N1jjnvan9k5lCtxsi6+ulZXAHwVfwitnQPf
7iPnJ+8wquiY5fe+Ue7ILTvOYdYKoQtOLfmPzOd7qTZNU8f+BdtZYF943vI5QpCeqvMQvX1M
tmeGamO2ZToHq7FaXGptpaTeG8XW1kvlvlASFGlD+oPsLdhg2phJj/TlxrpPZoNoCzqeAl0f
IzcWnVr316qiVdv+23VkZ03dUaM2RBIE+bbkT5ftGN/iSmOsfZV7MPzh2wrkIYuOoPJwg3vR
ND8DvedaLadjx12zqPNIGOFhhIcRPr0RXnbO8Um3sM1/LTDGmGx5a73MTmCOLbPBJrUl7yM0
33LnrsNbp9zjNtYQqazWNuPsrrV4dxDw+wFH2GNqR6t9MuUVMt0vmKY+/6rMjkt1jMnfYPqa
X708b5KY/y2MRVhJhjEexngY4/O9aTVNjuVyyLKcKsuyO5/eEWBgL9lETprLadmNYsOuspEc
L2mjn4juolHZUOUsWiahVR1rqqHr4G2UvhHLRsgjotR3bWUU3qAkUB8bzcNyARA9WLfUS38T
93H/BWamP0PZf8FvviKi74je+orvOa9fwd838G4FrVzKaxX2bwA5gFbesdwvA3jTAV6Td3/D
39vw1wfA9SNm4dwDuB7WOYDff2Pxucn4t4XsSv99lHpmCFnzVxyD10y6x5acbiY4GgfxTehq
ylFyBoHky9HPIug4pamX/JUO0xePhhnRvx7Vf8kjgJQPhG6+w3XSN5Yzj47nK0tNKfE0t8E3
64iQ5ao1pN5hN8ad6RugDj2RnrRn56pHMyxd4rdpZrUHLDVrKVMGJ/+6nMLZKEhq7iGv7hj+
6q0SY5GF4hz16Enky/aaVMcSebtlseZcE7xmOZukHqBa1gzbRh/4DdtjuNfK5EygtmSHb6Ns
niCWY7bDxrMT9ND/fsv2L18pz38v/Tv26P/hThx59+9Qgzz/E+Coh2CkwX1l71Q4NU+/CjtW
3qvwfdRokp6HTK4Jfx/Y/gOHMnkG/g6a8p9Mmmx9Nln8XCe9NEq9MtDCvOJxU0i/ycV0l068
TK/DVxlJ98jEYdp4X+S5oIHEp2wtoeuYK2xLL/s3mJP/Df7RPXo6X9lg2ywjzCnzklK9SOJm
q5iRvYFZj9fwb2rhmqDbwJ8xu8PmMmLP6xrSDmfCJEkjlFPCu6FlFgHf9qM1krXqZDrXnrln
ci2c3PbL08t2egTtnIVeRdfRtQl09C2uf/+X7RZMoq2Dpl5sTX0ndLXMi7MCI4DcHDCGv8rw
v4p//zOzzubfkF94mRo66k8LetmfSsFinr7F3MQ7D4IenqfFrK4Zz/HrK1DyAFBfsNWV0n+w
28//M7M+jo9EKicvUytTagZd7KJN0TVwa+YaOOjcxda5cucwqybVW3h5utO1mxu0anaqBYs3
+IiX2+KVcCux2I0V5Xb5POxc3r7e6jJo7CJp1w62RTjUxTwoz0zn8frxXeFXIk97nFdcFhZD
H1bx7vEWixqfj14MOnG5dSKJi/qCsS1560SeM1T/QtCPQT++7PV50Ibz04Y81vpVDtFbetz2
SDkp9zJX7ofYPxIJGs3WzbWJHnW4g5I7EmvVu0jkXljjp6VvWN1Pe3VPfgbdPR/dPam+Dto5
aOegnZc72qDCcgYE7ZxdO5cnPFNBausyeMxO7CTXM9exlyTLfRyq/QLPBMhzcXF9/lI0uFrH
7g0xZ6fgdJQnp7Lr7ENs857pFRJ/c81OI/LzknaIvDwL5jGifs8XLslS41K3gtrndoLdcHnK
UbaTpD3ziG/Owyu+B61xyh/jWVZ9fomX5+c7OhUacUvcO+THz8m4zk+Er+AJa90zssIywE1y
Vs50Wj6N1yUP+ycva2be8lGdg3zMav1WbD6rp3unzeXaXLis3qy3grk79BO/K4qm+PtEpwD0
b8W/xL9TJIkpuszU5yAz0l5Qc8VllYpoG0FX+PC9MVe+y6xBk1qKekuB9z68b86B94fw90rk
/FYWvqvZCG23sgdJIJKw5iEJa3OQhB0YsyusDT0nE7EP/jyBfRD3efwayUUa/WKwFPxlZT2T
rJS9fRDcG6JmRyXRLvR89alywsgESTPY0Myn10wTPKI/kH9R99Kmg07rq/TxYlZftBfTdkYz
nssu+C1Vv2U8o95sfJb5eCzdZ5Vm47Hkf2U/tXOcw0qzNeH8MS+vk8+Js3l5JWVG9hVxuxix
K8hY+ecEVidvlbf50j3TRAaqBfU8qjKQl+8pnul/0W3H/OSgWVDfJL0/IU89QFsMOiCdDqjP
kfd5jX/9Lo4w9tOM/UbYfVroXUZfe28efsU/G3IvTx7rr2fxlhkDgzT4S8Na8Bfl6i+qvWh/
UYhnnqZXyU3d4F2anXdJleTgaSqqp2mI3LjK1bvE75B/j/eM3BXG3ghepmT+B8/Sy/IsfWA5
bvPwJoUxvzheJc734El6SZ4kfjLqDP2I+XmT9Zbz8Sov/vgncljcKDbO+1N2O+Ed3k+lxjCd
489e6ePE8Uxm+SAtBz+Uv5zMI8aN3wzxCmVA3pXwz1zWhNnvLQlyMWk82+RyMf98NC9BCnwy
d5wKz0jYm1rc3Qh3DgDC24257k3pO0jLuCNVdA9hdS4+wskz0Ppnm51utEnx+VsN+42GXcVy
5vwc9BZw6p28x3J6Z7S9TvwO8TS1aSYR/VZw2y260bebOC4ecK/NBCHLV/CO8efSX0t/Ao3w
Jwe0HBvb8OZEaFyfGm1P7E0YZdlj/AesNF6V/i/81vcU9ff6HqJe5r9fKE/i8jj0f+BO4T/Y
XiEvPcJdQyLF6v3u/8e5+9qBcfMo7ms+jchWvJTeDM3l+tR4/7Na2sZzYwOmTToATcfaAXwj
nh0oGdYkDy4+V5eMz9t4+3Pgc5TPtaXg8wG7t/4YPV6z4mz0lvgi8bW+IHy1e4pU/pq1tL1u
GNeNpeK/WXsH/tv531wQ/tM9A4qTynFql5NVyzGuUXoYb0dWGEOkUuBwa2E4bIvc0y01Hr33
0mfujaXiqyvmNd7+S+d/dWHW2Dwu6BJLRgb9rcaMBY1dXZhVdRJn9eigwNXqwqyhCdQj9vwn
4P9c2kRtTDz9Kn8pDpQuMndV0Mr1peLye3xLPNk36MmmM7jcDwj8biyoriYnX76wyK9jJVP8
HkCcBpvbwu1FWS+bs4KrXD2NwVD+52OR6ZxYhtl7bek5P7nFtnxcX18yrtOYA0K1Q4zGuJ0Z
p4ut11tLxGceVUd8Kt9ZVGXgcXVhPGY+PH4TyQca+Cx3qitLxGe5sg5c1rlcXSIuD3Euvgme
FI3DtaXicPCWmXhcXxoeX0d8ZcFHJrm8KD6yeE5i3eMdzegcONtcCs7SGG89Ypv7QX7Ftk4x
sihwvLYwfjByv+SuxuUPgAfNxfUNNfUpRiTc4DkQorffY6kaiRC4vb603G5Ca4HXKq9bS8vr
IYv4DvxW+b2xtPzm1vpd4LgW619Z8rn7BKN/x7g6C5xXOV9dYs7fBN0e43dtafkdjWMJvK4v
La8PMCfVDWp0+k7ejRj43lhavh/hKYAR+moCn5tLxGdqp5H/fwBNzvEkyD3LUjG/M3rz5n/Z
kmEhKT+Df3aIaorsEJu4E/llgfJDdLDuMVoGN0D5ZyaP8n3SaXEOQ1aMXwEifvLolchXeMTi
p8JZhuoCcW8TbUWZfSj4fRaHd9vw+5TtooZT3LPI4jArbUrxovg+sBMIz4GTOdr00+fkPvx9
jDXPRXYsMh4DV6eXZWH6XLXr2Unsn2U7GbC2QBz9iLcx3ONovbTkSAnndDln1xeWs+bsR4Gz
+WdCmcWqRa7D4znNAi83ps5Lde0RclsUMWvJ9DgXcldMLyPJ9Lj2GevehB3CKWYemYx7Idtu
cbKLzIaTIZ/u9POGTMbJkFm1+LlCZsHhkDt1njlBJuNwyI5ahAwfk/IwZF0rQv6OWXAxZFWb
Xa6OfNebIWvafDNyTMbNeWdFW7Y7QaoLz9fg6Zte1o3Z8DSvjGYhr8a8uJhXvrKQM2NeHMwz
G1nIjzEvLuaXayxkvJgXD0MmselmsZgFB4OHZ7rZKabNw5AJbBY5JybjYsj0Nb/cEdPkXMjk
NY+cEDaOhjuYFy3bw2w4GaJCpp/LYTJOhqiQ4mdtmAWHQ1TIPPM1TMbhEBWSnYetwvAw3Iqb
jnMbC8W5cO9t+hPSlYJwOJz9Scu56gJwLkQERLlWWwCu5Xn2Z7luymkUZk0ZIlwn4WJjobgY
Ilxd/GwWVKuGCNcs3FwrCDfDvb95c3Z94Tkb7vWNc7W1YFwN9/aa+bixQHwM9/Kac6NVFoiH
4d5dOx+rC8THcK+ujYu1BeJiiHY1cbC+UBwM3h4TDxsLw8MQ7WrnYlF8PCHaNS3n1haCcyHa
1Z+jRfHjhHtp8+Bma2G5Ge6djfJyY2F5Ge6VNWVGrywsP8O9sWaOVhd87gz3wto4W1tgzoZ7
X+P8rC8sP0PW5igvGwvLy3BvaxJfmwvL13Avq8rHtcLysY82z7kYe6Q88GuRPEDhntw878k1
1ZMQvI0j4IvuS7V9jUCaywiHyegjvX3Ana2oTPyBFKRU5jV2sK1vKEumW3J7pW2oS7B7Xfpv
zIXSAeo14H8d3q3CUw/bWcW40g2Q9FWAqaA9uArwQ/hH5L8FPzfguYcZc/8H+6K2TZ6j+Lhw
rBpxbOEeVh3GRw/wGAAW66gxm4gjwaeCOK7h3SKr8NQC2Ab+JPsmA/g9hP/54Fiz4NjAr/Xh
Sx34m2BRw7cExz7SlOLYR4r2kOJr8LsFNZpQt4/75fngWLfgSG7vIPUIFQkW5ItdwGIVsV9H
OnaRikP4a4DcXsf+9DDfyiBHXjeMONaRbwSTCnyrj7wmfB8wHIcohV28H6uB0rqON1k0sSaR
4C5imw+OTSOOFeTtEDGkElcF/IZszKwD9BryuoZ7P6tIzT5SvIX4kvfkdz44rhlxJKN5HUfO
Bnq4V+F3FflH5bGDo2cDR1QTKUpkt4X8rWLviGT2c8Jx3SKPPdQ2hDJDpBTJDEO+vIrnu2pM
HjuMyn3MvtVCKvYZjuRmhHxwbBlxrKIPsoE6hI6KJkrZgOFYZTh20f+ximNrDXEnNVpA4T72
KR8cN4w4bsAXyCnjAZ5YbaJ26WLezlUcEy3kPxnfVJsT2VtHrV9BHpBxtpGjDjfPNA28p4RT
ZID6pYdY0ZmmwcZzD98SWRhgn1r4poq18pPIqnWuITPaEOeNOmJJxlCP6cgNHFV0LLUY5mQW
JL2oY9Qa0T8b8DYvLGsWjndxzu7heGggx3v45VWkYwVsKYJ5nc3p63g3QQXHegX/rucolVXL
fNNAOVvHkdBBCg6xnR6jZQ3fEWnss7m8izj2ceQ3sCaR37ywbFhGOKEb0d5D1CZ0lq4wWpLx
3EEsB4jfKkrGOpPhDfi3hpTMTy6bFo53UJ90kKM1tC86qNEp3TaY9qkx+6KP2qqGMjBEe4lI
8UYKLMsZ7c/kGmYr1xwbVFbK32O08wVmDrnGdRQ91c5XLJRi37D0Gj1/JrtSnjKKrlfk+zae
WqIrnxFGH8UjM00QbQNuI1x9UczHrD/lCJ7JmKte9WLiXk7BIVtmpyJwz5UbLB6d64JvO7NU
Rfvhgm7DqnYX4Hbh+UmB18eu2qYPPG91h+1Am3prgqBS8wPef0Hv7CV89Z6N8xPlLNgJtjRC
zfCIJ0+kTFSw9cnb4bgcoPTQkscJcJmknaKO8SDhQcKnKeHlRP3uyhRWhDlgH28/v0ac7hXc
dBmVskta8qvTTp3fjnMrfb126kxr/Fvp6xGpJNacHeYQsT9RpM8Xnkt8mrZ94Yk/+gcrvWVZ
B5J94vFzqGnrF3VeCFIfpH7WUl/2mg/iuQeLMEu4ch7SsXKGpedohdAdINqiq25RtcQ8el22
SID5PEN62Yjau3nQKX4CxvQ2np3PtFeXFYddeHsFtibVwlW2S6q+IzDHiM1r9GUeMhj+rm3I
4fEafcmv0Ku4hp4lyVsdrh3JE/EavZKvsF4d/Y981/dUqxWlEvcpSJhV1hs3ZBvf3Qnd8gEo
fo+043rTXt4W5+s5rHxuo866RA/Va9wfWMfeNdHLRuVYlqt0pFI8Em2aSjjlorDRt3FafQDZ
ucUyEllzgbE2T/DTRC0JayqNy2Z6Ca7mKsE1hwTXvCXYJId+Eky8+1HZXwYJbmFWvirubCyz
/JYtmtn/3Js+q6apRyhO+HISmfnip5Vf4w4A5YJvDVPr/BytPEFLZN/crgm2zXpGeyL9wCsY
10N4TjlAxvo2cPf30hbaISsATUbpI37lAaOHZNQE3bcf4s+/wj86w5u+E8WA2LDHuL6g+wpD
lk/sRpnh/OHzsbGC9RCsh2A9BOshWA/BegjWw0u3HsoJXgnp69rBnRHVz1XWII5x7+SLFcJ+
E0AxvB/p7yAoazLYQZmiFBwpI17/tgu6uPZdkelT9pIxfu6AYH7JfHJdhLqEkrITphuR51so
v2A5Kb5re5Adb8huQfzCdgxVnS75sMZaS1uP7z/ImmT23kWpGWM7XHu8xog/uQPhU6ON5xlI
5mayW/176aPQxlW0ll6hzU/aTIKzt1LDef0Vm1GSoNpa/39Hm2GE5zCozraVtiN5pH7HXewz
tGHoSoTaP0kwxfXDBylbdikre+s8c9714uyS6euiamkDONJMsW4i0dXmtVK0z++1uNIak8dk
qLb1rg+dInaoNuaNJFIdL9OpZIdrKyMkfnqPr4GSYYq9axikYJ5SUE7QEnJlcgX/ihKHJVv5
yM6r0rOhB4jVWYwzPvB8NrNDcI+OC45HaNgh1rXIjKSWJOZRW9vd16QavLdJMHx+dUPKOEg7
DB+jbkjuNZFxgiNtVOsSkgxrl5VPqaXlk4e86DAVq7x88pAYHaaJZ19sUhNtr6gRxmHchnEb
xm26cVu2zMJ8DWCLnSrCTF1MPZS8pkqip+tesiLQ3ObJrwir2u7rd92lxv38brg2Zi55Rokd
YS+fI37yCu540X4nQxZVjl4Kpcteck9h1BjpPn5F9UoUYxfCHNFN9X18HvCFtrdLz9NIyIaj
5Si8LU4+jkM9MT7ehLMNMo5zM7HlOM7m3sVlQj+LRUbMHZ6xslPI1YatV+m+na0N+7dNe7n6
6Kslftdd3/ZtuXO8JTyVqjZK4qyrbnH30sIoD6M8jPJpjvKy95wfhzP7J+dvG9gkn0Z6nOMX
zvH0K++fKVpk0lbsWiYdHpO2UlztHvjkb7e7xx2FM2PxnsEXJxeH3BXywzgaUejbT7qf5Afd
0GIRfb9Q9F25ZaRvOaW0Z7m7vBhzmTlug1PSFtWhvt/C07fcdjCVEHh5T2lUt70SNW0w+vc2
WdwFj0oxlxV3VnpZFC9nHhvp6m2ymPFHhCtrMxatSWMj73Hs3kPNb6VPBRmDPDKe5Dz+DhBj
1CpVEXlkLqc8JvGQPeTanWZR78GXv7LM0TTmX0ZD+dezfUPe+v0a88i9YhlN1xLaV+vY2qXr
0gG+oZK4inFczYR243XsrZO1qd66my7xWsXVLUGSlkGSyp6aS1ruPN9U8iqb5qcqhs4r6ghy
rZHSUprvijyzmlfijEm8ljprcW/LIeb8Jxnp9VyWdxhBeszuYiQzcR9XfscanPm+3CKsz05j
uPFMM6ZoPzqq0tSxf8EWGegLz1s+RwjSU1UfEQ22prRnhmrjXSZUF6txubR+jdU3Q5C6bxTL
LV6/yerbodrWO+fVnUA7TNty2/lr0XdzaVvQ8RTo+ijOwZVFm67d0tOE/VL73c/co5oE0cbz
gZxHXbbDf4tjfqx99TWbp7hU+tZqK5CHLKaFSsYNRhDQHLjEd/6kldNR5K5ZVF9BGOthrIex
PouxXnbO+7Z7vItgE9B4P5Kx/gOOxpF2HtcUG2iDTWqri3QknDOfqHbX4a1T7nG7a4hUVmub
cXbXMuU6OGdnrNRRUrWcPo/CmnKCUKg+Rhrei3uWktq115Fn2NW87WqfTHnbTWfZ09TnX43m
LTCtRU1f86sXp90hjg49060Ju/T1TLVkPgl1xWHij5p5wuy39t9VinoD6Xoj+sVoBBmNRXND
tiO+AVoz6i+guu8KM0ZUmdaQb9Q+ytHJfQjNSN9UCHVfUH0v65nLTXlX1vEuHpkxQc1b0UMd
TrIaXLPbnL/izDpm8q1r2y2UmjU2d2Wpm5TRYhflbYWtS1ecspSc3yKbJE8q/02WYWVyuedW
WxFkn9ysQqzAmnMM0JOode+RkHUcrC71SLgTY8AmT0WUfZkhKw/p32CnXYoh/yQf0jrDyCX/
zVQzQS3jCGiklP0G3jRUYWNzctmfrtzbZamIkl/LTfIrOct8VdHb2SS/hmPRT/PzL/lKfnqp
r3lLPc/Y1RC71kWX+dpCyfx7tgp5wBjUm5zs/WnIf4VZUlnkv4b1m17SX0+h94PdY5LuuEzx
1cC0RkU5t5Uz9xnOJlNeMX3owTcWfGPBNxZ8Y8E3FnxjwTcWfGPBNxZ8Y8E3FnxjwTcWfGPB
NxZ8Y8HuCb6x+fjGyokxZTyP+xbQswgxZh9RcseRO7G/M7nsiixs34WkUs+OmpdBfUPz8T+y
jG20zRa7DTz6nryNfz9+2rrDIhZpFr33LMZfZv1XI0+z1HZ/k9j/8S82vb4Yr+v+3pCdrDB9
06+f5hbcX+aRkneGb697fdnWgi9nVb0Tx6GRis/2tnywubHwoOHJeXML7i/Hswqr65n0td1f
PMDsijdIKfpOzSvvz/vkdtx4HOEdHiPUmLzXLa8v6zXdX9Jv1fajbPQm7j5K2LnoKdXpqo42
Q9hsMHOO6riF4s5NkWU2LS/kbkK8/3Tkk/9/AB/ofOO6UbvKLN58WivqnlmY68NcH+b6MNeH
uT7M9WGun+ZcX46t8+mz7lfIO+9v/hZDHKu4DyQZxnZjTSXVXcUV6+2u8SiFLPEDuszznD5S
sg8w2oTKBpUEGRHyLE6/csvHBWlqLynfpgvaNDJMlHFBtZ05PPegB/dIf5qJ6VRovuTMn6o3
kt5dGKdKQ/TVBWlqT/Wmkh2HZmkD5xNbq7r3Nd4DvadyxH9AeT1jkvPf8JUuyGUD2lvHr63C
Xz14t4G7lURyu/BXC+8p7uMOfhX3/yp4ywH5m2SmHZb+x0JJPzzS9GAH6TlGa2k01z5EMeF3
Q0RvUabjvc/WFCoNbpjOfsQ861eo8UZMx6s3SEzeorlnUU1X9tKYxVwdBl0fdH3Q9UHXB10/
bV1fzrgaoLXkfYX8TuoHdgNiPGsWXZOSt484Bh6MULJFepfiGXowyMiJtkU0+Lm4f1rPwEVH
rk59onsJne8R06RMXDxPGNF+1JfBV4R67so+/E/qN6WtHh2ucte8ixyvsw1/nbL8KIdsRThS
1qIUH6n51Bm7wubrHrRyCD3t48gjcSUdHHsDNrY6AEHaWUUvE4m0IyOPxEnUMS5nCP/WcJyu
YexPD+Ox/odJlWxbSpSuiZNwrBpxbAEeJG60C+8rgCcZ/2vwr4k4EnwqiOMa1K9iFEQLYBv4
swn/BvB7CP/zwbFmwbGBX+vDlzqowSpI2wbi2EeaUhz7SNEeUnwNfregRhPq9uFnLScc6xYc
yYkEUo9QkWBBvtgFLFYR+3WkYxepOIS/BsjtdexPD/7egDf58bphxLGOfKO6vcp0PeH7gOE4
RCnsQruUyh2cC+rQkzrKSB8538sJx6YRR5r7cogYUomrAn5DNmbWAXoNeV1DX/kqUrOPFG8h
vuQ9+Z0PjmtGHMloXseRQ62QVfhdRf5Reezg6NnAEdVEihLZbSF/q9g7Ipn9nHBct/CazuNk
NNO5vgM/hzjX03hUqo+IHhqyMUN6s4741bAfG2LWnxTHlhHHBo6PBuq6HuJIfneY7ukhZ8m7
CmrIVZSCJkpFHfs0RIrmNa43jDiSOK4K6pMuG7lNHAl0zFTRFiEc7uKqbRXH/xpymdRoQat9
xXqaXIebZ5oNjC9uoWRuIP2IhVfD8dzAkhZiuc7mnA5KBpmbiD7voTbYyHGmqVr4XUUNRGky
QC3YQ6zofNhgWofap6uA9wD71MI3VayV37ipWmebGspeEzk9QG3TZHqHjJE64ruBskcxX0Mb
ex01ZRW15Aa8zQvLuoXjLqv+SwqrfnIsGxYsOzgKOohFDWfuDupKOuNssDFTYzN3H8dYDfEe
ou5qombwx7Kc0bJLrmG2H823gRfn3o9wW/y8bosv0u0kQQrmJQXlBC1hz1JpWmPvYMvkhiN9
BVwEfRPHbYQ7q/y8fbnAoyQ77uUUHKKQ8hbvqwLdEiWxMt/yFc8x74JX2zRHNUT74YJus7MI
u/D8pMDrc7/apg88b1XNaR/trQlC3gf/BSNhqI+N+pnUCIwTbMnkh3yteS8naactbpscCal7
nACXSdop6hgPEh4kfJoSXk7U77QsOZ5o3nPAPrw9RszO0SqUOziqjErZJS351bHdQJlEj6Rb
e5PpaB5d7m+lr8fjpO0wh4j9iSJ9vvBc4tO07QtPLPwfrPSW3UvvinfTJSh9/aLOC0Hqg9TP
WurLXvMBvzGJ7KfTfdfi+JWIH+AY75Ho4c7+I+4hn+NsRyTqDEvP0Qqhu9zS25BUt9h+lNn2
umyRAB5hfIM3q9H3XezDJZSUNdm5hfILdhbmu2bj+EN2CyJ3dgzNd4WusdbS1uP6TdYkkQzS
86OedmhqGs6nRru0ibT5gtbw76WP2PcHzClI8x3wm3+S4Oyt1MT5laQ2arG7TX9HOSV3qfFI
MltpO3KfzO9oJZ+hN4zQr86yPSTBFHecBylbdikre+s8OUtfwb+irNNkKx/ZWZUvuFY9QKzO
Yn5zH3gujXaIKjsd5oLjFpwdYl2z3JJakph32N1Pzwg79uhrUg3e2yQYPj7ckNJPYofhOyhu
SJ7BRPoRRtqeiylbrA3WLiufUkvLJw950WEqVnn55CExOkwzEuuZ3F5RPZBh3IZxG8ZtunFb
tszCfA63ra2KMFMXUw8l20RJ9OQwx+gTvwdL9gJw2WS+kOdC0Nx9m6b9Lk3dmjxno129L7Nh
sDpNcKSXY4C4whFNevkcy7THbxx1QRZVjl4Kpcteci9vRi/2yW6zv5dq+/gs4Attb5futknI
hqPlKLzNix7HoZ7oPTfhbIOM49xMbDmOs7l3rjN0+onAbG3YepXu29nasH/blFVRH3u1xO+6
69u+LXM4bgk/g6qLkjjrqltUzRzGeBjjYYxPc4yXved7fn7RxOf3LIK0OHGAMh7YD+PoCX/f
ftJIYj9oPTOA7xeKHo+9jPQtp5R2c1z0Ie4ljNmOuBxNm+w0/yPClTO0sCfitNONs2hkYB6S
YN4VaiiZKUx7Rur7LYwd4NrNVELgR+hh+mbMzM5r2mD0722yXR2+52Uuy2fkBYpPSvFy5rHB
xzCFP8azT/c4du8B/lvpU0FGUAdxOobfp6XvADFGrVIVu5LmcsohEithusstevtGVdkp9a9n
+8Yh6i+a34TeJEDPOa8ltK/WsbVL7d4BvqFypN5r41vH3jqxffXW3XSJ1yquZgiStAySVPbU
XHHL3XyWa962uG0lyjMc3aJOP1GiBk35oCZtxb7qT4fHpK0U9z7awCVfD7p7zHFP+zM7h3Il
TtbFV9fqCoCv4g+htXPg233k/OQdRhUds7zgN8rdumXHOcxaIXTBqSVvkvl8L9WmaerYv2A7
C+wLz1s+RwjSU3UeoreWyfbMUG3M0kznYDVWi0utrZTUe6PY2nqp3BdKgiJtSH+QvQUbTBsz
8JG+3Fj3yWwQbUHHU6DrY+Smo1Pr/lpVtGrbf7uO7KypO2rUhkiCIN+W/OmyHeNbXGmMta9y
D4Y/fFuBPGTREVQebnAvmmZroPdjq+V07LhrFnUeCSM8jPAwwqc3wsvOOT7p9rb5rwXGGJMt
b7uX2QnMsWU22KS25D2G5tvx3HV465R73MYaIpXV2mac3bUW7+4Cfq+gmldI7ZMpr5DpXsI0
9flXZVZdqmNM/gbT1/zq5XkDxfxvbyzCSjKM8TDGwxif7w2taXIzl0N25gmyM/tl1+uhR+fW
KxdzPPPgOstR3Mf8wD30ZtM8wKuYQX7IMg/SDKjEG93FPIRDxHbAcsz3UmcedGGtltuyCqr5
7KMSMG2bVIU2z1YHiNmo9BvyfwUkma44af5+gsU20O93GLVbiM8K4PkA0vMoTgeOWR7lKnLi
T3j/NMkTSc6AvIF6JF8Meb7EZ5JZ5T30vIN5JN9Aq2Q3Zh/Kx/DXJsKfwOjn8Pvwcwvr15Ry
clL6Jz5fYPsE/gF5XUF40v4PfCbl/1r6F/buDOuciG/e4vM+4kR+nuM3x8i3J5QwklV1n2WE
6SAO/chzD7+5i/BdLN9hzx2gI4ffw5/P2N4Ow2kbcaB1CGb72MZAtLmH/R5inU/w8wDbqDKZ
JvBnmENX4vgkygnNvoo+9RDbz/i9hqDjJ/xeVdCZ4HSMMI8I00Dayud91kYHM4H28BsfkBeE
40P2zPs0QGwk3f14fYp9buJzh+EU/Sbl/63AUeXtjpCHe3yuiH4/iG+8V+iypcnjJtL1syJv
A2yPfO+7wJniZJNxSmtKxwuDTNJvUpmmffik8Yb2m/ZRjhlKJwrfYjipNCE4HSkwJwLvb/j8
hPJCvlERdFDpKHlTEf18h5hcIfxAlD+K+nv4vUPk9QWTBRWe4GSq08FvUjpRXpwJmd+JyCyl
6zeB4+eI/Iyw/EnIFy3/KegWlWeCk8r/T0iHfTYOKG1P8cvrAocjpNNblv2f824Py1uMrrwP
rvYk77+LcoITHWf3ol+UdxVNfrpAYSmT+6zflLey3xTnUyELlO7H+PZM8Iq2r8p4R9OHVGd2
DPylY/kT6g/OCzoGPsf0zZOgwwUbV6rMjhR9RXVmR+jcI3zeZzp2IGR8G99VhM48wJ9Pih7u
MJ1I26R6+l6BJ9/YFM/byjf2mQ7mzzuCt08If8La6zK7guunfaTlRoS/5vlvH/steXfk0EdS
n42FvKi64Qyf+fekfqL6wjxHNvAbugxSHB/FOKLy9U3RRx1N535G/M8ScYzqpx2Fdxdivvop
nvfwS5UIHaMyWjXQjfJiW8gCfaa8jz6fi3FLdQGnNX1H58RHMa5ov54z65t4+3xeUMfQg6Aj
n+84jGnOjM5XUV7TZ6nHs81Vzxrv8p6vJp2r5NyS33zlmqveIg7XkfINUS5lfHrzl//cNRR0
OkSYPeTvjejHD0UensRcM0Y68rE9VHC4FjhIvT9gdOsIXm0J+HPR/qkib2cMJxcO0TnXjbOc
g01zrGt+5WsEPsceiX4+i7Ep51A6BqRu6LEx8CR4XRE6U7d1+fx5IuhE5fdM4Czlk+D0QbFt
jyL85jqRt7nPcOLwUg+fiW+ovDwT8vas2A0d9BOqtq/aPl0j6PpDnX8uInPHFpvv1DaOI/MV
pdtNZC66iPDyWvA+qq8k79bFPL2Lz5tiLXSgrAkHhvUZnRuqQqalncHtgjP0LnA7Y19Zi20J
u+NewBOcDphHgsPQ+e1ZrOfkNyUO1P55o+hh+9opulaKrpPUddGFZmc+CVpKvaraJuo3uF6n
elnVP9Jef3DMuU9W24bilM6+mbZtQ+fgdPbNjrAjpfxx3l+I9f+PzLYNtX3T2TfTtm10+ymN
LTIW8J8i8pXNrjjT/AUnSpufBN6NyFoqagesRXjzpPBa9sHWHueVlL8rMcaojHMfAteBOi3p
Nx8i67tL4/rvQqytHiLy0434UaROpnTWfT2fFRmTeH9T+C/XbyY/ypYy71+IcWTCeYjw0Tn9
AGl8rtlPpxE78NRAh/xtPPuYoXQ6E3RoiHFUSdQ/HcbbaYwJXcaTxsUviNOTsGWiY/mnoINc
c3D5SqeDpR6P6mG5ZjhR5GlrorGu6uQHZU26r40xidNzRCalv1L6cgb4jY9Ch5rH8qTjOGpn
5jGWJx3Hcn2X31iedBwTnPIey1nGsTrnc7uAy+SOthbKNofG1ylnQhaOIjja/CpJ69Ith54e
aLYGtUs/YPl7YQt/VOwKF28HMR9rn9nTk9kulG5Xgo6nYo3pR3fT3obZNzM9HRmVL0qnLHOF
yZejyuyFAn8mdIGEr1jXFFFfz37EFt0xrCsmoYPULUdCJ39EnIYG/1PedqMcIy7/wr5CpycN
p/eRde2loC0t9/PZZ9k3iPo0pJ0Z3TcYeMhDT6FbVcMxvU+/Kfzrch1cUfz6T8KHfqGttdW1
dD3i0/8p9gH2xdp9oOyD0vpHrL0u4jtgewCcBn1Bpx0hY3yfQN/vpXsRs/PpR226eax7o2te
29o8ed27L/h/Isqrufn0Ke/mu+41rxE62przkzKWnzQbzq63OwqvXPvkURyi41buI/wU36Be
Juol/yv8ozcGqfEfrogrVyyL6z4EgsGuFnP0BmOO1BvezVFSZc94Gz02aTGjjtL1wQ5dxIgk
nwjaEJMUYpJCTFKISQoxSSEmKcQkhZikEJMUYpJCTFKISQoxSSEmKcQkhZikEJMUYpJCTFKI
SQoxSSEmKcQkhZikEJMUYpJCTFKISQoxSSEmKcQkhZikEJMUYpJmF5OULv5GhSXxKxTufSwn
2BbQbIQ5MU3t0LIbJdPnKst3Fi9pYzZtetcIpZ2eFUgvk9BqJjpTDT1T3TZyZ8Tim/i9ceq7
tpKr7AbzZdFM5DuYXfQCIHpA+Xrpb8CNY8xP9ZfSSunPUPZf8JvnjaXvSHa3r/ieZ8R6BX/f
wLsVzAVKM2KpsH8DyAFK2i7yeABvyAqBvPsb/t5GK3MLZvoBYLIHcD2scwC//8ZuMU3Gvy3k
RN5yEKWeGULW/BVjna6ZnMUzBtrh6G1R30RGO8pRclMzmf/0G5t1nNLUS/5Kh2VVezTkDfSv
R7PEJY8AUj4QGezuMJvsN5SFG5b17MpSU0o8gbrF3ILmESHL1Yi3A8yrRnXHGO/vuQHqHOON
F0k3m7jqtfEe8Uv89g7S6QFLzbnc4t9JU5dTOBsFSc095NUdw1/VwWOodYutnmO2uZPIl+01
qYYk8nbLbuTlmoDkESbjVuoBqn3NsG28KeCG3cRwr5XJfHlqS3b4NsrmCWI5ZveQ8LmF63p6
y8sr5fnvpX/HHv0/vK+EvPt3qEGe/wlwNI/ySIP7yt6pcOoMpMKOlfcqfB81mqTnIZNrwt8H
dksDhzLlT/47aMp/Mmmy9dkU1cl10kuj1CsDLcxRrW4KtTV8PrBYVz6Tmsv0OjwXqyxvxOrG
Ychoptnco/iUrSU02+sVtqWX/RvMyf8G/+hNRnS+ssG2mU12ynLJU71IbhclUbs09rpeWsO/
qQVogm4Df8ZYdhnJZxrVkHY4EyZJGqGcEt4N/VFELvu2H62RrFUn07l223lyLZzc9svTy3Z6
BO2chV5F19G1CXT0La5E/5fdqTCJtg6aerE19Z3Q1QdiBKzACKgBZ8bwVxn+V/Hvf2bW2fwb
8gsvU0NHs44HvexPpWAxT99ibsLTRtDDc7WY1TXjOX59BUrIGcUv2OpK6T9wZblb+s/M+jg+
EqmcvEytTKkZdLGLNkXXwK2Za+Cgcxdb58r7VbJqUr2Fl6c7XXfeBK2anWrB4g0+4uW2eCXc
SixOYoVRk/A3DzuXt6+3ugwau0jatYNtEQ51MTPNM9N59tiWVx6xOIuhD6ugTeqgVdbmqBeD
TlxunUjior5gbEveOvEK/pFe618I+jHox5e9Pg/acH7akN9I+yqH6C39dtsRRjC/5CiuQ+wf
iQTt4G23JJJwjHTl2kSPOtxByR2JtepdJHIvrPHT0jes7qe9uic/g+6ej+6eVF8H7Ry0c9DO
yx1tUIGfQTtPpp3LE56pILV1GTxmJ3aS65nr2EuS5T4O1X6BZwLkubi4Pn8pGlytY/eGmKhY
E3SUJ6ey6+xDbPOe6RUSf3PNTiPy85J2iLw8C+Yxon7PFy7JUuNStyLypGe12eQpR9lOkvbM
I745D6/4HrTGKX+MZ1n1+SVenp/v6FRoxC2Ryd+Pn5Nx/QO8J3+twAiIekZWUONMdlaOtp7d
65KH/ZOXNTNv+ajOQT5mtX4rNp/V073T5nJtLly+hJIzPGtPxv0OPqlnYVYUTfH3iU4B6N+K
f4l/p0gSU3SZqc9BZqS98Ab+Ilz8Bu1klYpoG0FX+PC9MVe+/woQp3j70KSWot5S4L0P75tz
4P0h/L0SOb+Vhe+HbAYgdCEneWUkpP/ZsJchCWsekrA2B0nYgTG7wtqgNaSl8PfSnyewD+I+
j1+VucH0xWAp+MvKeiZZKXv7ILg3ZE/JH0WiXej56lPlhJEJkmawucena6YJHtEfyL+oe2nT
Qaf1Vfp4Masv2otpO6MZfT8OfkvNbxmlz6x8lvl4LN1nlWbjseR/ZT+1c5zDSrM14fwxL6+T
z4mzeXklD5F+dxj9SmzFn8zvQMbKPyewOnmrvM2X7pkmMlAtqOdRlYG8fE+yzWXxMuUnB82C
+iYHiE+eeoC2GHRAOh1QnyPv8xr/tL0w9rOM/UbYfVroXUZfe28efsU/G3IvTx7rzzM70zWW
zBgYpMFfGtaCvyhXf1HtRfuLQjzzNL1KbuoG79LsvEuqJAdPU1E9TUPkxlWu3qUu3ucwAthj
aOeuMPZG8DIl8z94ll6WZ+kDy3GbhzcpjPnF8SpxvgdP0kvyJPGTUWfoR8zPm6y3nI9XefHH
P5HD4kaxcd6fIgSlyBcthukcf/ZKHyeOZzLLB2k5+KH85WQeMW78ZohXKAPyroR/5rImzH5v
SZCLSePZJpeL+eejeQlS4JO541R4RsLe1OLuRrhzABDebsx1b0rfQVrGHamiewirc/ERTp6B
1j/b7HSjTYrP32rYbzTsKpYz5+c4Qt5R7+Q9ltM7o+111NMI6WvTTCJ9kMZr7Bspt92iG327
iePiAffaTBCyfKV0AWXPpb+W/gQa4U8OaDk2tuHNidC4PjXantibMMqyx/gPWGm8Kv1f+K3v
Kerv9T1Evcx/v1CexOVx6P/AncJ/sL1CXnqEu4ZEinfQx32Bf/8f5+4rue/9UdzXfBqRrXgp
vRmay/Wp8f5ntbSN58YGTJt0AJqONXL7ezw7UDKsSR5cfK4uGZ+38fbnwOcon2tLwecDdm/9
MXq8ZsXZ6C3xReJrfUH4avcUqfw1a2l73TCuG0vFf7P2Dvy387+5IPynewYUJ5Xj1C4nq5Zj
XKP0MN6OrDCGSKXA4dbCcNgWuadbajx676XP3BtLxVdXzGu8/ZfO/+rCrLF5XNAllowM+luN
GQsau7owq+okzurRQYGr1YVZQxOoR+z5T8D/ubSJ2ph4+lX+UhwoXWTuqqCV60vF5ff4lniy
b9CTTWdwuR8Q+N1YUF1NTr58YZFfx0qm+D2AOA02t4Xbi7JeNmcFV7l6GoOh/M/HItM5sQyz
99rSc35yi235uL6+ZFynMQeEaocYjXE7M04XW6+3lojPPKqO+FS+s6jKwOPqwnjMfHj8JpIP
NPBZ7lRXlojPcmUduKxzubpEXB7iXHwTPCkah2tLxeHgLTPxuL40PL6O+MqCj0xyeVF8ZPGc
xLrHO5rROXC2uRScpTHeesQ294P8im2dYmRR4HhtYfxg5H7JXY3LHwAPmovrG2rqU4xIuMFz
IERvv8dSNRIhcHt9abndhNYCr1Vet5aW10MW8R34rfJ7Y2n5za31u8BxLda/suRz9wlG/45x
dRY4r3K+usScvwm6Pcbv2tLyOxrHEnhdX1peH2BOqhvU6PSdvBsx8L2xtHw/wlMAI/TVBD43
l4jP1E4j//8AmpzjSZB7lqVifmf05s3/siXDQlJ+Bv/sENUU2SE2cSfyywLlh+hg3WO0DG6A
8s9MHuX7pNPiHIasGL8CRPzk0SuRr/CIxU+FswzVBeLeJtqKMvtQ8PssDu+24fcp20UNp7hn
kcVhVtqU4kXxfWAnEJ4DJ3O06afPyX34+xhrnovsWGQ8Bq5OL8vC9Llq17OT2D/LdjJgbYE4
+hFvY7jH0XppyZESzulyzq4vLGfN2Y8CZ/PPhDKLVYtch8dzmgVebkydl+raI+S2KGLWkulx
LuSumF5Gkulx7TPWvQk7hFPMPDIZ90K23eJkF5kNJ0M+3ennDZmMkyGzavFzhcyCwyF36jxz
gkzG4ZAdtQgZPiblYci6VoT8HbPgYsiqNrtcHfmuN0PWtPlm5JiMm/POirZsd4JUF56vwdM3
vawbs+FpXhnNQl6NeXExr3xlIWfGvDiYZzaykB9jXlzML9dYyHgxLx6GTGLTzWIxCw4GD890
s1NMm4chE9gsck5MxsWQ6Wt+uSOmybmQyWseOSFsHA13MC9atofZcDJEhUw/l8NknAxRIcXP
2jALDoeokHnma5iMwyEqJDsPW4XhYbgVNx3nNhaKc+He2/QnpCsF4XA4+5OWc9UF4FyICIhy
rbYAXMvz7M9y3ZTTKMyaMkS4TsLFxkJxMUS4uvjZLKhWDRGuWbi5VhBuhnt/8+bs+sJzNtzr
G+dqa8G4Gu7tNfNxY4H4GO7lNedGqywQD8O9u3Y+VheIj+FeXRsXawvExRDtauJgfaE4GLw9
Jh42FoaHIdrVzsWi+HhCtGtazq0tBOdCtKs/R4vixwn30ubBzdbCcjPcOxvl5cbC8jLcK2vK
jF5ZWH6Ge2PNHK0u+NwZ7oW1cba2wJwN977G+VlfWH6GrM1RXjYWlpfh3tYkvjYXlq/hXlaV
j2uF5WMfbZ5zMfZIeeDXInmAwj25ed6Ta6onIXgbR8AX3Zdq+xoZX6Q/D7h3RepRyPcxyLik
UDk9Qc7cCrmVzx+gpR8ou48sHo/es0tkeBto9jt+j6zIVuBLD4DpI1L2AbnObwmog7RT+2GH
3UvUYTcUbeO9iz/gf6/0xE5t83Ly925pH34+Ta38X0v/MtVvDPCZl/M+dyLw5GdVlBOcXDCz
Lic4zQeHH+KZ0lHnXVye9DY/4nMTy09E+b3gTR/bfCeeaflPrN8QvB1Hyu8j8vscoROv0ytV
hDw8YJ0trV+0zrYiPw2EP0v1Tdf3pDz5fTNK+4Fo88n7m67vUTrl289J6UrpNNtvmr/3JOAl
734mjBs+BoZYew9/1iM4/UCoCr7Vv7mLzybeRmVBlfGOoV+uNp6M/TR9wzyuqTweGeRRH3fu
Nv1xzl7fNO782vgR0Vdpef9k5T3BifL/p8L/p6nSwcVbnU5m/rrapP386Rh3s5DxPOiUz3w3
cMx3+6L8OXMfpjfuouVVhS6dRLrNl3fm+mabLh3//XjfiJSbeX+k4dSc2ViP9zGZTg3rN2oR
XWHGMVp/UXXB3oS6wCUPn6xzTb66gOrpZ8W+fjLA/7TKh59s/NBs36S5ZEvYYI2Z6YZpyNNO
rPzJuibl7XVx9PRLF9Z1yz5yiMDfWHn15BjrrnLV9j0T49q+DtbX3n7fqEyI45OVd/nR4SmF
zpzuOvhMlFeDLgi6wKgL1PnoZAp0UWXDx6/SifhqovzfT+nD6Fh9P4u/5pxEPs60crNs7ETW
oFE65UeH+8g88MPLntr30AWDOfByuvKUbU1BcEqzrhhEvrE/NZ1p98vup5SHLP6GydZ3s5an
J4N/29ef1En0J/XE/o3qD33y8PVMx17a967/0zoHb0X8Ip+mZtPlTadJeZ3sN5a+wx8RvVuf
sf/gp4evR9qVew670D32zyy6hM9/Z8JuOJvI7ztbO3NSOyC6RxSdB3aV+icz9atE91eehJ73
1+OuNqI4VhzrlHvrntF87YJsNqJtzZneTqw67K/praX8bTx7+a5o346TujdRLLtgPr7ngdhz
HGv2+GzocO9ll2bZlxo47M7Z7yOkoWN2u4HglMZOPCmA/ZTFTpyN7/BMs0Pje/OT0mlW8QU/
InZCfWYy7u879LcRXf6CZDsxmy2SxdcT9anuCT/ubHRF8rgbMj+c7ueNzg15+xb955b7CXnl
bzPKOdhlN05jjaCuW/KdW/L2LUo6qXbjmcccPJ211SCVPGW3G6ct4zuFilfxsxu3cvAtZl9L
+duNaW3G2dm+P6awlpq2b/HZEMc6S3speT/Zz6abxr75rH2seawRfONS/XyLcVtnP1edOQ07
cscLp9nakeb6DxpOuznPsZPYCScx3sXlZ1+THz/7J7+1+ezsSJcNWex9qfn4n7YMe/v2tdTP
qdmR/vI0Oztyuf1Pz5FYx8rU9v7t8lTJJe55ujbdbOOipx+PchaZB+YV45cmDvEplU03jz3r
tHTKIzZNxgiaeS3PlTVSnG+Zhj1lOjuZpKflHvKF9RvPmWIhTeWSd1Wvfe0Lj3i4tHalfQ6e
j105MMSDEpyitsO0Yx9dNqFcI8zPrky26aZjXxch5sE91zx5+nqe5mZX+tApm12Zn28xX59Y
PmuK6Pouuq7YmUHso2vNOQ3/ZDZ5KkJc9KT7nD5rip/esY/TtjPz2NOednymz7mfbHSabuyj
yusdjU71zPbOcsVCmu0Kux7Pmy6u9u4NvJudj0K1hXYM8wb1sXbmalf68252duV07QLzWaNi
+jCeUsVK5j0H5xErKWX8qTT/81JqfMHTXO3KqE0ZXXPuGOIlZx0r6b9XlrddOT1dMCjNJ/4p
jV15Upr+OepZ+C+Lc4467b757OxKU6xkdvtJXYtP6t/sWOJ6XOeomwl+ujOPeeDBMU7996gb
ok4+sZA+7WX30+Unf6Y4++jcks2fmf08i3kOzromyPss+PTszEX0Z+56x64l8eZpQrrtl7LF
Z+a37niJ/sz9zP7MH6XF92cWMc/DLPyZlcL4M/PI7+Nv+/r7I2ezbz4Lu7OSwZ85HT9dOn+m
f86f9HZq1hia+1I8h9A04zN95rtJ/JV6Dpddo11QicRYzGqfM5vNl7xuyZYDaBK/ytZc7cxZ
+DAqCWNgFnGH2dcAgynhNO2z4EXI/0T/qmk6c3fGft3dTDEP/jmpp7GOWYb8T/ulaeWJTGs/
+eOwXyrqmZssZ5uieZCzrBH98kTKeUD6jqa9ljL73TqGPvrvYZv9Ki7/pClec5JxmnXvNds+
p/95qcnWnCpOn4zyM1ks5aTnOfPO75Ov33ce/id/v+6kdoQ+7my2xP5Mz3r756p0ycOP0mLk
hUxrl046t/jnp0/re8xvzZlfHsnFyRG7X5rnWW+ZW7Ca2f+Y93kYfb7zw2G3YGduZnHWW8cp
jf+xWso/j6S6p+h/fmUadqU5Tmy+duX0zgSm9ZlN5n/ajdiN0bkjv1jKqDzNY0/a3N40zuUX
4XzwLHII7eacezKtX891Bj4P/+TLuvPK366cNJbSvkaYnV25qPEq88khVC3F84bMJ85wJ5VN
V5kKDj628WLnEKqWsuaezM9P57/Pnfced1Q/Zdnnzh77aI75ym4X5GdX+q9bxkJ+onPHtM9+
u+ILpuGvnN0aYb450ae970nt8fnmpsyeZ/THTO2C2eVE99v3NOmnNHblpymc/U7rs5/FvTf5
6IJZ5USftl1Zs/oqZ32+xSdWUtKpUprXGZvp5ETPN1ZS6iczv3dmYFfax9387EpTbpzZ2ZXT
tFWS24zfLW7CcdKc6BLnC8PckvfZ8Pmd7c7jvHkRfRj2vEez8Wee5erPzJ4TfX775PPziZny
Hs3Gn/lpCv7MeeyTL7Y/88dc7M6TmZ7b8LczorpgUlvDL+9M8e/n3DHKk/9csG/QL1FdsJfi
LPdin8sv1rrlIhL3nDbWdmDQ8+1SuXQIo/yudF66hfcfSiPg/H3pNZR0Spfw7wbaGZROoZy8
vQfIB4Ah9Uzl0fbIm17pGz5tla5LXwH+rnRVOoayc/j7mkHcQZvyXR//HkFZDTRSDf6twu8W
/KyWNgDHSmmt9BfQRi34SUpfwRvyj3zd3lb8O4fw8ys8PcG7O4TpYlu0xRb8PASs10C7tIxt
x+uTb9xA/26BSuSrd8CxY3gmZZtQNoQ+1KAXHFcbrKTaNsBwysbfHSA+Z/DzGt68Qy6oNZLL
+6VnKFHho2+OQLZ0zDrA6yto5xr+j1EeCD0IV0n9ODynyBXD4bXSc/WdHdOasy+1CH3skkZK
xkyK1a8PUWLJ8ynI9LOGfzmx9BD7ew5vLuE9afULvnmNI6wCskO43YTf6yBJdHzYahBaXWLb
Y+jJCMfXa2hlG/73QO4PQPeSVmlf45CkH+fYay6RH7HlsaBADyW7ij/XYCzR3iXXMVPtA9Dh
lsl1DVoio7GH7SVDt2GM3eCXTgFKf6bf6sPvCmupj+9M31oF/NeArnzcq18gkvKI8in7zSVI
f5/Ev8/IOcK1dSffduDtNbz7Cr9PoL8PSEnayh7wj9S3w5BSnQommlRT0KTqQZNOZprU4YvN
QtCkloImNQ+adDPRhIylKkhJtRA0qaegScODJg3QFrWMdPHVe/Y+7wBdDlPTpRzTMlyv5PNP
pXDZOqvQWe49zkT32P97nI2uYRYbGyD4GI++JXw+hrZPgQPcmiGWUE3gEi8nbd/jV74ixcfM
auNv28wyOoa65+xdi9kA0fcEdoyU1tvib0n5vbH8npUPmaXYQ7khb29wxqqwGchc2gYaHKPM
3IOEcmj9HZFYUz8PBO6HaJ/cKv2pMHmMvm+jFb1f+l2TVRt2u/jMe+pfz/wVvVeutqM0MMHE
+1e1tmeiRdlDfrmsHOJPMibHwg6hFiKxTk4FXAdG7h+RdYQLth3RFpR7UQ3Sh7/GysqDa6hD
gDuBf6R0zPpvhlRlP9ofMq6e4O059PyayZmuf8nK6Qq16B2ryVcEb+B5LFrW+x4ta2vfUN9v
ofVJVmfSOpJv6HqB6MdrtAapbnJhx23maL22YuHKNlYSWlEt4t8Y9bhGewX/ub2gl3HYEbTJ
pVN9o7dF1puUNiPU8pVYi1EItf2k2qZysva5xtHwGzyRvy/gPxnP12ylI0sl7KdE2E9sriPy
/hE5/IA0q7D5Lfqezos/jLDR9/oo2QNteIg8uQWIkaL1XFAmWV+BWZ9SmNoJfy39CdckvwNs
A/5ewXn5CqEoPmOEqYK1UYF56k9obfZBk1yD5qE7XcT6GKCfgsxbXfRL3Inyd1i+iT7qEVgS
XcBlD0bLlWf5T2d94l2x4/AJsP0G5RcJOJr64OrjEN5eW3EkONna2Cn9EvtGF7QYL/8N+hf9
hlpOdWv6+iqdJA5mOshy2QbxecS/sQV/x3FIopNan9LJ3E9/Opnp7MLRVs7pRPh5JWhtpoPk
hWzDXG7ug299gtNZ6S1qdyLTPZAyjuMTo/UZUGxbyHzPu5z30dW+xJGWm+kkYbLhsAe6Jx2O
PnQy81vvp+kb7j7cOfuo0slFhzUm8yodknkt5cXMB72c16d0ctFa4tiBmW8NqKjj2AU74iah
XG3/LrGPpD7Byfcbn6Ef32LlG6J8CG3T8j7MXL7lR7FySif5DTO//fvp4rWKw3vgQxRH0r4q
T7INlVf+/XTRWdZPpnOUTiqM5FU2Xpjo4NO+Kk8ueZDf2ASLKokOsn4PaiXV78JIiuJI6STb
UGFcbZjKVRwkHdQ+bCSWk/oqncx0SG4jTR9sOPDy7yCPkk5bYOXqMESP3wpemL/B23Dj4JIn
Xp/o0AuNTq5vyHLeB9qGvdzNS7s8yTbS0NrWz6Q+muvrfVDpZIPxpZOLDiY62unkkgczjv4y
7eqjjzz508HFC5fMm8ZtlE5p9LhLT8ty83xqKrfrcTnfmXll/oZ5vky2XdLaBeY5M3nONdd3
2QVqfR8700QHfzqZbWGz7aPTyQxjsjOzrRlcffSxM/3tcXO5GQcXjjZ73Gzzp1n/Jdmp5jVD
dN1jlid/HCZdW5nap3RKhrF9w7RGNa0h5Vrfb/2o+lW+JXzD5k8w+wNc5ck+jSS/SlIb6XBM
ri/5EPc/Ja3FffqZhU4m/1VaOpn9S+b6Jv+UD45mP102X2EcB90f6vID6nRy+dnMOJp8iZPS
kdRP4890+XVddDaVm+r7+X3T9POdN51N/kw7nVw4xn349vrxcpOPX+UDn+8ojE0mk2XW9o14
uayftM/gu4+gtqGWk9hlXv4AbdNvbINtH8fBVG6qT+nEYeiaIG0bhDYfDOVxOshyvs42tU/p
pMOo8tItrTvbiOOQrY/qfoutjaR+ZqWjWZ50Xqt06ik22BsvOtjkxSzTLnnT6ZQehzR7ayY6
2mhgp9Nk48Yt88nt6/Jk+4ZZN/jywi2vZnnKql9M5SY66eM2eczQ+U6OffPYTdYvHSh9TDn2
zbpF+lXsbchvJLVhp5OtnPchiU6+bbjooPdhBPOdH456uVmPx9tIQyf3mJF9NM0TlE5mmCNo
JakNSQf/chcdSf00dErihbncNiZ0HEx0ssmDpJP5GxwH15hw8SrafhZ5yq/c3MeoPPnwO/6N
IVAqqb5L3nqgHXn5oUYnCSO/QWB8ZV6Wm+u7+piOTr7yIMtt+sdnXJvlKRkHt0yb5cmMQ5wP
3F+wncjvZFrb6kscyMrHv75Kp3diXZLcj3TyZirXZTr6/SidCAfiOJpxeKesrfoT4Sjr85OB
vt8wjV21DyY6uspNvE6iky+tbTh2DGPG1T4pT0Mnf1665C25nNJJpcO6sx++486M47pDnmx0
yiYv/vXN5fq4yzZ2/ecSl7zq31fp5K9/1G90DDLt6kOy7ojLk4SpQj8/GvjtyyuTPJnpZNdP
pn6av6G3kVzujyOnQZRO2XBw0WG39LV06U3nNOPOhGO/9BuUH6XktVmeOpF1cD+DnvbX4/59
jI47f3lw8TKNLNx62AWdDLrBNR+mm0/TjLuO4vvpJ+onVaZddOxY6CRhVJl18YrLNN0nvYzV
9++Dj35KxsEmD9nobNNP/v3gdOD7xR8jvDLpBhsdZR/1+pROyTDpcSB7qUn1k/so983tbbj7
6eJ1XF7N7avxBckwdhxkuV6f04nvJ9voLMvj8hQfu7Y2VBxdYz8uT+Y+qH2U8QVuftt4kWwX
2Ppgbl+f78wy6xq7rrnChUPWcTepHk/GwSyvNnky42CTeV8c3OVp9bgvHUz6yYdOPvLkq39c
+s2fD5PMd65v+M4DZt2QTj+ZcXDrn2QcOK8JLuQbf4V/9Jx29LQhzz1E3/Dz9F08qSzPMSZB
mOqTrETHeMqRnzRNhmlreYz4KVH7ScitUs37JOQ+ZtwitKUU3kfN28EYDPLzbKbPVDrO5opD
fjip+eKecn2mOD1N9RuLjhO/QyMq3dN5HuLPI3zeT3ymOO2nqjPt54BTWpw28d0nhDmb6zPF
yQQzP+1J77csigZXcSK8e4vvLhDG9PxOyUD8JDIVyoyzuyI/6aTPBKe821xunPaUbMFn1ueW
VWMf4vMWPp9N9ExwmrSNvJ8XAacdhCHj6oP1mWrcjyIbLM0WTJ9P8PkJ44WzPhOcJm0j7+dF
wclvZvqMzzf4TN4ei+c3WH6Cz08ZnglOk7aR9/Ni4XSKzxV83rc+N/CZ1PqKzy3x/A1nxgHO
rvupnglOaetM+3kRcdrCZzKuzhOen6xWzid8PsOzTr7PBKe0dab9vLg4Ed5c4/OJ9fkGny/Q
IqXeX/n8hDHL5Hns8UxwSltn2s+LjZNpdRB/rohc/g/iboDtyJ3oLj+GzL1eHN/KMuA0EHca
/Eh4PhN3P+yIu2x+Kncr74v7V03P8s7yqnedaT8vD07ybpBP1ud6wkrxDM+/k+cbwzO9fzcZ
ZtbPy4XTOj6P8fnJ+vyEGSP2MZMGea6I5zI+t/D5SXsmOEXfzft5+XDy9ZGTKKUePm/h85l4
3sHnJ3jui2e6K6e/m/fzsuJ0gBz6a+yuFD3vLc8GS7Otf8FdyQPM1Hum5IF1w9G2aLZYGwzd
nST3nayLVpNrtEHbu77Mc/5+8sDxk/OLdaU1F25laxblslfGZn6PSBFzOifj5pPRmbcQ8jmH
fM6T5HOmdgKPh22xPHvvAIeuiKeNl5O5rCtizZ7EuQlefgRfTapPYmY2IvV5fHcchsSkPIq4
mXWWp0HiqLcR74Os7+oD3QHRvy/jlu0wOh0ODXQw4yhxkHxQ2zf3saPRSbaRhleHiTio5UQn
bnj0IU4nEy/kN1RemnhtpoOZDyZ5i9LJRMtsdFJxTJY3U7mfPKnycJuIg6sPKp1t8qbSSdLy
HdRL6qdL3vxl2qR7ZBx8kjwlj133uPPXHTzONK5/zPyWdHTRgZyZ8hszdnky08G/n2no1HHi
aNZPLpl2zUXJ8qLKoyrznA9+8mTWT64++M9F9vnO9Q2zbnDxopMaR3muwlcmOxl4bcbBNl+a
9bh5rnF9w0VHX5lPT6fbicaEi878PJPvN1zy4JqL0umnSfuZTT+ZbCMfuyDbXOLSX8l9TLKf
/G0TF47mucrcR5udmcaWvc2gx33olI0Orm/Y7Mg0etx/3LjGndkWdvHSRieznlVtuPXU37DJ
q4kGdv0k7cxJ7UiXPJIcY1H7LTruXLaFWV5c9rZrXaPbHaqd6T9f5Tknd1KtW2x6Nj2OLlmw
6yff+cgtLy5ZUGV63WmPu9eQnQnXoOnsApf9ZFqXmPrplid1/WjT4y55cOkf17hK4/NY97AL
bieeK5J0pEl3yHNfvno4WT+lmXNt+s8837nGbhrd4FpH+/ifOhl4Oak82sedy470txvM61wX
HUe4bxIfd2n8lf7yYi639TGbvyANjv52qO73dfkDso1Lf91gn++y+ZaT6aD2kcvLJOtgEw5m
OrrWPS6fqz5nu/zjk/ozXf4p+z6CmQ5mXpr0uD8d0q5bXG1Mui7J7s902WimdYvqU+1M7Jcx
y5O/TW/e+8rm77TbBZ0M4y6bj962/2fWT9nscal/0tjj8blsEv+TTQ8n7/mk849nG9u3E67V
O6n8Bf5+tuntc2ahg1nmJ8MxaX3n2hPK6jdx7Wm79JN7730yW9e+bvHfD3bPqZPuQd6mWt/5
l/vv1aZdt7hk1rw338kgTz72U7Z+uta5+c53LvvJfw/RNWfb9bhrLjHvq7t4bbbH0/l9/ddG
2calTTeo/kx/X6C/vyDLHoDfOtjfvkoTp2GSFbufziWzLj3u2k82j1uuW/ziVfz1/KR7Z2nn
O1//kY3XLr+MbX03uX3kv//nY2f62/ST+ix84p8mjQ/wX1v5jIls+wjZeG3qgykWzi+uJ9ue
s9l37faHmunksjNdOjTdnJtGj5vjM9cz7O/5+6bt+3eu9Z1/LFqatZkuTy4d6R9H4arvs5fr
kifXuMrm00iOnfRb32WLBfGfa3ReZ/NnZot99PUrJ+knl37Jtlfbcep5lU5ybTQpDulijrP5
VfzX2i55cfs8OrnGq/jvrSWXJ+1zmmNlOxP1QaWTlBV9XKaJs3d9wyVPvjYgv09sPcFmT7uf
O6nPI899c5cN5/Jf2eY7lw4078eY9bTLLki3f+eSWf/zBuYzFT7+TH8csq1BXfKkx8Cn8T+Z
9gnS8NrVB584e/91h3+8is884Vq3ZPOppomRuPXYb+lk2AdIMx+6bZs09pO/fzzb+s9+riw/
+8h/v4a2H/I5h3zOIZ9zyOcc8jkHnEI+55DPOeRzDvmcQz7nkM855HMO+ZxDPueQzznkcw75
nEM+55DPOeRzDvmcQz7nkM855HMO+ZxDPueQzznkcw75nPPI5+zO1fwRtOUl1jgTOXH1dyuw
HhiVnnFnt4J7uvPM8KzjVvXK6eyTs3ldy8hsy9n8CmaYkLd5ufI2t4CvLZTrM5DdAZQdMH/j
O3g6xJloCK0O0OLbBbof4Ex1B1Q9wrmoBXWqbC6q4vik67PfgMKHuK/3EcbzAL2fG1i+BTpy
Dcv30ft1ycrfwj9av1f6jPqXw4xZG2eAwWfWRh96wb/xDtsm5QPo/Vdsowu/fwOKHqLH7RLL
idfmnpX3Sn9g+T6uHqusfAdw+Mra3xLlT6w+3YPfAWw4zGfxjTXxjfesnNCpLNrol34FnAY4
O9/CzwOcrS+A0gPWhxor74PcnLE+vMHyfaQjr0/4cca+/w1x+sZ40YB3Hxmd1gCOwpxg+SHy
p4HlhJeHonxf1P8JX+P1e6L8UJRXWfsdlFFePop9n+BkwmEfVxAShyss7yAdZfknQ/mR6EMF
Ru1HxqtfRPvbov6zwHEHRg8v72p0ehQw2+wbW9Dfqii/FzhuCzqQLG+8/E7g+E7QgcREcRxv
Wf0zKL9KKKd0eif62YOW49/YBMnaY/LwCWYzOibIbzpu+oD5HpOnZ1FORj8dM2SG4OXfsPwQ
R8IRK++z9sm4PECcOMwn8Y0deHeE9k0PsCfjfQ/pdA81+jh2Hw3ldzAiaPk76H1S/V3Al5aT
FUiV2U/PrD6PuuUwZIxV4e89bPke6NTHfpKRR8sbsXI6Gkl5A30QvPwAtINen5T/geU7SINT
Vn+z9J21T3ZaCE68jS/iG1uijS6U8jaOAXf6jU2Ya/XyPdSBvPwN6IuPjE7vRP1zpf07Q/kF
w5HS6S20Qr/Rg9b4N4h2ot8gGo63cWAsXxf1R6L8WtCZl5P6lwKHW0Gnd0ofLgWddlAedgXM
TwEzFuXfge8/2NivMpnvQ++4TDeZTJMV7D2TWaItubz+ImT+vZD5PvQjWk7p9B5qcpiygCmD
/DXZfPYZYOi46UE51fM9wHWD6fEulncQX15OYiHpPNAFivDy37CcRrtURP1bUX7Jxl2FRUjw
NsjY5TA3onybtUHKN0T5o8BhB/qywXTDZ1FeE+V7og9k7L9nuqUj2t9n36d0GrB+buHahrex
L/oxgN7zNvZEGx8YDnROjpcfMRwIRYai/EC0/1HQYCho0IWeUz1OYa5xPqf83oQyPmd+Z3Pm
DYzeH4zW52i7EF73oR6dc4mt9IPxqotf32JeSqqniZdyKMo7TEcfwtdoHw7hS5JOPfhOmX3j
PfyjMvsbSHqT0YHMWJSOYyw/xDHxgcnbLrT6C8PhWHzjCMopHd/AmzLD4SOWH6Jtwst3ocUy
GzMPzPdA2/gF3nDb5EzAlEUbJAqgy6IIPop161uUg30m09x22RXlv4nyLVafymuH9eEByw+x
Z7Scznd99o0ttB55G0SeuoxOn9k3uqjvB0weKuwbQ1xH0PJLUf+zwGETPcyUzjVR/haoPGQ4
rkEp/X4Ncbpg/H4PrQzZuDkGm4XbN9eMly0obzI7chd+03n9CHE/RD19Ad+h8ngg5OUXwYdf
GR9I+Rh5TXcTuawQyZX6aQ9gNhieb4W87At5IrbhLwyHe9FGE77RZLzaYbwmuuG9GLc/mSxs
Qs2yIo+0/IvAcRNkq8zofCvkicLwNt6Ib3ThHS8/E/JGdlXLDMc3gg7nrP4ZvG+I8k+i/Frg
8BZozmX+SpTfs3IqT9swzsvCZucwP8U31HFxLXBcY2P3DL2dvH5F1F+DZ1q+h6OR1h9BrQqz
hRui/U2AoDT4gjhdCzp9FnPBjdChd/CGyhuRsF32DTKOD5hGH7D6TVH+BuvQ+mcoo3Rcf8Ny
6g08YrJCddYheni7WE7licwa/Bub+A2qp7vsG12GA6HDF3hzwezQLso04eUNtEpxuBblR6Kc
+C8PmbyVRfkOvHnL7FBen8z0NG6J26I/BMyOgPkcK6dRh/wbZ6L8DcOB9OFC1D8ROJAZhJdv
RdqnazPaPpUnDkNPNPBv9ASO/Bt6+Qjk4YDJ9LPQDTvw5QGT+U9YTqVoKGybW1ZONM5HNif3
cB2+hesBgtMBw/M7rqbp2LzHbxC8zoX+IXMZxXEbV3CUV0THXjA9XhHlt2y+I/LG57u6mO+I
RdJjfbwQ9ckaQNJpE/rWYzh0EIaO/YqQl6YoPxBtXLA2SPmpof6IlROZf8vKu3hqh5Yfiz4Q
GvA+3jB/LYcZCJhvAuZO4PBF4LgJveflz6L8lOnxDr7nOL4x9kH28av4/q1GJ8mLPvKajxtu
m5DVBrfRdlC/UNujIXSHLCdjiMrLGXxlg/lN9pi/gcj0ARvXO/CFz2xM7Yr15U9GJ/qNX7X5
its/DYHjrujnDrTQVeZkukZ9z+SF0rnLvrEnysdCnnbwdNIBG2tc3srwnaHQT2SW4fzeFDh8
Fji8gb91mY7K2ykr72FEh84rMpccCF6di/Ibwet3TOa3FDpdMP/QhUIHzss9gUNd4LCn8Lou
6vfRRqZjm8xdXEdyPhwCjlzP/2DlfFzTOf1C6PEz7B2fS/bEfDQS89E7+FuuCbitSywLWc59
YPv4bTq2B6irOigtm6wP74TueRS6pws4cv1VZ/ppIGh5wGTuVuinL7F+Eo18iv3k47IieLnL
ZPqelZP1IS+/Z3QgY6rK6ER8P5xOFY1OO2gL0X50BMxYfOMdeuSjtL4SvHqLvgda/k7g8I19
o8PWQ1J/0fKvor7kZRcw4eNun81cehtbOCfz8j8EnfZA5rm8DAWd6+Ibe6wPNCKNl28zPnRw
XcR9P++FrOww24bSaQC2znvWjzH0n9PprfCJnjN/J9GRR6z8EqRhyHj1Ee1pui45YmP7gpWT
+fBWlO+J8pGo/wb6csDap1lOjoQ9XhX2+CVrg4yGIyazO/BWL99Cy4yXbwkcOshNvu45YmPi
F4DtMjp9gxrcn8DLW1BfrlveY5w0X18dMVo3RRt78Ddv449YOeHVbaSc+415/VNR/l2UN5T6
u0o5pZMNhkZhcBwaqL25X4WXn4ryOusnkdRfgQdcXi6ZTG9CL06Z/XWM5eSvZ1wX0fK3Yt1y
hp7SkVgDcpjfGK/OcOwfCHuZ8+pXxmu9/EjIwgfByz6uiqgsPIv6ZUGD96AnOJ3WNTptMDrQ
+W5f2PxxXu0obXRF/QfBq23B6x5Qz1R+wOjcY+0f4pgaCnnSYe4FDneMF2eon5LKt/GsFMXh
NlbeQf+gXn6IusXU/pWgU7SNXQWGt3Et6NTHt5TXZCfngsUnvGW2xx6MsY+MjkQCuF1wK3zT
a2LPqCLW2T3Ga37qW47toZCHbmxsU37zPqjycOAYd13DmKkLOu0KOpExo8pTxcjvOJ0Ihj9E
+aEovxLj8i16Q9VyrmP1crpO5uUX7Pvc7/vW0MaFwFH9xkdj+Vvv8nj7Z2gLcxz3NHmKw9C1
z6Xww71ldsM22v+0jSssp/rrmPF6wHQL1VRcXlReDx163KWnbTryZ0w3kPKh+MaTkJcdZZ4Y
GnTDOxgbcTpR24LjsCW+0cOV/YDZR0NBRzn2Ownlsj6NbuflbxTdEK9P6bSlyLTE4avop2yj
C5o1Wk7m9VtWn+z3Rr8hy/X6p0JW3gg+9ISfrsLszKawE9eYz4LMTBfCf30sbIua2FPeFnMR
iaJ4G5uzf8R0g2vO5vuclwLms6D1o2hjW+HFd1F+I3j9TszrZA1p0h0fI3TcR+8Gl8dNXMFz
H5w67o4FLzYFjl3UwgO2Dh5GyjvoC+Q4fI7Vp6u05Pq3se9TeYrj4PMNtQ8/HPXfinH3ETh9
wfaTb9n6j+xZHzI+nTJ5umB7NrdsH4GspUeCF1Je+Hyljv33AodnMa52mB0pxz6NeP4YsRv0
Of1Wk6e3jJ+6ro/PBVJPq3PJGa6DdV7u4z7mpYgfaIryL6L8VyFvQ9EHst+sytOvgt9DoWep
jcZ99EPxjYOU5Wr7rvqUTskwLhxlP7fw5MA3PPnxkjKVyNgfNap0sXOCTC9HyKLkBJk830bI
dZH2Od+8EvbnxckrkZQDIl3Oh2XM4WDOr/AUGZEvL1+CX66Cl5ebwKwV9rVz/zQPwMs6c28/
Y5/fmfrFPd9uOr/+PaKRX9pZcv0cOMXJdBb8ZZ3bNp+xvhdnqglO8pz1SzojbT+/bDqv/LLO
I5vPBp9ErJqXd/bX75ztSzvTalt3DiJnVrde3PnRATslWqRzopUcT4dWcjwbWsnlZKh+jjL5
1Ge1YKc+azmd+qyFU5/h1CeuM88Agp/ueCciFS5ZdOIeWMj81Ocv4tRnD3cReDQY38FfFyc2
P7PyDkZx8h24XVF+KeqTs5sjEX3ET33SHdWhOO3zWUSUDMSJyj126pP04VZEKDVEOTmtxSMk
m+LEZkec2HwWJzZ3WDnpozw1WmH1+emzb6KNnwLmF9bGGUb7nzE6HIpTm1uwLucnI+Spz7o4
9XnATnWSPuyycnJu6JM41bApdvma4tTnvTjNSKO8+UnBvdIfIjLvUpwkbCqnOn8xnsiU5bL+
SLTfUNr/VZT/IcrXlNOMOg43Bhz2cG/WjiMvp6dbv4nI5IbA8VnU/y12MpXswK2J8l3t1Oez
AnMoYLriG0/iZOm2+AaJT+HlD8qp0ZEor4rysXJq9Fdx6vOncqr0k3Lqc5udTu1gBFH0GzR6
kJ/6vBEn4H4TJzKHGP15wCKUefl7dnrtDKm3x+TxQZTvslOfZBxVRf0L7dTnifjGLmDPT23+
FKc2f4hTndu4B0rL12LlhM59LG/A7zei/Cc79UmiNfriROdQnAKsYzxgn9FpT5wcpXvi9DTi
vjiN2MfIMGpJvY2V///svWlX40qzrbv/D2McbMCAP0q25L7HBvyN1gYbMGCK5tdfZWTEzFBD
W6xz1z5Lo8a7164KZSqdimyUiiemqfcSVOce7EegPqvR7Bi3dyg68RzEZRU0ZC1Gfc7RhgZF
C8k1SXuyjo/Lj9GGGyYyLV0rtOQV7Pcx6rNFa5QjbOPXmHl2M2EXQjdu3yEiQOxrtLEdrU1i
38q0b6vyup/+oC87/KzcPTocoV3k+cVRnwX4YxlEZh/UpxkVQgp6oBk9kIT2XgVEX7toV08R
kx1FZS4Qbe+IyUPcowZa0XC7Yj+HvaGIzSHsC9TfVPYS7EVQn5bKDEBlrkGe7qCOPqjPKv8G
GfvWPsRvCECumjFxoKKvy5g7hKgcKCJT91OoqE5Hr05AfYrd3OME9iO0IcTv9KPRJG2Y4jfW
uJ8aNAMn7R4RBX3QI6ZNV7wm3kfzqFCfuxR516BowGtEL96BrKiB+hwiEr4I6rNJMRWOGBjz
vmGByOYyaMcFSMRtRZ+ZOXAHFN1djLiUjBVjUJ0h7APQaXVQeBWm8GzEWxU+XQYteYs2jEFk
1pi49CiKyr51SrRXgGiyc9CIPdiXICabIDJttL5ElBQQKdpE+RvYH9CGNlOhDVoHBoh4W6ho
jQ6IyCqdV0tUXQFRltIGszcZILK5oCKbPex/BojoDVQEtwdKRp7lOHrWElV8hSjzS1Cfdo+1
QrRYBdTnKaJ/9hD906N9rdCxQ0WxdFPEUhVt2FHPoZTwJ7sveFPjrkE1JolIRzP22d9s9LP0
wwnuoZ/lI+yvqX4UEidgsnWsomWdXfwp2ddrXLODOjyMG49ijdI0dQE0dZdpII9icMaYI0OO
Cj6H/TVFGwmV3gWR1MU1ExBHIUXfyLgU+ynuUUcbZexbIqqJ/XgF0UP16JcFTM+uEL1o3taE
rNfU54jJLBPJZUka28Yht+EIdEaVCZEGnw0uQEKH/G415TZacixJSmtfaKbstp/qTFO7sW33
wu5ZhjHiewyiW8iKCfqxhn4asX1GOYPS9iF8QZ6T9WvrT+PE7wz4d8bHjbNXQY9l2wP0U1Yb
4m0cwD5W/mSpgzThdoh7iD1+jwcmacw6sAFKuAbS5lVRfCdEgNosCLdsPwYhXI/uJRTfCahP
mV+GPHaLIJoKoM9C0Gl9ReE9p57Ve+O2ltlPdyi/4PKOZvSRtSdNjvZAltp5eoy5I22/zijf
RRvsnlkyF41hb+L+I/iTzHEh1hIfUZryLAvwSanD3cO+B4tP9+CzWb/B0ZKy1iyQLUJTxNMM
gtbUWWR/qGGPN4K/1ECdVygfjUSz3oKcb2JuucB5xAS+UqZTCyERA/a3rRh91gQd21HUZ4jf
sQl/aIL61PN0Rc0NTYyZU9gvYW/iOVSIhhxzNq2xmsd7nHlD5p9FrI3210s/OuqzDwo4UFSo
o0YnKB+C+jT70IF6jxYCeAL7Y4wiPgMdW1dkaBV1LBVZuob9EeWfUL4HXzDnJgNkkxCy1cQ7
VxV9WwCF7Oj9KihgMzaFEr6JZpAyP0tHhR5jr3uF+aVFEc3Wvk1zv6WBZkRZzGhm7CKzWsg+
b962pvwbG9EMZZ9lnyNW7O9sR6vYlN9t9DUh1uQh+2SFKAnbD6/IYvBEz9/6S4HoD/Mb17A3
It8bsk8HyGCwgywJN5wlQaiFMV/j01tCged6yaQQog6fvj7Ju5PPREGV3grts/gDexv2Cr3V
WfsF7CY2vcvP8pHr9/jdXK4J0IY+9a71F5flYJe4WvuszmC/VtkgfPhbA5kYjpHF4JKzQcxo
7xJgHp+DzLijfpR95gauWUR+ItT5PZ8/BcSWCsE75jYuKaraPqsQVOcQVNa1oj6LsLdA6V3A
Xge15fN6N8Y+r4h1fw3yaw/2riIB1yABHfXZ5DbOaNYa4rxA7Jr6dNH8jgIsxyiYPigYfc0e
KJg+SJwqzWxCHIWgy4qwr1Lls+zWFybYr0+VXdNC2dc4+qykCLduwj6IUaM2H6NkxVjiTMNR
n7ugPi+QgaARoz7NanyB/bC8O03hLzX2F6GIxxy/5uxz2BewH+NZh4oSrsDfqvAV/az7MYrY
A2ncV/TZRupZWWJ8AKpc7C/wlw6IggoTSwNFfnmUVWOAc+Mx5jdNd7QV/bWFe6wVSdj9wO7K
22wO75eP2x/wG+J27U8P6IeWIlD+pOqY0Uo64Wd9S9TniPeDUx4Th5jn56A+r9hfzL9ewVfK
oPhCJoTdOZ17nsnn7dFzGYJ8F3sF/tRXZNe2IoCLH467kiK/3ht32+iHtiLUsvpaE7ZXivxa
JuwNGldSfqXo2ybsy1R5OfdtfnCPGfV5+h63sLcUWXqR0camIhFd/TeKTlur8rqfblN12L3F
EvTslN9rOrRC2Hs4+x59SbJ7uHtQn3P4SzX1rL0EAbyMzeOlD+Z6m0lB7Gv8hi3Yu6Cuqop+
LaAfP5s79Lg7jfXTUlHAri/HKbtdUwdqzQ2w5r5nH3AmBh9r9vt2oYjDD+7hUTaHgVrXJbvR
MqMNrczy5xnl5xhTDTUuPVCfdlyVkLnjFdTnEvZD+vJn67gBxTeBv+xg7nBzg94XlPEcsv2p
HKPPepiHq4rqfM2cG3Y/mIfdHGvJ+GJi3Mb7aaYIXkdD7scovQtF4DrisqgI26TdZihJ2mec
R1Tbs+vPLi/nT8u/qMO1Ifs36DaavY0QnSWi1e08fwLqcxWjPo+iJ1jEu5GLQbhFZsYS4g9c
Vo2zzLnBZQ9xRGZREeHOn4LUmi3fEZw/OGpTZ2uYZKwF92psr5U/yD3OMAfXsKabjDuOrnUE
r6M+72Lz01Rd44jKRcpuv+l8xW7v8ZXyuo2Sdeyje7g2evxl/6N73FDGoZz6zKnP/83U5++o
rOfUZ0595tTnP9Om91W10yMypz5z6vPr1Od/UWk5pz6zFYvfpz4XOfWZU59/QX3+15Rxc+rz
u4qws5z6zKnPv6A+/3uqoTn1+W+mPrf+ZdTn9i9Rn9s59ZlTnxw5fIMIoRaim4sJLU+rUSlE
ZgdanQHdecjvaGK/ZrvNYXmB/NdCfT7D3oHd6GJq6nMX9zAc5CV0DY9AmBShLSREZoWpTa3l
aXNxXiLXsNjLTHWaPigj4rYG4nKTqVKJQmiC2jxRWp015L929n3YR1HfuhyTM+QsFfspqNA6
U6H2fe0YX2Rv8FVnyeUr3KY5vgSK3kxdRXLtwn7JegDmHhewv8F+xtFgpnwP9iKixS64vLHf
I5J0Q0WT7SCazNxjF9fsp9rg6rCEbtY9rj5oo3k+W6j/AfYpfkONfFh0X6Wf7Fdh6aeQKIkh
s2NSxwS6PBI1ZyO053iW0oaAtCFsG0OUH6F8wP1sNejEPoz1k66jhXscoB/M+1cHEUoj/rK9
H9nWIKHb/KXxGHYTz7AGydyGdkfarsvvUptG0DUsMDXVp2/eVovzHlqc+0RSVenLdx/2F9g3
mNo0+756wt6jcSXUZwX6k57SyAyYRBQNgSp0Mo9wzSn0I2usMblD0WRCGp4porIKKtTpS85B
VNZYfzJe/g7lNU35HNOw/AOqs610MLdhf0Qb20pncwP3eFF20dmsEo1r7a8gMjsgU03EidgL
fH/JPd1OXNOhdzIhLrv4HVX62p2099DPJupF7CX0Uw+/oaro2zL0SnugPk1UjaY+s6/RBG6A
OdRFgG8j2r6HaP0qRb7aMTOC/RzEQBNkRoW0ZKz9T4wW6kX97oO+dzpNEiXusdZLg+L2Rctl
BZ0WrbOygs7KNLpuyBEEIY/rKkUyCRElmjlt1iT0KK5fU1XX6IemInUOYF8yRfc9++G37RL9
s8I157hmBVqoBX3HitJ3fOA6jE87UtDRaWuQhto+B4GyQB800E9mhdP0volePmd64yKaYURn
/Ap55e26YsbEFfYWAaJ/iqzdOGOWwUX/BIgc9GN2j/UmAkSb+WpfkHXNJjRP+9B+tSRzAXSG
6HAOYd8APbsJerYHythEkx1Ah1xI57ay+zGK+E/qGhut+lkdYn8BgdsBoWvo/QMQTQXY17D3
cP83/g2SNaOJe4xQRwH91CUlU4mckTqKaGOXKWC73kn5bbSxG7VX7Jewm8gdGXctjkStsBbM
EtkeSkwlNKN9wRX7Q4GyDYxYGaAIAkX8xelFtBHxVoFGgLY3EelVga6Pp/RFwlhU8Mc+F7d3
Mu2hikaTftwCba37Md3Pyeek/Sm7jmPYt+EP8ixslNT7dhuFfgDSuQCdzWmGfTfmTz1oCZu9
iVyzh9+hx80abdjHb+hDy9hEBUv5fVLatG3osf5IlckYSyE3eZ63UbCyT7XUp8xPK5BdXegX
uSinE6XX8FEUlIf8/JaMGGOfWkRu/C7KD2Afx6iFUGkAHOEeh0oDoAuf3FM+G8Jnh/A3F2XV
gL9VQD2IT2t7sryOTmyqOla45jY1buL2J9yjg4i4KnzeU3pcXUTE6XG7g/K92DxeVWuB64c+
xm4V2hqe0g2rI3LZp5joIX+dXOI3rNjejK4Xrb0l5pY1/Uq7Hl5xdqVKQrvjUUXjO72H55Td
i+lAPWZE8+sI7uNU1K/VuXs/6jgeFeyiCwes6eVDzy/ub+/77Ed25/NJf10pu45OPFRtcLoW
Fz+KTlwnIiTfj6B8/STaNd5Px9AgqdFKae3X0Ks5jaySQWAEemyISNQS/MVEs56D1MmiYMoZ
FMyA8/3Er5G1ZMwn805PK4Se1kaKnLB7m0HMHi+fHT29Fesnra9Wz4ie7sCfJJpe2+Ple2jj
Wyoa30XkDmJ6XVqzZxIbd9tKK+8lI+rX0R9dzA1ar29bESbdjAjx3RRh4sV0qHYT1EIPWsMn
iHQfZfiL0ae942fZVqSN07Ppwl+uoJvYYK29Bii9j+yaqroEfVGHPptdj8acMWeCLAZOu/E8
ZbcZd4bIuDNGVo1lgtRxZIYm6GRf8NE1n9s15bf+gOLLpkeS5fX8tK80Bz8iBZ093sZyZvnt
zPIn8JUAvmLUxrrq/Oke888J/KXH/jKjMyx5d1qBKt9iqnxGK2Og3kELeBeXDASO7t/Cu3gN
9rbKMODH6P26yuYwB1W+A2r8BlR6h0bY+/eoKCK8gXf9MWjsEDS3PU9Y8JgqKHo/UNrSDUXv
j0Gdh6DSN1DHAER3FbrQYtflzXOYoH5ftSGAvazaqKn0Q9RhMqZVsJY4vWSnj+30lJ9gv1D3
OAQJPcRadMT+4tGZ6gHes28xPzVj5+M1nH+PiAy1VHnA7+oNymA4ZOZPzkVulY6v64c9tLGt
dKd9+MKTymhRAEW8RoaB15g/bcNfPOiM62dxhGcp/RRvwyU0nev8LMQf4/04o7OIdD+fsr+J
9tk5rrnNfFbdD55lVvkRrwgfPetTlcEgRP2FmLa184e60kp/SfnbjBkZeZYLZFWUDEttKj1k
ldgFCN5d7KUP+VuH+fsdSKBnUMQ23nGIcRHg3GTO++k+Zwiw53AhMne8IKPOI973j2APkEEg
oBM5a69Ru62/vmC/fof9fMARmnLW98JzYBMZAqr0drzg/fgcfS0ZBmw+VckINkc/LrBmn4D+
L9HvDjhGb8S/sY427kX3byr6bB/vmDtooznZl8wex1i3D3CPP5xhwOxdzvCs5rA/oI01/o12
XAWYn1543LZoJdLzk7TzGPcI6bvlkKOC5vjG2MC7dA1ryYhIHFv+DmeqJ/SN0qPfsOI2PEb/
Pef90wQ65VvIxlWkjCBOs7nLmTjtLsP6Q53mXzmXDfA7hpjjxmp+qqrzzALOlrs8P62QkWcJ
+17GubGxSxaWEatYyzVNaJkPYX9WOuVltOEO9gXb7Zmp6IxvInvIJew1tNHOLQXMf12V/WiJ
a0a45gA642YEyT1CpecuvzNQbeig/ARa6SHrmDcojlnKn6EP6uhn853CtEky4hSRYakTPeU+
smFd4yyxxN+2ahSJJd8xZX4xO+85+8sLzdUNzsUhmvMLXqvq7E927nDZ3cbq+53NDibv+0N1
Pt7FeleN7Y/S6538zmP0Qxn95FGdtn4/9h1B9Ny77/hTEc+qo9pQhP0e/tCEP+g93AxtqPOz
Nv14j98wVf7kJ76V6Gct/tRM+FO2v8j+Km63+yv53vIMexdtqKrfsElv0iPOtlWCr/RiWYCv
eZ5+i1o253GzgW/rF9i7PEazjp96l26k3pM9zmyTpIh9lW1inbHfl/dDOR9/+eQ9tZlBnev3
ZKfRu8ok7+eJs584UR4/+4lrNn+NGtdnQ/YdM3m+lCbCv0ulf518/6wNDfrKO6d41pz6zKnP
nPrMqc+c+sypz5z6zKnPnPrMqc+c+sypz5z6zKnPnPrMqc+c+sypz5z6/C9Rn9v/Mupz55eo
z52c+sypT/7yfMun4I+gPpcUSSKRyxfIp34ETcEiNAfPQX2WYL+BTmeLx6YlDoTofEH5LrRC
TUScUJ8S5VRCZPElIm5FZ/ME1Kf5YnGJvKlifwH12SXFP3uPbVCfPnQ2zb1Ep3MKItPk2nZf
Zcx3rRki+uWaLqjNKtfRoHMLoTYPmdq0kaZif4L9EuUbivocw37DbfAo4le+TLVjNOMV04Sm
jiv+UlhhGtF+xTv+kAq9UPb7hF1TnTNSLpWv8zWUv+Kv96K1kGyDJlONvYc6/Ix76DbuKyrU
kamHCSrU0rOOCn0CcXkTo2OP8TtDRY6eKCq0kUGFTlD+APfQWgqdlN18qXxNUKPaLtH4WWTp
BSldBtx7HfbJAX11tzRQATp3c4rt8Ch/9oh9ugS70VBpg1pI2115j7+Gyj2MstULf1Htg8q8
BKXXAQlYYf3HZ87+/ZF9DXtP6XCegri8B2l4oKhPd80zfZmWa+5AK7Y42+8O0WdOg9LpS/Zh
v1XEZPfd8lZvdA3a8Q2k4muMZtyAjmaficodivET+z7I0T6ITDuLLvgNqUtf5WccB6XtHY74
nPKb6B7Znzk+3pY3sedT9JOJoZc6TnFNg+sw++s/sF/hHq3oN0yZwG3jHs+wd7iNHvXeR3bD
Wol9m/vJXtPldrprdjh23NpPKMeAnaefEfU7RQSTiZKaIMLoCFRojb+uG+XGFc/jHdbq8zmG
3EbzD5UmRS16LpfQQGrwPU5Ze2ZG589XfI9G9EciJSrQgglIe8uSpU0et2H0fyc8/+xQbLMZ
dyYTgEQAVFgPJ+RoMkdbB1gTXzjSqk13lfz6Yr/lSCx7rjXCF3qJNrtCpFaDyze41XG7+V13
qL+O+q85Ukzm8bPENck6nL0F+xy/oUGKysk2LPgeHvdc8jeky3uITjzn51kibWR7TYli5Bp0
mnUBqvOW/SEkYlgijFZYa3ZB6jQTBJ2QEy7aY6D0JuJ20fRq4ppRjHxIU3gbSp92gr3HJIPy
82NR6GlaMk1cWipCU3ov71yTrMOSFWm7IzI7rNv6MyJTqPRyBpW5gzb2oB0rpJ991ot37ZoE
jFN+j6TTZSN3Vojqs/okDSLvhfq053lChpp1/xpE+C00BZs8PwXKXzQ95siwecI+UHSZFyPL
0lSo+NMy4U8jOi9YQmfF2aeoo678rayIgGQ/ZhGVcSKzB41f2Y+/X8dXiMv7LxOXZWU/z7Bv
cBslivP8Q1q6D63hrHHnxqVEcglZUYKu2A1H/ZpMMY76XCFS9R7U506M+pxBQ8DRQlrH4FLp
NWRpKXw1P3+cGk3ntZfo6XkGWXoCn63BJ31FEXdTRGWDRkqSuLTa1e8TmfExUYxFk+l7rBPE
ZXJcZRGXA/RTVfVTBfUPMWYCReA1UX4UiyZLX6MJ2vdoxaaiPncRhX4Nf2nBX2ocWWh67B6+
8sREuZljJaNOldsk9/ijtKScXkw5pSXltKacTpTWD8nSBbLv+sUv6QLZftLXdFM++x7JrEnn
dcL+kebEGPuzYiaRqfvJjZs61uSvapzE9UcaoK4q9MXDlp+j/obS5ail7LJ/WmVo3rwp6vMG
pM0dyKwzRfHdgxjYhL+UkIHAzE/nai0RjV4h8CoUK2ztZzHqM32Nx8T2OKa55Sg9WYtET8vp
bZUz7AFIQaH4GszvjFOUXpyYPMsgJtPEZTaR2SACZYx52pGCU6UFI+W1ptfyHU2vr1J67+kB
lpWmoLNvp+wzIuTiGnR2bqmp95Z+9JSFnLgCmTVW/vKqyKw79qcO65TbX38B6nwMgq6IjDlr
0CEXeJa38IUm0yha00u0gEOQoUUQKHPcow1/qHAdslaMeY5M2p1Px/0prd2otfyEPgszIrA3
8bw9aFTa/fZ7Edxxe0XpR4Yf2JNt1ONOXzP5oA3v/YbsNjQyo8x3QQt1Mbd0FPU5IxVyN//c
cV/2FfW5hXPdApERA6YapqBcQrxbDbGmSjR/FxRflXSARd82wPvfkO0yP8k1Tmu4wjSjPacT
+wyEnGGaK4qckHPjAjI4zUEM3ChiIMC7/Br2AqiFVkxjt6J0eF0dTZARFaYvPFr3pY4G7vGe
XaiFCsgMXX8bFExVUQ/bMbqjjzYEoIU0aTPGPTRpc4jyxyArtC+cYW6ZRr+8i0x7shadQEd4
nzXtZdzd8/6mSl/hAu4nIW360QgU3fs+qKsAuveun6pEd8h3hALo2RDP+hIE8AsyfvWR8ctj
2noATa8xzhSm8EkP9h2lyfyCe2wr7esxSObzhD3ub33af+rfIORXU1HpTvd5hTp2cY8ek8h2
xn7f3qD33OQ93G8w9jfY91Ub9W/Q466McdUHOSptjPeTOWMfItOCUJ3raOaQtWQLa0VI9lGM
+gxA2Vji3GUdO1faZy+ghKsgrzxQej75nrXvwucLoPSaikg6zKCFhHhyBN2A34NFj3mKcWtp
xiG++RRAnnbVNWLvs0/POOOj9fki7Icgt+z6LnSt2Beov8pkmSMRhYofqvmpmLiHzGFDkFny
vWWBOp5xD7NSh1z+EOPyAv3coFVFSMIh1vwCMmX5vA5Uo5Fm+8nR+XJu2+VvjFWaX0QHc4X3
lhb2ynPY36LnKuTXE/zlCP6yCaK8Stk1heYesj+bXfd5jN6vgYAbqoyBE14r1vw7K0wGx5+l
vdaRggGvyZLtz6d3PqHTkr5iOU6h+NYxf+pwfR6flCb9aVNRoUvMkZfw6TfYzTmeEHClFOVn
vyFWQTM6ajRQ+4IGqM8KRYoKORpgn+lIwJ2U3SMNSrFvZpCEZo9YxXfOAbKzuTbO8RuroD4t
YSvUpznL63Mda1Cfa4qZsW04wbt2E9TnLvvLjPi/tL+Y7ABTPs90Pv0Hz3rCviCUXog19yRG
+TZ5/zPHPHyVmqfd3sTtC5JruqNnKxn2CuYvj+nYgcra2sX8lF5LtrBWdDDPV+gtbMHPwu3R
SvwbrL8sQM/G11Mbay2/8UKtd/aMS655xTWShcCj93mxL2CfqMwcbg94kLGma/sTqM8L+jZg
/fWEqU+fz5+E+qzTW6AdNzXsXUaKEt7huUG/S08/yGbj3oPj79Ge0qx37y37saxjOtPLTeo9
dkZE+ADn52l7VxGTb3iH1Prd84RWaFzzWWvLXn2i2Wy/7CZ1n+N1nH6o+azPl5Yp3ejs+oW2
Xn/pHtl1xO1btNrk1GdOfebUZ0595tRnTn3m1GdOfebUZ0595tRnTn3m1GdOfebUZ0595tRn
Tn3m1Od/i/rc+ZdRn6Vfoj5LOfWZU5/0taBBkan2XaLFX0SCaBYy0QEz+oZg3qnuaIdoSIKG
sls1w/ftrvyM4nDfL2/tZtb87Jqv2Fu0i+38uLy2C1WVdU05+s3TL9Tx3X54/zfcIUpqjijO
BiIhdvnLtfk6JXajXir2C9jHZLdRda58i792ekQ7xsvb72ohokSlfIPtos1YQx0XuMaoT8g9
XmE/U/fYSdjdb7BU1TG+zm/A3oe9gvI2glhy5Eo/2a/nO4jWuIce3w6ozLKyHyKi5Bn2PWh5
9kCNVpXeqLY/Zdh3Y1qfuo61oj63OHLGfDPs8ddzkzF8Ad3DEiIdetyPV7DXKONxwDGAPe6H
CdkHHDEiJPULvoaKRpx8cR1zHTVS67S7swZ8dgSfzLYfkxqo3c1dw379iT1dv/jT2w/uIXW8
V979ho/bkPyNen6SNnzvHt/vh8+eg2h3fPce8fnl43509vg8/14/6n76qK9brL1o6dhuNO6E
np3Qt+keRWM0M+xnsGeXP0uVlyjzrHu8ER323XtMMuydaJx/ZO9G85uzC332/u/8rI6zv/wN
vZQ93U9fr+M7z+r1S/ZnmkNNm0TLc0iKWTaSoRf9TwjaK2i57DDZ3iTFsyF/lQqRJUH0Ij7v
54/stp8+e96f+8PhN/zlO/70nXt8fdx9vbz44/fHXe/L/ajb+AqyfoOizOwpdxMRdbvQ7tjl
fhJ6TMisbuRZF9BwC3nfMIO2x2/2U+9b/fTPPMvep+Wz56ef+fRnz9rZdf3v9ZO+5uzX+uEo
2vmIjoGLhL9Q+kdNaAy0KLbZfpe0X/AWHN08RPTg6z8wrr46t3w0j2c/i8mXn/XXf0O8vPan
7Of9/fXqp/30vj99/Vlc0QwjOsEjRLQtoCFeQpRnj6KNPeakCpw9yedI1PfH3T89T3+2f3rf
n3q/do+f/obv9NPfrjU/3z+5Og6hh9WjGHSh7xcgIqfQybxApOghZVuyUcNDjnTvR3ubI5AX
39kX6H54/XI/fTauPtvjfa+fvr7X/dnckbVv+Pl+/LM58nvvBEvOPHT0P7eK+qwTkzHk/DtC
0myRPkrA6pgjPk/oI5uNWaFE36hAK1PjV/YV7/nTP7mefbYXFn96/Uf3utl7k9/Yj3/2/vb1
NdtRWRWiPsdM/5dAx3qcy8/udU9JUVSy7iz53apBzHbjV/vxvd/ws/eWv5unP5v/vrbefccf
ev8Xxt3ZD/ytRW0c8qnikueWN2TM6f7PPTLmnEW+ImTFkN7DJcvBTrQDkmwx3/eX742rz9b0
z/2p96N37b8Zl3+zH//bvbC0wRIu31nv0vcwz7qFc5VNvEffx3TtxV6B3ZwarpEx7JT9aUhn
1jYDVOmH+4LJX+4Lzn7sT6+/9h78/bXmb/rpq3v+35mfzBu00GPVjAwn+l17APswervqMuV3
xtn8TBxWHZlBmn99/vR775jfG9d/f0739TPX7P3+2Q/PM3+znz62G8rPtGnBZ3kTfpc2pN8h
MgJ28a5doXwyAX/JlkzFr5TFdPTjMfHzcXf4V+Pu6+edyfnpb9eS39rPf7Qf/9kc+FEbnkmf
e4F9bAmZaF6xF+6zP42ZNtxD1oszZAJd0jfSr8wv7z2Lv/+OcPaX+6e/f/f6ze8Iv2X//vlT
78M50Ce+Nac+c+ozpz5z6jOnPnPqM6c+c+ozpz5z6jOnPnPqM6c+c+ozpz5z6jOnPnPqM6c+
/2vUZ+lfRn3u/hL1uZtTnzn1yTu+B/5Cbygc+8VjV2l9lvEFbRdanSNoddY4fsjmdRadzhW0
Po3KnWh51lC+wOVnpIR0wV90H2Jan+YduAxC7ZIjlOrQ8jxju1VcueTfsAP7G+zdyHNEK9SD
jmYFOpw+dDit8qXot9ViWp9rXPMHdfS4Dpv/V/IRD1HHEWt1mi/bS84n6lP8XcDvbIfQDylD
y9Ppjd6hfIu1QK0Op2nTE//Oy6iP19B72INOptgvyEOS9t1P7Pvftkt0YtY9ftbG/S+Xz7b/
vJ/uP7nH/Zd/Y9qe7id3D5OzdA6f7fG4CEFkmvIl+EOPfX4GqnMJKtT4Uw/asGl7i+u3Y0ZT
n2/qHnuk0/BM681W1EbR0VxztJiz36Xs5h7XZDc6mvtk79D7VZnLd7m8+UK3hL3A5eUrn9zD
nAIa/TjRsHyBRuUZ0z7PZBd9yRfWl9yDfQW7iZ3+qPyUy5txu812n3N0SxsucE09mhHkmgLs
56RDY+0HsO/hHjP+DebX2DY8U25qsS+4vEd7hDPux0PUv+TyosF0mnHNLX6nti8y7C20Uewd
iuSSfmzhN2r7I36D2J9JA1P6KV5HW/3OV/UsitCPDKEfadQuRINyidzSJdhHZLc+PQF58QL7
Gcrfcv12Hjd55+Waa1yzwj1a0bMXeuMG93jAPVpRbWJ/ht3kiRf9kXPYd1H/E9dvVdAkOjvk
nMr2mleuw1zzgms6uMebspdVhPcYa+oSecblN1QpN/WCI8QnsBdhn8G+w/Vbf+pxPzUoilPa
UOK+NPYV2nAL+x7a0MOzqpKuj71HGf3Ux7Ouki7igvX8QmhSzHH/PWrTA9exEfVriet4ovjm
BmnsOvsJ242GwCN0WR94zb2P/rxwdNANR7uaXcESmjlTjh4yEQRHvGY/kDeMWP9irfxpxBFp
Zta4VRFKZfZZl3d+izR17LNswWd3oS95QlG0VtvsHvrar9CWfYa9QBG2dn81IrvTEFhBM2IX
ujtXrF9r9D3ukIv8Hvq2FewtzN64gCjxEr+d7oKGXEN3bJtUdgNWuj2DlsMNtNibar0zz+qE
f8cxcS5WB6rEuqzmbWWKvPE3fI8WjUwbefxE1IId+zfIvz9lqsEoVRxzP9SjX1tAPvcJ7yEv
8KyfYlqfXX7eM9rNSfTPCL/zENqNph+aXEdAymIj/vq55L3wK1HINpPCFdb9Bvztlddcs9e9
htaCjsY3/LLo6mxRvVbPb8UkYUBK8+LT4pOvpF1i56cnjqg1X6hvla7GC+/nr0gjzqOTiFsu
P4GGXC1q4TnIV9GwtPvtFV9j7i11NGAv0/xr97o9+MMI/jDkcTOjN6oT6IvcYH4qoR+f2BdM
b9yA1rbPWjRODuEPJuO9ozLPeW54JU7Go7Yu1bicgqqaILf9Uj1r0XNvsXajT2plomU1VZr0
c0Qu6366gX6j8bkWSD+h0o3S8or7YcT2KvuLHdviL+aektljQJocNjpaSJ86NJiMcsAS/jhV
mjkt+It525BxN4IuhqFXz0B33IKsb/KzNro952w/wW/0eG6YUVz3BdpwCy0GsTeiXyCaYdfc
T7YNVejQNUk33bbxFOPOjAvx2Q1qo1WDE3+a8PxinuUJ+5Npi/zGMalVyfdlmXteMbeYqOOl
ylbjfO4Z84vR4pyzz9e4H63PBrw3kcjlBinK2jYcgBK+Yb0ssxadQE+iit9YwJgyc3Sf6+9y
lgPRX9vhcdGjb3myt7jCWnIMbetW5FP2WZxC0+It8rcy+8s9SJ8R2lijyEHbxiceMx71o2gT
TVU/BbS+2mdVoWdh32PlWfSiP6dsX8GfjnhusMTAGf+GW7LbfcWU5w5zv3NuwzP6yeN+mtEJ
yxnmDutPAX+fEJ8OI589xd5D5pcr+EMF/mL2YOIPJzz/2DP9KXRZpR9Oo9Jz9scRCLqQ5h77
/rhS2kKVqB+OoN2xxF62iT3YE/Y/p4hs3oEWaC9qr+x/NjLGnYdxZfa6VxgzDf4NjajlTS7f
ZH+SrD7HWLc38I7Yg8aSz+S7sQsN5FMkaoH3Ryv2x2ZkP+FndYlnPcbcEURWd/Yjc0OgNOJs
NoZL6Pzecl8eqf3TFs52NmE38d+iO73L9irtTQqsSb9inzfP5RK6YrfQAJ+yP5m1U9a7PzF/
2sF6FcCf7PwT37uYcXPD/mLeRmRNXkdtnLPPvjKh6xMlU2CNS1mratHfD/lZdbAWPUQtOFca
TBW8t6wR6b7N/jSj3ynkRA96NQdRu0qYGy5A+UkmrAPO+OVRxjfRuuoga8Zr5Cui4XQBe5uz
aRV4vZP9Tz3y6Tb0kK9V1rAyt7EF0vkIv+EStFBf+dsJ+ukKc3CLxrD11xXGdU/tx2e0Xp1C
I1fWijHvf4z9CevdHM+6jjU7YA1dj56A1th94d/o9jZ7qN9Ema95brgA0WS19PSau+J3m0P8
jibmnxL7i0f7giOMiaWiZM55H9lie4XO/+XdSva69ejvI+xNZG555LlFzlVamF+K8JcJ9vw1
zC/27Tfgd58Q2mcvyKIySNntSBB7E/YyaWbbPgixzz3k9+AC69BNsGau6Bp5ly6w9vUyYfeo
r6X8HeyNqL+kvAf7DG2oR7/8gMfEFuznXN7OT3XcwycNpfg1xt5N1GH3FsUM+5+UfUZ67nH7
iLWts+y6n05xj1r0LNJ1nOB3it38hseU3Yy7mw/fo7V9D/YxjVGnKX9F49iuiceJ5z2jvc0B
2wtoQ9pu/OEF/VRCP3Sjex1gzR7jvFT6oEm57awvTGL9tGB/8uj86ADjIukPM+IhpZ9O0YZD
tCFkfxLFrgKPmRDr5RD2Iexjvr/tp5D93u7zpA0H8PmAfdKjHIxJu1090+WH8MdA+WsLbRhh
TBitXilfi/VTug57jdQxQD9k+4P2l6cMuxnDK2SXvMd6ec/2Z9VPZs0M4S/+B2O/wdpmBV7X
Q2gGFmG/yvSXF9iPYb9B+Wx/GvB5ZHxs2rfqLH8poR+PcI8j9LP2l6/7k9hlP1784Brnb9n2
uE+nfdbV7/xN25P+rPtp8o35JekvNqbzhNfsTtSn99B0vsd7jfRzJ1p703PDK9vtuOvw8/ye
P92jH8xuTeyXKH+r/OUF/nIG+xL9pNeaZayfjtEG8Zfs+cf09foTf1onymv7e/44Uf3k/CH7
mix79hyZbc9q43vlja/Ez30/Xo+cvRY9rQfokd6n1pouxr49Hy/gfLyL8/O0vRDbF2T70wp9
bfZy4g+91Nzx3lq0SPmLm1uyn7XtZz2PT1RffzS/ZK1n2eWzfeEzu6x362/603fsug2fzy2l
d74jdCIfecD3kHvupw6+vev5pYF+fMXY72CtkPnHxolm7WOfU2uRvLeU1Xrz/nrk/CU+vzTU
s7j70rj8yFd+4k/xteaz9ewj+1fmp2yffW/+yfJ5Q4nnWp859ZlTnzn1mVOf/xz1eZdTnzn1
mVOfOfX5j1Kfs5z6zKnPnPrMqc9/iPp8zanPnPrMqc+c+sypz/8A9bn7L6M+936J+tyL/hSi
ucj8ydnP/7rip4lhbiIuTWIILykLvP0GtUGMmkf2J8RLtBN2G1/zxGftl9G/pcuXP7FvgtVL
tmHrG3Vk2bc+sX9UXmKAPrrGxuZ95R7JfvrsN55m1N+OKVmOoIZp4m1CfpYe7H3Yq9HzFbXN
AtQ2O1DLrLJap93Dib0Htc4q6VFa+ybqH3D8oMQiVHCPMq7pqXtswb6n7tFAG+9h30q10fIT
0oZH2Juov0I0sXC8WhlVq4o65dND2MNM5dNuSlXUo5gAKd9A+Qr6SVRHG3TXpN36k8fPwqO3
svkXxt37/vK3Pl9OjLs9ZGb3mBmq0N9szMWMIhb/ebsoCdhrLCObvMaMi84HdczoFOj32mjP
V35aR/Zv+Lr9K/30/8+zSvaz9JON7f24DsOqTDkedAPKE5uIgXZ2M5oOP7Bnl9/kmFjbT+4a
m995EbtG3+Mze9Y9vlteM2i/d4/s3/jVfpb56att+I79689S2//EWJgnsFMmyr3N42YF1u6Z
yPCv7AvS/WSVoaepfny/nz7zp898+us+/5X6tT9l3SPbH37vWWXVn/Snn7Xhq/3UIE73Glx4
EyokN1AhuYopft7jGsMufM9ffr+ffnaPz+aGn/bzZ/70M5/9mb/F5/HP+uHjtSCr/IhZPIkn
3VLxXAvMLVPEYl1Ef/t4//TVZ2Xe4ss/eJYf+8o/1U+/v95JGyxP+NU59G/X7PfG3Xf8xQMn
59gr87Yi/hKwv1ilgT8fzC3x32D76efj5jv7gq8+66/NT3/rT98r/7E/fT7H/eZv+Mo83gCr
F0Z7lxGvVwfgsw6Zz/JIBWn07nmAfr/7ypjI9qd/Zh7/jX76yV73N9bDz/bjv7l3+fw5HCum
scfKNZbrXoAnnLK/CO/3vr/IXvhn+4r4c/rMn/72Wf1k3H53//SzOfJ7c8t35vG/naelDTOm
Nm35KhjbBitmyTndIVjifrRj/rv55at7k++9t/ze3uMnz/K773c/2+t+b/77zjz+VX+zeS/k
HgW8B/cpp6I9Vz7kfaohJh5xVpl9Pv6b7y0/Wau+O4//3vz183OVf6Kffr7effY7q6SqZf3h
BfaQFWI95lckn6fkL8o+m3Zr1ff24z8blz9dkz/rp9/cH/10P/6b/fST+ev9fupFz7jL1xTx
brSd8a5tcmssvvh97qvP+m/66W/Ppn/qT7+5P/qn3oP/6f16lb9zyl73Be9GHX43atA3OZdD
pIUcR1nfnH+yd/nKPP63a8VvvNf8bF/wz6x33zkvMGzm1g/Ox7POjqrkC2PmOiU/Wh+Kn1XO
BSzXPDAf+t788tM92nfXoq/50+/tG377veW3zr+/+x3h7/3l5X+u6N9y9jNnP3P2M2c/c/Yz
Zz9z9jNnP3P2M2c/c/YzZz9z9jNnP3P2M2c/c/YzZz9z9vO/xH7u/cvYz/1fYj/3c/YzZz/B
fjZo1hGNnhZ/9yiz7qeZnZvI//4ETc4+dD9D8uEh60WIrucN7C0eoeY7XRnlX2Hvst0jfTGt
+7lPWehtbIoP3c590vUccN5z0YZYQRviBnaTR7oMnbRL/o1r6IKaLwNl5KgXTc8+cpb7rMlp
Y6U81uX06H1LdDtbyA1qVHNm0FM6Rh79GttNzt0Z8nLKPS6U7ucQ+mA92G9QvkXvNLaf3mIM
2k7kEU3+hn7MDJmJ5hH2akGqUAG/IQtjdobyw+iqJvfzgtks03Kx++C7etH/nXMbWpQB1eoJ
XCndqmb06+Z8jz1cc0xEqM0j/ch1mC90Df4O14a9QjSla4PEWL/iW94x+uExsgecs/eK+6lL
p5Gir2P7KWBtvhH3dYv2HbavT2C/Jj+zDMgOnuUL7MdRG+RZjvEs27APUL/ZE4o/vaGNba5f
dGEa8KdLXDMlTb4K1WHWlgErLGyRoovpsXXkqxV61v3o6gHVdEeKAy06HTknuxmXp2S/o/rF
XifGwJ7UHnB5o79k2rQVtaFBu9rz6AlUqOZT1tz0SbXO6noeQLcziMbQKetZHkK38wT28H+2
Uf4hZTc+vw3d0DHs10r306Ns26INOkQbtqJ+snV0uQ3P0d8uUYdR4bBt6Ed/xH4DewWamj38
RjM3SP11aHaayMgz1h19ielZ9nCNaIs+02h8375DT1A0N532aBDNSaIL2oH9AG0M0QYTJy71
HyrdT3PNA66Z45pjvoc5NazjHk8pu8mVfQn7LdpwCn3VGn6Dtp+jfF39hmJMH/W9a8R+xrog
ptd3+busr3TMzsHi1RAn4NPOaAyNoAnPLbuISfsDe5XL237qEUNo54cK4tJuoPdWI6UDW8cZ
+LBXxCnVI7swHmPEMa05rnZGOlIjaNYteP5bRvWHzKD1eI4VXeI7Xq9C6DQafa4rXq/a0Gk0
eap9xN7NoM13izz3U6yXh1hzj6AZVYG2TZNOwYb85Ua0b4wW0lrlV75h/RzT0hvoKoi+YC36
txOsh6LBs8taajOa7aZYB0QLacx2q4IpWkk9aN/ss8bPjNTEnc6j1q3qRz2y5t9xwTpDZuxe
KX3BkONK7vE7G6l+MP3sI15+De3RM2iT1qER6yuN1/OYjmyddV7NNdvQNz2BxmoNGqw2f7ut
YwqdWaMHnm7DKcqH0In1aBYXzSlpo1H1GiEXgujIxq+psE5sg7xE2tiGhqvU4ewD3pmJfQl7
CeUHqD9Q/Rik7LafAtVPdVwzwj0C6Mj6lCdftGWkHwLoyIrd7q/S/WR00h4Qt3LP+8w+KXCL
XfK/x68xNd9Da+0eWka77NNa8/cebbyH1m1Laf46TeE76Bq30E8V1tu1+45ijOGfo44A11xB
D1fb26k6ZtBOdv5mtftCzE9z9OMko5+lH03545gusa5jjWtO0YYj/M4Q/pbl825M2JklOWbi
Y+I5NSZk3PmJa0aspyR73axxeQF/q7O/NWhXNs7wl1flLw/v2htgie95DluzHtKMTk5Fk2BT
aRtPoG3s9J33lTayszdhf4Bday8Pod21UPa4fvN5oo4Bq4TG67DfqcX+BH9rK38r4B5a53r4
gd2Vd/rycs0ftKGtNKIraMMz7Foruwn7K/xFdLIbMZ3sV6Vz7Wf8xkJsfupirq9Gz0zaWFRa
2k7n+kT5Sytzfnn4wG7eyO6hWXcPLbgux7T5Cd2qsdJ8crotdaXXVIRGj9NECKB5MITmQQUa
Yp7SB2ujfNpu8+5oHY8K9G08pS2ziXGX9mnbD2GGvfSBPT5mPGhPeNBRkxhqeVY+NFc81m2x
eXWkjVXocLhx6ZE/yP5L+smHdoSn9CfqqF/bL1C+EdOFqUCnw1M6HO+tR+/7i9U4vIe+/C77
izmVuldjQtj0JeLpm+inSkxn6AXaMR2lb1NRWkhF6JUMoTVSgP0B5VtKu8bZn6Dj0WbtG1kv
RcdR63g0oBtVUfo5l0pXr/SB3ZX36ARhDB3aCexrlG+n2mCeWhn2UUIvbgnOf4prpkqTZZKw
W41ppwnl7EXYZ0qfsIh+PE/YtS9IDPUu9Gs2P9nfhErr6B7ax4fQQvLofchGJS0574WhMsbI
2SU6jQPoPDq7z984JjjXKPI1Zv4Ycxv38TvfMK46mDuqPO603c7TB9CJdVpuk4x+ulVaS3p+
aimtx+tP+jpdR7z8vdL/WkL/a5Ww6zGRtGt/us8cN/eZdtfGpw/GnbPHy783t9zH/ClrfxPS
Fwv7flYjf/Hojeea51hzvlHi97MN5nnMSLjGmGjyGVmT2Xb7niwx2PesSW7u34O28jXroxbY
55r8ntqjrxhDjny6Y3/rUeY16081Pms0bbyDrvAuryWmPVds78DepLPUgE//xH4M+x5lbpP5
qUYZ6Oyz2kQbQtrL272u6ApXopnTaZqLfmqDdmBDjngTHdkZ68jar8iig71WfVDid9xuZD/h
cVeO6cg2WUd2RjsX6csA79J9vGv3o18p79L70LG+hI51m9lOq824VKzNlNeJLdhL6KfDqP6S
6qcbPnPwKAvYmPd4DX7e7cha57mhSjH3Vi9XNM1NP7WQb++a7eb0tQhN4T7ql3OVXbDvXVrB
bD+egl2wzPOKzxQaURtEb3cf/XjD5x5m/3QPffkX6Fi7cxOjJ37O5bfwLDdYQ9qqFV+ocxXZ
u5RUP7WjOkVnuoU6tlgX3fSjnM2YGfcGOtbiD2bEi65xB7/hDBrURn32BGf0N+B0p9zPVfSB
OTOx/hRwTi3RHTYnz6Jx34S9ofzlis/ZKuqcbQn9+DrrNzf4bGfBEYtNaApvQYP6Gf005pxd
wqbfQ0O6h7Mdd/ZjFN073IYuNKY91rg35Z+ifxEttwVy+0yxtxlhPXuAryx4fjL2HvdBhc/p
5Ayry33tkZ63aNyf4BzNh8Z0J/INsc/hT2s8a8McneE9+FadNa6ZmazBF7bhCwMuL+fju+wP
PukhOl5nxXPoIeaGAzzLXWhIt+m0UPpxiTyVwvE26W1nyBFjch46Yq1uM/9V0I9VZqsKvB+X
a9rR/QbcxlfUcRi1ccjvNTfYezi7+b5R5jbUcJ45hnb7NJo71tCvb+M84gp5d46VbrrJKdrA
O6bMTwv2uRmdPXe5jSOsZwG9TQecq1P2Jpdo45L5eHPWeMFa3FYP3PrCHn3BDfhLoczj09h6
V1P+cg9/GGBueMR5ZZ92BnZ+6aMfzEmGaBweYn5ao/wY5XuseW6eZRX+2uL7i97uIfzpCW0M
MUd2iGuS9UjOfTs4FzbfsafQL5T5Z4RzYU/NwTvopxHPPTPK7XrM9+/E/GmIvFsB+bL1l22w
wlW1L6jgm3Ib/XRD3wysP91wvmNTj+Q7XiA3rJnfatConnP9U9a3FwZNfK4a9es1/w6zSylh
bzHgZxWAT3XfEQLw8X5U0xJr0YrHZR1rtjlDk7mnruaeCj8HD/O4aNA38aw2cIbfxfzS4edt
2vXKew8/6rmkP9gcIqJhP8f8M4Qv9KMWnOAdVXzhiPcl8t18N2M9WsAfzE5qyr/jEL9zJ/q3
OeYn2bs04S99+IvPa5VH35QWOAcs4ZzvBOeARbDE9rxxF9+Me/CXOdajRXT9NPYO6tGzcnrh
k8Q7qrMn32Gd3uUa9qOYfnMInVhf6X46/WWtrzzMsAf87hQ/k6jhvcaHdqmn9DIDdebhqzMR
/d6SfU03dW5ilaPj5yq6fJY9u7xro7bbcff9Ot5rg9n/5LqfOfuZs585+5mznzn7mbOfOfuZ
s585+5mznzn7mbOfOfuZs585+5mznzn7mbOf/z32c/9fxn6Wf4n9LOfsZ85+4vy3QnyY/ebw
GO0PA3CRRf6GNURMxw7YzmFkL3GsQojvsnXY79hudpTn+K7SgL2A8j2iPHQswhG+XxfxHW3N
bKeZQ4XdPGd203KREn/zDHsBbGeP2VH7LU/Y0Apzl2YF6oLDOwK3GTB3ab/N6Gscu9kHm2kU
XoTH6aKO46j3fY53WIIn3IV9jvINsKHmjUXqX3F58z3SB0/YYz3LBbfzDnkzn/ibpXn7nYPd
vFN5NWvQGRI9y03WBbU5WEPwPq58g79vm69KUn8TdrMT1Hk5t+gaj2M/JS535906tN2jk40a
vpnOocV2jLydogtaVdqkZWXv8W8w0SFa93MXv7NHHIOtYwn7DnQ7e6xdauo4Rz9toXyX9VUt
hSXli1zeo/lX6h+nykusubtmimtMnLY875Di8m086QG+RxZ43BiN0h6+HR+ASwowLouwr2G/
4PLmVOBF1W/adMB9/UjRAvY7mZn3BnxKaWI/O+RD59G/2v3+H7I/0zmesfd4xKftM5RvRL99
wnuhNtfvU4zXmJnJMtmFGXLX7OCaefSbJuBHJ+BHxX6NNrSi/z9tf+B7uPI79C1dfsMz2833
8wcub2I+TJukjm3U0SMuxV5znGHv0s5D6hB7Cb9Bl79J2S2/OmH+9Q1t3Ff95K55xlfwDsdt
Tvmdth756oDfRj62u/JmnhD7ZqJ8j8n/KbXRj2bOQ/aVM+6nBTjarGvEbk5fyjzPLxHf9xb5
Y4FjFQo8zxtKuY/45APEg425fECUrJ1jfbLbuJKA7BJTtuY6DLct1xzwPTy6VuwT3GOCe4Ro
ozmtFfsR38OMuy7aMIN9yr/Rjss+uHI77gocvzfma0ysgNyjAPsF38P06Bp17ME+Qz8adak+
ryUh2jDHb2jgN4jdxheOVT+Z+UGu6eOaBfqpyb+zQeuo2G/wO01MlNjPM+wtilWz9hnsK/zG
luqDS2Y/RS9gB/F/J7H4vwBxHzKPX3Fsi4nHusXeRmJfWlRackQHiJcfQmN6HzFpc4orGrGS
81DFtiwQ795HHbfRHSTu/xlx2lPYzarS5d/QQCxDhewD8n6fY1fMSaZwdGOKIrI8zpxjXn3y
cNnb2O8usp75iIWaIfd5A/YXWm3sHm3A9goR2WOOUXx51245FKm/Tb0s+y8pf8/123lc6rD5
OaSOB7RBnoWNIxL7ivvd9MM+yl/jHrfcxhlnxpB4rhn3455a01+xZq9i+wK37jcif1kiR/wK
Ma+78Ic59iZ3FIFjmZ8xxzCa2NcKP6sSRabYOO4Ft7FHJ2mSJ2XAe8Aqxe04Nr1AcSgNeq5y
jaHRJC/FC9dh+mnAbdyOSsl5woTiW+zcPoDuesD9bNZxn9twRHbL0BbYbvrI2e1ZxphjNRd8
TY3v0aBdotRxgnvUojHkg02X8iYiKcRv8PlZVVF+jjY0aRckcdxSfsXl7bhrcR0e+aTU8Yx7
dMg/7bOcwL6DNvai+nyMG7nHcfRcJKb/hmOHTSzoAjGKK+zX7xEjaZnGW3BFU57jjC/UEAc5
hM8W2F9MLGqV6xiTn9h49wD9UMazLOI3PEXX+ch543E/LVO+IPPTHHU8pZ6lexb2TS/Z12bc
rthepciHMZ+ESxs7/Kzi9if4iitvnpP40/vX7KaeZVYbRkwnyrMe4lkGsL+oNs5h78H+yv4m
+/Em7jHCNUW0QdcRqDp2+Fl3aZ209iOKHbYx/TtY028QR9kjHxjQLFKCr8w5HtWsI6ZNQ57r
HyjCz7bB/Nf2k/n6WeA4yQL0UOaYf+7In+x77hiM7DrjN/qwG8pByp+g/Jzrd+OugrwUcs0b
X2Pf5yt4nxf7LkV7Ju3X8HmzqjS5HyewT1C+wOVtHid3f+tP8TbYZ5muYwu/s8u/wX61GICZ
dm0sovwG7Jtog0dne0POoDMAGzpWsZymL6s4N5FrGswmmDu/Yi+7iVjzIbGIktdC+IoH+MsT
+4vlDi4R7z5k+zHRCzZW9Bzr3Qv3U4EZD/kdTdWXN+inV34WtqT00zRjTHjczzbiZ4BcUgvk
AHD+9Ip+nHH9wi64NgQpf7DzdEXN08JnjcEKzxPPasDt6aaeVZP6wJ6ZFBAL2oV9jn6Sdb2L
cZF+lkPcw6ypVZyhif0U92jR+8+Qv7Lq5yCsXog2DGhtsLHBDcV41DC/VOidVuoQ1qUX/emD
wRBG7Q1rkWHILsEKj3iOPaQzFmtfYm9TI38a8dwx5f36ks8rhEGT9cz05YR9dk7zU4P3EQGf
wy2gffzCv7Oq+tHH/snm/7JteED5dlR+iPxqAcbMEDm3CtiPW59N11Hne9hzvAD+IHVs8rOa
UR9WMW6kjbv4DcYfq2rucHNwl/31XNn1uNvBPXrscw3iFQY4jxyDhZE2+szmir8NsUcL+Fn8
wW9Y4jca8kF8oQZfOeG5RXKMXPA7pOkHeTfao/Eo+jiXyDU3xv5pif1TE+8UF7BvRSMh5Dl4
DfsR2e2aHeKd4QX7+ROONR/ze+iEr2ngHhXqHeHYiim7TzPCmBmNIva6c76HT6NZ9uMT5KEL
oY+6AXuPf6MwQyu+h/GC5DUz2pEMcWYh9g7aWCWiSJhFZw8T5W3chfyGNrfR9E5Rldf9pK+Z
4prVl+wjmpUm6Kcn4pZszoglzkRWzMEZIvgIvOId7JppNJmrLsAMScz9Cr+zRS0Y8lvUGCxw
iPe/EM96AfsC9gaNBFf/mBm0rGcdop/izzv9LHU/zaik2Fso76ENHn5DlSh3mTsmvB/v0y7c
+nyJ7CPO9eL24/qardQ1M87o58ZdwLlaiu/a7ZnFku3m9FTq/5NRXuw2UsH2k4z9Ir/79Gjm
k2vG4AXlbNpwvofI47RELqkSn+H7rCPbYPZK3jmmYD9bYD+XYG0O+FnKuW8ZY7uNZ3XwxbFt
6ev4uMseEzYWTuxNzG/afhYbdyH8RT+LR/R1iZ+l6ccJnsVFqh/tHCrlT2HfxrPs0inBe3Z5
b1knrpF52Mc8PFDz8Od2u8dL2m0EUNJu2niuymt/0tc8IQ+A40vLyLfXYw7Xo/cz4Sr3kcvO
rFUX4L9ukX92iWd9jme1/e483s2cp0PkHF2ijkvYa7D7aq3owV7BOuCpuSVr7tC+EO+nAsZV
l95u7TVdPKtXft6W2ovb7R5P5o6O8scW7C/wJ7E3OLdGvH5hPz+6Jsuu72Ha2EUbqhltaKv5
yZX/A3/T5S/Bftp3wFJCJ9aeZy6Qd+Iee4tDfHP2Uv7ifCHuL19ds4VBe8nwlw2M/b76HVlz
aI9OzuxvuMuYG7p0GiP5FuQ5/IG9jXWkwkzjGDkcl7imiTpeP7DbOpL2GeUYed+eVf+Ic5T4
6tzX3ePpkzY8fdKGj+3mFHOB95Yp3v+ewAJ2Y/4U0p5DeOYLfK+9xXvwEmfsE/jDEM86wFri
8Vrz/tzgYy9cSj1rOfedwF+uvrQW6Hl8Rt4b76cR57SRfjqHfaHsIXK1FPEs57H56RbzS1Pd
4/z/it1+M9L+1OQ50L43fLcOXd7MtVc5+5mznzn7mbOfOfuZs585+5mznzn7mbOfOfuZs585
+5mznzn7mbOfOfuZs585+/mfYz/L/zL2s8jl/o7+3Pqf/xPVk9OfOf0pyp8+0YOSObjFp+XF
6DcU+Qv3CtlmOyAz66zKaXNlXiBi9AgU2hJfbrugQ09h13Sojy+7uzH6s4BrPNCdpuYjUD1L
RNYuofwZgP68h/KnydB6ia+FUn6b7TYa6xLRWEeI1ioqGqYHddEq+aeoidR4JjdqIHFlUPvF
8AZqbY4ObYH+HINANWpKM0REHINk2YIyaMh2Uf6cQy3NEQ67iPh8AFG4CzKyp4jDK5Tf5oy3
NtO0lL9T1GQD9ieUf0L9+2yX6JYKrnlWdewk6ni/jVew3yhCw5GXW7CfKLKyAfLSkZ1D9NOI
NTglivoG19Rhf0EbOhyLZHx2A/YnlRn4BvYS2vjE9WfZdXnJAP+Ea/ZQxwnopwblo5Vs2QdQ
zwqguLuC/QDk5hDkZkDaC0PWCxX7AejRGmVUl/o1/WmIWyGz36hdQjVapcY9+jJdJfsR2XeI
ohW7D3KySzF5tvwb2TtMLQ5BAwqxeAaqMWRyU6hrucanL5xjqF5OoEg5gSKl1DEFeVmn6Aht
79CJdRnlq7A/wX4LMrOF8uZZCv3Zo+cphGkblGyFNI2t/RFtzLa78h20ocrR1ZZAFUq2E808
Qof20MY3rt9+DepwP8SvKfI9zLg4wj1OcY8t9az+fGjvgcKt0jdla9/Bb+zhNwpdJdfs4nfK
Nc80N4h9G0RyP/qv+GwD1GIFxKHHZKbNfH6AzOlCNfogDq32U4HXqrGKeq2AOjSM8AGi8gsg
UM9xjydFoI5hL6F8AfYu6M8qqEVt74FgDZjM9CgyV+hPG8k4xjWOMO3AfoC5IeTfYL9Gye+c
4B4hyEyzJkv5Q9ChIX6jWXsPkIl6ofqppkjaOa5x85NhIPtQTjhAhHEB9jLK/0H5U7SxDkLV
J10koSLHIFyXKD+O0Z/PoD/NV/YO1/EG+rPKWcPNuBpBOeEImc2N4ugLskYIdXQJuqHKVNCM
8t17WC/7UOB5i1GyC4ocsCdncs1r1JoSrwXP0fwr0Zh9qGpW0U87XN6cyUn5UlTe+byHDO9C
eE1AgNXpG4ldR2r89mmvuWZi0NJ0Qgyegii8YUpsRnHAaYrsAURhm75nOTorAJ0lEVtD9FMd
9gK30fZTF/eoUl8HvK4XEAm5gv0Z9g200cwN0g+OMqsy4WWV2X0o911jTExBNe4imnTBUUBj
KJLI865hj7dAFFAZUatdiv8Sfxoism0MCmQFGsbRehupfvaYIhGlj2vlT63of5vYv/RBBgTY
R4bcDz7F88SftfG3aeJZCNkkUWlrtCFEG31F9AjZaf5V058V1deOKOygjgDjxqdYG1vHDPYm
aLwKaD2z0g4QXTdGNKejSyuwj2L0Z0iEvyPVxpjDQt7frEGxbsF+iXsYRSIhTIeKinT05yGi
hJpEf4oik+zHnapCGfTngNWNy4i4ChFhPEQEcsBRrz6oIkuBCIE6RhSiIw6PM8Z+BePS9pMo
OmmauMW0cHxsluFPPsWcCi0jbeinaGDXz3ESOOR+TNLEAcaUD/s45k9j+IMmjrupOpJEcpb9
/AOieUZ7ZR/rXdJXZL2b4Jol2qiJ5on6HQOlbCU03iHoT0dnvUXPrczvwSeghQ/gKyegbULS
pB8yr2a/oAfcT3Oo2T5zlLRPLLsoCc1BRwVMDJo5NORnvU3tDlitwan4iP2Ky9tv7mOsNSHI
hLmiGg2LdQDKPsA867IZeIi2HMG+wb9hRtGRI2TeCfid4y36FyFUC1AGbSHbQQH2dvT+MIIS
m+0nUat11zzjmn3cYw17K5p9RY32AfYVZ1wwM9Vdog1W5WeO8gPUf4j7X3H9Mu4CXBPiGqN0
JoqTFzz2jTLxDFlEGiAGJQORoTtXIOh3+R2zRecf4k9D7PHGyKJUwvvlKEahTUDqVpm0teoy
Qk4OYjRxnNK39GYBUdZdrLlTjCsP9KfJ2lVB1i4hNyeK/pzRPFzhZ+HoTk0T+6A7X9DGsqI/
hR61X7hFBWislD6qyOzlKFxHds5h/xOjP7uK7jzHsxrCfgSar8aEaYMyew2gNlmAGmQR9Kej
HrfRBvMbhC7dwr7iiN+5Zb1rgf70sL95wPxiMlL1+VlMkIlgCbq8FT3hS2QnG/GzNO9e5zy/
DTkrl1VVWiBbywSZdWQtO47Rn/egMyt0L1vHGfrpjGlGq7ZdhU+m+6kd+UsVhOoAe+mxUgaV
9fI81Y+yz5zimlCRtlnPwpGXd2hjk95VbRsnsF+D7mzAXyoUfyGZd8ZQmh3C7sf86YrvEa+j
D/u9Ikydz1bhDyW0scf7Bo+z5AglK1klPFZJtLF313i/bMTe7y7gL3dQjXrG3qULf6koMvIB
5FMLVGJFUYv3iHhvgZ6yCqxCdhax/1pjP76M0VWHIG5Cpu1s5htpwwGi7kMQOVYJW5T5HM23
QlT+kaK3irA7yqOD8lVFecw4S46+ZsDZPELQ5UNQ02Psp5ewO/Kyoqigr9r7itbbjFEemyBm
+oqo2UvZZ7Tnd3WM8W4VYh85YrrTrFBCf7agQlZV9jsaryNm2kuKrroA/XkDNe5z+EMd/uAr
+uocv7MOIkfbj1A+hL94lJNJ6Cwp7zMB1iAP0fRngOedfpZ2f+PISEfsOHKgCHKgq8inkaK3
HPnknlUf9leuX+gqR9u1cY83RXE4e0PVEcI+T5TX97AZQuLlbSzLJGG3fq79KX1Ng9hkuccz
7EE0jg+5H69Af1ZZBdEqzU6gvnyLM7QVvhk9IaPoPt6zGzym5JzO0XaOFm6BpqsoUneR8of4
2B+kxu2M2f/3xkx8TBViNMy+ou3WGf30pEi3FUiUXdxjjXu0FZHznLLb/ZXYHen7qKghmxX0
/Wts1ob4PeTbmMsqKjTN+tt2Owu4+rU/rTAuWtHIOsBas8T5UJP3DR3OfBBXF70D/VmDkqPP
5zJ6XHv8hqmfdXIej8/TzdQ87eZIu88cQ7lzifMpR7lew76tSF//g7nD+YLNfvZeP7m+dATY
nSKXyqjjDOVvQQQ2QW1X6KTjI3u6vNBVH11jM3zE7Za8TNptFtuk3WZIS9e/VPSWK78RU/58
hGpmC/RnhXaocnbcQtasFr4pT1P+8r01vZlak+U75zDhL3oednOD9UNHbzqKNkzMHXG7HrdD
1L9APzXU3NKK+dMcz6LBPmvP7rLs/gd2m50sbrffB4sf2mcxf2qgnyq0R/u8juw22Pee5D20
3TwHUfU0ysby/niP84b7mPLnxv+cqPnpQinmyplDEVn7HHV9ryj/5L7BzQ0SPxDfN7h9gX7W
QsmW0A/bah7PWgueU/O8nht8lZniEv5Shz/5iiY+Qxvr2Pv4HF8g15xj/qmjDb7KLHGqskKU
E3abBSn7Huk21DD3ZNlFYf6jezj7e/fQv2Ejpz//n6M//1nSMqc/c/ozpz//jv78Z0nLnP78
30N/HnxAfw5y+jOnP39Mf/7T5GVOf/7voD/PPqQ/Vzn9mdOfP6Q//2nSMqc///fQn8/v0p+F
nP7M6c+c/vxfR38a2vLfxn8Wf4n/LOb8Z85/gv8031zu+Dx8H/ynU//0eZR59NVX1Dt7rMxp
GQn5NrsP+4KUHwKOP5ZvcWXYX1C+C37UMBaa/yxzHTbO+ZLbsAl+07CMokS2Bv95BTbzhflN
yx5IXL/jOz1mLz26doZ4dmEzfbbL92N3zQLXtKHOaWK1Z2ij2CfMb1qV1Bl4GOE7L9CGBvhR
ow5zjO+uW+r7zgxxZ5ZrlPjdBn9Hb1DErcSezREPvsP2OsWg2We9hfLn0d2G/G3kEPYdVf4Y
5TcQ31eBfUb+47731TLbkK7DJwXSgJXt7tCG+0QbLQe7A3sF9keUP8FvqKEPhPOQOg7RDyHp
j9lrjlHHIfejR7qbYh+i/AHaEJBCypBPq+ZQ6JLnEKjf0FLlj5VqXBD9OrmmjzpMHuAXHndz
xIPXKdLajokFsU9WI7ON7MEjMMtjZqO60YzQRtbuEbiiMZc3mcvbqN9yaKJuV0Ab9sBnDsAU
1sFG+uASzZmV8HwdZa9CPXQBe1Opf1bBdtZR/4Dt0k9OndMpkC7AHTahrFkh3Qd7j1vwn22K
F9T2Dr3lShuaYBJ1+Ve2m+/012AWFzH1z12l/vkH15wr9c4u2MttVcf75XdIFcWpewq7ab5v
Hqbsmwn1z008ixrUO43y6zRVxybaoO3bUPfsonzI8bQ2ylyUO09S9hlRgFJ+HFP/bCiF0AfU
MYe9CWanSnSNKDg47sdxHl2wKI4bWoA1aSsFL0+pFQWxOCCnkHWOePNXFbPuYr33EZv7gthb
Dwo3PscvSUz8kNtQZHuVIhbtuK1xHPWMsukLa3cCXk/Gvg+lDA+ZmgfI1Bx8yW6j5OL2z+q3
sbtxbqiMa15xzROYP5N93FN9LUxggBhCP2G3MYSFhN2qWw2w3i0QB7QC7zfjeVyyvB9zXKrR
3q6Dpb3CHFniOOt2dP0FOA6JA9pCXJmPOEer7ypqj0WwUUvYXaxSIxZ/5yNmwUTySh0B4ng8
xAF5Kh6zgpgJbe9n2PtgeY1XCif7ChXVDiviWuUEzRO/gvftgPetUiRe2l7KsBfA4naZ9bVs
wQGU7QLsr9Zo4ynK78R44i5Udc0+L3nNjJQw0vZdtKEHttvw5WLfQxt6rFbrUSTyElnim8wv
tJWamo2jXkIFdcXX1KPfdA51mFu294l3t/OTe1Y7eFY9PKsqYght7wUcj+7sQ9hdLGU9Fi+l
fW6U4U/aZ89SdVgaUWKRHlP97PrR5tc4QC6UQuZz0P60Cz69B4Zd6kjal6jjMfWsTI/6sL+h
Dft4ln0oKFejlom9zG2U9W6FOnZxjw38zr7y6Q3U4SEeylPPIlDxniUoklxBkeQa/rRNUcUB
60VdIZ7K8p/CRzX53amh4p328azOETMqMVmW53OxSku8M5Rgf4D9GL+hht/gq5jTY6U2ZDn+
AbjnMfbLRXCuLht+JeWzHlM0Q34DkvIttLEC1QBt7+A3VnF/LxFHnT0u3LjpIabLjSufYylH
rObhY9+Q/g1DFa/eVCzvGEquup8CFR/XwTVj9EOIOGttb8AffNJykrwSEsPcYrvZF1jVaI/V
HCVnzJTnlhA8TZXPEV2c4ESx3RIDuKXUNooZdhef96Bic128+YWKvXUxhGvEIDqFibuE+sIa
dTj1lqmKvxsm/M3aQ+Q5KsJ++4lPp/3V2M/VmND9dKJi/JofjKu43cVCXqhx+ZIxbi/Rhjrm
WN0H85iKTkM9i66KlZyCGRxxTLz5HRLDfEZvR9afWshJdYS5ZRdrkZmfzuFvEsNcB99QUfzD
U0I1zilcOYWse6WA5fioJuo4VKomWfa+4qsck+MUtELYS7F+6qr16lLF1TtFpDliZ89Sdo8U
JePlR6xS6GO9G2CtcrG7SXsDeWvcWuBi+4uoY604ELdHc6pNzxnl+4hxrvL8JudbYj/PsBc4
d4Wsdxscx2xG5AIs7wrcYQ3+dIgYZqODWwLDdaHG9pj5zhAx83PwesfKXoR9Dd7vIqHWuIQa
Yxe8XkepDC4TPpntb/bdS/xlpvwtRNx+CPW9DaWct4yp67lY7V3F9Swz+nojZXfl4/fwFDfk
uCMfv2FT7fe1XXNoHviCvlLycW3wlarc6gO7rSnehngb+4h590i5XHjmFThZm9/iAHPkHf+O
AfvLjBQhL8CfB3gvmeMMLAADZmoTdnzIDJjJE3CI/XaI/GUvbO8RTyYMvY2FGjNLO+d35Rrp
ygoXHUI1bo58Bme85lZIQVe46ResyY/Yw5WQi+A1+hdh7HfAkbhcBZexfAd1ysBk+2GbrrE5
OuaYxxuwn6GOI1aZtfPeAY8JD+UHbDf9fIZ8CVso34l+g/Dp+1xe+HSpo83XWG70APym1FGD
3add+JCjWKX8ZmSXfAa7dHZpVbyu8O50x3mUWtG/NjB3XPNzGBEF5vqpxvkIPKYj7bgI+F3d
7AhFXfgEuVDKYKKrzMDbtUa47QfkAQigRG2jcEXleQyl6hC5BuYxVfBrXGP2RxXM9U4dXc52
zHpWxfzjVL2d/QWc/hT2mso1ME38hgHP6V3FE69RRzt1TZZdcqDF22jH9gBKZosM+zTT/qJ+
Y1ztOoDPdTPq8FW+givsVWfIo/RCGSfsPrSCteKeCC37znCPd4ITfAtpEnsvatvnMRXnGo+b
AXINDJBroIG+tkr3BX5XdyrOXeSVWOJZO4X3vsrVtIPyh8j5UIdqeIVVUuVZXMJnm6za3aBz
kwFyghagNL2EWrWPs8Aq5/+Zcb4R2aMNVd6sLvY2VZV3S75rxf1pznVY9fQC700C5GNx55Un
uMctcgX0WGnaqqfLeWaI80rLYtk2nuM5OHtICnKSP0jnhTjDNX3OTWHV9RY4K2zivHIL7x0T
2E+i3yzvbxfIjXqolM0LrE7cp8xdTtF7AUXvKfrJ7C1qYHGHKh/UBPnDQrCT0k9OcdvHua5H
bQmQ02qIvUuAnFVD5ItyyuVOGX2P+yngddmpdq/gD4ew+7D3Vf6LG/hsUeXHaMLuwRf+YNy2
kGfEjokCK+ctlD81cf5dodOLAvKLdWPjzr77uPwXLj/GKlF+wIR2F++gVXyrlfrXmJ/aKn+H
VUm9xu90uZa2cLZTRX6LEu1R7Zrs/GUX88tFdI859+Oczo0bnItM2rhgf2rCnyo0JsbwhQnm
pw7dKzmutAq8U3h/Rj9swO6xSr3dC4u/jJQCfBHfGGuZ/hTCVxbwJz3/2H1mug2ujV2sd1W1
Fj1h/mkhr434i+QNlGc5zPCVufInewb2sb904Q+esgfYX60T87zkmezijKyKfAjXPPZN3q0S
n4/vcp7bKqt/XiOH9ZT9pUlZ9yRfwZ0694i/x8qZrOQeTL4H2zU7+Z4cf+fYVuqfWhW8p1TB
L5X6ZzHxnuveg0e8K5bvKe5c5k6x5Y7TbybOfuzYX2ae/ej34Bu0QV8zTp0fxc+XnJL0UpUf
JuzJ+ocflE+fPx19qQ3JMy7HGz/QXjfnP3P+M+c/c/4z5z9z/jPnP3P+M+c/c/4z5z9z/jPn
P3P+M+c/c/4z5z9z/jPnP/9r/GfxX8d/bv0S/7mV8585/6n0PxfgP5vgP99Y/9NyZqL/6YHf
DFj/c0ZfhkT/sw128xj8Z535TrOrbMK+ZP7TsioX4ECE/7SsSBE6hC9gUJ1+Z4/5T/uN6BLx
nEf4TiV8aIv1Q+139CNosyzBNywRa3mWsgu/4K5Z4x4baIM5rRD+8wB8Zx36nhWlD/oKvnMA
PtR875NvlkewH4MvNTn/HxA3q/nPKbOTph9a+GZ4Ce7wCGxkyPynjSWbI8Z5B/bDDC7ySNkd
u3mF+o9j/GcN/GdWG0y8gOMezxV7eYd7OHbyEOXH+A1B9AQDxI7M8Z3esZmuD7xYP/XAfxpC
RL69bsPeRT9WUYd5D5gjlnsH3/rvYb//xH6H+luxfqrgd1oFH4lpX7A2XTd63sJvDsF3/on+
u+bv5BO2m3Ej9hXb7bhq87g6h/0B/GgnukM79p1dGNFdMKQdih2wbOQ29D1fod9pIuNE/7MN
fc8d6IO26WuntY9QvkCRpFX6Dn8AfdBbpS96TnaJ5/zDddhI9zG/gwn/GYCt9JV25gE0J0Ow
mZoxPQajmmZQe3SSJOXrqF90dKSOG/CZLaUhWkYdV+A7m6ydGWdQXfk0g9ohzxEGtRWtC8LA
rlH/Sul/mmscJ1vANQ9Ko/QgYe/Qt/4yNEbbYFQrmfbbDPur0hetwt6M9VNB6Zi6Ogaqrxf4
NruCzuA8k2ucZzCHu+AaPeZHLRs1gB5IQfGfdWZERQ9tjBicJvKTV5Qmm+Q7GCMurIR4hj3E
K2wivqXK8VT2xHaIvN0FzC1T/IZXfq8S/uka7NICGoBFso/oDfIgYbdxrUn7jGLx3y/v7LYN
faxlB2q96ytdS8dveuA37emr7esunoUPrUN7cmDLD1G+Cn7UlZc22mdZBafmdBAfeB5f8Fqx
w3E6bcopLvuCK8T2i65Ak3bB9lm9gP+cYS3pQqPUnGgcID5mgX2Bs1+l7Gmu0bGPRbBuXdZR
bZBnHCAG2fGbRRUbd4C9xxja5UvoPp2g/BK8XhN8aIV1Tw4QzxRkXpOsw6OYiT6PuyO04QZt
bHIb7bg8QNzYGPurOepfwL7i+wtP7K55QBvu0cYWM6QesUsH0Lcq4B5llH/FPR7RRjN7ie5u
k9jOEc3BTY7vM3qNE/ANmv+8jTxmwnGpF9jrHoDRqjHPp5nBKo0miaMeY1y5Z1nGb9BM4iqD
a8z2p7hPbqMfNIt7lemzYaKf3u9Hp9t7r+z6OWl/eoDPtcD7fvYsKkrbd53yaUsgHSDubIzy
Lxn255g/daCBXGVdc+HLZVw5brqKOl7wO4WJtnzCGfQbmjw3iCaJ1RBcgn+f8tzSI+LczvOj
GP85IWUAu6d3rO7eB9yis2ueOM5OOu6oqdjLKezXKbvsM1eJOjSfGa8jUNpQzmfPP2Bx43z6
W8oeL78b44k/GzceYtc81Q9OM+kjlteuNUuUnyfKa7uLy5drergmRBt8xM9JrgDbT5JroE+z
s8RRC5/ls7+Y9ekJ/GcFc8s183ye0pAQHWe5x0xpZTgGNc0Tz2LcYimDN66B5fVJUynOXmbZ
NbsZ54njLG0LfV0Bu+SxVoZlVbL8bZ2yZ/lr3B7nkXU/aeZ4/gGn7+yfjUvHE2te+Cs8seVV
5FkdqGum2CfuggsKwWg5e4dOgWQeFn/5A3/x6exBclqNEX/sNEmKWKvWsX5y+lX6mhv0Q0np
nS0Rc+pyWxRRvqu0xKYqZtWxmy5m1Y3b+1g/tZQe0NUHcalxZvlOaSY1M8rruFeno/OomGmn
j/Wi7LqfnLZKGxx/RWmKPCodL2d3zOET2qh1wMpog+a6iwm71dMuKZ1Ucz44why3UJpqwpm9
ggGbgP8062cJmpAX0HrN0tcrgd28QIzzMWKga4hx9hP85xhcYqCY4wPcQ3OwofJJ6Ye9lD86
n5ZzONFMchpcbp5/ieVj6ag9WvoaL6a7lLa78l5Ml0nrOp0nfDpZ3rWxHst38JKqw16TvEe8
jfXM8qUM+wXlfbLj9gT6xU/QOwqYLRceZgvrVYmIYrveidZ9hTXXGsyiiJ7jmPfKDWabrC6W
xOX3WNvXsiryLt5XvJ7wVzbLjryra13wOvI9mTlU8j0V8a6+RL6nDrTFDQWS1B+2TE9F6cwL
hyZMoRkdcfuIObimysfiODGXLypEvigfnJnxeblHgHvoNvRTdle+wczgAvmixO7uvwDXaPd5
Wb/DaSTLmYZlj6SOfZQfop8q9CYha+oCz3IKNnOL7SaK6Ba831TlYzHzk5yx70OP+o0ZLMuX
h9AAdHm1xqnfac9dxszaFcBgLHFuM8Z5QhE5sTxowMu+QPxhCn9pwiclP5h9txJ/6yk96zXs
e5QFxNpXGf62gzZ22V8toyG/YSuWf6yrcpSNUEeBc6A5uzCFY+7HpP0r5Y8zfmMXY8pwJnrc
bUPX27yD+ooLGoMjC5HLZAhWZAFuu4S14knx6TdgXE+Qw+gVvE2P9krij1Old12E/rljI4/A
DbWY5bXRcE5bXMaVB17YspNJbXI3bn1avRc8h4o/Nli73OrzaZ74CvdoKZ54hjpqYNkq4EM9
pWddzdQef8Qc+srzj9WNq3A/beP+f/g3yPn4PHGN3cMVkM+uDH6qjntcgZ/qgPEyz8fxowtw
bBPYS7Dv4jlU6ZkOmeDWnOwQbKRPNcv5kfCd1zSaJO+W7JVvyG6/p7Tw7nWDb2e34D8PiCC1
3732cQ44p/Nte+47hD95xPEfQvdb8hE8R9dPeT0asN14foizxhe2my9ih9CDlVwEC8oyFHDM
ywT5X0NoC8+R/6eB84Qmx/5KThiXU2GMHEKnyGcg7LBZP46ho/oHHP8WchGY1VfsR7AXkGug
Q6dz9jdUkCfgQeU7cDkRbGSkXLNCPgOz6qRzJsw5p8KMIk7j+RK03YyOY+xTX9HGG5TvIQeI
fJeaQ59YvhG2OT9rg94m53jv2KW9gfmd95yLwDyrFT+rFecimJG2r/DCFextbrFWtYgAlTPb
IXL5LlT+1i64RfOdc4BzjzH2P27NrWFMBGDHKxhXvuIej2APwer6NI8X+DuofIcIwF56/B1B
6qhj7Hqsdd+gnJ8DaGPKHGi4SFlzD1UuTNnDGX1imUMLmH9WKN9SjP0Z7EvuA+H1Jrhmgnss
0E9N5G2o0Hq3YIZU9jaGw69Az3GAM/wA+0gf81+f2E7LK+9w7IA59+2hfs1/FqOnveJ7uPWo
C/6zh/care+ZZjPjOYxcjqItpae9znhnWMfOn9rIU6S1oB/feU9Nv+c2VY607FxzTdifMnJm
1dBGnVfLamsucc0c19ypOsJEHe/n7hpmtiH8Uv1y/vSzNoSJNti8x1cU2Zrznzn/mfOfOf+Z
8585/5nznzn/mfOfOf+Z8585/5nznzn/mfOfOf+Z8585/5nzn/8t/nPrX8d/bv8S/7md8585
/wn+s0+12fPwC+LebKyR4z+HHBNvWJEjfEcvQkOrBP7T8aFj8KF1ihcbcsSi2K+g7dmEvmiF
41vkmicwpOZLzAW+MQtD2gHfWaNvcPYet2Azr6JSjm+4BFtwhHjyUGloXYK1O0JsSlHFtxhO
Q65Z4Zp9tKGPe5i3rmPE8N0grtXnb0xWwUw0cGoqpnQG7QSxT8B/mjjGbb7/kr+Ljlnr4pi/
Qfco4kC+Q82hf7cD7blD2AewF6K/TzjeoAX7BPZttpvyr4jhmaXub8+lpQ3xa9J1uDbab2U7
aMNTog2S+3fCu/EN2Nuwm2/DYu/h/n6sn55wjdECk1zP26hjjX5s4zdUKEJgzHGr0sYWt9FG
K2fZbzLtup9a+J0V0jEd8xtowD5fIxXSISsvHrDPm+yzouexJruNkz5AbNsC8XtdLu/RF3kZ
M1Le+FsPnK2Ny19wvHeBx2abYp8sl/gCPvOF+Uxn36GobOE/t8B3tulrqeX9OrAXwI/22L5D
f5P6S2yX+JYjrsNG3FqmsA02MlAaoyUwhUPmFo19D2ym5kPXqfKa/zwH91iHBqrxCc01XisN
0T4Y0g3Y54rv7KOOTqr8DPznTkyD9AbspuNLK8TJCv9ZjvGfVdzjCfd4AOfaUr/jSemgnkMn
9Qj2/Uz7W4b9D/pA7DsUWyL91KN5dg0t1TauaSqGtIB5votczffw2T32WRtT2kM+a/HXfYyZ
Po8JU34P9k0eE6L/Kdp1HtFwoq8QgOOfw96BvQqexYc2nccsnWhAlJHzvw/tBLE3wAOaWIV+
LJ5TeJcW7lEBX2VG2wFiveUeVWa87Dp8oGJvy4j37CPeU+x91F8FX+UrNmqg9PU8ikPpIy+E
1DECwxWA2THfxKSOA9hD/p1x+wRtDMFf+Yo5nKCNIev32VwDpk1XfM0T0dv2WW2wRrIf+cs1
r5ll5IFvR316xv4QRiNH8hUU8azXiBntI0awjpjSBhhUs7PRjGpJxW3sUI54GwfUZ5/1o9aU
+B4NsjfoWYjdzMiSn3zM5Y0HyD2G4GDNSfcmdHL6yAPwBu3NHXCyf8AT235wPHEBLG+A2Flf
sbwlsLoT2Gvgrn06DbP2a9hbYHkrivUtgAXuM9cteh4l5n19OrkWzewAunBNrsOnWCSJ9xwj
bmMF+xPs52hDXenVbqoYwim0hXtgE7apTQvoezaRp70HLfoleOFydGdZkwtgMM4Qv9ekbBp2
73GH+Dqns+Pi++oU2SNcUQjGbKjyQnisWdRgYkmYHKdZtA9uaA/3GEEvyI42iecM+Dc8Rv8i
ca37/Bt8IioX0Exq8rh7ZnZAnl3APjtkvZIZXTdSmkUL1pXzocVzDPsj7mGU0iXefAb7Kewh
2mB+g/TzAPWHXL/0Uwd1dFHHJpEYAZ8+DWN12LViCPsYPMsD0Us2XnMHca8VaCNUSa/Axlvt
QKenRrSL03FeIVZ7l/2hz3oeDSo5hK6l0wtyMe/P8OlLjIkAPm3IZBnXRzz27TnaJua/Ptr4
FovL98D6v2F+qWNsZ4/LI4yrGuYGy2AErO3y/ri0+gwLlB/CvoDe9fvXnKMNU8xP2v6Usrs2
NFiNOdnGOvSwfdL6ifezxAeXcY/9jHvUkXtC+mHAeW0kB1EFa+oKmiSnrFkyo997ivK3eEdd
Yc1uQst6yXoewmkIcxNSfKpogQ0Qv5uOWfdozCz4y4XjH4a83lntFXk/HEM3roT18AGxlgex
eM66ivls45ol4jl1XP492nAP1qTJPIyLGbXxvwHsLl50hPILxQ2V1P01D3Ot7jFBTOgko41N
FTN/iXvcqbj+Iu6xh/Jr2DtoY1UxP9uxfuopfmAHdfjsL5bHkz1aD/4SRNfK/mhEujJWn+8W
2ior5McIWX/Y7HWHai88Qd4ticvfj/ELjhUxM7Kv9ITGfPYj/uL4K485ENEJC6GJ6yPmVOx3
mazKS4rBsPNTFX3pk0/G43vN6trEszqGXccgr2B/xm98Us+qiefQgP1NMRZd2KcxfyohBrmP
GGUb0ZPmOEJwHFtKo2aMmPciYsW3UX4FhqKDOG2P9wL2jKyh9plV2v3Zvp5BE+ka80+bdo8S
ly/+sqS3aTsu73FGdk77eOE4znn+KkMf6w0aWi/Kn5Z8XmHOp7TO1xZy24Ssh9Wg2Uz64Q6s
SVvppVWUflUBsf9rrLlbGSyKx6xJg0/qXE6aocpb4/SjHnCPbaWp5jS0mopDc/pTa+T3eVFz
7AIaWivoFd2mnuWMYuKr0BLScfnpazx6F3fczxi/8xy/80rpgBXA0zgtsUelI1bnePZ+VKuc
/ZxhbunzWiR81Q3yMtyC/1zT/Gx90vF8J2B5l+CBm9B6rbD2r52Dixl2pwV7Co3SGutde5Q3
UPPEA1xTxTU2y5Pkc5I2VBVv/IzyNaUX24VOoYuJ31S6u45vf1V8vM6f0QdfXlWa2nuIm0/b
7bhyHL6L/b/7kd3xzItYXH4Jv6OHfAZVFfO+o/SLQ9xjnrLPSGv6iP1pTHmBLIe7Yu1OM6Mc
ga+6wx5yqs5VKsyXx5/3EZ5FSKqsQ86JkbRb1WjZj0/wLEewB9D+9RS/7kGDq69yDZRiHP8G
fmcf+ViqtOtJ9kNH2StKf93pq7tcBHuK43B5AuZgOF5UHgDNL7TBdleU1v0afEJbaWCtVb6C
Cb4DFDPu8ajsLtfAvdIBK2batT/dq5wK54k67DxexDvDE7R/D6JSC+7nFb5DtJiFq9JXzDGf
ga2QM3QXvrJPb4AD1ukM1fudG9st+EMF+Qo8pclWg10/65cPxm18XJ3DvqtyVxSVXftTQT3v
EM/iNqOfWsjXUuH8PDYvafJZeXS2k7R7NF+n7csYN9RU+S8OM+6RbV8ip4K292G/Rj99Zm8o
TbjDmD9dKZ875DONKvmLjKsSr2ctmt2FJ14iJ6jkIgihXe7zV1z9rONz8HvzeE8xWg+p5x2f
I49U7gmX18HpzIcqJ4ObO5oZc8eT0qVz/FY71k9ztKGBebyiclNou/M3X+UHmnzT7urXdnm/
c7lvnPb4JeaGhsr/k2VPl7dc9RLv0SvwWbspu0dsubx7rfmcrsDvFSXoTm6AQT1GvoIpUV62
jS3MLy34y77SgM/yF7em9zDu9NyxG5vHu0qj/ShzHi4m5nE9D7s51s0d9jeGqXHlK83IU/hC
XeWCeoz50wnaUEPuG18xgyeKCfRxj5vUPeLlV5/Un7bb+env6siy23MZxyROMe7myHWyFV0r
73evfJZY5XO6BfSBTzA2T+Avlzj39bHP7KKvq7S3kXwtju90+8hmhl3vC3ZS64R8v3P5v84y
1oIm7iHzuOVol/CXYUY/HqOfQsx/fvSExX6IOTpU3OQ4tt4dwh9CsJPmHCNZh7nHPGH/rLy2
Z5W334T0uAsxR/qsQaqvybK/1wajk3pF0d85/5nznzn/mfOfOf+Z8585/5nznzn/mfOfOf+Z
8585/5nznzn/mfOfOf+Z8585//nf4j+3/3X8584v8Z87Of+Z8584Aw7phEZyMraUtorwnU57
8wXs5YAiy+x5+hTfZvdhv2K7R3krL5BzW9jOF+h/dpntbJCekfCfdsUsIl6gC7ZyE+zlGfQ7
m6z/2aD4ANHvfAHnYfLlXyKv9xH0Z5aIxXTanY699Fi7U/Rh5uA3Z+A72+AzzVdh4TcrsE+g
71lju31zP8Z3z0N8VxV9UJOn9Bjff2pgLELFiWg9NPOmN+XfcYi8tvZrmP2dwn/2KfOxaPkI
c1gGt9hnLrJB6iTCTW7C7pHqkcRcJO8v/XSSuGbEZxhTxM3H2zjgfWPSbnYRc8R1HOM3OIb1
DfY92HvMXjYork34TxsD6BhTx5CeK0b1GIzqCeyHipN19hrswy/ZB4qzlbj8Gp7FgWJ1A/b5
FvOfotm24Lf9BbjqOfjNF9inYOlMH/YQLyr2U/Ch5pn1oPkm/KdospU4ztCxlU7zMQRb6UHP
0YxssdfBHPpgEj1awSwP2AQzGESjUuwllB+wXeIU/4B9DHBNtrbmKKWNGdfFvMzU3mwn7Fbj
VNjMLmtvPiMOSOoo4Zp+9JuFazyEfRv36EGDtMoapj2KRzjPKP8C+4aq/xr2Hdg3Ff9pSZpD
vmYTbfCjfpjye+022Z/J/4vRs7bPsst2QxmLffz/sfdlS5HsOrv1KH+cWyIOU0FDxPp3RI1Q
BTUyNHBzopkKKOapgKc/siwrnZnOOYvutVtB7L1olLblz/KszwrJJ8iS+Um2cIXyAY1aLrnG
SX+zw3koLyjzzQOX0eK4cYr9OrQ4zUvMWTa8xTHLvVhkfYv3uMbyBYvXOPXxGrvsR922eI0m
jxbHrlMn1Ua+z/HOWhyfr27xPw85XlqbY/zVrXiNR1yHLYsXee/jf/7iMraoHvot5n3mkhic
tpn/WSf+p+HCGc7gIcs9/uclcyu3Lf7nBqef+PifHWqLGsYj2+d33E09O8z/bBA/dERR6Pzy
GnpDeTEnWzxnjzm9x/+0Y1KusfzQx/9cA/t55RhaPc7jhuMqnVAM5QH8nLE/+T3NqZvsC9Di
OBd15HEckD/DAft0LTG/6oS5U7u+OKk14mfqk8Qh8/S/mGc/If5nA1vNvLG+z3GZqlzGkMuY
Ev9T+YPOmN/pcVDrzN9q4G2TtvkZ86tMvzD1bDN3qc38qD3Oo2Vxn36y/ID4WRNcgxj+1E0M
/8rPEZtY/E/ln9JlfmaP85iyjl3mcDUwWoTxhzpgf6pXlntlvDJPrUc61qjHH5DfR5f9zRvs
X3zr43/+Io5oDV8quWS/1nvmZXe5X15xTJIL5h8cWDyONea7jB11aBGHzGtL3a9te2rDKmLR
shcTG9PE7h1wbF87ru7I4uP1ua1+OHDeIS6djis34phsLQfOzz57eub23rXa8jPUFjp+pz9O
s4nNadrqkXHoO2L59EkH7eE/Yn/Ols8vv895bPo4zW1fLOgaWqoXW2qJuQV15sId8BrtEBlL
uk8ssC9Sh/nEmiFn1nhXhPMXxf80HK0uj/Uf/MbHF9vLO/OGdohX1MFoW0bHJvOnBmCp4bZc
YF53H/Zzi/wuztCaD21/qWVuqwbj9BRqixrFCzIx2VpW7E3DAdtmHevMERty/nY7bPLYMaR4
1x0cg217Wgh9ozmq8XlsWvawxP6cjw65nf8yj5GtUB3MvsWLH7VrfbMUqKeOYzpiH+YH3mPu
MZ9mhzk3S8z/VF5Zp+x7a8aWO4qhNUH29Ba/m2Pzq14p7ojexxre0K0VB8yLdzZm39kLrsOQ
7anOfDzTJwwHv817ijrpeMXpZ7746QOKw1UjbxizBzT8zTrz+WoUE2lEHvomLpMXD23X4kW2
WO5x7eosX6A6TLCt67yHteNXLVo81kfmNW6G5F4Zxh6m9AaIF5OtG1MHvU5t8JmISd/3xY1r
WXFL9q22qvJad535nzO2l4FlT+vE/2ygT+ASvVHU5XVmjeQ6ls+U1nhX/BbBMXIwOhxHp837
/SuO4dfhmEdVjnn0A0+w9Fxi8tCe8AdUhzGfB5xxGb/4rYIbZPqY9AccI77NfebDikO4g6+s
jOkcwcQLOuX3DloUj0hznlu8BqvzewdnLPdiHrWt9xDOOLZdn9M3OGZSHXuA4ema9w70GGje
KxiAZI/PJFpW7KgujT8dflNhh+VeGUPrzYUDzv+a3jtQ8hZz5c5YfoU+vd58d8Hcyg+OibRO
sewnyLlp8VsBjyRfgy/GNDZcIMNK13OPff8PiOOl1t5bzLEY83nCAdlCA9eOJqaSHp9MHi2O
T7XGPNdP5jXuU0wjHXvFLzf7jj6f4zX5HG/Efv9Tfvvig+UeP/SV5OZdrS6Pkaf8zQ1zKztW
3KY1LuOMy9iimGw6fsyI31wwc3abubr6rYIl3xpwgjvmJsf9tfmfP5lD2rZ0uOI8zlnHXeKY
mhiAS8Qt8GK2nTNPds+KLVWltq5b3PINHluOLP6nmsvfOOb2L1yj6jOyNY7JPeAz0xbzq2Yc
E6lHfDwTs/aAY962uQ5jK2buAc13y9ZbBGO2BcP/3KN4QW22l7EVj/qA41G3+Y20MbeFkY9Y
hwbHtNWxqA/IB2aZ5XXmmE1Y3qH8TfzPZcc328xRrRNvsUY7xyh5h15POiAP0luek08C8j2a
PUz6Lst3fTi1OI8avphm3jEy8gbj6M/D6NBkuXpt64jfKLrlN4hOiBvegnY94recHjhW9aPF
T/c4Wg3kHxg+8CFzch7ZXvqswzXXoWPZi8f3u+D021b8YS+2cI9xbnD+NeY1Gt7hMn/TZ5zu
QzjUsD+MeIzzeEEej9aLT/xqcXW9+MUeD+QuJNc4DSyemBevuso8jYHFZ7lOiDUWF4usxrHI
bHmNY3Lr+KA2b2iFORT+bwwOyxYnZ4v5n1Xkfxp+p7mH+CR5HVkW5h0Rj8/ncYXf+b5nSO1g
3ou64vb8wW01YD5xk8cGHeP9gNYFtwF7qNHIGu6X3dh+6e9Ttj0tMOfGbsvjEI4TXPOMmAcb
jvPsjo/+xbZgx40bhOJAa5zCseWCsaRfY8rwx7NuxcSqDsa79uR1R7zrkS8m9hD32PqbBTwD
1P3C8D/7GHfV6GDkl2QvEx+fr8H8rB1rnD/ntrwJjfOGnx78Rr9xdugYh3ctfvkhjw1rjIPH
a1ywOIXe2LEaGjv8ttDy4fRucUg9vvBaKE7gBK07Xn7ikL9Zcebj5P44hHqNFYx179dhJUYH
M+/70+uXO0fc98Pp1bqky33G5n9+Mv+zB9awz3fKhv95AeO+0aHB9rLK/E973o+zF2+e8Mv9
6wIzPvjtxZ4LuqnG8ZovZuSqxTeuB3AaWfEe1b7J4xTe+uzp0eJ+r3EeFxbH9Da3XMdJDcr1
e1LB9IafHleGXq9nk9s6eHEva/T67RLdJ5/wWypbvD9s+eyph4xejfUv9kHoO8aXGu5yx3Ry
YOxhkXGo8Tq0RqxD/9gRXjfYbW3ug703PMaOObfP3G1b/uUcGy4s/qjH4/f4xgfWOwAeP92z
t5FvXTB1ftNn+Q3r2LE4z31Herf8xuKne+8h7ITkxp5sPdOWMbU49F4ZyuOuJfxP4X8K/1P4
n8L/FP7nt/I/N4T/KfxP4X8K/3Ou/M+Z8D+F/yn8T+F/zon/uSr8T+F/Cv8zs05t4X/+0fzP
6h/H/1wrif+5JvxP4X+CDegzYLUTfyAfm4nF/7xl/uct8z+X+a5+zPzONsX/1GdARxyL45B5
bB8cu7Me4n9OmP+p5Dc+/ucil9Gg2JranyCa/6nvocL8T3V3cslx446YQ/GT729emf85ZO5l
3eJ/6vu+CfuOGP7mLvM3m8wPraMPvz9+Z83H/3y2+J9bfG9xQunVTs3jf64wz+OceSYd4jW2
yIemQ/foHYwBp79psvwS21ffrT6Rj6DyaroiHc7Jh1Dtoi8ovfKNu+J7eONX1sGYYGNio16x
/1/V8lM0OnTQuyqcx3ZlgXVYdOr4yTqshnRUvifrLH/l9L8IAyXfY/mVD6efXEYbI2OZ2JdX
3FaefIvzGLB8n8toWTrucv57VMca+ku1OFaGJz+2cAp/o321W8hd0r2tR3eKDfSh1P4GLeQ+
qVXmOb4VX0Ne4h7ZvLqRf+W4Jrtk80OUa3/QFnGnhlDmLtnzFvHQTNy3Keuwz7zDFY7fWbd4
iaccm3PX4hwafqdJ78kHmL+RN4ibOaObShPb89ziNbaJf1nFGFfmmzPmVm4TN3KGPsymjHDs
zSrH5hygvRl+6DbHBzWxOQdW3Et1N3xvxay041ouWRzRy0BcS80hPXfIRyxfZh5tn3mwTeLJ
av6o4dH2OXZn04qB+sPiySp7OOJvbkPfqLbyYm9+WhxTj4Pq1XMttbzG3M4acl9HdIJn+J/a
HjaZg3ppfWPkbxwHrGfxfvaYY7HMvKK+FQ9tleXb7NfftPh8I/b7/2XxFyYYmaDOd/XGL/+U
ORR9i38wYd/aUys+TJd9c79Y3mMf6C3sY4bHNra4T2P2aa354n8avkuX+VUNPNk0vozR8hrF
+TJxCD1O4JjTT5zp64H0tlzj1GBeUM2K69bjtmhyPLSaFS9tyBwuW76YIPfq0GZbqDPnx+B0
xRzUB/JZ78OotE15fOJdvo7nYfwQe2BtZm1xyn5ANZq7DHtDl+HFNmiyL0GNfS21j2CLfQTt
dyE2A3ns0fxYZ7+xIfuNGR7sInN5a+zXoebOA357wvMjOuH0u8yT/WCucI/jqBq/Mu+bFn8z
5jzqCXJ3GWtcxoDly8z17TOnWvlsBeWef8uQfSX3OS5Ti9domyy/ZHmV+cADjrur1on7zAWe
Mi/S4yufYKw3HfeyS/yFXfQlNpxEpdMtxw5fo2+a+C6A8YO+53hEjzj36TXeiNfCB9wnDnkN
eMjyN7aXXfZVarC/VM16899tTzXqbS3iBC5zrJ4uy3+G8vDsycPJjbP2O9vndYMnv7Lktj2t
sj0kt9Ujy+9CbaX9oYZWnOcljvMcli+xfJN0NHyYMZcxC32j5iuvX6yyDpuso9cv1Xr7hjk/
XRrHBxj1yvjv3bLPlvFZVSuWS+bQa/7nAfGejb1ssz943Yozccq+kNvclnXLx++XFX/Bey//
ynpv/5bfsvdiaeyH5MYvf9mRx4n1Xv4525MXm2DHstnzgM0an/o6+0qGbbrLdbRt/s3np9jn
ftNgH8GaFdOob/Urr98tsnzAODUtH0BPPmQdW1afWeQ6jHw4tdjPsE7xW+xvJuiXPOJ42KaM
DtnLhKKZGJ/RW8bxkeylx3xhFQ/knvkya2grtn+wYgba/neeb+wOzzW27+wj47RjxZh5cPpz
erEPPB/CqeUv6sWe8mLg3PriL3St+C9rnMcx5+G2tyNL7tnsuSN92Obd8g7Hk3X1m9dAvzK8
onC/+2T5OZexzeN43fKTtuUfjGPNiqNj49Sx/BS3rNgqj8yF2yNeYh0ZEuZM45H9VnfIXlRc
SmMv6/D7MseHOeZY1PH+7Cc+/sJWDDcpyCs6jPVrtf1iOyHekY4WN+b3pII+0CaOzmGAI7Hn
82u1/V4HMX6x/vQ2ByOODxPk09j9rurkeXh+zmuW/JblM06/YcWWiuMNRfGOVHysrrUuGFg8
2Clz+oxPfAdfmzEx2u+Zk7xG52xNWgsbv9kD9ott83ss45D81ornOGZ+1oHPnq7YXraZC1cn
L2Pbb97Ft3PzszrEPA36WQ+tmEsex2LTZ09hHkaQp3Eek4cn99vsQkgHT+5Or9f7tj3ZOsRx
SVz19Kc3/cpfBxUz54PSf3L89BMeWwY0tphzlSfmXQ/47YoR20sLLN2c+y5wfGGV1yHNNVd8
BubFcv3FHPomc+z1mzJT0sG8E9Dj9zfq5G8+4piQhsevVxlmvjPvFSw7eP41iiVt3ovq0jmc
x8H/xfITfmtgy6njgcXj1zGQG3xON7JicpsyulxGg+VDPk9oUrxq/SaVK/0t599mHfb4rQFT
vo3TlN+c6vKbUw2LTxyu5yvLvbjeF9wWLbDkfcbJ2MsxcSi8uUq1wwLPRZsUi9qMT0/8fuEq
Msm0PZi3AHbwZS3ztkSbOWIfHNN2SvszpWOb+X4fzD8/5v3bKqdfp3jJapdl3hqoE4+/zeeu
Y16jdXhNP+O3At74rYEOv0Wg5uQWv8nwwXGeH3gMPuG3BNrWWwIdltc5fY3yN+PTiOORrfNb
ASqCt3lrYMryS34LYJXfCuhZbxHscfpPS37G8hbLP3DVqnF6YHnd997BszOPOssfSccav/Go
36q54ndCzDuTO/z+oVrxXFP6AVjICdnjOuyetLyH7w6aOM7nbE91PIUfk0/SmGP7HvBdxSHz
7H/yOVzXivPsxZk/YJuvcp8ZYn/13vAIcvS3Oaa34VfZY1yf3zgzPPxtltdIxwnHca6hvRn5
ApdRw+9MnGZzVvjC8j7HwzbvIdhyjdPQijf9zN+s8VsCDVwvmvfsxsyHMeeRfdahSXsV81aK
edOhzzq2+E0aT97C1aB5N8e8W6PHDxM7fBdfe9Bl9PktpTccvbW9XPBaeczyMcZP1XuGBt+t
nWHPHNGbV+ccO9i8XfHGOl5CTidW3N0uv931k79p4qij57M2x9SeMQ4rVuzyLuO8wTi/8bsQ
PW6HpvXuxDK/fdHjuOGGJ+vF/fbOlm8d7X3NbbnN71/UKW74KPA2xQnLOywfcB2a9P5GB08v
gn3GvHdwy98cWrHul9hmX1m+G5Lre9Im2YP3NkWbdaxzHYwO5o1Gk38D15oK50XU6YaxfqCz
GxPrXsfwu+G3lHb4HaM76y3dBz5DO8A1ywRjRm7ze3Zjfv9nSu8dmLHH9BnzfusB3995se5r
uCcYMQe1xePHFduLF2f+luU7PL7oN9KWfPamx6+m9ZZc2FY+IsYnr4wO22zdGuNOWB62F/OO
kRk7Hrktbzj9lhWnfjNgC+Ytp761LvBsrsXfLPL6Zkhrlw69qzWlvZNZRw54faRxnvL7ZGa+
/OA31GZ8jvcC/15jLrB55/ad7GlK6+UTugtV44+3dnmwzm39bwVEva+hZyh7H6zzP4x9V2LN
d/5k70PdbwlcOeRfVtzc5QAXN8jVPXee7Sw7zn788T/d50MHIbl9NmTOl/YCHNNxjNyV3s4/
eP7kLqNj4eA64/Lk//vX8T5/CO9TeJ/C+xTep/A+hfcpvE/hfQrvU3ifwvsU3qfwPoX3KbxP
4X0K73POOtWE7/mH8j3X/ji+53pJfM914XsK35PPftVa+YHuY9Zj+J76bec0fE9zvh7F9zRv
ASfxPdV9yWYJfM8ax/t08z1rHMvTz/dsEBcziu85IkaJ53Ns+JzdBL7nZw6+Z5285bT/qM1j
vGIupOFj+rmWF8RjrOE9aItjFBn5mcXF/Onke3YCXE2PT7pH0U+9e9B4PqfSweNrLjjLeAro
qNv6wcH3fGb5iSXf4fSXCXxPbWNXHLfL8DXbuLNO5nPqtg7yOZX8LiDX/gvVRL6neqH0g9q7
HuB76tXjQYDv2cFVt4vveRLge2p/lyDfs4P9x8X3VH1/m/mYrRBf05NX8WzKcAwbzGO003ux
NrvMtWxZ6b84/wHJtT1tEV/TzedUNv/FfM02l/Fg8T2fOR7ovjP9Eae/d3I1m8xzPPLF+/T4
mAPOo0lxT7PxOQdUB4/PqeOBvoa4mpppNPVxMc29epPjfYb5mDXcifi5lkG5i4tpczW99AOW
N614op780Bfvc4vymKD3vYn3ecryZYplp/LtcfyyJ46H94Nj3Q1hHFhkrpPHIVyyYirXmM9u
OIp3Fo9Rv7Ff47nE+JC+ECdU+7s0rJg0U+ZrejG1wj4S15bfj+fXs84+Eh32r9qGHE28vjfa
Ty3R2wE3HNe0Y30TlE/wXMbg8Mxx3nbAisx8+cLp70PyCZ5/RcsN39Mr45O/GXIcStWeJk5l
k3Ucchlq7xeWDzi9W4euJa9xnMsnX3zrPeZ77kB+24R1Ffmg2gfihGJHDyy+5zr7wB+gV7rN
nfP4nIbvEMWtM3yJuuUfdeLIo2FxRtucR9vyzT7ktYeLc1q3Yow8OriWX8ydUxzpoS/eQjwn
dDs1n9Mrw/A5tY9pkM8Z5AgGOYaeP4uf7xnkAPYDHEGbQ+jnvXocwXUHh7CBfKt0fE/ti9bF
+Fg13LEZvueaxffsEsfG8MpMDBI/78zjpbl5a5pD7eeDxtvT0GmTtyw/4TK2uYwac+MMTn6u
po3jTUiux8ehbz0e3Rb+trLb4pHzeA3JJ+hr6+dq7lE8z032j/LzPW2upvFzPXdwQhcsPudr
gGdt86hr5M04pvvqqcWnMnzPvVi+5zbzIerEzzP2MiFOlsf5iuaNHcbwQf28tYcQ903vKQz3
7VdIbtZPNj8uzI3z+HfGpm0O8wR5G2k5zGG5l173CZv/MmCOjM2TXo7hc3pcTJvPWaOojtHy
FvcpWz4O8D2DfE79xouHU9/Brd0mH+lkvucu7nZsvqfmcrr4nptOvqcXK8WLpaL99JcDfFC9
Ajjg2K5th8/fQYy/nTtmhIm3MA5wHf384S2LD5pks1Nn+itH+jCXs4P7P9sv0eNRbzEONo/6
zIopc8h5ePZ2wTpuW7awwTpeWjEjvHZosvzKsif/NzsxfE9VxiNzbM4BX8Mt0XxPfcti7GWN
x5YaRt0M8j23OR6WHYdu4uPnbYf4d36+p8cHdfuxNji9xzszfrD++GleTBybO1cN+LleOWJi
LXNb2DGxDhP8YC8dcXNsruZlTHw1HaPNtqcwn9Mdx03PZ36+px1X3uXva/NBo/h9X/DXtHxP
hdMdxuTTreLxPU2MtaYVj+/Uyed8ZT7naSg+Y1Bu7Gnki+m3jewtm+9p8zm9OEtevL1g3C4v
PuNZiF/sxdXxeJI2H9TwqdZS8TXdedjpDcc5KbZPnNzud+HYYW4etaueUTxrWz4Fq16j/NeJ
r6VfKjJ7rzUn31OtcKP5nh2sl+FE3BI/RseFb4X2wRfMMTQ8SMNN8fMY9b6lzrx/m+/5i2Ns
dzlme5PidI9oz9AOxY5+4jJGFg+yH+A5mtiuXeb9G/mU9/pHpKPhdZwE4jaPKL6ri4854tiG
LYe8G+KU6mjq/vR2/h6X08bJz+dUc8l5TD31fNfgt0lGHBt6KTffU6/Hu9b7KzXi2HQw/vSY
zxsPiOO3g7OGieM95nE6jKMdY/uFbUG1ZZ3fwRlx/Ebz1lfb4g+v+ezpkb/p01tfut+MOMbj
lON837I93bAOHW4r72yoRvxgvTebBmKZ18gryx8L3eDkxUP3+L11Kx76IevgvUdWY36MHQ+9
HZLr0T8cT71hnV+9cvqhjz/s+sbgZDg4bY7P6MX6NXunR1w/6vXRJ4+Bh2AvLeZ7mrdT7pi/
p8YEY89LzM9TNvtK9tLAsdLcIxiu0oDHlyZ6bU2Z62Ts6TBQh2C/e2Q+6Kl1zmfkfR+ONp/q
i9t7YNnDTYgzWvPFhm6zfJ/5VHbc52eWNxx8qybOWlOay6bW+NSkGNvm/bkpneW5eKt9Bw+x
Ru/TGV5tizmC4wBfVPP+zT3FEu+DNy25iQNuc0r1Wzdmzu0wn1OdHJt9yw7Ph0c8/gyZ72nb
yyHz905pbNG8NmMrR1yHJ3qbwJz7vvLdWJd1HDE3t8fcXT3OB9tiwPOAaQt9XnAQ4p0ZXpvh
/vYD/GK1RrT7nc1d6/I3Ay7jle1th8cGVU8jv2Edtnn8sc+uT0JziXuuMvdSXbbpKn/T537h
veNQw53YlM6mDwJyc7IZfOfBe//Aft/gpzVnf9K9lLI8m+/5zHzPHVibmLO+K5Z3OX7jNnxh
+HvbzN9bx1lEz2c14nuqU+oG1eEO8jqkdccDnRUqnNs0/r2j9Xlx5Q/4my3+po27Ml3PEcnV
CGfeL3jn9wm2cadg5lzzNsEWv00wpLcHOuQxtMScfDMnV3n/OCVfe7MnMO8XtPCk1ZztBN8v
0H6wYXkHX2zVe8gprxGHLG/R+wbauvd5jG0xV7NujU9Del9Av7sWfN9A3/ns8VmiyUPdPpv3
NzdoLdvAU9oprRvqvI4ckVxxdyfU7w4BnT7f1Tb5rS+t0xLFrj/G+UKNLyv4/kAN7xgfSYdt
a597GLPvcO0pgvE+Txz7xxXf+1B9PpOw3zWKi9vsj7tsvwV2FMO1TBdr094HX3M9bS7lTkju
itfplntvYGWRm3OVuDK0H0U6HYXvKXxP4XsK31P4nsL3FL6n8D2F7yl8T+F7Ct9T+J7C9xS+
p/A9he8pfE/he/4tfM/1CL7nJeb88i2MzzGe1ikG4DuyHVXU0XI4nz+Y87khnM9/EefzTziF
ljFpnmNS8G8vNDq8gU08U3u4/maPXku/navu1225hFFLjUIrGGVSxivhqKvope+AShOjmvzA
3YbyI1jB9fYAW+INb92nkPsprsdt+QjlM/SzmcD/tHwH5Os+uZ3+F5Sy40iv75CfI8tI0sFd
xhbIGix/BvmDL71fHsxf3w3FfxONQxjHKLkrfRCnd3pHXZ8jBHVIr6Nb7qV36+DO38iz4pQF
R5e9JLV10J6S6pHenorpGIeTnYfLXpLKyNtn0thTuN8k4ZCvz/hxKlrPJJzdNh/Vb79jfIqz
t2h7Sj/+ZMEp79iRhFOSvbjrUIY9ZWvv7P0ufVumGZ+y4RSec/PgGNfvksZAT4dsOCTp6B6f
4nSIb4tOIZyT1wV57CUJhyR7zN/vjM3nHZ/y21OeeT/L+imNPV3CengdT1fTl1FG33fb03zX
aPNYF5Rl02lxNDjlGafDOFXRi/sU/jbLpKP3Ez2Oq9hea3QLtg0aneH3KkLyPaVVrHwtVzyu
Mzy5V37bpyQ9BM1nxOo5wNxryN24p/dl2mC9M3qv4ITkb5WflS86N9ecli/6pgM7QF3GJuyP
V0n7J/QJ6OA7HxPK4wg9oHWcqQZ5UCif8SuQN5CL1kHPgAky0Dok78DetEdcnePKDcVp/UU3
w2qnqXS6Jh1UDDNdD9WWXdLxF57+NLAFHvBmVaX8STet6g7IyMdQhpYr9HZ86bXnlJZPkD2x
QzhPsfwack0esHyNk5ozuoT1Kn+zj+czup4/Sa64rqqeDdRsQjecDb7x1CX22JurST7eD7DL
n9GtzSWUvoGttopvuSiORAfwUC+kKY6XvkNr4s3gDH2vN33f1PAliZvc8iZG6gnmr+5mFyLl
GqdieShr7EHdo9Mn5e+vo75D0/VUPv3VFDoky9PX0YWz4Q4Fy1jKOV+55YqPMgjp4GEQbU9R
34Tl88epTHvIInfVMWhPefIoam8Gp6WU+2BvrmnDSHKC50Px82E10V7SjB1J49M8+p1tK646
xI1PUe0drmeSPCn/NONTvnE8qQ5bMEMt4KySbv1k7MleyxTdt+RZZ2Y9p0s6182zT856rpLl
/CjfXnwn8VylrHO2oudXwfV4lnO2ecmz7IPz7K3i99ETp72Vc56Zbx+dpt8V3YtH2dNzYh32
Szz3TXvvlG0fnbQP/n3nBfnG4aJ3GWWM424cF2GGf8ZZqej4Vsb5U9Ezjzh7ipuvyrSXbOeZ
8zmvTIuTflvrPec9Z9Gz550M812yTRY7nyr3njPLuW/R8et7zzOz2Zsbp3znvt9xH1x0rpnX
OF7G3Xzec99ibeWVIRx14agLR1046sJRF466cNSFoy4cdeGoC0ddOOrCUReOunDUhaMuHHXh
qAtH/d/LB/XzJuNZnst/GMtzpSSW56qwPP9qlucG2vUEX3x9gxJ1NFHF8tT3ZMqPaAHlP0H+
hjNcjf1ZT/DcfN2SP+D9nLLTJ5KvY07hn4YlD6bXt5/+POJ08JfRYR0enCUn/XScdTARvWw9
d7H3R9cjjQ66DnsYGdy0Q9DryvxE4ZSkw1MCTlnkSXV04VR2GUn5R+GULg+vLYL25m6LSaq2
irenfHkk9YmsOPr7ncahNuefJAzS4FTeTyfV+GWiiSTVo5Fr/Mr349epk7rfPBSsQxqdGrls
Nv04n3V8Km8MTD82xNXBNd+l7zcPqXEoGydvvqrmGp+C+e/SbX3S+PSQoe8m69iDdVMD1z55
1i5p5rui8qy2kNaeGiXaS9LYk9aeyly7JK3P3OvMHr6j8V6w7w+4DjfOMdaWm/m2Sl4s0d94
622zXnfJs48dN7HzQPw4XtTmo+eBuH5bhj1FlfGFp+IbzvX+S26cJpFr/iR7SjfGhutYneP4
lGVdkW39lL7vPxSYc9Ps78rYtxSpgwunPGuTIuun4Bia154eCrb1U+7zgnL2kFnXHdlwytdW
4fnuxjc+pVlnFj3TKHouk20cTztX3BRaz6ed7/LtrbLbfJ5xXN1JKu/XzxRlqBcFhqhjo/KB
MfLUjcwd5KCtaQdmxEti+29UFuhOdIsiDm4gToPKIXljDCubUKL+5lflmNj4z5UVYtv3QPqJ
bHwVaeqC5E9QS3PPekE6qPvoK9JhjJG4axhl6he/evABLa2Z+Gv0ZotuuzrGCNWM/xnUTr8o
sAhfbVONlG/7DHHYArmuw3vlkXFQMZR1GSoGfI9eTjhBXyQVLXAB5R1E75Z06EL6I7KcX4CH
Tr+NOt2SDioW3xG9GNCgbxoY71q/GPACvw9J/gS1nlE0synJB1wHVYMRvcywDzjoOvQBpx+Y
fhtv22YUYbxG6Vv0IoG2pzoh5P/mHJA2rw5cIZO0itEjL7GU8ubcMs59590v0/a7vGu0PON8
WpzynU895Nr3zGOdGT0XTUq4R5jPviTteUG6PDoF55L85wXfd6bRCZ2/V5nNUf5dRZF+G3+u
0pkLTmWMT/PTMbiHLWM97u93X6Czay+etc/kxekhw11FnE277lLSnheUc+7rbqti+5Z4+aCE
fY9ax2qcniNuRX/P2BCFU5Yz0aLj/Hfcmxe9ryl3XZC1T8SPT0XXiQ8l3sfkwWk3493/vHB6
KvG84HfNdw9/Hdtzg9ietQDv77+B7Tn569iePWF7/kadhO0Z/HeQWzSl1zBtfsnfxfbsO9me
+t+zv5jtuRfJ9tT/ttmeI2F78r89tucW/vXvYnvOnGzPEb49bNie2/jV38P2bEWyPdW/b/5a
tudxLNvzPsD2fBS2J/3bz/Z8+8vYnjUH21P/u8Nsz6+/kO05crA99b/P/mq25ySS7fkSYHsu
CdvT+rfH9uz8ZWzPOo01/yuszz+S9bnyh7E+V0tifVaF9SmsT/TuGcIa+B0wqMPMtA/p1/G1
nAPIcwHnsAbFwFHv7ppT9Es8Q19HD6MFPkVf5NuIZPkn3Tb45XqlGZWH/7bAyP0n/baOXhkb
fIvn1tGWB+uobxuivnHXI30Z6XUM4vScsR7BPFzyfOl1HQxOWewhaxl5cHLZXJZ6Go//Knoh
xOngtoVs9pQeh3T2NnP2mSh7cpeRxtNhMcSMSPZAcuPs99ZIay+TVPXM0yeicUqXR/T4lLUO
bnk2nMru+3lwiq5nur49wdPzSeqxJXp8Sj+fJY0d6caWoC1E4ZSuLYI4zm++S8ojzIoqjnP6
8ekh19rENX7lsaektprPOO9u66j5Lt/aJF8dgvnH21O+ehbF0b3OVD6Gx8T6zLeGy1KHKJzK
nK/Sr5/yrcejxuGsOAXXV2nsqcx+Y9KriHlPsWNLdL9LMxc8BMbIIv0qCee04/h8+l2a9Xg+
my2698o2PuXDKT+OYfZZ8fGnnDWev9+V0/fzj+PxOGUZG8qb77KtC4rqkHV/N7++HbSFcFu5
5PPYtxQ9byhjnVn0zCK+36Uv4zPXGJpub1XGPrjoPJB3/TTPtW629Xj0/q3YnKz++itxXRDE
6SHj/q3s9fjv7ne7KcanrGuLstc2efrd/OaiNOvMcsbAYvuWrHufoudT6fctZZxNFzmfSnP+
VN55QbyOC5Uv9KUxMbyO4Svti3NXGRIrvUHfKH/HMfvqPMDvWt6rtPiFgUfyv2ig/6j25WnD
b1/kefBRuSDm/EflhPPfQl8w5QN1VXml1wF03OgzOuHahC/2ydt5Df6lv3mG+ulXDKaVI3z5
XPk99KG+mlmv7vT0CwH3IF8k+xrDbzPy5LwkXv0AvlglHS/QI6uDpU3o9QA1fw4Zp13ArUGv
DNxjvWvoP3uM36gaX6CnpGbBGB1+wrfvmGuzslxZIXkPpGfkF7iFOk6wvm+Uf71ySjp+wRer
NE98sHwHdfpFebxBHqs8399TWy1Bvj8wl03QcAFLGYK+i6DPjOULWIcp+UZ0QcdF9CJpVM6h
Dl+YXuGoXyjoA/I61nUd/n9M8bZX4Dsv5ncLfmuFvtmH8kYYL9uTN6GWJl52UbnRIaijfjUj
qIP3TZo8gvXMqkOw/HQ4uXVMj0P6/NWIoXRaKf2es1gdNU5JOJTXlmnktj3lsYekOrh1iK9j
VntK6pdJOtjyIud0Rc+ms8qLnWem94Eoex9c3t1+tnO6Ms8D9NmzsD6F9SmsT2F9CutTWJ/C
+hTWp7A+hfUprE9hfQrrU1ifwvoU1qewPoX1KazPv4n1ufqHsT6rJbE+14T1KaxPnKPuYMR5
x1PwZ8j9GeftD9DqjVifqiUGeD88Bek+znRrYIFLOLNFyXdAvo7yEcr9r7Xacju9vm0I5uH9
2GW4fqJ0iNcxPr3xQkiqpy3fBflLJh3S4+jhdJo5D5fc+4mqg9fWcW3pwsmFg12PJHty6ZCl
jnrnklaHom2VTkeDUxYdkuqQhFNSW9rvq3tlbMHu+AVWb1F5bMEY0YjVIUnHOLkLJ/PNL+SI
/Mgtd+mgxr8JxcyJ0tFvT+XU83fiNC8d8+CkPJam8BftqbUEcu2J9QmW/EWeXFqu1jtdlq/C
F1/kqTVyyE16462xkaOMOLkq+RX90ZLTa0+wKnlZ7ZJOPbodecDTzUmlXflJJzF6T7lBZ54d
igXTh/yalEcXVoK6jFuM1a3j0WzRubk6Mb4ib7ERlHtEnlp3dL7cgFRX7KWl5QanN/pG7eHM
N3X45pRi4lxAKdoj7Qzj8jSwdscoVzuca4d8G/4dl75L+Wsfsi3C8Q51MjqoaIwL6O2l8NXe
Yg38i/Ym8+R6r63L2MFRbAHr/EC7U//4lXU+TLsuKDrOJ8014XVB9jVamXNutvVT9jL8a4/8
64LwN9oe3iLaagLILEF/GWaek7PhlJRHvjLc9pJmnTmPtWyRtXJWe3LvO5L2FNl0jJrvysQp
b7/Lst7OM3655FE4fqc92TrE1SHtejzY797wnugc1libmfaYdUjzE+QzXzv47TGbPSWtr4ru
W9zzXZr9fPr9Xbq9eLpxPJtNFpmz0+6Ds+ZR9hiaZj1e9Ewi6z65rHVBmXv5qPVTlr121vOl
dOvMqDyidDiNWTeM4a/7eM5XDk7lnLOVfa6Spl/lmYuy2FuW8SkKp7zz5VuJ63GjwyVIqzjf
qfcxBnijqbynVcTRJbzrVJFLNyky6b5PvkL3nlNHeqWTySOpDCPX+7tupDxPeltHjZOXRxMQ
PYBdfJYyXOndOBzj7nkPcigbp2S54muswa55lGl8OoJ1zDRhfCpiL1naypNrHJVO0Vi6sQ7m
sYfckzw6uOsQtKf4erp1KNrWQR3j7SlZhzL3DMYWonCK6xdZ2yJrO8TbU95+F98n7Dq4xp68
OPl1MP0uX5+IGp+idMgy76uz652Ydeou+icsJGJQhj0lj1/Z2joepyis4+fU9Dbvzl+f+4Zt
rgyc8oxPcfececYXT55Wx2ic0uOQNJck9ats64JsbRXu+0k6Zsk/zXyXfq5Jo+MK/PUU5dnW
4+3KcuUEWfD59iV51+vJ++DkM4uie1S3PN/+rtx78zT3LeWcJf6trM+RsD6F9SmsT2F9CutT
WJ/C+hTWp7A+hfUprE9hfQrrU1ifwvoU1qewPoX1+VeyPqt/GOtzrSTW57qwPoX1iWvBIUgV
67MJe859mK2quK+cQrsv4Fub15UTesv3AhmiNdyXPtKbyNugkZEvobyB+44TlE/ANu9Q3oG/
d1l+D3as5V0oxcj1267mmycuQ7FaTmhdtsvyZS5jAHU7IT+vOsiNz+8JrnFryLr5RfJrlDdw
lduld6EbJO/gqjco16esDUDK5HHEZXRAxzR5+OWrDnkT0P1FTJ4Gy0ecf4vK7+ApgNJpC1J/
4unSE/TlH8jU2UFvryrktseef2NYcdxFyN+s9GpWugTMouRJ+Ru2UBEd0uuoZs5t+Fu8XL8V
nK0e6XV065AGp7xYH0E/3cmpgx+nNvTvBsvN7br/mz7k/EqsqjH0U82qmoLmb7i664L8Rwp5
FeQbsenV+nmB3vh+hxHpjW6yFdPmy/FNC+SfyOxSL/xuxMi3oF5arlaki/g2eg1HvGB6I9/A
OcfIe/h67DviVEedTB4zfAXX/kbp8Mp5/CC52gesZpQv4IneENrBllex7y9CO9lyjVO9cgP2
FfVNXvkIftNy9d6ylqsVa5Jc4xT1jbLZ95BcjaYfuKdWc8EqzEWazfgKFqkZlbuwAkgjV/NE
H+X6XfoDXwyBvuObKucxRBalZhtWuYwF0D0oV3nt01yUJFc3zKsUPWIM5Rq59tY4o3v9Kb2f
r9637tNcs855KH8Hv7yD1mvSn0A9g+nV+/5BuWr1Q5b/YPkF5a9xMt908LzQ6DCFvFdp3q4H
5JqRaeQ7UJ6R34Xkamzpkg5N9OU4o5sSg8EA2rJP7XDPOOn2PgRUNnFOHcP3Kk55A1YDR9DT
V3zyIYxym7QbvWB27TaudXQZHxwP4pm5Qk/sy7HD/uMuucapB2UMqB712DyyyGfQVj9o7aPz
75DXjJYfAo4/KJbDmNKr+xGNk/8btbZY42+eWP4LfXa1PTwG5A3yrPHLVVsesvyWdFS2cBiQ
h3GKxzKLPB4nT65ZxFtgXZs4NhyCDbzjeZX2ajmBv9n2onqgWhdH2YvuTUtUzxaUsYFlXOFs
o9e6Y0ydT65xaiOvVLf3G39zCjrrPLagLbPJdQsaHVRPGdL48xqSqzpeEQJmnWnK2AWsF+nU
pu/I42dIrnI7ccjj65gk1/OdG4eibeHZS9LYYtvTvo+9b9vLOp0nq7vOA5LvQf2ahNMVngGl
l+t4Nrc0fql3BaLlWifzTQd3QWl1qEOddRl1GCNHZA/bXMY2pffkmr0fnV7LlU7xeXw65PF1
SMIhCscjaEEPJ+X5NyJ7Og9945LX6IR3BffJae1lhHvYSxq/XLai9ocapzOKP7RMr0Go/MaE
w1WCfJflHSg5Sq5jFxmchtBbRzSGrjAGJn/jFazz8L7R6yfTFirG0oj61RLn8ck2uwupRzSv
72SWK8TrrOOE7cnWIfiNkcfV05/eLQ+n9+PsximqLbzxI2l8UbGoLmkU9eylgfea2qY3IX89
36kZbJfkJ9BDZnTLq3HyfzPB3Yb3zQHZZBfq6crDpG8BTrvUb+so12f2adMvgHzbWj9tsj3d
sk1+EZZK20OHfI1xHIK9jcle1hlnU0aU3KuDJ1d1MDgl1aOo3N0OHdwVBuXantKPLw2YaS/p
5iU8vnRora9t+hRwGNIK4IOY6HUo/4DmwwnkOqT5so1y1a/rhFPUN14eNTynaxMOu9Bue9SW
B4yTJ+9DHcPyd8JRrTO7hFMD/mtweqL0GqcdGBnNNw+hb2wd1EsxaXWIkzdwl3ZIOg5A2z2y
t0efPS2zzdnfLHIei2wPYbmJUzckm91kezrkdljkvq92Vo+RthJnTy085/CPL2Yt3MAZvE0v
C23jfkPjvIWx9PT66jaVXNXmFeU1jCCndDLfbOEeQo8vt5SHsoKgXMfKi5ZPiNWgcTxmnH7g
6lK/nnTF8reQXONk5/HGNl1nHIyOep0RX4eT1PJdaJN9Wq9vWnW0cTLf6HL9OGhsDgNyjbVL
XoV/qTuApLnIyJdQfmTt7+z1i7d32oPaHREfQpU3o13+IY3DR5if1uGR5Oq9p0Ma5016hdOa
I30D2uGI2nKZ6tiE2cPgpL7eYJzUi1veN0G5l4dq623G+YPlPVz55ZWbPYL3zTl/s8ptYXT0
5NE6nsfUsUOrjSBOqg8ekvyCcAp+Y7DW34TbwsvDbS/usWUPMKni7sttK2qmP2Wchlg7rUMf
fnuhc7RDehWsAX/9SXncoFzfxyzTq2JqvPXL7fR2/k1EX2OwSfbopddyg5O/DC+PBtTwkM+n
DE49vAuMlu9ij4+SK0S6ZPPNynVIR3Oe2U1ZD4OjXYcoHAdOnNcccrUq8+Qapxc6r7wlnFog
+RljL/6zGXMuM4L6LEXYSwNHum2KVzoEnE1bbbCOLYxt6o1PXShZ5/EA32zQqVIbv4mSmzw8
uVeGnnPbbAsfjMNeKL1fxzsfTmuM0wDq7n0TL3fpEC931SGMk/IsOKJ97j7Wo4EMh2WqRxvs
wS/XZ4mHhJNi6R3ROL7I8ktK75Lrs8Q25d+FseOI1mf7FDv2NHE+8svr6IEWHF92cC+l1x5X
8LvW4Q0QM2vhW/SPreHZ0jHZaxPlep27jHI9PnUAh+g8lM13KY86rsh7dAbWDsj96Y3c09FL
r+d8k74B9nTM981Kp/A3YR30nXIxHcM4efIwTl18jVJjecLfKOu+oVbZpDya+NqlLuOZ8vDk
HfSjMelXuA5qpWt0+MCXW9cjzn2VrSidzPplDP++o/mqzTGXXfcE6iTphGzyAnQ4o5c+2xwX
eszypQR5OL3ud13A0v+N9qMweYTl/jKMvIP+3sH0aj3eJXm98snyM6hZUK7Sa3sK5tEBm/SX
oWNX3zp0XHLI3Tglyf049aHFjC/IJX+zCa18T+ufQ5Yvs7wPZTzTfHXCfhQTkL+g752wPoX1
KaxPYX0K61NYn8L6FNansD6F9SmsT2F9CutTWJ/C+hTWp7A+hfUprM+/h/W59oexPtdLYn3+
wJcRN/FHuJ9/N/dT3XvcwEpYR/zcRe7nOu7KlyoLyMwxP5rjoazRfolS3e0oK32zIldojsgO
5LNuyR9SpTevh9t5uCJ7JslrzjK0Drugw0tAXkN51amjucMKfvOUoZ7pcfR0fHPmP8HzIu1T
dkD3soc4p6p7WXVGMsL7HeUV1WIfwjr7GIblRdMbufE1N99oP8Z0ZXjy9Ondcn96jVO6PFz1
zKdDfB2Nr3ncN1ltOmiPQXtz2XxSv9ORAdfo9eUjGGP0a7tq7NAv/tYrq/DNkM5hPuhF8iT5
NqxzzlDeh3GuGyk3PhvxeXhyW8e0ZWStg9Ip/E25ZWSVB3Fy45C+jKT0afK3cUqvw3xwzGtP
89AhiKPSKU1breAJ8Av8JbmMCb4K0Mpdxzh7ymMvSTpmsacV3F3OYDWj/ak2kPWjdptPMHYd
EFt2QvJdWCupKKlVfLfiEtJvUM4buEdVPq9rtCcdwM8B+bU1Mb32HmhT/je4JjIcj74VGXUZ
mSDaN+WY9rWHlZ94Mj3BqMmvmIfy1jmjPHZAh0fys9yifXEDIw5PUf6F3DQ9fn/CF3quuYT6
tOje8ZjquAXyHZJr7sI1lTGF2r3y3Zw+wVJnezc01xyC/IPKWEd5ByO63lAZNzC3fJBPxx3L
X1m+Dzp8EE4XnP9Pzn8d0r9a3M87jMir/UausbVVzg+ko3qJe4fkfZBPyfOnijipsWGB2lr5
rlzT2kfxs2+Ja7yDp+EdROeadIhan+m3DsJruPg1Xg9q/CNkL+oVe2OPt9yW69B+LboDPMAT
eiUf48vsmhN5SHVQnv6vFmfoBJlqmhN9QvagvHU+mOv7SfV8BxtbIh+ee8yjhr1lkdJfof+W
9mM6pnN/dVrXJHtVN0c6/R7Ix4S44oGOqF11pN0D8vQ6xtu4GjIv2qTDGsp1PYy8jhGFTR5G
7tn0DtSgRfb0hHxMzwNd+wB9ko4KpwnZikrftdZP63SfoU6uJ9x3O3gzr9+UqVE9r5DHrP2w
j0Bj07c3Kf0S8t4bMesnzxZUy/5IuX7yvnHZi74JXiMddsE6TN8+oDooX10z/qg3dqbEaTyk
ttxGfLQ97UHNluj09Q7bwURc6OK80cGTyDPqV19gL1fU714RB32qPaG2qpK9KJwXqK3U+GXa
8hW+OCEdPvHmzRufGjh2dDB/dQL4RLdUap2rx6cDwumBcNgFtLxx3Mg7+LKO9nNs0O2Msl4z
NoxAx0eynE+S13G3Hhw71MhsxsgJy9epfONTtoc6qHqesw6X8O9b6ndbJFd3r14dGuRvGt4H
R63X1YiwAgi9xdiKPpPWZRxDa/ntpYPjbJ/a+w7kZpy/JZtXN8Nj1vGAxo4WMgRGxE34SfZ4
B7/VmV10T/Y4qJxS+h9oQwYnNYat8lxxSe39CX/bpPloHT1kOug1a+azVfSV9fd9M3bU8Nat
ijY7Qc7RFrXlCsinAXvrYyRxnX5K49MS+bxWac5tw7+3Scc2y8eAZFCuxtArwlF5JZz7ylA4
HLEOfZCf+HTs4Js2pg5nyLXwOEMrPMZd4hin/biriEPS/i39uYo3trhtRc/O+ux+idpqiepZ
x5Ya0csgxh5WoW5jGk2VL4KZsy8Ip20eG1QE9S2q4yr2qwZaZgfH2Am29h7h3EWOk54HHrF8
M2b+gh9dxhRwXSI/ohO8dVLaD6DkEflA3JMOLyDfpDl1BfDV8kVAs0WjzjrZdBOZ2SPy6zVy
NZ7UaYz9pPQN4qDdkw4noPMm1+OS6vmIp4j6dvCRdGyD3udks+qs1sz7XZqTu/j+mU5fR/an
5i480hi5A9j95LWLwWkX5N3Q+dMs8ZxNjfOTmPOjBr54shQ5F9VxJNQYaDaYbutjZL/X0L9a
29M0YE/b+IWu5y+2p22wkTaNP6/IDO8gp/qM+sQLnoP756ImtIWZi85pbTLBscP0uzrPNYu0
BtT21IRvdknPBq9Vu/DNMu0JFvAWs4Nv19xQHZbYZpv4Gp62h0OKT6Tnw03CfYfPfl7xLRzt
T79G9tTCFZ5Z4ymdzDeK6VOn8WOF8mjiellj/Yy7kRrdtpv19B2v5816XeH0RHVs4tt8U3q3
wuwJ4scWf4TGTqbzzKL75DLOC8LyY7SGD7pbTZ/eO29w7UHLOS+IP9NI2qsH98lpzwuy7cVb
0O4b1K/2eB99wvts5UnVpT6zwfIqegAssj2pfceQPLPMXnte9hI8EwniaJ8XhM9N8tpLMR3n
ef6U9+yoaL9r4Phg1pkTHn86DnuZwPfH+AZcG8a5xdC5TNR5Zp5+lXx+le2sMQmnLGfPec4K
v/s8M++ZbTxOx87xRa2fWny2M7bO8R7wtSfPXryxZQF1GOEt5Z927pv3fDzqTLQse3HlHx6f
0vaLpDE0Sp4+/ya9ddCg9bZnL1vwrbGXe8d8FR5fFtCj+p7OfYvfS6U/Y/fjkPeeYD73LcXu
MpIwKOf+Lkv6Or6fqd96qYXmoga9cdvgs50ajz/ruGfMay/F7muK3N/N697Kfc+Zbz1e7nyX
NH7kuUMU7qdwP4X7KdxP4X4K91O4n38C97NNXhTC/RTup3A/hfs5H+7ng3A/hfsp3E/hfs6N
+zkT7qdwP4X7+a/jfq7/YdzPHyVxPzeE+yncTz7/VR7mH+wLNaK7k33Apku+dT/JN6+J72RO
ye9sjfzaVDzLU+YV3JGv1C75vSm/ki2Ud3BXb3z79tkvbgvWpKc0L7xS3M8l8tQz32xjT9f3
N8ecxwPpoO53PPkNy1Us0Ffy97qjMppQnzv2JTd1GEAdjXzG8hUcib33lb1vbkPfqJXQE8t/
sXyNdHCl1/EpHiPl+j1vg+OQ87d9zf0/ynP6jdcmz8jeqKGnWJXWKp7c+/Hk7p+k9DWfTvnK
mNdPFpzc8qQfF87xOIZxcumg3sB9p35xiC/VNsindZM4Q+skr2Hs2CXSZof8BxV/4o18GO9B
PqVz2F8k30bPPt0vb4kLMyWfV/PNEMahJ1zDNTBexg2u6a7Bao8pTuM7WOoQY0Vco3wBV/9v
5OPTxHlqiPuBNfjRd6rKl/fMJ5/hX9fIB+iE5Cb+4BF9o/SMy8PI7TzU2NAkHRrooanTTyEH
LVdj7T3V4Z7Tv5O8hnFH7wmDDdTJ5LEG/x+Vh1+uojM+hOQt9Er2y9XIuI7+yu70ttykN/a0
6PjmF3r7Lvrkim+TRq7jn76Rjj18B3lI8U+DcmWDpyif4QvSSidTxgzfUo7O4wfLt6HOhvOz
gJ49+o5+yv7yY5Kr+3sjv8U4c8ly40M9phP5BtRzRP3mKVSGPgkw8hnloXb+deZOHXIZKhZD
n/k6Rv7skCv/5ib5Duv4OWPyDVa3SWO6S2kz/+qIOWRtyGtMPvvnDvkup1eeVEb+yvmrud0v
1+99B+WGW3XF3xzzNz/hv2Pyr7miMtSb30aHU8pDvwmeRq7fAzf531EdasgT8+QGJ30CvETv
dWuc1ChYhz61B7kvWXIdncD4jKl66DI2sJX0ON8lDptKb7gy18jA1+9c35K8gXZxQO9UL1nc
KsUPaJM9XYa+ceVhl5GU3pPreHNG3gMcD3110LcqGqfgNyrunfeN0eGI69kmjqsfhyT5Gddx
G/CMlpt38uOw9ORJOGjubVi+yzw5k970qT2HrSidwvbSsXwMtb0YjsWYeAE95tOMMLaJ5vMc
ECdoCL1ti/r+LcsXIP+w/EcovfFtqTvyMN948igdlM1vWfzTKXHxpszVu2X+xIDlj1BXv7yG
0V+0PfnzmCBOcXko1opfXsP1+DQg9+qg70pbkXW05YZbdRiDpY21ar0xr7eXAjh56d1jyzF5
pO4GbGUbIxfreAJtajvDxZvR+KL2YmauOWAdnuD3c+Ky3BIHrYHR55aIE7TkkC+mTm/kJg5a
ujw8HWs05xo+zxrJ1ZwclCv/v6sYeTC9tif9jZqXz6lvjx06GHmUjmG5G4coDAzOJr78Zsw3
tryJkQiXyF7WYCx3z0Ur1vjj2csIeU8LtFZeJc+ACca4bvrmuz0af9Ta/opG9EO68VMxMoz8
g7nlKgaGX65jZEwD6TsUiTCYv4qxEZ2/idNodGhAbUwZp/SNjlfS4XcCwvIWemNqezgOyZU9
Lcekt+UN4qbvWWuHK1rD3Tp0vGMdTD2TcTDpbRxsHNVePwknd1t49uCyF9ueGri/0PsSMxfV
aB03Iivco/muh9xBPVe1mX+xTTgdUPol+kb1ny6vLcJyk0dyGar2e8z1a4Xyd8lNfK864VTD
WC0HtMKdkl+u5mDml6toMP462Dr45VuMk/sbrx5JOPjlav3ktcWetb6Kk5t2MG9CxM1HLntZ
oHtKb+1i1uPKN1aXcYHx9mq09tkhm5/iOwM1mtMfafy7Jf68OkPTOE3pnO3AkceA81AcdcPB
P2cO/yrL9zm94qYbDn+f829Qeh1Ld4fPIvf4jQCd3sSzbDu+8fIY4ssJUXl46f069jl9vNyu
o6qDwSlNPY/hv4/8Xoy/DLe8g17GQbm9NnHZinkTwvXNNuQetBdlJXV+D2YasocGRlL11l+P
vL7aofHvB2OwwDj609v2dME2tw1j5Q6/MxCUq3F6HLA3f3oPRxfOSe1gOB7dVG3lboukOnhy
f5+5YR39fcqFU1S/e3TiNHX0211YKx2mWuva8ns8MVoknFrIcdb17PJeewpfvlIZm8RXbuAN
3RLF9F3i8/NDh1ydm0Sl12dDB3wH0Oe3hfYJpyWfDnoduMvrxLB8GyPnGv77Hp+5tkgHNcob
+QPr+Msp32P5AZTg3SOo9bI/D389jA66Hkn1DMvddXwK4ajlBid/WyS1lSdPWrvY5zJrMOMZ
Lk3VMbao3dKHdf50Tl43ap23b60DzXtV/YBcr4mWiB+v1olh+V0ovV5nBtP789fr8egyVB5H
rOMhy1V08R6/+RCWu9ObOvrlYR21PWWrR1iu1sp+uX6HYBqQd/A22sg/qK0meN/Q43svG6cN
+qaGa7wen3mOKa5neG/kH1/6/EZb2F4adJZY53hxfdJhB+fZGr5JMUXPJfNG2ya9+aDixe3T
vK8iiy7T3ikot/NQK6nHGLleV/R5XRHM30uv1yIaJ3OGZcpQcfO8b4z8FeepcB7ROrpxcNXB
1jGM0zLnodZHaxH1rJE+a/Rbm943q2FUbfNuzpTf1jhBeQd3Q/t839wKpY86p0s691U6dviM
/YvHF7O20ZY+5Lc19ml8U+P8Jq3hPkiuxvF9axzftO459Tcd5J+G80hfhuop+/wW3jSQXntF
7fP5lcGxjrdC9pt/5psWleF949chXEYaHe9COLhw0veHS4yTGsPOAzjZ3+j5zsg3uYwpyXUM
e/MWyyPL1Xy2SWubW9bhC98XXIo5x9PnT7uB+WoX1zL67stbu+zh2aOe18/5PZdXfqdXvXRQ
p/PQLr3l0sATqmxysy5YDpSh70sOM5ZRw7nkgO90DvlNGu+t4Trnf8jvHRu5Tm/eTLZ1cOlo
6+DJs+Gg3gms09rmiuXHIbm5v7siHdR8c8BnL23SoQdtNuJ3ccLyPr4+5E8v3E/hfgr3U7if
wv0U7qdwP4X7KdxP4X4K91O4n8L9FO6ncD+F+yncT+F+Cvfzb+J+/vjDuJ8bJXE/N4X7KdxP
Pv8dVBZA+o7xAt6tuJ/LsK9cwHs05TXwhvciVY4nsAlfrGD8G8XLbKBc3QU+Qw2efHIvfRO9
Gk4D6f1yvd48jS0jKY+y5cZHMT6PJB09uRtHd/4X0MN3QvIVuuvr4cy5CVb9Rf5WdVyZ6rgK
YfmwcuKQq3v1sHySOr2RG5zy5JGkg1se1kGv2vssd+MUn0dyHfLhHI1TGAe1w3iC9p7hPdgS
WMsZ+bvvoL+4Ot0YkFz57Rq5SrXK8eReKf8ZyHvEVV6n/Pu4A5yRb7Lmfppdzy/6RkXeWcG1
q9JhRm+ovsJ3PVzLbsFftlBeh7w+KErGKcZH28Td5D56ikal9+R2eiM3d6KmjCw6pNcxKb1f
R/0ebjn1dOmQlN4l1zglleHOI488CWfj25K2DC+PHvz7k+5l+8hd0xz9fTqzipdPMOpbWP4K
X3Qtn/z4MnahJxWRJ+U/RE6vvoM/o7HAcIY6zKt847h6XY47dQ5z9AmxyNc53tKQ41o9gvyc
5Nd0Gqr+es0+ZyYWm47jpO/Yn1k+g1a6st46WOE4ig0rzuIx+cMrL1PjM/+G8hr6q5s4aS2K
o+aXdyhGT1T6XYrFNsH7cxML7pXixbVoHE07r7vnXDOnJvUZlf8Xttgx7mZnOFLXcJVXc/Q7
Y9P2N+nHBq+MInLd75qZxg+vnvnGH1f6IE55ynDj6G6LKB1UNC1jTxPL3uz337f4jfhdjGGo
+fNTWINrftYFzKhVPNPYxlk7zVyU1hbS2FPRtkqDUxTOtj2Fx3F3W6S32Xx9Jg1OeXVUK7JH
8jl7IXtpYJzAA/JmHHGM1yO0hSrHHwzai3rrQMUW1e8hFNFxfv2uPLm7rYPp7XVBkb5fZh38
OCWV4W8rFVN2mebsKfO33nls8cYfT6599b8CtqLeYFhgW3HhlDQfJcmLji157anMsSGNPWW1
yfz2lmZdEFXPDr6uZduLf3zx7EWtxa7IXrowB1XpnZRXy17KwinLfFV0zs67fipzffW941O2
tYsfJ8V98NYvDV4vTwLrGxOLNji+ePZSx/z3E3X4jnVmmrZMu3+M2gdHlRG/308/PsXJjT2V
Oa8n2+OQvKw9W7HXuYZL3OH1zQOkj5qPqvg64CW9+9XmOLHKX2CN3/wbcLzwffLJr/MbJOoN
EcMzeYS/npCf+CPF4zVxZH+RTbfAVtvEE1HxWs03Jnb7EcWQnmCMerMPnvIeVXlFfVCfeCMe
SRPkJr7qMb6WY9b7e9RnJsg30HvYLr+BpM7JtvAdqRr6ipiYvIoJY96k+YlvQHXwzZlbjot+
Qm/a9DB+rJYvs1zF0Qymr+Npvz//CbaJSa/Pom9pH7yP71zotegFxfNuIGtriU8a+qTDBdVT
vY82pTOJH5C+TXPNBXz5Tnye9Ofjv6Ck9cjzce1f0oy1lx7Y3Sa/BdUgTtEiv+2zzFzhPqbW
dbwFRKbkHXhLbd2H0q+orTWX+ITf/tqiNZpij3ySPal3QaYUh3qVxlBVxgbNuYtob/pc5oG4
Cdt48jtin1fD832g86cdkDf4DckJ6ahGr77Fafzk92A6fPZzzXHRu/gmmpZfsFzdWvXpBOWa
30f7ZPmY44krm2/6dNBcPqPjFrRpg+pwRTpNCetj8rnsQsubep5h/GV9dlylu/sOjhWGzxw8
V4m6M/Lk4bsS21Z0v3PbywH04ivC+gzbqkYsnQM64zLvC/WYo69GEY8Lc8tvb1zhm6bat/KY
6ngItTyks8RlZIno9z+UTqeEkzc+NTDCoOElXfAbR/f8LsU5jl8a6wsq4wPn4hpFhv7BfBwT
V/2Y7FGVtM44/8D3dLSnhG4n3XY9GD9qVI8d5ABrRDqko2JVLvA7TEaHUyjjPNQnHpF3qs9M
71jHW3wjr4bx63+RjvrVU70CabP8lfqdbosfoNktv+V0w3zB8N2W++7Mfffl2cuKcy76ybay
APVqW+e+6r5d63kNeUxprviit6Da0EPMuWyN34JqEedRjU9jis3ehDRHjONPfrvsEd/66+Bc
Y2KaD6HME+ZLr1M7jOm8wN+eSscFawyc0PjVhHof0rnuHb9v1sNzYd33j/l9oi1+Z2mHz0vV
i6NXHL/e7DlOeL5888VN7+NrBtpm9zim+DaUYd62WOd3KRZQri2vQ/I+oN7l+eqa98EmJrlq
N7Pu+Ik66vGtw+9AbdEbS2rs0DYeHl9+oj08+OzlEWq5guun+LtYl73UfHOV2mNdE44zKNPM
tw20BcNBO4D20fW8hjxM7PYlvif44DdG3pmzuMTrH/U68jm/uXxM6VULm/eHDjFupN4VnvG7
h0c0D7Sh3Vd8b4xcENbqhvDVN5+pb+7Y3pZBvknj+B6NL/Y4fwm4tjn+fIN55RN+M+KY7zIa
NN/pFxX96zON0zbo0+T7jkloDbcFejdJx22Wb9F85pXRQU9MM1fdkQ6ad9Lgd1LucE0XfQdg
25NnD+ank3hPkOd8PM2+ZR5n8PM7pyvvXDfLPjrbuW8WHIT7KdxP4X4K91O4n8L9FO6ncD+F
+yncT+F+CvdTuJ/C/RTup3A/hfsp3E/hfv5N3M+NP4z7uVkC93Ol8n+hdOF+CvdTW7e6s1zH
N3cnODYp7mcVx2gVVW4Bd6N7GCEwOQai2qWH4xe6f9Sb8K4Yie44jVqHAc4VB9gjHnLqkEXH
eJ3m9+Ouo4dBGTq5cUhqa7dcteU6x7PM9+Oyhzxt9TvbLsqmv1MnTwe/vRTVaR79Kp1Owb6f
Toc8OKTJX3Nko8vIokNRHU36uLZL6lfz0DFoT+lx+h0xgMv+KbffJY3D+fpdvI7pdEqqZ/p+
m39dEJ3HumVvUThpfsUX8ecVE3+D/JT2Yd9qokct0qnQA6ypzuh0Y4k5/DX0wdonjv0xpH0h
L60VOq9WsQrvMQ/1rvkp5dGorOJNh35vex3l6iT/knRQs/82+Zte4xlCh72AGuTdfUo4X9NJ
t4lbdU2nV8qH54bquoWnndoH8Zp02Ad977mMLuFQRXmDfF/u2V+0S3U45vQ/Wd6w8t9leRX+
fWP5Sq3Dv2d0a2F03KZvJuj3tk06KC9ejYPyyLvkVw22SL4H8hdqoQfCQa1j26zDFeswhHwX
+QZlRvdvSqdFWOtuWN9M6CTdYDmhM4xX0GsD5W34/RL9Rmq469Qcjm2wkhH6ldQxlq32Oxlz
xIBn9N7bxFPoNsbccqfXOIXzcJfhzsNVxhLev5rX+uN1COav38lv+uqRXoekOuST+3FK3xZJ
OC5lmov02PKeYt/yhqNOOpzcbeWWJ2GQF6csZWSVG3sqkkcam8+SXreduhlZiOw3fpxe4L83
ZC8quu5GpjlZyXdB/uKbq7wf4xucte8XHTui+oTBwMS5LqdvF23LUSROSXkUlZfR78pcR6bB
Ob7feTb9nf3Sb0/f1/fj5sNknOLG6XxzctK6Ict6PPnsRvGYTitH5HebHSd/v0uaK/LNJW4c
ktohqt+VOZ8ljX9R9pQ0r5fb7+LPEv321ME8PmBGmpVwTpd3L19kfzePPajrPDPvXnuEOsx+
43lB0s8u7rbeM581Kh+RH6FzuiLnJm8pzvi/4zyzzLuOqPPM33H2XPb5k7tf/hvO6f7se4T1
33yPkNcWvv++5ce/zp6C9wh/qo3b43DwDP+thPEruG5Yd6wrNE7Jc4Hmp76Abhu5x8i8/W4e
d19Z85+PjRebq8paP6Wda/S5ynNgpZVmfErvX5Bvvotf23zPffB3rMfz+TiUMd/l10HZo3A/
hfsp3E/hfgr3U7ifwv0U7qdwP4X7KdxP4X4K91O4n8L9FO6ncD+F+yncz7+J+7n5h3E/lyld
cfbnsrA/hf3J7M8eetq/4zymGAmnOK/1kSO8EHnTZl799l5hnYTkKxGn8W55hyN/etFD9TfB
l16V/DtvTc3LnMF61nxMkrQ4dKgO+3P0bunkwsmF81NCW9ZivMp+R1tF2VOa2+O09XTV8Sm2
rf3yNPaUB8csdQi2tcZp/4/2RpjHT/p2+BM8SdxjRxk6GRwG3Pf3v511nTTOZ5fPD6e8c1HQ
3lw65Skj3/g1PxvP2q/S6lRmPfPM6WXPd0nrhu8Yn8pf25yG+l158517DMy6Ds2zfjIRKAah
KPf51w0PGe0pbo22FLFWTtIxP05F10f5xq8y7KmoTU8wXvp7iP1ZbB2572xLe0625UnpbZwG
jnr6y0g/ThcZg4uMT4PCbf2QYnzKNude4K3KRuF9sJ2+Ce2oT1v1PYSKG/JFLI0ljFagoxkN
iAHfwDgxNWTYr9FLAYovtYdRx3QMpGZFR0s6hFI0Q/69ckQM+Ra+d+BF8dH5r4O0R3fN98iw
N+yF88oPzENHMNXetteVY3qtQEee0iz9K/jROpwAmkcVHTnmJ7L49R2CYfGr6DWXFROlbJt0
3MdXAkzU8puKF7Vc17Hue+3gi78ZYCQaXcY1y6v8GoIt73EZKkLODb2G8JPkyofDyD9AHtSx
DuiYlwqa9FKBxknFoDf1XOLXCC7h70fkMdPCO6cO3fb36LWDGbWV9gbQOqh7lx5FdTmilwh0
RCcT+XPEES5aHAFjHIhAmPRNtPwYXwMz7NAxv2YQn36C0SoXIuW638V/4yojiw62XPkhGcZg
lI55cLLzcJWRrGMDow3G41RsvrLlDdBvnyNeZrWFMuypuNyFs4kMk8cmu/D36Rx0tFmy34VT
1vnORDv6LHB+lPXM1n3+lJyHSz5InLM7qeVpzukaueo5KXieEH2emXTukVRPL3011x42zZqu
6Nly1nZIh1Pee4YkHN06pllnpsepU7AOZdwjdArhNIioY9Q+uOidULb9XfI5XdEz+vT2OKn8
Sed0cedTaXF6KnDGFdzDJumYrd9Ncp1pZO23rvkuz5lF0XOZ/Ofj8znbCe7148/H/eOsioG7
4NuLP2Rsqz2wpx+J6aPs6anguqBRYO2T556zvLuMh7mcZ2Y9Q6uj52HUOjZ5/TTIef5dxj1C
nvOjfGf06cbQtGNBo+CeoYx1ZiPDGsxtj8L+/B1sT2F/Cvvz38z+TMPc/LvYn90Y9udM2J/C
/izA/pwv01LYn/8e9udSJPvzUtifwv4swP78PualsD//ZPbnKJL92RP2p7A/C7A/58m0FPbn
v4n92RL25x/M/lRsyz+N/7lcEv9zRfifwv9k/mcTtH1F/qeKTrUP6ddxJ3UAeS6gL+QCvoyp
5IsYteQN5Z/48m60fB1fnQzK1WuLTzHp9ZoznMcGflPlPPz3N1FlJOnglgfL1/cz5ZaRR25j
YF4PzlKPrG2RPr0fp2BbFalnenm0PaXXwZ1H2W0Zb0+eDnY9s7ZFHntKKsPV9/O1VX6cksaf
efSJaJzSt1U+HJL65SdHX8hvT0k4psc5PU4z391s8X73GXgFvpOj3xUdG/KNodnGp/LG0DTz
XZK9ZBmHi/bLcue79Ond9urCKcmmJ5HycubLWYiHVsReguurIm2ddnyKyyOpb+dZZ2YfXwaA
ayOEk4py2kkxTiflH9/v8vftl4S2jGvr39vvqqWN40XXwuH81V9/oc98HE5Z1kdJOATlwT6R
d99S5tokKX08TjO8H5/Mea1b7nr8E3L4PfPdn7AuKE/HfHuKPwGnYvvgiXNtUcY6NA9OSecq
6c5d0q2F53Gukn4PO791Zp75MP34FOVjHL9WLWNdkb/fzftcJds+eJ5nYNnmu2ruc5Uia+Wg
PWmfNO03nzQ2nMLXp5i34ravkLXdV4aVM7S3o8oS/F7D279D9DhQNxTjygFx5F8qy5VVtNd+
pV25Iw79Bup0SivVG/jiiHj6fXzvoIMlT0h+DBqatwQG/BZAD2+FGsTz/yKe/g72iA7eY0+J
Q39Z6dJbBVvws0d1OAX5BtXmEeug91IDwG6f8phUbvk9gjV6M2ELUDjAPNQ7DLfkTTBh+Tbo
FZYfQxn7+J265TkI5b8K6YeUfgfL1347SqcpYfkFeexS37/AenTwJYgptcV95YTq2aj8hDaY
kWfHlN8SeCSPhyGUsFh5R/5nB377gUjcA1IL+NZAD9pEydVbA+cs76JFLHIU52X4fYhruCVI
+YWvR/bxxYpNzKPPUXFX8UWLFZ+8CTkPQ/IZyKeB9E34MRFzXfkruR0V3MvDK8POI6mM9Dq4
8zdy3e/cOOTRIQnHOvy/iQycBqeob+LqWeb6yo9Tkj2kb8t89uTP342TW8ckm0+vY3wdi+Dk
6diC/2+VhmNSv8u75nfZ0xOMODoa9k7lFcbQ+H5Xnr0ktXWasSPJntx5zLcOceNTHptPGqft
8Wkf37EIyqPvEVz2sA3pn1KtM9PPNVlxyjNOl9GWSqciNps0dmRJn6bfpZ0zk+V+e9lF75z4
9fg89m/zO3/Kd26Sx0/jO85VvtsPI83YIfxP4X8K/1P4n8L/FP6n8D+F/yn8T+F/Cv9T+J/C
/xT+p/A/hf8p/E/hfwr/82/jfy7/cfzPlZL4n6vC/xT+J58Bd+HbG+R/NmE3qeJ/VnFlfALl
bKKPzDqk1O/Ev/H9inqlcx3P25PlVZRXUa7s+SlGrtecJo9r8q31f5NURp707jro9PreIf6b
oNyrZ746JKU3OPl9+5PzSKqDTj/DGDST1DhruQun9Dik1zEof8Gztirsb8JyfY8Vr4PLJtPh
lK6tgnKDUz6bzqdjEo5+nIJl+H2Uo3RI6ttZcY7qd0GbT9IhizwJ53icytFByR9i+nW2fpfe
Xsqsg8HpIaGtHmj/vYdvDRQfI+PGnmL9LusYmm4uSjM+Fe3bWdPH41R0DMyOcwPW2UqnB/j7
ivWNOoEY4CrZnUcNT7t+zQ3HtPNdvrkk/TwQvX4KfhOc18tvqyI4zcfe4tdPRfp+0TVetn5X
3jhe9nq86Pop63pd+z/E9/0yxtA4eXBscePUgp+7yjAzDvn2Ndnmu3LaYh7zXZ61R75+m3/f
YtYu9r6jTJyz9bui81n+9fg89nf59y3ljdNZ5vQs/e6ycg4r3c1M9lCrbKCf9Occ7Kmctpik
Oi8oo9+VNz5Fz3fp13BFz8DSz3fF5yv/fFkU5zTrp2AZ0XN2+n5XBk5Z2qroGJz3PDNfv8xz
Tqf7ruF/uvp2o9JGBuD6nM+fvm9tkm09XmbfLrpnKGMcj15fVVPvGcLxZIvvnZLOdb97viva
lmnWBeXdE+Q7I8s3jm8j2+Y9x/hUjeh3dlunvW8pcz4sYz1eVJ717CjtuW86HdKdDeXd38XV
I8/a5AW9KVrksVVHv5IZeZWMyKPrEfK8CYxP+ht123qGv60ja62GnrdX6H2r3iM4gb9q+Qr8
bZ/eGmjD2l17iZ3CF7qMn7C/128NdEH+SRz8d/hSc/Q7lSN+72CFvcw6pJO+yXiCf++TDlv4
roL2XLyiPJT8ht4a2CHPRY2Ofu/gE759ptuZT0BH69AC+QbFxTwmHTvwtx7pcAh56jr0AZlV
C6cV+IvW4QS+OaOzDv2NjrLZpzzaIbmdXnECjVy9kWZwWkcdOuijaXTogI7vNJ+8YR00zkon
897ACvym3yPQdwYzjGX/jvIF5GcckD10YL+k3yJQnrHmLYI65DDF33r4X+WX1UTu4A36EH9C
K1TRTyters+fiuWRJFersg/iZZv9X1x67Z+VXMYK+mW1iGtrykjSIakObh3T4JS+jGQdzNhR
3vrpe9Z43zHfZa1jGTiVfZYYv37SefjfvnlLuNO+gZHhB4wSwv8U/qfwP4X/KfxP4X8K/1P4
n8L/FP6n8D+F/yn8T+F/Cv9T+J/C/xT+p/A//y7+58ofx/9cLYn/WRX+p/A/Of5nHezpnPif
Y4z/WcXVzh6sFzdx9bwB+b/hXdolSPUr7fdQ4grOcd3KAsonKH8G+UNAnpTeluv7Y5PHOnyz
npiHukO6wN6STsdoHap4Zzmh+2UjN++bJ9UzXRlBHd11TMJRr83TleH9JLVFzeL5JdchqKPB
KUs90uOUXm63g9+e0tXDVcYb3ZPv5Ez/8htwctur297c9uT+sfMwZSTJ3Tr47S0oj+93acso
pkO8PWXXIR9O8XIT8y9LPeYtd+MU1vEJd1JrMH5vJvaJNOP8v7XfxY0vWcfh/HX07CkJ66Ly
6PkyiFMV70yUTsfE/0zGyW+TgwJrl7g5PY89FbW3fON4XptOt/5Ku34qe94P9pks669sOBkc
lJeajnmkbib6tLo6o5hIE9zVL5D/3Srs88/IC26KNzqTyhDW2rvk+7YAuw/tv7eLvnhe7Fa1
K9S+bctQ3gb5xN3hCbY6W1nGSDwd1OycTi/30ddOn17eok+Ljv10SWWcYj/SPoR3qH0H7w6M
D+Ij/HuXdHzC82CVfkxjgdbhBPIwMYlW8GxL6bjH8mv495DKuCC5ymNCfohbnH6IcVQ1TkPU
Qet4TDo04NsG5f8E/z6jUo/xHkjrtIvtPyPNJoRDG3BYxDwGgM0m6bACOPQoJtIR+xm2oU1n
dDNyQelr6Adb43PhGWFeC8mb7HOqfBCVTsrPcANP2Ffhv4vo62hq2EQe6D7eVa2hD9smnhQe
w3+1b5snv0A/3Gh5UnojN/GrzDd1kAzIR6+sMqLyj5Lr89Zm7jLmIdc4taE/NzO3hR4bfpS6
dgni5NLBjfU2jDTVAjh56V35B+3JjVN6HZLqUIe0I+hTcXXQ59Ll2EP6PhFfxyicVvCG+jHj
uYo6l3kG6/xCfpZrvktTRzdORe3FbsvktgriHGdP5Y0/SXX0y/PZk3vsyNPvou2pvH1JGTgn
jU9J/SpprvgT5jvbpvOlzzbfJY2hM/SaSqNDvnO6KHtSPI8H8rvPe16ZtKcoY99SVIeo/V3S
viLf+bf73CR6X/PAcb6C+6uiOEWvTZJw8p/TlXlu8h3nvvM4e87a7+Zt82XcI4TtZQAytY8a
ZdZxiSLHZj2nm3dbJZ3BlXWuUuScb179rkx5uedP5Y7j5dxjemdcRdoyLU52GeXdc87Dnua7
Lkhz1leHtc9dDI4XkP8BrY/mh1O6OTPN+Xfx+7v5zrmePX7vuW+6s+dsOGXBOj9OxdaZcWfs
ae4J4vIP6ujCqej9W1F7LKvf+eX76BMj/E/hfwr/U/ifwv8U/qfwP4X/KfxP4X8K/1P4n8L/
FP6n8D+F/yn8T+F/Cv/zb+J/rv5x/M9qSfzPNeF/Cv+T+Z9boO0R8T9/YfzPddxJqdcSNwLv
KS5CWTfI2VHyaui9xUVHzLftykIghmDcT5DLZOcxwHcnw2Xk+WlwHdcz6pSEg/vHq8OkoObR
OKX/6ZSGYy30Drxpb6+tsuBUtK2C9haPUz6bLdqWaewpqYzvsCdVxgaWUUUdd0FHHcPmE/7y
w5LP8FxzEil3p6/hq9+NSLmxp2AeL/SedCdFGWXL9Z7YfOO1VdEy7PEta/oonNLlkb8Oce3g
xyleh2eYMXWs6bQ2/xDbZ6L6rXt8SprPbkodI7PMd2+F+7a7Dkk4551bGgnjfCPXPNDB80t9
BvyMZ73pf8z4MstVn7w4NXLZU/p1RRyO6ea7ZB0e5mzjWbHOMyfHrRvy9DvX+PNQsE+Ut6Yr
vhbObk+10sanLDZfhk5F109mLjMRRdz2NIT94BfFJsje7+Js+nfaU6PAvqecfUu545e9Lki2
h7DNrqdYe5S5Lsii43fYk3uczdcWSeN4cAzWPI+bwnvM2jfhtAHjwQDvAtKvG9RfV6z1eng+
63PMo03If5E49mfwm+anf6JOY36vYAl3X4oz/1H5yfGAjui8ZwJ/e6/oWD2PlVVePRkevvIs
PSJ/nwbdpDagZBPr56WyRvf1rcoF5Ks5+I3KHXHwFyHNM/e7NmBt4iotVO5Jx4PKDp6YT/CM
9YryuIOStXwRMNBvBTRB2xt6k2EV5KYOT/TWQAdyCssPSa5uIBZQ3kHvVh1nXr9H8ALf6DJa
UMY11fMa5Gcob4Bm24TDJ3yl3yu4gjpskLxLbxH0K1uQxrw1cE84NCsnFHtqAOlPqI59xEm3
0xrirO1J32XP+CalxzcpJgZWjeXaHhp4C3UP9rSIdTjEmEjqHYhmZY/4yIo5qGMB9SBVl+aq
Icby0fGqlipTh1zbU/Q3SWVkkXv5t+D/W5FybU/p81B+1Cr6V5TcxiF9Hfzpk3Cyy+gjO6o4
TkljdHB80mc3z4G34rzxpwFW2CEebJG1cJp1QZa5JL0O81tnJumQZy5pxJwDzmNNF3dmu56g
43pJ6/Gy9odR9pT3bKeR4Ux2XuvxRolrmzJ0Mnufd5yH0tdhG8amh5h3BZPOxx/mglO6/OPP
Cx5KW+tm0TENTmXsc7Okz3Pf4pJn2VsljbG/61xlfvvg7zuLLuM8M99ZYsd3j/CSqu9/UjzZ
KHv6pJiR5d1zZpn353N/1/Htg/ONkeWdTUfftyTt5ycF11fm7uw51lbSnvsmrUOfCqzhipyP
v5W41s06PqW/O5vPWWO28SmNzf+Av6g7JeF/Cv9T+J/C/xT+p/A/hf8p/M8/mf85Ev6n8D+F
/yn8zznxP1+F/yn8T+F/Cv9zrvzPlvA/hf/5R/M/q38c/3OtJP7nuvA/hf/JZ8C7YFeH8IV6
c3Gf+Z8vgNIOjuJqzHqjuCRNvrsd8V2bX27uX2z5gO5W0qTXa874PFxyt47m/ia5DnH56/PW
bPX05J4OWXBwpY/GKamM9Dhk0SGYvwunJB2SykiqYxqciuLgSl/EHtPilKWe6XVw26vbnryf
NDrmkafBqWgZxeR+DKLs6XfqWDZO7pvYbPn7cYqfC7ogu6O5Jt8Ymt+eyptrkua7bON40TE0
Sx2DdYjHKd98lmcMNXJ1aqd0+oFxDbOvPQYpbTbrXBO/Lih/vrN7Yxn9Lq88q73Fz3dF+1V6
W0izzsxis0Vs2t+WadaZ5a1dsq4z0+cxn7Yqd3zKtyeIlsfZUxu5RUNaOxTdt2QdO7LtWx6Q
JzbJMc5nkWeb7/LZS3p7TLMez2fTRcaGtPu7onuCrPJi++DyzguicSpaz3z9Lmp8CubxVjHx
lbOcq1SpX97kbuugP+d39SsVo3mH4oWkHZ/K63fx8qh9TbZzFV1GsJ7p1w35zwvynD8VOfsJ
1jHvuUqZe6+86/Gi+5qs++Ci41N586FrHxyc9115XMJXX7F7r3LPM3/PXnxe41O+OTv6/Cnr
OPxd66dgPdV89w52c4/z3i7MemvEkV+Eb8/IW6BJ7xXUKid4X97BUWZMHPxryPedfEv78NcZ
3hTPKofEsV+A377orYJzi6OvdPpFHPjDyk9672BQWYY66RnxHb7XbwE848tSmt/wWNmktwA+
weq1fBXfxtTvJayQT1q9cgr/1jq+V47pnYAhoNEgufKc0elvIL8hz8G7oF2TyrjBbxqIQ5Xe
KxhW7shvoAl4mTwWoIwh1WHA6fssv6X0+r2EJulQ4/w3QL5L7bBCOjbgW83R0YyZLajnLpdR
p/cInvndhz7osE0eMj3CoYal9ohHPiMPmhpqZXBcBPR11M9j8g9Q7bBA/gEtwPkL/qU8tvaR
n2XeO1DvHyiOewMsYwhYrVjfqPaeYh4j9O0aEAc+LC8nvfZ/0Hk0mIcfX4arDkuIwxe9A5BW
R7dct12xPFxyt47ZcIrKI++8Hxx/nv4AnPxy5TnXSp3etqd5lZHV3qL6XT6bTd8v42zFnu+i
1uxp1gVPOI4fwwhXdr9Lrqca88cUAz4tjl47lNHv/GV445dnT0bHsu0pKY/043yaPpF8fhV1
Pj6f84L8+5YiOkbdE2Q5n0pzz1l0PZ517xXEyXWGHlWGPXaYcxVlOTsgrwr/U/ifwv8U/qfw
P4X/KfxP4X8K/1P4n8L/FP6n8D+F/yn8T+F/Cv9T+J/C//zL+J9rfxz/c70k/ucP4X8K/5Pj
fw4h9Rjjfyp/gH1IX8UdxA6dp3fgd82hUDsK8+6kkgffW8wit99hnFAMQSW33zH18vC+sVNe
4zo1Wke7jPg6xMv1eWu2PMybtVnkNg5J+Sfh5M8jHqeo9FnrYHBK0iFLPbPXwW9v9vvBeXEo
G+c89lQejtH2lNTe87anYP4unPK0ZZZ+F5YPYOxsRIxPbh3S95v0bRknT4tTFntJ31ZuHd3j
k79v2jrqWNPljeP+eaLcfpfFHpNwjBrHi8xXResYj1O4ni6sy5sHlO/lAHW6gdXRLOO8X3Q+
zD+Ol1NGVhzT2FPRMfRPWD+VMd+Vh9N87CmqX/1pOH1fW+Ybn+aDU/Qb/t43am/1jh7SWdb8
rvkujS1E2VORNf181wXfsy9Ju28p016C6RV3oAp7fBUzKf+6IGmvXe6eIO84XmQtW2x8Km+c
Tqtj1nXmGr+rlV6HZuWO+Z9565jtvKCstopa7+ef7/LM2VnWgH/CejxYh3TjU9TYUHQ+zI9T
9r12Phz9c/C87GV+OH33+iprv6tVnjjGbplnQ9cR8Ya+s9/lP1cpek6Xb8+Qd11QTls9IGdx
Ab6YlXauUvZ5we/td1nt6U84981uD/pM9D3lXGOvfToZzsfTzhVlrBv+BHv6jnOVedtbPpzK
Hb/S7O/Ku6vINyfnXT/lsfm05+fzsKeid29l9bsn9GKcEr+9WVkmDr3yyxoRR/4EUn2xF/4n
8d+fIB/tIfhW2ccaGB7/CXprKw+MC5Dobz4qt8TDH8J4d0LyW/Rd0d6VK+ilPIG/d+Ffmqd/
UTkjllq1cl85pbb6gLro9xDOIc0Z+VCZtwh2K3vE0VcerDaP/5LfEmhBDi3SYaNyRe8hqFH4
iBj7d5UtyqMN8hfi+XdQR6XDG3pSq/RHIN+gVA/oUaxi3e+BbEae2tdUxynU9oZx2oY8zDc/
+JsL0FHnsQVryw5h3WK5V8YAWtXoUGcdtkGucexDDlvUlp435zJIFyqL3FOMXOukcehXlsge
NH9liDb3iO8RbOCq9wj+u5jJZouc05V5zlbGOjPP+JP2PDPb+JR87pvnzFT1y13IV/ifwv8U
/qfwP4X/KfxP4X8K/1P4n8L/FP6n8D+F/yn8T+F/Cv9T+J/C/xT+59/G/1yP4H9eYs4v38IA
HeOpnWIEviP7sbwYoBvMAd0QDui/iAP6J5xGy5g0zzEp+LcXGoUecH74gv/eY3p1z/iAZb7C
/9Rfyx590pRZfDRSo8sS3s0kjUNL8OWKjEP/ZVz0dZjTqpVVupH6s35sr8RsPxNAZ0T76R6d
kzcAnSZFclCREGa49n3E1/R1dIEvkqu3omd0m6z2FCPcnyp+fotvsNXO7IP2rGp8HuHKsg1I
6j2rOjv74CgALyTvQBkt1KVR+YnyGp6D9Ehb9R5ui7RdYvk7pe/Adzcob0G5e5y/0mmV8uiA
xZxSGU3SQWmwQHnU8KShTb9tg3yE3zVgJXKAkQPUWrlNdTxEud6Vt1izOu0j1IvPI7rp3YHU
Pcrzil4wrtH5zoiw/KIVuPLO6CNyPdzHjgnHDuShcWrAyqhFO5d3lNdR76VCcn2ikjaPJtiG
kd+hXNfugBCpw9+MfMDp6yRXdbxie7pjDJYJA1X3rg+nGX+jxqYee6EYm/1i+T7o2KNUrxzz
YZvlH5C+w23RIB1G+FMjO2rRX29IrtppZnkD/+B+Uwd0TBmL3C+OwVJ65EkzpNZrgL0Y+RP1
qxq+AW1w6LF8FeyxRxEsmpx/nW26wX2mDl+0+PVpdQr9wTXu0Tc16hc1bDVTxgy+7VF0knvG
8YblLaqD0t3gUMf8RuRx1GK/lj7XYYVtXum0xlj3KyeM9RZ/4+Wxw22hzkWN/Jrl27Qb17ec
Rt5nubK3BnvnGB2fuF+2sV8ae2oSLnp8adFvXS5D3XIYezlhe2rCvGraosnyGss9HLLItU7F
8ihb7s0tv0+Hfz9OLSuPRZb3rfFpk+X3LN9meZ3HSN3rZpSqxTrUud/NfP2uavW7LveLBn/z
wvIdljdwbDb9zsg7MGIY+U5uuTeO78ytDONhZXDqWXNJndM/+HB6co4/3jffLfdw+n06CE6C
k+AkOAlOgpPgJDgJToKT4CQ4CU6Ck+AkOAlOgpPgJDgJTv99OGn/zxHjtMH3ZwP4pk73CL84
jyGfsXcqJ3QXoTyERuQ/sEz33uq+d5nuQZVHwJhYeV28/zZ3IS2+0R/zXfyST+7dt0R/8x3y
Omg+tvww+tbdfJt8HBQTytzdt/heXN0/t/jOyOSxyXf/A0ivcWqib7bG8Z1x3KE77Q5GnDZ3
HVd8Z7RVebTupep41zqjFprynfIH28MSt+Uh20OH21rdxRp7OOI7793KKdtLje+Lu3yn3arc
8H3yC8uVTtf8TZfuvTt4lz3jer5QPft0761wuGb5JqUfke1pe+rhnXcDb3nPyB+lTr4mLdT8
g727N6g2/cqiz79glfW84XvvFn6jW2qB7/9HjEON75XUKxsjZvUfMM7e3ds1y5f43qpn3b0t
+canR26LLt9rq3s/880vlre4LWvoEzCh8lp8/2e3pbkXH3G/3iGpkk8cd+I77BuS9E20vGX5
xKxYPjHeXao3dkxZ/miNT2PLD8ONk/ub75b7/Xp+jw7/XTh5PlQtHr9q7PdTwz6h++0Cpx9Y
fj3eXPXJ/W7Xuk9+8uF0Z90pf7C/SZW/+cllNK050/NX8ebLXavfTbjfPfj6XbLc3++y5tFh
nxs15xqcdhnH3craX2dP0u8EJ8FJcBKcBCfBSXASnAQnwUlwEpwEJ8FJcBKcBCfBSXASnAQn
wUlwEpwEJ8FJcBKcBCfBSXASnAQnwUlwEpwEJ8FJcBKcBCfBSXASnAQnwUlwEpwEJ8FJcBKc
BCfBSXASnAQnwUlwEpwEJ8FJcBKcBCfBSXASnAQnwUlwEpwEJ8FJcBKcBCfBSXASnAQnwUlw
EpwEJ8FJcBKcBCfBSXASnAQnwUlwEpwEJ8FJcBKcBCfBSXASnAQnwUlwEpwEJ8FJcBKcBCfB
SXASnAQnwUlwEpwEJ8FJcBKcBCfBSXASnAQnwUlwEpwEJ8FJcBKcBCfBSXASnAQnwUlwEpwE
J8FJcBKcBCfBSXASnAQnwUlwEpwEJ8FJcBKcBCfBSXASnAQnwUlwEpwEJ8FJcBKcBCfBSXAS
nAQnwUlwEpwEJ8FJcBKcBCfBSXASnAQnwUlwEpwEJ8FJcBKcBCfBSXASnAQnwUlwEpwEJ8FJ
cBKcBCfBSXASnAQnwUlwEpwEJ8FJcBKcBCfBSXASnAQnwUlwEpwEJ8FJcBKcBCfBSXD683D6
p7II//1VmVX2KtfwzT38flv5D/y9Bv/Vf7mrXMD/v1bq8O9flReQLmG6uC9c6fcqZ5j7BciX
I3Kwv/kH//UMXzyi5BX++lj5n8o7fPEM//qEf11U/rfyfyq7UKv/B/Vagd//B/J5g/zeMZ83
+OIFv1mvrFWqlVX47T9Y/z/px7S06CQ6iU6ik+gkOolOopPoJDqJTqKT6CQ6iU6ik+gkOolO
opPoJDqJTqKT6CQ6iU6ik+gkOolOopPoJDqJTqKT6CQ6iU6ik+gkOolOopPoJDqJTqKT6CQ6
iU6ik+gkOolOopPoJDqJTqKT6CQ6iU6ik+gkOolOopPoJDqJTqKT6CQ6iU6ik+gkOolOopPo
JDqJTqKT6CQ6iU6ik+gkOolOopPoJDqJTqKT6CQ6iU6ik+gkOolOopPoJDqJTqKT6CQ6iU6i
k+gkOolOopPoJDqJTqKT6CQ6iU6ik+gkOolOopPoJDqJTqKT6CQ6iU6ik+gkOn2nTv9UFit7
lbPKc+W68lh5hd9fKxfw239AclTpwV/vK4fw/y/wv9PKLcjGlV/wtwn89p/KEqZP/k7n9avy
kSqv+O/+qRyn1Os4hV7HKfU6TqGXQvIa/nUPf72tNOH/X+F/WrJdeUCMv+C/9/j328oQfld5
vcL/1F/Vl4eQ1zP+5Szym6hSOvC3c0j/wVrbf/mn0qhcob738JdbkDXhr0nlqVxc6f6p9OFv
d1xz+19HaEW/MN//VJYr/xe0qVbWqX1tmflWW9wSfLlifeXZoZemBhro2l9AzTyrif7CLiMu
tUv+T+UAfldoHMG/1O9T+N9DZUbI2FLv2+PYb4/xW2OZCvM3y87Cf/+HLS/8bfDvqlXeoB1O
sVUHlUuomWqXR7TWF06Z9NU/aNkzn6X9T+WdEP6ELy8q/1v5P5XdSqvy/+DbKvz+P/CdyvWd
9XnBb9YrayBfhd/+8180ik8AnRH+9grt0MHfGoBAE3+rQ51n8NOA3x9B3sO/9qD3a3kT2kHJ
m/j7Geakvt4GPLVOKsUytG4N89ijb0aVNiDZgt86UMYM5XXU5gXlHfj5QnkDfn6iXP08QH5a
2x1owRZpu8Tyd07fq9ygvAV67XH+SqdVyqMDFnNKZTRJB/WzQHmon13QswZjSa2yBfIRfteo
bEAfqMH/1+HfbarjHslViS8on4F8N4Xcwyl/HqY1R6x5i//WtP47o98VPvqLLfh7nXAcsS0o
nV74mz5/08RxYESW0wQMavyFtheF7SQgV1a1SGUoNGe55MbGi+RRtlzp9Lt1EJz+jTjV8UfL
Z9xnlE470Ov0OLsNc3cT82rAaDaiPF6h5/doDDT9To2RRn7F6bdgRjP9ssbybZYPYHRvUPo7
1mEI8g71dqWjwalpjQ/nPFf04O8NHnNmVMYOjPM9+tsq6/DJ8mtAoYd4dEmu6rjF8iGn78M4
36DyZ77xaY/1rMEIaMoYo5YqxZTr2cWRWstHjEONcWxBKlNGlctYtebDdx5Fn606blB6Lffm
4Ohvvluu7en36iA4CU6Ck+AkOAlOgpPgJDgJToKT4CQ4CU6Ck+AkOAlOgpPgJDgJToLTn4PT
n3B/18TbGH0fs1KZ8r3UsoWTujcydzrP8E2Pale3vBxm/F8jbfCddt3ygZjynfeudeft3Xut
s7xW2ed7r0UuX+lUte6lxvxNjW/m7bt5W8d5yW3fkN+lQ1Cudfq9OghO/604NZx36/a9+hWP
cdOC9+p1617dpB9WupDSG5+eWIcRjw0tS0fvzvk08V69l+pevRZxr650Srpbz3evPk64V/f8
hi64jtuVGwunOuIwcX7z3XKl0+/WQXASnAQnwUlwEpwEJ8FJcBKcBCfBSXASnAQnwUlwEpwE
J8FJcBKcBCfBSXASnAQnwUlwEpwEJ8FJcBKcBCfBSXASnAQnwUlwEpwEJ8FJcBKcBCfBSXAS
nAQnwUlwEpwEJ8FJcBKcBCfBSXASnAQnwUlwEpwEJ8FJcBKcBCfBSXASnAQnwUlwEpwEJ8FJ
cBKcBCfBSXASnAQnwUlwEpwEJ8FJcBKcBCfBSXASnAQnwUlwEpwEJ8FJcBKcBCfBSXASnAQn
wUlwEpwEJ8FJcBKcBCfBSXASnAQnwUlwEpwEJ8FJcBKcBCfBSXASnAQnwUlwEpwEJ8FJcBKc
BCfBSXASnAQnwUlwEpwEJ8FJcBKcBCfBSXD6/+y9224rua4u7EeZWLcBdmwnzhgGejXg8vmc
OMN24psFHxI78TGxkzh5+l+iyE8sl3uuefVjA1todHcSVqk+UZREkRQZ+BT4FPgU+BT4FPgU
+BT4FPgU+BT4FPgU+BT4FPgU+BT4FPgU+BT4FPgU+BT4FPgU+BT4FPgU+BT4FPgU+BT4FPgU
+BT4FPgU+BT4FPgU+BT4FPgU+BT4FPgU+BT4FPgU+BT4FPgU+BT4FPgU+BT4FPgU+BT4FPgU
+BT4FPgU+BT4FPgU+BT4FPgU+BT4FPgU+BT4FPgU+BT4FPgU+BT49P8en/5KXaZ6qbGh36de
zDMb8/Mq9bf5e8H83/1lbd7apA6mnRdD3Rtqmt77d0+ce/8+NaXWnww98w8t6Gf+ot/ezRM7
ohzMX3epf6U+zRPv5rdv89tT6r9T/5Vqpcqp/zH9ypqf/2Xa+TDtfVI7H+aJPT1zk8oZPlyZ
n/6m/v/f9I+MdMAUMAVMAVPAFDAFTAFTwBQwBUwBU8AUMAVMAVPAFDAFTAFTwBQwBUwBU8AU
MAVMAVPAFDAFTAFTwBQwBUwBU8AUMAVMAVPAFDAFTAFTwBQwBUwBU8AUMAVMAVPAFDAFTAFT
wBQwBUwBU8AUMAVMAVPAFDAFTAFTwBQwBUwBU8AUMAVMAVPAFDAFTAFTwBQwBUwBU8AUMAVM
AVPAFDAFTAFTwBQwBUwBU8AUMAVMAVPAFDAFTAFTwBQwBUwBU8AUMAVMAVPAFDAFTAFTwBQw
BUwBU8AUMAVMAVPAFDAFTAFTwBQwBUwBU8AUMAVMAVPAFDD9/4npr9Rl6j41Tb2nXlK71MH8
fEg9mZ/+NpSHVNv8dZMamP/uzb+T1MrQeqmx+dvc/PR3Kk3v/+/PubbGqeN/1Na/f+6v1ON/
iOvxP8D1+B/ievwPcFlOvpjfNuavq1TJ/Pdg/nWUgXnm3fz+YnhtqbepLbVj/7I1b9inSuaZ
SerDtKDbsZSa+WmvWjyYtj7M07blU9pf/4iibv42M28d0Sv9l79SxdSC+rMxf1kZWsn89Twm
++65p/9Kdczf1uCH/u2BZGtMXPg7lUn9H4PhOnXDo65p8qyTw7R5Mque8tLp3ykYBA7dk+mP
l6V/fkJ/49+9fY7+V6pvfrZj92B+sz8vzb/b1Jf5r31TU/2zj//22Ud6VuTV8vhDSV/y739B
HpPPnv7djsqHGYcJyWA39Wx6ZsdlRzK8x5v/21N/kbx/xSThX6lP5vC3efIp9d+p/0q1UuXU
/5hnr83P/zLP2VY/gWdPz9ykcoZ+ZX76O6ztAVPAFDAFTAFTwBQwBUwBU8AUMAVMAVPAFDAF
TAFTwBQwBUwBU8AUMAVMAVPAFDAFTAFTwBQwBUwBU8AUMAVMAVPAFDAFTAFTwBQwBUwBU8AU
MAVMAVPAFDAFTAFTwBQwBUwBU8AUMAVMAVPAFDAFTAFTwBQwBUwBU8AUMAVMAVPAFDAFTAFT
wBQwBUwBU8AUMAVMAVPAFDAFTAFTwBQwBUwBU8AUMAVMAVPAFDAFTAFTwBQwBUwBU8AUMAVM
AVPAFDAFTAFTwBQwBUwBU8AUMAVMAVPAFDAFTAFTwBQwBUwBU8AUMAVMAVPAFDAFTAFTwBQw
BUwBU8AUMAVMAVPAFDAFTAFTwBQwBUwBU8AUMAVMAVPAFDAFTAFTwBQwBUwBU8AUMAVMAVPA
FDAFTAFTwBQwBUwBU8AUMAVMAVPAFDAFTAFTwBQwBUwBU8AUMAVMAVPAFDAFTAFTwBQwBUwB
U8AUMAVMAVPAFDAFTAFTwBQwBUwBU8AUMAVMAVPAFDAFTAFTwBQwBUwBU8AUMAVMAVPAFDAF
TAFTwBQwBUwBU8AUMAVMAVPAFDAFTAFTwBQwBUwBU8AUMAVMAVPAFDAFTAFTwBQwBUwBU8AU
MAVMAVPAFDAFTAFTwBQwBUwBU8AUMAVMARP981fqMtVLjVNfqfvUS2qe2pifV6m/zd8L5v/u
L+vUk/nvIRWZ38epvaGm6b1/98S59+9TU2r9ydAz/9CCfuYv+u3dPLEjysH8dZf6V+rTPPFu
fvs2vz2l/jv1X6lWqpz6n1Q9lTU//8u082Ha+6R2PswTe3rmJpVLXaeuzE9/B+kLmAKmgClg
CpgCpoApYAqYAqaAKWAKmAKmgClgCpgCpoApYAqYAqaAKWAKmAKmgClgCpgCpoApYAqYAqaA
KWAKmAKmgClgCpgCpoApYAqYAqaAKWAKmAKmgClgCpgCpoApYAqYAqaAKWAKmAKmgClgCpgC
poApYAqYAqaAKWAKmAKmgClgCpgCpoApYAqYAqaAKWAKmAKmgClgCpgCpoApYAqYAqaAKWAK
mAKmgClgCpgCpoApYAqYAqaAKWAKmAKmgClgCpgCpoApYAqYAqaAKWAKmAKmgClgCpgCpoAp
YAqYAqaAKWAKmAKmgClgCpgCJvPPX6nL1H1qmnpPvaR2qYP5+ZB6Mj/9bSgPqbb56yY1MP/d
m38nqZWh9VJj87e5+envVJre/9+fc22NU8f/qK1//9xfqcf/ENfjf4Dr8T/E9fgf4LKcfDG/
bcxfV6mS+e/B/OsoJfPMJPVhqPoZS7MUy/Op+e/WjEMxtaBWN+ZvK/Mt+0z8b/9KLc3/v1P/
nfqvVMb8a5/4py/Xzd9m5ukjeqL/ctpy3bz7t+nVk3miYn7/IERPBsXU/HdD/7VtnHvrr1TH
/G0NXujfHkiuxqatg/k9wyOt/ybPONlLp/6P+TennvMy6d8qmG+7Xlu8XoL++Qn9lX/39jn6
X6m++fnFUB/Mb/bnpfl3m/oy/7Vvaqp/9vHfPvtIz4qUjonjXuaSf/8LUph89vTvdjw+zAhM
zG/vqW7q2fTMjsiOJHePN/+3p/4iKf+KSdi/Up/M4W/z5BNJYitVTv2Pefba/Pwv85xt9RN4
9vRMNnVjRv+X+b+V2rmRo2vzxU/Tesk81TJc6hq+N8yX8uYvc9Pinfn7nXmqaFpuGb5Z+oP5
7Wjodv3ampYtPTLPNk2P2uZvv837K6J3DX1L9IJB0zTPWHrPvD+j9quGtiZ6KfVK62fDfMM+
Y/vbo2daptVXfqZvZH1J9AfT8wZ9o2O+sDD0L/PzwtDd+11Dj+j9OvXRvV9O1biPXfNsjug1
8/6M6UPzW5l5EFEf3ZreMM9N+JmNQb3kb/QM9y2GuvlnxBiKhu4wtE0LC2B4IHrJ8L7CGB4N
dcR8+m1kx9Ijw6UK83lvfusRvWwofR6HW8JUNlyxz1TMEx16pmFWh3vm9b2hO4yvpo0Kj1XZ
PGu/UTTPlrmfZUOPiF41P98yRjv6DqPlnOPTrfm3w2O9pbGw7X+bvwqf5oSzzXyy33EYJ+bf
A7Vh32oxhqr5d8l9+GI+NgwfGvyNlqE7PuTMXxY8VmnDS4fxxzzj5M1KkJOnovmtxt93+3HE
32gZ6oiesaNVZQwjQxd5uTMjYOld83aZMbySXFt6yfylx/Q0/WbpluIw/DHtuXGoUD8d/YXo
9vtz4p7wyc6kEsvLjr7R5X70GOPWtOPGuwmM9vkRMFaZPgcfHs3Pjk+R6WOD+VAFH1+Zz5Y+
pXG4pnGwmGSsajyec5KwNvM6Q3PHzbsC/VYwuO5IHiw9DXmwvc8xRqEXUhckT216947fLxmM
HcZwT+3b71+ZNw/gk22jyTLdI3lpk6Te8fpSNL/Xsf5E4PUd86ljKBXGeEV8dOvXHOvT1Iyc
w7g3baV53l3TnLF8mhDdtu/4VDHP3BHOF/ONMo2lnZs92oVfqR+Wfmm4WCF6xYzlH6Lb2Wzf
v6d5tzBjYelNGrUecWRMq/g9YXw1fCiTzO9o5lp6zsioo2+NtNhZ7NYnuxLtGUPV9Ml9o2LW
KtuG5djOjIGj25nQJ/qMpKRMfH4jdHUai2d+v2t66TDUzf8zjKFieLKkPuZNuxG3P2Ae2BXB
YuoxzhszT0f0TMlwcc3fWNL6c0dr5DPvNUWzD814DXw3P8sa2aR13o5llse6aHj/yPJyJL3Z
yZOd0Y7+m8bEoumbr1fMX5w8lcxvdg3c0n5WN23UiU9WXoq0xt3RN+wM/KTxa5KULUz/ijSW
17TX2PezBteS6BnzW47odYPrmun2/0tq367FC6K3TV+7RI/M+xbTgDFsjUTu6JmuafeJMNhe
P3IbObM3DWh9axrkW/7Gq5EYRx+bMcjQ+3b1/uRvPBtZcHzYG1noEL1muJyh9ou0bqapD4+0
Gwmf2mYUfxjDjNZD+8yPeWLGa9zIPOHW0I2RHTdvDuZrO17na+brbt7lzAi5ebs376wS+90d
9gH7VbcGN0nW3LysE6YOry9WP494fSpjv5sYncb182Dku8FjNWReF43cPfNY5Y1MH4leNW3+
Yj4MDcf7RK+Z/qx4H8nRGM6J+088TlVD93yyq7eM9y/ipX0mSzy2bUQGi6MXSI93bdS5Ddtj
/402YajTOl0jDHYcdrT7WfqbobuxfjDvO1lpmO/cYCwtpifGkDNtHOiZsvn5Nz9j57b7xm/T
RoYw3Bp+XDDGb3re8eGa5o2Vlya1viWMc27fnkwcn5tmfIssK3XzX4dxZd5vMJ/cyLo2SqTF
urEY0frj+iFtWJkW+sbIZIPHSt63+7nQH5hu0Y6BcQv6GBhLhkvyfoPHbslz+xHPZNHGAvQI
32gZ3kbchwatoU3i85b51DLcjVgWHkB/Y7rlcxf0b6JbPi2Z7vjUMTjlmSraWGEsGqQNOPoC
bWwNRhmrC9DTeH8Bep3WeceHT4WxzhgbhmcRj8OE+dTn9UH60SStxrXxTntFnXbnGq2Bdm7v
WN6sPD2zzH/RXuS+kSOZte9fYN5VzLxc8ZxZQOZ3mBO52Ly7pVXJ4WzTvGrSWn/F62wJ87JA
c9theDLj4uZdhXjqZPYJa+ANnczdWDZMW26sx6DvzN8cXeb9nM5NFpM8k+dnbD9GjMFKn9A/
8Y0aPXtHWsYBa0eX1w7316vEOr3g963k7hij7aO8f8vvi17QMFLtnlmjjUj1c8Z0u6fOeO7a
s8qI19ARYyjQKcm9X1UYVozByqtguDcYFizzI4xTldcnN54L0mvcvBrwOmx1RFmfvozERcyn
LGR2Anks8trh5n6J37fj68b6x7zfY/oN7fBb0gsWPK/75ved2u9e6Hxl2+gaNEueF7/47GR3
iCN0YdnvXg32HZ+N3kl3uKZVZMj6eNdgcDJdNr0vcR/mWFummJcRz2t3IpezVJO15Ijb2Bmt
0slTjfazOo2lzDt7As3zWFfBx5bhyZHnZYb4bDE80D7RpFPhFc/LyNBlXjax1+R4P5RzcIXm
ppv7T9hLaphXOdAvQU9j3rXN/2W/bGFevvHctvJ2gLxUQB/w+3YfyGNOtWLzLsKeWuBvzGNz
9xsy6+lF05rI7DXmXdv8/wpzW+ifoHcxJ6xuI/Q3bl/4NMLc/EY/fpl+zFjmI6wvfm24wrzs
4P2SGUn5xjvebxueyNrwBvozMBZYr9jSX928c/LU4TXSjlUDukca9BHoRaxf9nQrffB86ig+
VdGHJ6yRXdALvEbXSV/X61Ob1n33TB/PXKCf1s4kY7nANzJYY2vgQ8lQ/PrzgPUnAz6t8P4W
fG5gDS4a7VTkqR5bp0sY70jtFRH6WVHrcAnvXxlsI56XR15j3V6z5PVJ6GV+f072Aml/oOTJ
6lheHkqJ/cr2Mwc+PmIsvzAnWszHLSGTefkDXbeOPblINmPXB8vfDGOMoCN2Y+vTErqD5XuV
efloVmp31s6bn/N8fhuzjaxoencD/WnPuqzVfX5zH9/o3Onm7Q2vb1bnfOf2n807Mg5vdC6S
812VbIVzGp8tf8NaPUe8Bg7pXLOlVesDe+ae9xJ7bm/y+nVvqGVeAw98dmrQOeOOtcUM08tm
FAYsry2yF8xpv7WY0oyzabgQ8TdqZFeZU4+OvBd8mt1A1vkureNzOpF/MB+qhnt53isu6Pw9
Zyl1fXw3HKnw+nVBth9no1vw91tm/Eex812Zx3tAOr3T8a5ZF25D1xU9tM66cIXnxJrpduWT
PbnFeqrt4wvvZ3a/nGPtqfP7HfP9AmN8jMnTK/b9svlGgfv5m36v05mgzvSmGdUC82mE9zdm
3POs20S0X87pzPGMeVUjul17MizTVpcQPfaH91O3Plnb6QV/4w17bsWsL04mrd3jgmWySHtu
k7SxKz6L12mFce9HoL/z2WtOPLnk92/RxwGPg6U+0DnbnWuc3bfPdrpL5kNkJKPGvNxiLBfq
7FPEWBTBh5XBkOe5v2K9wulXZebTljEUyXon5+QF98FaT3Zqv3shmZvTqvPC8pJnm4Idq2+2
q1i7ywt/44Es90XmXp37+QT6peGD7NlCLxEG2bPrTO+akahxH4+EaYF9+RG6bpX5ZDVnmRcz
bmNOeqTQH/H+gvReN5ZjWlvc2nDJsjCDH8Fqbhm2Fdq10Nk0btiaLue7skHk9MQX832xoX+z
DevWvHXD9LVpw9GvzQhVmJ5ju0mRZq6zq+RNq0e2VzbY/h3R/HY2soXBLfZx50v5Ih3Q2TPF
/i02+jK97Z7ZU9tOL/hgPfLWtLDhsbSrrFu/fpm3Rf/a0DrvdLgs88lqMUc+//0i+9aWbEfX
LPM7034EeSrTCVrG+wr7/oHnnbVBTqE3ZFkm7VzrMf2dbT9WB/zGOXdP9DnN9zJjfCK608/a
3H7NfHMAPdZiuoL96IP7WTLP/3A/3mhNdvPuks81ZYMxgzPmDc41TzyvfB9KZBUWPrVxDv6G
Lv1hvuDeL5IEeP3pgverEsmsa2MEmW6QlDk+1Ux7aT77FNl3ViKJcfLyx/Dc2fhrZqYcWJ7G
tMZekw9hwTJ9QdZK55t7Yz+CXR8tplden+rmmTz7dNbsdyqQ9cadnQbm7x0+Oz2xjd1aCFeM
YUJ2W+eXyrLPyNmul+xneGDfWJfssOK3GnD77+ZvOfgRamQPc9+w5zSH8ZNs7M6/liYd7Yuk
pM1zwq69R+ZTG37MPtnM26RXHFm3uTXUIfNpDF+GXSUGPJZ/sHY4P6fI/ZTOGE7mWoRhTmcr
8VuNaYQcH/fmN7c2dMlP2aY5u+A+WD/EA/xaRcZgR2vAtu2uedK1X8Q6vjaYesqeab29Tiav
DSXNe+47y3yT9SNLv6B5V+e5X2E9c0I6oNOvjkrHE/2oRDZbO2feaW1wdroD70VN0vOdvGaZ
T05m6+Z7Hd5LJqSDbVl/cvSJ+WfA6/w39cLtNe+M8dKMa4bHoko+6y3xccd9bLMe6WT6HbbG
A9N/0ZlL+FQxv4uua1H0eY18Yz9Ax8j0M7cxJvt3k05ZdepDgewNA9hMv/kbdsRzrH/N4evo
w9d7NP+s4Ccd8xrd4HXcycuMZr2TyU/qp7PdXPHaYE9f4gd45bXD7lxfjOHC9D8Dm6nY4S4N
H2RPf4cd8Ib4vKUV4p3lOWP+vgKfGhSl4r7RMLwWffyN+WBH4IX5+G2ekn1/x3yI6DQiZ/UN
061H+sjrW5Z8iJbPN9DPWqZvHdafnJ9iTlJmMU25n3t+xo5Vg9dx+7Up7NsbbqNl2pB1/gr0
a9Btn9NMvyS62w+veC8qGnqWx/oO58O+sqvM6QQhvogZ9MRL1lUtH4asw0WkCy/5LP3Ifaga
LlZYpufYBwbQv+zqLPtE3TybxtktwxhfaF10Y2kxLWGfHvF+ZWdgnzFeGOzuG3YMFryn3pNM
zmnebOBHGPGe2iarlONzn8a6TvrRG5977AgucC7a8venhl5RfGqSvGxJP9rC1zAGH5p8NrIc
E3m74bltx/KFvOxblrI06+tv0CPHTLdnClkb7Psjnpdr1n2sldpikjZyZGsqcnTBBrrojuf+
LZ1+xU+w4j7kyLcr3+hAn39ljNfUR7e+vfHZqUAnEcenKZ3/nP09R3Y8sRd8kw62JT1wDXvA
Dv2osn5TNLxeMYZ304bMiXtap120xJL5PCH7X5HPj3eM8Uje3DpH3+TZ9nPP+pc9CTq9YMl2
kUeWuQr12PHpy9D92efI688Ln5Ot1voC+/gj2ytbLNNzOlnJGlvlc8mcIoAa3McpziSPdN4p
IlbzDc+84twxIC+vs+18wx88B/03nwnsOvzNZwa7w8uZ4Q761y2dn+XstYCOd832COvXqmJP
dueWJftD6rBZfGBuP9G+Xad9+5H3q5qR3wpjzIA+Ms8PmM/+/Ruyjztdus7rU4tsDGK3Efqc
7edOnurmzTL3swgb+y0/MyepKPN4N0Gv8DfmHF3k+NDGGfWd98M5zZkSj8MNdBN7dhM/5w2t
T3OaE06exPZSx/p0hG3Y2wJXOAcXlTz1IE/3fD4skBZfYYx9+DmfTJuyl2Tho/Q2/Gf+vpOn
GvsZ57wTL3m/8mfx6hkfYxa+tTbsJtYOJ3aVb/j/6uxjtPQD7DJz2F1qbLfx8iTPPOCZCtqI
yBvRZ9vMFuvLBWw7W7xfBb0Ef4y1lszhv6vDl7GGnzSr/MlbtY47jrpn/uCZDMuXRfMG+ifo
32wbsny6Z9uPPd95288101ukC2m7ijvrb9lm0sC4FNmuIs88wr5k55XYl0qgN+CPKfLZaEtS
KPQ921VsHw9sV7GxAc/wQ8iebtdKsU+tYH/amZHKg08tOk+6Z4Z4ZsvPuDiJS8bYwDd+YOOy
a8glY/yF961dWPQrsZEV1PsXTC+QX0fsX1+ESXSsDNvALMXbsJ4QZ2H9gjnmdQdtdPD+C2xo
Tf6GHZsf0B/Rftvw8QI+SqGvGaObd9ZGfwG/kjxzj34UYKeLSL+Sc4fwoagw5kBvgW7X84tE
LMkY7Vcovsq9P4/xqYp+2nN9HmuD0F8NPcP9zLH/zuqR4r87sg3e6YhiS+yDPuD3LYYI/r8f
6JC/Od5F7L55+OYbeOYWsSAl+BCtriu++xK+UYY902ocguEO9symGStpvwj6u+nDkeWxwvQS
n1t0fIDo9A3Eq3RBH8KP2SQd2NGXoC/5fTtqvVi8i+gVNW7f+q1+K127DL/VMeZv+c18KKKN
LjDY+IHfON8J/VNhEIxWj3zGWV/4YGO1pP0n0HN4v4H2bfzneT7VOM5CZP70G5Hp82+Wh1v0
s433CywLW9Lnn6DrPrB+1TEYfqkYizT4fFB23xX7lIsUZZ5GrNmB+1lBGyP4nK9Bt7FJv7Bn
P8H39sCxS3UVo+X9UjOObbKS2QM9HYt/esI3rI1LnrkBfYs2qmb9iffB7SUbxtAki6WPV0nz
+rWBHjpC/MIT6K+KT7aNHL5xj29M8I0G+lki7HEMTreRPng+tTFWwmfnr3mCHvpw5v37GJ8W
eKaGZyK6e+AwHBUfB2jjt+Kz8PHWyKPED3gM14hV6yJWrcB0OSdrP0IG8Ww+BuGINlrsp3TW
CR+jUIMPMQ8/5j3RZQ3c8bzagf4A+gfoNfX9MfNpCXvADmvYDezf0sYOdMvHG6wNp33QvtaI
fLGndGs/SdLfme795jfQj56w3z0wH0rcT7f+POH85uMG8+jDF+iviMmpMgaRhSXHNUr7Tbxv
OSB8anIchPB6gbGqq7F6AB8GwODHsoS531Z92KL9rRqrCHzyPOjG+FTmsZjTyiVtlNFGgTFu
iTvSxi0wFtGHAt3KWiJmZod9/wa+Wt++8LkImY/YzynPdLiNOUf9aYxubtfQxggYh3j/F+Ll
WqSzyNlL3l8ihtS3b+3SEm93jMX1dDnO1H9Dx/7YsRgx3clbH+vLjs+oObYVlih6uY9YOHm/
A3oe72cRf9DhmD9n09Xzzu5HK8T+SD/SaOMX99OOWg/f6Kl43iusDTnYM+/Qfgbvd9FHG9t9
2ge3jkd0EnU4PzEWVch8hLkt8iRxGivYCkVmX9CHSM2rA/g8BP0G49BkjG7e6ni6CcbbxuLI
M/4bXeaj23NzOP9JP18hT0Xmo8SB9bGfrXhtOKL9Pegr/r7Mux6+sVTPPGC8M+jnBvEqW/K6
uTNFnm2qJTOuU9j5NogfGJn+u7H6MfQy2zxqiLFYEN35MSymCe83XaNH5BF7/QmME96viiRn
bm4fmW59HRPE+q9Zn7cxoh+wRQp9D3qbbt5J/PiE+7BguuNTHW0UyXci8d1VbsOO1QePRQ3f
uKLYE4mP+oBtZwJ75xr0ETD00f7ByJbEJ4xgw79nPsm8GCI+fMR+o5Lh+4TH8gXfKJNfVuaN
YBgreo/pkeH+BPIo9xWsJePAGB7wftq8f1T2ghx8NkPzjMSCrBHbOGC69StNWJ5+MX1OETV7
2AuE/kkePDeWK6ZbHXACn3eW37f2pD3LypH5JDI3xLklzxgi4kOZfRFCr6CNImNwdts1zjVH
fGMB+pTmm+h4Qr8H/Z7bl/inPJ55RD+e8I0S88nZCoX+B3yw+5nvp3xjwhicH1Xodbx/h/dr
eN9aEYRPzue8Rj+O4EMb9AfQa8Bo41kEwxp8rCuM/v0jxtrKvNCv8X49Jk8yFu6sLM80wOsC
f8PFTQv90mA4YB2Pj4WL1V2rWNt3+J0mOB8OWbe5NRL9jlhei2mMGNAszl8LbsPK7Bj2oSrO
DHnEw2Xx/orfdzIr9AzonwbjKd3aRMaIcV+rc0tLPbPCM49oo41+WHvBGGeCIc4dDaYXFP0Z
fPB0G+0who1/iLPVCnx6AJ9cG4LByuQ74uQ9xiwwLNCHL9A/FH0H+hvaf2U+W3kdoY8T0D8U
n5zN4R369mk/NR+KFMmXZt+79KFl/v+OmBmhz9VY+veLaP8APraY7s8t0sYrf8N54t5xzpU2
xsAYQWaLdHJJs31d5K0KjBFjcGf5Nes+JWCwq7e83+T3HZ+KFJnjningmWvy1RU5uuUdeqDQ
00x3eoG8PwCGrPlnx3vuiOKr5uzLE3tnlekd0K2O6Pi0ZHtAFbpshZ5x+rS08a3oC3yjA3pL
yeyO37dnzDHuAIo8Wb3jjWX6negy73fqHlAPOCO08QleNxW9C/ovxjgHBmeTFfoF+HwLjCWS
R4kNqEKeRujDJsanK7Rhd4h3xMmPlW4hfOoBwwr0DPfB2TwEwwXov/F+iee+i18QPl9yH8V/
d4TM7tFGGnywvv032PrGiMMQDNYe+oZzje9DFefgiOnWhiTvDyBvNR5Lt59qPr1grOxZ+g02
MGljiDaadKPEfaOl3pc+VCCz+v0W3i9y+87XKvRLQ/fnlipkLqLdRM5Wa+j8Xl7sXuJ0tD+Y
dyU1b5pEd+fgNTBU0P4rMOTRvo3D32Ft0Hya4Rtt8rjf8W0YPW92vGfmmW69MWOcjdZ87unw
+1u6hy30b+K/3E15U+u83O9bK3kq8tyO87Kh+tlDPz3GOuSphHlTUDKdA4aq4vMh0b6z2wjG
PPgkuoXYLBr4xgTfGCp5mYF+A/qrmlcLjGUffGpD5m9JCxRf7Bhxh8PY+lTBWKwSz7jYamnj
GfKSZZkskF9Y6J9qrNY45+a4/SKtb33s2Svcad3hzpjjU5/3kirOmCs8U0AbG2CI1Df2CYxz
ig/aYU8V+hIyXafoDvEHy/ft+rhSeqZvo4427tDPKmTW+r7G8PdmIbM7zIkXfKPPfXQ+o51a
I/vQtVfwQcr3GzE+LRmnO+fulI7XZ338FIM7g45xfhuCDwvQvbxMQW+S1dWvPXL/b6jsBbqf
MzwzRz/qWBuKlGmnD31axtp/Y3hmbbD3pHdqv+uzLj0EH/Novxnj0wt4XQOvIyXzC8XHHcai
APo9vlHisXAx7mPYRESe7E6/U/O2z/N6rfhU5H6KDtbntUFkVuQt3sY3+TjcGnrg3AEFWgPl
3sYaNrAB0Z29QN5vgAf+/RLfAxrz2SZPcfluLKQNt06XWb9ZIwfCDG3U8P4N6BHGukRjXeZ5
VUUMaiaW/0Duew5j+QsOwNDHM2v+RoFiHH0/xvC/rfGNEeg/oF+C3kYOhgKvX03SG6QPHboX
Lvf3hE+aDxZDBRiroO/MWAo9h37+AoZX8LkGekT6l9jQ1ifvz1nflxwO69g96gOeucc3JuB1
EWuolocaZP6W+TAn+Rc+XKMPZTVn6nh/Dz51mc9zuvOl+bThNuZqLKxGMobdd6hyamzVXiNn
7Sr4MFBjIfQ9+NRF+0U6g5ZjYynreAM4B2ijj3lVp/gZ18Yt6H9Ar6CfkZLHKjCUKU5J7hGN
4bMegj7A+/kYn55UG0c8kwN9iLGo0l2WUz4NwEffx0jNiTYwVMkP48dS+uj55HxfW9hmTsey
QCfLLeLhhD5BHyL1/hzfqCmMB8j8BPQx+BxBngtsHx/j7r9/Jo9npuobXuYroHeB8QF9KKg1
coH3I9X+CPQLvF+J8SmCTLp1uMx22yzuAmTQxh3oOdCrPFZiTyhDr1iwfrQDHzOgp/n9OenC
Im/HmDwNMe9amFeyTrsYqrW6P7yFL2MMe2gV89aPhZfHhZLXCngwxPu3MT4VFZ9KaOMafChi
3si8avKNEdmLdojXLcTW4BnOmFt1JojLW4FivTYxPXME33wW94P92nAD+i9gbJGv7VRevslP
IzrcBnGwyfbLqv0Xojt5Gyo+NbgNF3M3wn1x6WcF+5U9R4wQJ+YxDvj9Au+pTbZxSZzrCBi7
eH8JegFzpsj3Nka4TzBUd9Y3uDs7UvZKiZWdnXyjzvtVHKPzawm9ovSKA+gdtP/K7Yuf07fR
wDNb9Q3fzyroB6a7M+oGsWgj2K/WuPPu5c3vp/79kpoTh9i8+8RYWN1CMDziG2lgjLDnlgiP
5Bxa4+7/DPQP9CGL9/0+YO0uI2X3nSl/ywHyUE3IbHwsPcYFxjridd7Zj4R+xPtVJa8t0Heg
NxQPmjF5OqpnMuD1EfQ9+il8dHY4oQ/xfgfzrkhZwtLQEWc4M2xwB3CEextDJU9VxuDsQ/JM
ScmT72cT9Bt8owU+F81OKvSBkjePMZOQaZel0t/F1Hy6VXO3h2eq6ht+LI6g34PeU3zYgZ5W
fBzivsPupI96r5L7dweM1QfaqCbkwdllR7ir7dd5z4eukjd5v0y57hx9APqzokdq3ut1/Bbr
Tw3fsHcmPB+rwNDDWN+C/sJ8cPvlBj7nEeLP/fq3QvuPCXkTeeqdeaaMNmpYpyOeu+6cLHuJ
n1danqZ4v6EwFMCDEca6iLGM2H8nbYzUvDuijRXofxSfMtjvPpS8rHHHZkB3bNwZdoQ8Dn6N
zOF9z8dL2re8vSACzprq5xp8OMRkUu6F+X2/grHqEF18+yPo4xvEcI0Qu51legnyFLHf3M99
L9Mj9GN4Ziys/rSBj9HL21Dl9Fgjf8opH1x22XWiD78Vn5yHYoNcXCP4Kqr4xg73nZpKt6hi
T+5grPx+eAk+RJSPSnI0jBCXWMV+eMD7wxif/mAsOrTW3PHNpxHunK75rlKB+eSib0bITTJE
niw/717Ah6Ia68UJn51tOqv41CFbtcRIjZDnYYg2Mmjj88z6VcAa6fJ+pRGHMUIc/Qa2oZHy
ZYyQM20Nm6vj05L3syrzoUvzVO60j+Dz8fKQAb0Iel7xcXRmbdmh/TbZocXnNIJfbKjmXZPs
VRKrIW3k0Y9b0sc0BtEjR/Cbe31a6EseiznFka1hOxrBJyTvtxR9GeNTHv1oqn5MQc8AY515
7WxDQv8Cn+r8DXevXzC+Q+abLK/OLjNC3KNen+rgU4l0hyV03RFi0NfI3zRSPpsRfBlrxEaO
lN8pTndn+SSfG3TO0v7gEWKL1hjvDp4poI0s+tni9cXFBo0QD5wFn2bA8I72c2i/hj7odTzN
4yD3g73c3wPDCG00MJbCB/GtncpDRHcbl7G1w47V4Awff9CHlpKVa/BJ88HpYPLMCPSc4tMO
3/hQ8jZETtlzfH7D+x3GILpynC7rkx/vS3zjXc27HjAOQH89I/PWD5rsQ1vJ28UZmW/x2uLu
XMT55MfKy/QgsX443WONOzQj3B/29CPez6D9NcZS5tQ89v6TkieXj0fkIYtnOqqNEeh9fKOP
fjbwjQKtkZKH1K/jA9D3aL+Gsa5iv7Orlp53BzU3/ViM1PpTPVlfnC/Ez1vhU1HxsQt6He1X
QI+UPE2VPFkMnk9eP1phLKtq3uXQxoui786sgY+YMxWlu6xBbyo+HvH9fEyePlU/KsDQAL0O
DGWsP9bnLH34o2Ter+NPqv0s5LWD93/w/i6mPzXU+nLAMx9qjZuB7sdyhLGqYqwjpaNt1V5y
bv27U/KYwz5SisnTJ/rZId3Zn3OXsE2P4N9bIy5xhBgJz0c/J3pKFoZYI/28/gK9EeNTmeV+
SxHFI+SkXif2CuG12K5H0NHWuOM8Uj5twejbL6p9wM87Pw7Hk/1uiDWywffu3Tn4lF4DHwtK
nhrAaONZVrAVjnBPO3vy/jyG8TG239WUPt04swaWoMMVFB9qaiy9jmf3mj5iike4i7nGfYUR
7gpkOa66BD034voIXrdYY305og2/p06UfuW/8aXkxeuyEfO5wHqBiwfOYqxG6ONE8UDrT2Wl
Z36odbwKPg1Af0+sP85Gtlbn3CXOoPF56e7FjlTMzQj+ljXOf5pPd+obFTzz58wa59efSK0/
j0o3iUD/BIYFMNSwdhTUPnAX41NN8SGLbzwkxtLrsuKTHsH2s0Zso9e/TnUTV2PiVI91PiFZ
G8qxeRdhblZY5pxPeqTi4E/XnyKfa5yf4XSddj6l0/ddLnrho+/jhfnbQK1P+ROZc3E3fr/y
+3Ze6VeCsaTow9i5ZICYm/icaLI9Ij4vnd9K8+k+IXNz9kn6vP4j5Ktfww96DkMD9LWShSz4
5GXlFvRWTM+sY7xl3sVlvqLWJ69P98DHotIbpomxdDaNFfzJfqyqnKvi1lBXsLHpeVdQ51jP
h3FCDzyHMb6XFCFvJZKXPvygIo9e3rZqfdJ6ZoRvRGrfHqhz7gL04VmMPfB5mlif5rQ3rJVt
+7QPDbWO52PydIe53WFex9c4v46X1L7ePTsnvMzWQL8HvaZ0m2xCtxF7gd9Lsupc4edV/mQN
rbM/eIT7vUkdz/dRr8G/1JwZYk55PsbPLX1guKVIMX0+c/v+EGO1OGMP6J7ZS4pq318o3cSf
/45KP1vH5MmflUdn9ju/jjt7Qv8EQ0nN/aHSG7Q9c63smaf7ZVntNb9jfPpm3cH5YteIvU6u
89b/toqNtfhLvP0pebYqJGRB/KB92AlHyh/cAx+GeKYNPkVqjYvbwAbMJ68Ll87oVyVlDzig
/Zpax/3akWE++XiUAWJdV/CdST+vwUc/Vlpv8N8oYl46f7KP8Rqh9oD00Z/vrtR+V2C/qNy1
PtUDLcYIuux9zGZ6qkeWqEZZ/0RX7kCXdj7T5Prmz9HHmDxFat/PoR81tKFlugIMe/Cho2zw
3h76Cxg7Sh79+uf1zHZsHS+qc+pS6XDZhD6udbhuQh68Hir28xFiA7Q9sw+7suwTK2Vf1+t4
B20UlO7i18iS0re9vK3Vnp1cGyKlV3TQh4paI6eJ9uXe6wG8zmIsrnCuKKj9qKnsbOsEvUR+
iP7J+tSmeofiF5f32zE/wxrypuXpAjJdgM2zoPTAqrKRjfANv873MBYt1j3EB9DHfc4B/C0r
3As53S9lHd+BT163iNS8GaANvx8ewSfrh1gpP0Ncx3N2uBXysJ+uoc6PusIaq+Uph29UwQfn
R/Cxi4OY3hDnk6xvep2PeH2K02VtED9CPyZvkr+gh2f6eKan5oWP0xjB9rxWMRAZxO2sEJ/w
G7FHbRVn0Udc4kDFA/u46I9YvG8asbA13HmIKObP2wN2sC2/Ib/BGOd9fy/N37/7wF2lGegN
vjvn+OzvKVZxT9HJ/R75Cv2d0zVy5Pl7sf5eax50G9+5h64sd2/ruJvboJrD/s6qj88UegV3
cz9xP7jJfsgM4k0+sD5NlO4h+aF2uINcx/t93JO2vrEP7IcTZffNwZb4AV/uRMljTt2/O/I3
7F4xwVo/5LvcZTpjez54X20e8XKf0GUnyu+eP6mpZu8rTBAjIe23+K6400v0ffO1aS8Pmf5C
3M1E3X3LMx8PfGfd7vBT5Ld7QD78HNOtDjdFvN6G6TZD6hfi8eT9Fb8v5zu5N1+gasJl1AyK
4PuKf8PFKHgMHabbWNkpcr4+IC9bD/QO6AfQI7Lyi27j8rFK/Lj0o8sYnbxMVa2KCD7rL+zr
U+T3reEbR/qGu3M6Rf0owWBjdo7Qhae4r36l8tNVgDOiuqp9vsv4gDx7GdDv0MYb5ydwOWKO
2NenqhZPBXGHR9g0prhzcYX8Bh3GaO/VOj4lvyEYilS9uo+8aJJLsIE2vhUfa8gleMD7OVUn
sIZczjvQp/j+h+KT0wOP0NmnqMFXQ67AHdcvsPd3pyrfRQP60TfWtynuGG5QM+3I7dtdcooz
5oZzPt6Cz0XGNFU1Gho43x1xhpyqGnoN2Ja/cYdmqnLpNFieVkyPiA+ndHsm+cYZdKryujXU
vJvxMy5fhfgpa6gtF6GNNegf+Ib113zD3jCFT6nGfWhxH1weCc3HBnIHfCOPoOZTLoHB6QVT
5K2VPMfWZ/MN3Waqcic1cOfhW61f4u+tgY851F6pgt7kPMyiZ+74mRKtYT5/SgNxFj/wE0wR
t+PpA+RqvgS9gdqXBYXhExiGyAVt9dwfHus98kVLfrgOziU/sFFNsVc8MN3qJj+4EzpFHKzw
oQuZtz7pKe79XyGPaQ7vD/B+K8Yna5v5wXl9qvKJyVj10I8i2ijR38V284NY2ilibiRvtj2/
/SDv9hR5koUHTeaz0310Xu0KvtFAP9z6IfEDV8iB7tt4BD2NPjSQl9v6OpJ5ubvIy2337Cnq
7GyQt9bdsfmB33uKe/MbjHcDeWZ+zvCpDXko0Toff79Ao51G7rcpYuVEFm6Zj+7emebTPeN0
93jSsF/PeD/MMgZnA8sgNnLG67CvwRchJ1BEOYNEFiT/Zpnrv2y5iovEPG9j57sq8vo/Ug0H
l9t2h/WlSLUF3LzY4J7PG/Ju3+Ae9dI80Wc+TpDvYsK5dYvUW9mLZqxnWvl/w30FiymP9ekO
tZjrXAs6osq9aa7h0KN60k5beGN6x9BcPvwe14Fw/rlX1KJ/4voJFcqT7OpINLnetV2ppE7F
HZ1MS7CrXHCNYrequDp/S8rcWeKo2yeuwfBDfOryLukwtil7jaNb60aa63qPuIbDLd0YcXn/
Lcol16tuoMbxkOlyj1qeGTJOV8NzxPUwflPu7zavvit84xE1O4T+i2rZOfo96ki8m3ek1mGD
a8iUQLer4or7cE9xAiXkoRlzPQx7gllxzY4Lg9HV921QFKj7hp0jnk9Sg71Juea/KE5jxbUs
/pj3Xc0Pa8nocx8vMFY2i1aHa5Pfo6bIivPZp7nefY7rjlQ5x/k1rQJLxrjluiPuJug9Y1xQ
Pvwua7AVYOjxWB0oB3qb5DjH+YIb9Lbj0xXofao5X4J9fEh5rb/IrvvKGPtcO2WOvPzXtL68
MkZ718zVHKqT7d5heCB6l+ts5VgWblCjvYDaLDekO5Y4X7TUaF/E6rfcmG8cucZLlueF+4br
R5vuP7v6LBdMt+vtK4/VjPTLEu1VvkbMlPJudzlv94Hbv8e8zlIe9y7nYd6BT1Ven665PtSS
a8zUuf6mbaPB/TxSrvcu1yNbxWqHf5HG+YKxEHrb7Ct1zMsX1MGxeeDdWK65HkeJ46IX3I9f
lD/c1awuUi74L1qnhf5NZ64S1xitMp+a6v0t01vUS0e3M7TPNbGXPCfaZDFwPLA6Z59rgvyo
Ojdt895vxvloJMfVsfkgRG79cBVersnuInVshiQpJa5xnMZ99Wfk7r5C7ZUOzi0F6PPfOHtZ
ufqK+c0nuJ8y5P3IWtb/2V7g4qI/ENM3UTE3OeQT+4T9aaLi8POIh/lU+aXSnONqrfJqW93i
E/ahKe5zPiB/eANn0AhnnyaffQrEhS+cY+X9Is491q5whL10ijv3NdTMPuBMkYE+Lrlx5Rv+
bNMEhi1y4NmcZj/IdzFDXM8D7mvmkFPxE/lYH5FvusV5tV1+O5/T+krxqcO5vZ29YI4anpKn
vYs87AWqzST3ybeoJ+3z2edBb6Dut129irDtzJG/ro7z4xPon7F89hnks+9wbRRX33eO2ilb
8MnX7Z6CvsU3WlwTW/L+96EfyTl7jfY/QB/G6nbXUb9X19Ue4xtV1OCLqC5AnO7uNkqN4zro
Pa63WFA6nM6531A5+W/wfidWt/tetdFVz8xxt1/4WKVoDl8Hvs/xdskaxTqv/y/k1C+hfftV
kZUO5z8XPu2QF9vnfP2N3JUR566M1829IT+X5ArMqrq3fZzlxca/gK7cha5szwwD+N0ziPFy
9V4lz6fo41Vuw/l0Zsh/+cBt2FiFDPzB8v6cc1c6H0AGa8dM5SntwX+XwR3oGWobbFS9jTKf
Cea038mZ4BlnggafO5wtUc4+FfShxDWJnL/Fn982wNBB+1m0v8X5r0v7iuPz4mzdJH/+mpPd
YIqaHlc4v+1w1q7hG1c4a3dxPrRnhhly6F0h9jGD2uV/VC3omsqvcsv5WOO53NO8hhVoX5ca
DpeQaXv/ocFn1C7X67CWqjlilreM0daRKCPueaFq2Ox4Xo+5TqHkO6zznupy5jv950Xp2xvW
j14pRr/Etp071j26pNu4s9EWtsYhalXcoUbDE2oTdJEHPlK56nex/ON15Cm2lCf4vnzO2A7q
A1fB6yrX9Z5zHlxfZ3l5Mu+6PCdc7LbMiR/MiaaiD2Pzro+5WaYRl3w8M+R1vGKZrWJOuFrz
Zdi4erhTIXW4hnj/A3OijTlRoHgt8atvlN/cxknE5747B18B4whz+wb0hpr7R9DnmPs5qlUo
sWoZ3IkQ+i3F8YntKIMcDMInsW+LvaCBNl5Av8Y3rE8og7z+M2W3HUC/yiAeRd7/4PXN+Qgy
8FvNkIunpvhUpCgrX7NanpGxrMFmYa0TgmEKDDW8X6JzZR+17EfIEZNBHi6RtyZqZpfoLozY
zx2flhiLUYzXLrZ6pnIQD+CXysKuO8N9hg38nA28X8L7T3jfxjVmYAecoe6Slqdb0vPFFjhD
/ifhk6s/6GuH92FLHMC+lEFuuHN7iZeFrJIVkQU/p0rs55yhbvcV/No5PHMAxiL42KIYZ59L
XnKlytphNbtfiC+QmiIvqMNcQE2kiKr6uDNJmr4q55Yu3Wpw55IPsmm4dXyE+lJNrj3n7qBJ
fakc0+2tyT+8H5bprC+1UoV+z3Rrl1nCBtbgdd7qT4+oyebqukmMVQu1KjZk03Cx2RdMX9D8
LrEl9gk1Qlt8vtublV7OyTOc764NmjTX71zR+c/l9JjCPvXAZ/07M0p58MnOFbEvjfGMzdyd
Q/3fCbdhM5G5vcZGJHX4jJqnc/QX5zWUc/AP14wskPYpNo+IMdbJzuPksQV939173fDctDWq
xJf6gZpq76hn9ovrjLp6ZCXIyxx5s0VPLaI+ldX+fd1vqf3U5Nrhc/IXz5HPZ6POLXblKyDH
puyZJVU/Sur1FKg+i68LkGMMDdT7qYF+h3o/dlbloac+I5/9A3IQ71BH5z5Wv6WK+iw2suo3
7m08I9+OtFFVtXSy0G36qkZMBrr0EfQN6GXo2tb+/ozcJjWVB9nX2omorlEZe0n8Gy4Pe7LO
TVV9oxrTPY7I95OH3/wZ+Xp8HZweeFCL8ekz1kaSTyO0Yf//G3VJnqErez75ekB34NMP1/tx
71/EzlbuzHGr8qvY+I42r09L2Cu/yB5Z5IixMnwRc9SCrsMXm8U5uAx6g2pgFNlGtsfdtinP
uyvyVZd4z7/neev8CH8YQ4Zq1JZYxxIb2cE87dafJ9JpShzJ12Bb4Yuhl1E7fMFrRwY2rjfT
L/f+B1ksnR67Q23xe7Kru7WjT/YvsdONaI27plqCPbbTDSi2rsR5aWUNrIJ+z9+wfCpT3M4X
+e/EFmmtHwemP9A6/UU+7zRjfKbcC85OV2Qbf4n9d9JGj+Z+iXNFfDIvbfUbx+synQ1LbCFu
wP59y/QBxd65b7TZhmZXVqnhbqv49nis+mQfv6YdvcR8sqvtAuu49dGW+BvO8uR8DQW2LdeJ
4vj4B7XmD6anOT7nXuP9L6zT1kJz4HW+znZll8/YjfWC7JIlzqw+Q616d25xY2H9xM4PYFve
M4Y8amJfKD7MaW5fs77nvvEKeazS+uz4YG+cpNmemeWxLnOcxzXdCXvi77fINlRSdQKlbncJ
YzljG3qB81G6b9Tgq/g0UjZjPj7Rnv1FERdL7sMN5awssX50BZl+YPqGdOQS2yue8X2p69bm
7LAdlskN244L5NHtc430T/iEtnSns0Aaja1dck86mh3PMmcnbRM9opOeo6fN+x22Xf+imrbX
dD84y3v6keeE+O9eaX25Js38wBhfDZoj+zpc3dxr+r7w6Tf7AZw1psLyVKB6HV2+H7zj2ocd
4sMX7XcDHivrO80zxjzs704fF/u09fVVGMM1rbPX5OsQ/1yebJcljlhMQ17a3M8HOlGWmE9L
2OCrwFhgeawbjuVwxswj5u8TeWvnNDeLPJ5DymfTplX/yDLZMRK/ZHmwdT/dN7q8Rrp8YqJ/
5WkF6tL3r9nfYn1KHcb4QjZb50d4QftL1LJ357sG8+HbPLtje0ADvq01Vf92PqEyy3SNdmi/
/si8emG/U5XqQ7o+DGm8u3T2KmDuy9piLXqixz6an/LKrvKO2MYFnbvdntplHa9inviFetER
xuKL9ytbVfOR11jrORFd+IcxWk9fgeXJ9m3JemqW51SH41W+6NaBm3eyF1zROutiG7vchpUb
N5YPZLNwc/uFYkjdfvcDP+dB1fNcMR8L5Mt1e9WO54zLZiu+tzWPw97QF9jvKuwXv6Y3xM9Z
YF/qnEZ+yHyYEL3LkVUjXhueyPpzTXEUoldYj9CAx+oN9C7R2xwFPmD/4JjptmcW0wp+ox37
tYs0Yx0fisBYJytwic9eVcSaLXCfs46cHB9Md7l+02y7fkSunSZqIN+gBvIV10iWc/AHP+Pq
k0uNhmvU9Hijc8uWfDbvuI8wxTn2ncbCxTf94vetRtbgeVeGb+ye1oY2V2x2PLA8/WY+unxi
sq/b/TvHukmDffslrgHTZnvADr7WMvycL8zHPJ173Lz7xl5Uhl+9RBFy4jefsyzcUX3zNklK
Q/nvbH0uOb/N4FsfUw12J/NV+GILxMc2PfnIekOF7UdfnI+nz32s8NrRofgcR38lG7Bbn4o8
Z9ytPScrzm9e5H5OycbhYodadE51McdfOAePca/jjfziLtZ2gbqRj2wXLsPnY9exOfJuS93d
Cmr/FujckoZdRdd7zXAdUjuez6hZ7etvjlAP8VvVOvR1J0eoO9kC/Qv1GCts0/B1J93ZS84M
bdSMlHn3rM6hB9w1klqnvl5iHfU3b1FXskBnTInF3SC2+wC77gZ9nCoMp2c3N6euYue7Dp4Z
4hsdnO+qXCPU3e/1bWxUP3+DD8/wE/harAP08Q3v36g+5lGDdIN13Nmo5JmI69o6G9gz/FZX
qElbQc3ZCO/ncf5rcU1aF083x53UP6w32Hy8O5bpT9NqmvWnPu0jUp/zm/blLZ+VfY1PX3vg
RvkiJLZ7gxrHrg68q3vb5DW4SF45t8ZOcHa6NG2KXWbEa0eXIi4dxjrH9TicL5RV3Pn/33hu
RnS72c3tKt22kHiTRxU75L6xZF3Y2WVEL3iFDljluB47lh8cs1OiGyI+HsbH9VRJk3ffeMJ+
9ofuq7r9bow2stiLFtyGiwtK7ncHxP106BaJoxdB/2a6nT0XoN9gv2tzXM4AZ4IBr3F3oA+x
Z7b5zPBF5xOhj4FB9twvym0iGD4Re2Rvb8k6X0Vs0pxslV4vqPIzRbpV5J655mfs+pMFhp5q
o8G6TZNyUspYr3gv6TDd3RLp8z5RBv0XzXfhk+iQM+ZTmfUb+UaD4mRcP9pkE3X70Y7pJexn
RY6Ha3M/O4hX+cN89n344Rgs51f/wxjuEX915Pgrud/iz29HPJNFG22D4Q90F6F7DPabf3A+
E4wN0G2VVMHQohgvp6fKflpEnFiRzy3yTJl5OafKPveM8R30PenpbiwvmF6gU6yjl5juvLz3
jOEOZ9Adx5G5Pt5x+wPEiRU5Dk308Rf2EUZkNSlzjFSOz8EFbsPZh4Q+hG5ibz12WabniBNb
8bnF2Uu7jKFF52ynN2x5DS1S5I/osc6uUuZzxSPbt22N6Bbz8oLivNy83LI9wN6mafI3Pkn2
2rzvr1jfvmf7lF3dX3D+kxisLsXEuvazpKc6eatjfSrQMxX+htU9JP7pmudNUelwa4qFdfr2
I/Srez5HR+TZ7bOvdsN8tHF1l/x+mfaiNsf1HHhOufqfXxSpIPU5uxw7PeJ1Nsc6mpXoKWw3
G9bhihy/dM11AiXOa818bHH+X3eKGzHd5nnoMd16lgXDA/NpRhVZfBzrgs9nJbK+iZ65Ynmy
/WgzH7pkK3Ty0kcc2YD55GxXwsc/vAY3TctfPA521JdsQ3vhNdbK7pz76OzjVeCMEI8753lh
/XNF/sYfnPcLfPvmi25oXMAX+8k2/g6Nm8Q/XeHu7gH5VV5J5uc0wkfkbGyr+1LWd3+Dc8cB
NRjG8L3fo96GPXFJXqMmYotu6EyxJd/DGjk3dsgv/kF7zZwtuWnWz3b8ftnM61vWvx5gz3Qx
M1vcI7ygeeVi7l7gp3xk373VC2rI37tAXslr3Pf8YNu15e6Cdbgm9PU2WUokn8Yc+TC26r5U
x3xXfDIPiA36gQ9Q/C3ONy86nLtHJfnDf6N+whNy5z6c1O5197CfUBvlAfWADhy/UOL84zPw
8gG5SEccTxJRPIqvcTzA/eA07lGLL/UC8S5F9uXKvbHTuwAd3NEpUszfEmeORiwf6zfyeZ3e
6XK+1KO681BmPbQG31cOcYkL3AFccmyj81l/IjZJYh+f+Q6iu0v5ifs1ut6rj8+s4L6m3Usm
6j55DncpPxBzM0GMg9wZbXE9WHdrUuhVtN9BPdki15OVuicZFYfR4GcKdBbvI8f5ETXVDpDp
iapBc8Qdmj1qF8i92N94v6XqxdYStVSdT3yPPBK63uvkTI3QEp0xfA7iI+px7FEncII7ynL/
NyJro+PTUdVLlPcjrve6ZR6UEed6UH6pCHeMc7hjPEbNx7Kq+fitahkKvanorTP1Oytc11Jq
hpzeYZbamL4e9Rh52v095xFqfPo6pn9UDdAZaj5O8I0JMFa4j/EaokfVB1978wnvH2J1TBuo
Tel47XNy7JC36F3VffO53g+JupMLfKOtarX6mmyeT7fgQYfrDPr7UmPENVdRD9HXEpwDww/u
m5dRp7RENT2WqF0Qr0vp7sbpGnw73AHUdd/Ebz9U9vEO12R0NoWxymWzO7kT7+rUxGvLuRzo
b5hX/k68vF/nWofupt1Y5Tjewef9htxLmk871Mirgpd2No1VTqAdclO+qdwAPn/TDrm731St
sNOajgVVj9HXzmyrupMud+4b4lGSdfyKCuMH6Pf4xi3qvhVU/c4ixqoCPtm8tGPE4mZV/c4d
4hskf4GuK+niAneqlqrkmcliT82jjQu8Xwa9wHUE4/kP0qgFVkRtzQLnP5A8yKtYXVyp5TXD
N6JYvcMdfPeSg+EdNfxaqobfI95/UnUlI/TB131rqfZ9LcRxTJ6KkBep67blmh0+F/wKeWd3
sJGNcf9OxqpFPgOJSRb6CvXzWqqe2QgYj4pPbt/eIaer54Pkq2hhrAqqXutG1eDLgA8vZ3JZ
SB+2XHepz3vZEBh3+P53TJ6eVR1AX+fvEm084xttVTfyCe+/4/0G80n2oj5yn6yQv26HHFdj
3CWvKnm6VXUlfd21P6qGnq9lmD9LX4BeVbUMfZ3BDjD4WoVlyGMZY21PIZpPvl5iAfJU4Daa
qo6flTc/lpegV4AxwlhFqjbmH4xVWc3rZqLOoMRnRif1FGXfFj74mo5jtNHBN4qKT2lV922N
OoC+JltTyVsVdbx8fc50rA5XBW10UYNKt/GG+lANVVuuG6vvKbUMfQ2rpaq14+u+RXi/EJsT
C5Wfztcj+0Ibz6j/FKFOaUHVvc2Bjy2sP0VVG3Ohcsj4mpCezyNVv9PXQnz/h3qKTa7XY/t5
Dfo7+NBJ1PlzfBye1Dp0ls0x9Mg16nw1ztQR/OQaWj5+fKvq/8b55OwiW7XGlVFfc8Ey779R
S9RjdHGNW/jux7hbskb7I1UXTvMprTD4Gny1szX0PJ+a+EYGtcIaqGGl+bAEvalqhb0k6gx6
fVww+G8M0I9b1LIoUr3WMmqxLlBnS8+rMnKeLVBTJN4HyTd9WhNS6nAlv1FXbaTxjS/UfYsS
YyF1SRbQj7bw6Qi9gHnXRV2TiGshNlWtQ4nP9OPZQxvFRA29bayG3gQYPZ8iVW/Rrz8l1JZz
XnzxW8k4lCArkmdUvlHE+lPiWoSiJ5aRo3OB/OPxGnxxPpQhC1rmH/F+BXOqQGeSMvK+LVQ+
+xz45OXhDXwoY6wkD1ZT1dDTdQIjrm0p+vxpPUVdh/BcHUFdr0zLkx+LeM3GN1WHtHemrmQT
75fV+3nQ71Uf/LwcJ+aU+M076IevVdgAn6oYq4Kqy/aBb9RV7Us/1islC7uTmo6in53W1oxU
vVddz3Cu5m5B1SL0tS+LSuavVI1RP1Z50L8TGOeQFVeb5Tyf2mrevKl5UcX6c4RMXyRqzmp5
Kyh5e1T1PX2d0q2q/+n56GuIXsTm3RjPFNQ6mz1Tx7Sm9AJfT3GKtaOLGn0FVTe3rvYJzwO/
frVi9YObGO8ij5WubVmgeLDk3B9jLJqq/qaX6Z6qL9yI1Q8u4/y4OKnxd7rfPQCDr9daUHvJ
XtVFaqAPO+TQ+x2rw7VBbpLTupN6HEpc20nX3pR1fHdS41PPXZd3e4u7abqO8gw5FTexerFi
kzitp1ig818ZOuAM578N+qjrS13jG1IjNF7b8gp13yI1FmtVb9q/72sU72M12RawuW4S9WJ/
x+q6dVRdyfqZmmpNVWNvn6gTWOA711LDWOgNVY86c6Y+56uqQ5hBXbjvk3plXtf1dbs7qj6U
r9O1wDd83bc31FzrYN6VuN5ZvNZqBfKm6zHeqHqKzk+wwX1MeaYLXuv6nF6mP4Ehiu3Jp3x2
+c03sNmOlD1zhppFG9g8NJ+2aixGStcdId5tjW94Pvj6dh+YV3Xwsaj6mFP1Gv1YPSXq5/l6
QBuVozxeF9LZyDYqr38ae8Vp/c2I65nF6y3Wz9YZXGFeNriunIsB0/UUt6q2ZR4Ym6qNKni9
O1Oz8VXVS8ycqaf4oup3js7MmffYvGupGqG+puM9vqH5OAc9g342UT8voroA3jYt9RJzZ9bQ
npJ5X/v3PsanJzxTU7UGn0BvYizrCkM2UW9xruoMFlUd1Hfwqa7GuoT25zE+ldR4F8/USi2j
bmSR5U3XU3T+tw1s8Ke1Dl0uVKH7+niPqo6pl/lNbN7N1byonBnvueqnzxnra+yNwaey2ksO
iXFwvrEN7nue9kHyGvl++LqQU/QjUjVEvUzXVE3IDDD2ztaE9PLaT9Ri1XUrIzXv4vU166om
7RvoM2CIVD3pjOLjEOt450zd24yqrZmHfnWj1thhbN711L4ufGqATyXIfEHVzJ6rfh5B9zUh
O4pPfiyzaqyHJzVrt7G6k01VF9fvBXOOo0hDF54hl8RG1dk6lbcW1nktC2P0sQJ51GvLJb8v
cT05tY4nzwQl2H60bvIHum6Fzz3uPvkY+Xq8XhApDPL+nbLTeX3/J8YnX4+6o/jUB/1Z0Vdn
5s3bGT5pPvp52VH1XvNKnvR+18C8KyqZe1d6pMfYVDVE/bzza8darT/JWtFSTzZeZ7ms5uVb
bN59JvYjyfufxrlkhvpQG5X3Pw0bWny/lJpqadjoZ8gZtMEZVDDWT+osez59qTrJa/TjnH7V
wLzSemg5UaPd9tGvX8tE3V1Xp2KDu+KaT0213y3wzPJMDeKyqqE+OLM2NM/S12odP5zsNXoN
lrie/EktZ+fPPd3PnD/3tKZ2XHdpJup2O3vABmf1ZF3cCBhLSp7E3ijj7ff1uarT7ukNtHFI
6HhzihVJ1u1+Vmvo4Gx9dL3fVVU/F2ru+jzsuzP73UDJm9e3n2O16WbIq71RdVDTsNnO4B/c
IB7mtG73CvkvxZfhfToN2Ng7ys9wB3pd+a38OXoOej7hy7AY/iRs0xKvkoO/pAE/wZ3y6UTw
A3h/yqOi90AvKB+hnM066ozqfWtN5c+p4P2nmF+qrvwtnZjNIe5PKSjbUEnZRe6Uf64DPt/i
/Vf4xirwzRXYv+ds/Np/V4YP0dnh+qiTvEB+px3uzY9V7YAVcnrsUK9a6J7PZfhqixQjIbFJ
3nfWw/svsbz/beUr7WEsfe2AqfKDDkAv4/0N+FBTPutvyMsD2q8yn8TP0I/Js9h9K3hmh2fm
wFBVfic/Fg/oZ1thvEnw0cVZ7JRduQ/dZYU78TvUrdR86pzldUf5toYndC9vYueL+0GdN+DU
t+9sRzvEso2Rp2ao/OY2dmiHM4E886UwNE74IGus+NVzeN/zYYM+NiCv2m+eRvu3kKci/Ah9
1ITdIZZshxzCY+TOlW80FT2KrT8rnEF3qAM/Rt0THwOxw/s+/iATk6cWj2c8PkDmheVD5yTO
QscXOHuDnttL1IlYIV+YXiP7sP2scJbfIReF5tNBteHXyKWKNxnCrx4hJuYL7zcR11NAPQ6J
d3H2LYnT6IDPBfI5+Rrvu1j9ljflR1jCZ71D7jbB0Fa+9zXicnysyAvGysfURIgTizhuSOrf
rXAGlZibr1i8ygu+UVJxNz6OawY+NMCnovpGD3RrD31Djquxiu/cQc98g46o94mVsvv6OLGq
isGqIk6sAvojvjFDH3ysW1G9f4WYnLqKAxuD/gZ6AfQi17mRZ25VnJiPA/Mym8U63QAfJe5H
7A07+O7lGyv04UfRozOxbFMVJ+bsGm8qRnSJc2wyJu8O9IOKAzsinu5DfUP4oOVlDYxLVaPG
v78Bn8Q2HO+HyzE1VjVpd9jP3lSMaDzu0NWKflO+ktN4uxrPSx9vp+liH8+gjbuz8pADn7w8
/UI8XJ0xyr7v6wDuYCN7Q5yF52OSz5Kn3ceIepn18uD78a7iyGbo5y+8nwWfKiqerhiLl9sh
Rv5N+YyWsK/ruMPcmZi8d/C6jhjQIq3Dvk7yDjll31QM1mlsZQ18KtJ+6etPxeM73TjoeXeF
ZxqqbtL0jLy11DrdRZzrB+gFxBwXiE9p2DQOiCN7Qz78sao/vFP1pfz60geGBeSlpdZQj2EP
PraUPA1ja8dpH128i6+VeDqWJRXHKvvyDr4MvV+lUY9VcubP0MYbMPyAzx3Vxx7af1fxwOfW
nnVsv2tjblr7j48rXKtY2HfkUpZvTNS882PpMd6rOZGHLHyc2csais9PMT75eNyG2kuGZzD4
9atAdPHPeXlZQZ5uwOcj3u+ouGk/b7+YLnFifrz9XjFR69MOfCypvSKrdI831Jbz3/Bj2Tmz
vl0q3aUCjB+xefcOmewqjEs13lW0MTqDoQ4+WRvYG876yXW+pWS6GIsHTvJpS3a25LwpoSaa
XXNlLDIq5jiHGPcDMLyouGfPh2/Q50oee8A4jslTVsXRH4FhquSlilh/f1cgd2YN7CjdYwb6
JWShq2LgvczXuX2x0/k21mruZrFv+70mG4v3TepP+8R+6c4lXl78+rTGmcTHl3/H5Cl3Vp7a
ibnrcgm+oab1GDkURN4iHsv4vY29wnBE+wU1Tlm137VOdFFf0/EAX+y7ii+XekHJNbak9rsO
7nW0MW9LKvY7hz52mc+untBp/PgB9qM35CgfqxrsB5xLkndHGqDrebk7I6+3vD6JbSmNuwIH
5Ufwc/P3Gf3pVp1r/B2Zi8Q35C7A6fsl3D1xekdyr8onzi3xOzIu3k3vJd4ufIDtR+4JXak7
OMKnOuZlkU4Fp3eRbtX9GX/P6DK2Pvk2IjUWLdzjKfLa4GzwY+VrPeDOV5IPA/QxgjzK2iKx
j/H7WHPkGRVeP0MmS5g3Ed8lqiv9x9mm35VNIw17wwExWO/qbJXGGfSAeDt9jyiNM+xB+YNz
+MYcbUzRRknd+/qd0NHc+VD48AV6D3wo4b6Vs/N5P+cpvcT1XuWZO6zTLf7GlnYjv5esca/M
3227jO37B/ic35VvLY34ywPsMu8qxitOFzudl4cVvvGGftziblpRydsGGLvYD0vMx/gdwa66
l/aMe4wTjENV7ZeNGJ8W6EdENZv8npnGvTNZAz0f/d23d/ShhTuGJSULB2CoMQ/8HUKNUfx3
eTzzdAZjHf2MFH0LPjQh81penvB+BXu6u+8Qn7daFiSP30TFsJ/Oi0jdv9updd7Lg9/vBqre
a+fMnLgHH6vqHmSyjyJPfv35g2eW6OetOiPuz4yVlmk/lo/oY1WNdSt2xzB+l9LXnRyr+IED
4uGS88LflezgPqeLMfVxZAfE4ibff8H7TSULH+perb732uJ+SlxzfH1yNot33C2ZoE7p6dye
x96/hP7l781q/Wmt7qQO8P5FjE/fiX7OKZegPmNKG3FdN81nVL925E744O4JZcHn3Ik8iZ/U
88nPzQKPhcTSHuDXTmKsq/3Ky+MG9BbmxC3Of0Xug9hE4mevOeWl1Hzqgg8tpY9nlF5QRRt+
XvbO7NlVnO/0vGqreefvSBdAb8T0p7KSh7SaN54PA3zjJ7EXeb3Ay2Nd3b2dkx/iPaYri831
AP/fO+7Mx893Q/SjgrEcqnlVTdzFLvBd8Pga2FIY3tQaPMSe69enT9BvY3yqqDXOr8NDfKOc
0Bv0Gunswsm531P0DObdGnx6UPtAA328jumZfTzTUntFB9+Yq7nv5+5erbF+rBsndbvljuAB
fs6kvG1O5Gl2Zr+bgde1s21cYQ1s4L55pPowAr2m6G8JedW1xaU+QnK/Kipe+twBI2UPqJzc
q4/PW637/Fb61TrRhyLZNHwc2UHZx/3cLZ2ZV3o/+lG6ahKDfEP8mKd6gZY3vacvMKcuY/K0
O1un3duPSiqXhJ83Xh+fqLmdOXPumSndJzpZG8TXcYjd53xX9+5P53ZD7eu3ibPTXO139q8T
3F3zZ9Qe8o/79WsNeWupNXh3kueheiYPw3VCd9H7uj6XzNS8nWHuv8ZsQwfYZN/V3bl0rA/+
HvW7sl/H5cGd95MYFmpu+z35DvRrtdf4dboA+krleZipc42WpxvVDy+T37Hz2RFnyH3izHCt
1kj/vj9z7JU9YQGML4pP8bwhfo3bo40vYGyC1yW1Z77EbBrJ3Ce/lF7g9Y5bnFsOaL+rbGzT
GJ8WCkMOGAdK5/e6qj+X9NX5bI3ck4czY5lXfPJjPYjpPkdlV8mfOad+KF3Xt+F1k19q7chB
pktqDaxi/Tme2Ysulb5/RPvxefeR0BNdrmZt2zmwTXWEPDMrJW/CJ8uTPWKPJuq+5hF3lKUP
k5iufFB+hArWF5+Pp6hy4fgz6PrMWHTVOdmfgw9YO+w6sUdMn2C8B0arfe5j8XQep1+HV2jD
nwlawNjFnqz3/Zzi8wB8vgC9xDmDnK3wXfkR0pxvTMuT3XP3yqcTl9kC5r7EYMXlzflr3nF3
ZIzaml6e/PkvSvTRxUW/I95O86nF6487g+5V/qcyz+2q0hP3iOsR+hzfqKCPBTopl3FWl3oe
Pq/RJeglxSc/FvGzUVvJpF9f/kAevpUOF6EPY9AH4HMb5xpZn8TGdrp22F1Q2wsitGGtZ3vk
cJFvjEC/jel4PsdUFXNixe9HnN+pGZOFCueX8nqomzPZk3PLHr71ibqPKf3U+pXHmMU3/Fi8
JfJguRj5PfKqjRFz7OU1Bz6XwacmrSRrjLfPxXV/Zr8rYf2xNll5v632w8MJhjrn9DjC3rnH
XYFTPsu9jR1kMotnphjvKtaPAsu8nM/iY+Xf13Pb5/Jyd0on6l5+MpdXXJ52eOZWyWQL9D7G
QmN8Ut/w8tQDBi/TPdC9vIosOPtXVc07jeES/XxQedd6WL/y6uxTTaxfglHufcTH2tmXvC+j
Cj7m0f5N4nwXf8bdc57g3rzP3VZRfifBEEHmu8rmcafWhuyZvSQX87cclX28Al4WY2N5iPHB
ScYEsbTDxF5TUOuTXn86WP/SsTPDEb6Od+QsOrc+uZUzuWdeqT03F7NxpZGb6Yj6eHuVj+fU
bnyrztn5f+CTb0PLbEvJ5Agy/ajGUjCU1bxtqD5kwecc1sgi6H21duSVnqrlqQ55iLBX6H09
wlgV1Nxv4hvXyuezw/uPifOht6/7taWu9HmJi+6d7AVyX+CIuOc96ncKhj+KT40z9BL6aPXq
5Dr+jT7UkYuwwH6Eibr7L/LUgDxdKAzZM/p2JaH/aB2uQHkhT/fLjrLRPyX66O9tCIacysno
96MMvnGNNrxu4/UCK6cTlVvglM8l5UdogQcVNacOsf1Or3G5M/tRIbFXuLwfQi+jDwUlCy2l
F2ShZ3Yw94vKJ6TnXVHpFtUz+S3LZ/t5i/WliH1fdBvJQXXEXXHPh4m6l3aEv9ifKbQ8aQxe
R/uI+baOMX+LO6PK+zOMRRvyWFRj7ddxLdN+rMdMlzztfk/8xjfSSrfwGP1YbdCHqtJ/Vmfk
qcu6dDwP6TPab6D9AtcrS+omBeypRaV79PGNIsbC1bsv48xwhI9Q+uj3yweMVRVzqqj2opfY
vGuCl0VeX+QeUFznj+vjrTNjEanz4RTrW13pDa94/0np2gP04TU27z7VuWUBjF6XPaCNGtZA
O2tO9R8XOxnnk9zLOCK2aI878afrl9gzfV5Zz4fL2LkjPm8k7ueI2KI9Ykn8PiBjWYO8FXhO
aHmaK3ksct61U17rNuxqOUGeLH/uyJ0Zq/sEPc6nV7UXeQxfeP8xJk9ttY7fxPxzR8T0yfq0
jtkr4+u0u5dxOi/dvZDknBklMLrYAS1Py4S8uLuOE+T88TrcOR0wo9739ga/hg6VTHub62/1
/aziU1mtcdUELzVGjeH+zLklMpRTu4mrKyntXyT47OXR5/dNjncTa729wyz0LeZNQ+VBrp85
UxSUXtFT9oQqbBaHkzVW7MpH5efsnejbkifrCF9EEuNc6QV+v3xXY+XXhgz40FEYvV7gz7jx
+IKeasOP9zZmE/X1WpMY3vGNJmRaj3VayZOX10jli9bzrq740D67fvh586zaqKLeTwb0F8VH
v58Nztg00koe/XngV4xP13imrtafnRqLIeauP1s1lDxIH1pKpueJc7LTn/aoTzxReQSPKo51
FVtn+7DrepuojHf3jH2pqeRxldiT7fq1UvKStDc0lZ6ajc07rx+1gLGo9oKFWuO83uAx/ij9
ytuXhon2nb9G2/H6sb1K7gf7/epVYfAyvTjRf+qxs3xL6RV9NW/Xqr7UHjHN3pa4PrFVuva1
PP1S67Tfj3JqX/droP/GVukNp/rRFnXhJI4sqT8tQe+d2H19rvfhGd2loTCMgGGv5vbuzJlg
G7MX7HGH8HR9c3fJk3qBi2nx+s3ujDx9KnnL4Bs90L+U7rKDvD2c0b+aSk+tJs6XYvetnNHH
V2f2gpLaK97U2tA4s+/rnPyDM/thRu1lHbW+aT7lEvPO3RGU2gRbrJFV6IklpU8/4/2Omrfe
Fnmp6gq4+gjO7uJ1G23PbKmz9O8ztQn8+lVSZ4KDWqcbJ/qTHssCzrB+3olv/wh/stcbNJ+O
ik+LM/LwhLFsqX3fnyG/lV/d+4yezugmdfDA1aEow88Z158OyrfVP1njWmreeJneKf1ndmLz
cGM9BJ8rwPieWL/8PjFX9TbKuPN5hK90j1iR0/0oTv+Fb/xCHwroY+ns+w01Vv6MWuR6HaKP
+31/fWa/usW+X1K26U/0oavkxdtlvvB+ETpgSdnxLtWciJQ9QstTieuCuDuCe9yt9XY4f7by
tmltZ/O26QZqhngb2UqNtbeJVBRd2ws6PN5+LxGfcSa2Z1o+/STWcS2P2v60VTLvfUotrC17
xedI+Skcn/rIp5NhXvewfng/gL3nnIGfcg+/+UTlpszAzneAr0LmzKU6e0WYUwN8f8ntyzk4
Qht+jXxX/fD79oWqjVJVNtmDOtf4++q+9soBNtsJ6k6ulS92jzvzmk8N1KlpKl/sPmZzzSTO
4uPYfuXv5/l8GTpX4Qz7wBo2+hHHkFYo/5DXn2ZUg9idW0aolbPmmkTWtrNC3u0RY7A5E3vI
X7BUueN8zo4ezi1L+IxGysfYgy78inFy+VXKiF3sxJ5xPplH5f/vQFd9ha/2UflrOogdekX8
+CPuCQ1RNynHGOye+4g8Ne59iYtu4JknPLOheGaJiXnFnYlHxLpVGcMtVagS37/QbYxEA3n8
XpleAL2I9q0W/wqfk8X0qO5ldDBWr4iBeFQ+6w58Ha/IQ/OoYt06qIH1itiARxVz3OCxPFIf
rLw9EF3Ohw3llxoBZxMYqhiLouLjH/WNLH8jYvoc74v+1eD1Kcd8LFHEnb+r1EAM/EvMXvCo
7t42oJu84K6Q9KPA33Bn6RecnR7VnfYGcnK8cB+KeP8TGGyFtxfYvh9VDZuGmndeHoZ4ZsjP
aHqJKhcvcc5tID/dC/P5B+8PQK8oPtmx7CN2uwH7+Av8xcKneBv6GT/eHfCpwHQXn/mo7sRX
WD/Kg34Peg/jYGO/X5Cr6xH3FNdKnm7JJy+53h+RK8K34TGW0EYLY2F38xesb0IvM5/dfrZA
7adk+xFjdPuh5lMFfLD3EBdK5peYu0k+VfGNFr4hfXR3mB9xD3JNfHS6sMcg9BG3L/MuAh+8
PKwxb6qQlyLzSWICG7jf8oK73I/IDSAYC5iXJapWuYRvrMM+pRzm7Ty2PnWx/tixeoUu+4i7
a9JGGXuBjTfR61cP+vZS5d8swx/cwz3Ipcr52IdfaqDuveZ5P3P7UR9xYFKDrwH6HfbMFuV4
lHyF8T1V7HQjxLOscQ9ohPpTa6bXaVxF/3L73RJ2tBHOJWucv4S+pJzGooeuoYONEPMnGG+J
p+J38jn2JOdZAflcC4Qxjfp4Oh/r7iT/payB8XyHLp5OMPo8o0WVa/BV5Yz1eWtHwPCB9ocq
f/AB71/F8q7N0UYBuSd1Dryxytd6RG637Jmc1E2Vb3V9Jt9hXeW3i1R+YJ3HT+eWrKmcjP4b
FbRxPJPbUnLKujNmks8F5KvXfbyBjtdFrlXbqs7T7vPvtmM5XSUfWBm8LsRyTuvckz5H5w7z
1tefyuJubwO5mxbI1/Oi8oY4X2syV80Sd7WbuIut8zQccBf8VuUnmIN+DXpb3fv/TuQdmeOe
tru7ouNYH1Sc6gHPbM7UCayqOw/Ts/eh/H10n9OjoO7o9OA3fwC9GovDqKjYobG6f+LvE4xO
7iqJne30DqGOWV6oexu5MzHsExXT7O/HfMb4NFWxjSvwIXfm7ltdxcnPYnEYp32IVHx4+8x9
Bx2Lu4vde20j9jpSOVru1J2r3Zm72jpGvXeGT8/qTpiP/3xT8en+XqzHeIjF9UzO3J8rKJvp
IXZXO1mfs6jiUTwfp+pORBXy5u8IDhP3HcSeuTuJ/YnfaYiULXAZy0Xhbarvift1KxWLWzmJ
3Za8kafyZu1bWp6uYvku9ipfWBpz+4B1/D0R/5RWdwEq6i7k6VjPYzHNa5X/IBuLO/Q1Pr3d
dq/ugy+UzXSs9twDal8m77ccVaybj2vsxmxk8XvaWzpnx+PEvDz4vETfKma4mog9isgucupn
KCrb9r2KG1onfEKRihX5jt1vKSh7pY/ZayrfWUats0n/nY5XWSp/so/rWZ3x/62UXdn7ETIx
e+ZYxeL7+KdnRfe+/cxJHFg9FttdVvPyJhG3o2NySmzD132QOLHcSdygjm9ydW19fV/vs/E2
1dxJHFn8Xn5FxUb+UnfjzsVptGP2zOsz64+O+btN+EG3sfiBZ+W38vSXM/5BHRtZSbQvdpUR
2viDZxZYf5qwgUXK7hupfnq78ecZv3pN+VtelP18fcYnHvdLvSufdOdMzN/nmZgX7YvVvo7e
Gd/YQcUGjE78MafxT/F+XCcwel+FuwupY/YyCd/aTsVQeF9s4yQeRsdOanm146T59KLWFx+j
8HjGl9pSfoTPMzESXYXR+wDWCVlw99a8rMTjCzpn4nq+VFzO4Uws2hLrT0nJ7Cjh03Z6xR7n
5KS8eXmS+8HyjR/M/Rb2khL7jeI+666KYRgn4lD1+qX59Hz23sZXLP4qo+KiV7Bft5WN3tvw
R2fqmzdAb6k19A627TcVG+nj6MfKPp5Vd1a9n0LL01XCRxj3pzydibMoUB/6yAN46k8pqv3u
Qu2ni38TGyl5Hs75AH+p/cz7zQdqrIcYK++vKasYUo/Ry+uj2nOz8Hv5ed2PydNW3fPpnfFj
ZpSP0OtXB+X/W6v7CvG4H+2fm8fmbSkRnyB6ZvwOTD/WD5fLKx4TI3lojjij+rtGE5Xj/Ahd
eo/clkLPn435a57kV/HrT+8k1iO+jutYkHLiXpk7vx1i8QPxGIiOkvmXhP/Q2+mSMZy/VZx8
hf1WoqPVle9rruJUIzX3Gwrj4oxPuqviDyqQla+zcYcuT6jWTfonMTMN5fvPnNkrCirG9DHh
xyzQDrTHffV/0p987PS90uH8Ot1QcVzJOPuKkodIxSz7fd/HN/m7AE21xh6B8e0krsefO/wz
V2fuS9WVPM3P8KGu1tCv2Lz0+X728DOcxl3LfncAHzbqfsvwZK+I69PDM/GV+r7CR4KP/g5h
PE6sFturNJ8mKt7XxzDkVdzP+mRPjq9PJew1FbW+3ZyNxW2cYKzzWf2YuN8yj82blbp7WzkT
r5JV8Sb+3pi+Mzo0/BGbRhq+kDnOhzu2r0fkW5S8RxbTG86YY/iVxoabssa9IAZ9w3ywe0la
xbOkeZ3OEgannX4gr5qswRfwN1tfwAdjtPq491PkYvWAPpS+nIZ/LQ8/wBfyWE1VzHEe9oJP
+FOmSp7y8MV+qrhqfx89j3iVT/i9nDylkd8yj1ykn/D3TuDvvSIuu9yVX9B/pvBZPzDdfu8I
P8EU69uG/S01prs5M2U+2jleUfEFO7QxQxu/zTcqOOceER81hV/qQfk5v3FvdYqc+lf8fp0y
h0icxxT1NjzGHY+D5BmdYm7XqJ/Ofv2FHFNTrE8b5oP9whfulE6VXSWPnLKfav2S/FJVHgc7
Pz8ZwxvotzxOEneY4zYifkb2bd/Gl4qB8DWN8sjz8AVf7BS26w330e6WX/BLeXmTPtoz7Ffs
fssUtSoe2E9pd4Aj7LpTxLP4sdyxPNgzwxQ+nQ189yMeS/u9Kfy9G7QvslKi9uXc5OTV+1u+
YEebKttLHvvdF3S8Kc5O0k/LnW/Y8abIn1lj31uV7iW5sboya4rsEzVeO2w+3iJywFhMC9hE
H7Gv35t/xM62ho53w34rK9E5xOv+wL7eYbq9UdLFOfoDcfhj7oOLEnAYGuapJd9J3ai6uHb2
/+COnoxVFvJyC5mMKB7Y53HII8fLJzBOkWtC+GjPwZ/qjk4ae34e90I+oVfI+iS+qzxybiS/
ccl0d3ftC7EeU8RXCoYy010N9ynOwTKvq1iDXcyf5GDw8875AD9VPJ33XSXXWT93v8DHtnq/
qua2YOyCT9YuM1XxT3nI/FcsX88Ud2trWKdHWKfToKdBv4XMF9XcXvC8cXbjI3T+KWqv1Hje
tkG3a4usoTXzfkPdU1xgHd5i3ozpXoqM5RH5DWSd3vM67c6gR9hDp6gxI+t4B+9b/+AUueJr
7LO2XsFrpt8hZtTF+9ZRG2Bs/irxA1+I+3kin/Wc7EDX0C3y/I0bskkXmeN9jNUX8+nSPCHy
OOb4BbuXrBAr96j0J5d3S2ymc9SPelC5crKoBT3lOfEH+1XL/P8rsZdUMK/s3bdPxIpMVC3W
PM6Pn7C56nm3g8zZnGdfsElMlc00j33/S42F2I9qif3Q3uec4qz+wPLm27cxx1Po6xus427P
1Bji8uDqGxzhdxL6PeTF5js8IhZEZHqIeSfvuzo3fm0Q3aZI3lodTzeFP1b2o4aSyRtguMJY
3SqZ/gL9kueNsy1/Y22QOXHEftgA3e41U/h6ayr+yeYo/4YdX55pmzY60CO/4TeSb/zGN6xN
9hv2zCniMGTeto1cfiMmZ4qcHxveD22e0p9Ynocp/EIbnptWHtLwZcwQH75BzMuO6RH52sU+
VeN4FXt2SiOHwhRxi9K+tdv8wF4wg73CvS965hHfeMMzt3TucnP7aHoiNq4ZcqJtUNMoYyTU
vW+jjOSc/AhfbJfPHLZnW5aVG7K1FvlW+A/PS3df6sDyYP2CFd7Xn1Ttky3W6R3iC94MYrlT
ukAMxDVi1SJgtG3JXacrXt/snYg0bBpT7MkbtY7XlMy9QB4qGG979+NbzUvxzW8QIyrvRzSv
pNbFRsVn/qhzjeyXD4ivEnkq8Do+w76/wRlwB14WIA8bYLSy+4O8Ib6fosPV8X6R9qI43a1P
aewTM9i2N0qebAR+GnGoM9htNyxPdn0ReaoT3fm9NzwWdYo+klw5M9T4u+L323wOdvUWPYYH
lvkujb/cs3Z8kppnV4gZXvA3rCTOUMvQY9gB4xf6kMGe2kEfIrJV9XlebRDDNcBelaaYMtfH
K8SJubjADPKuyTMf3IbTI7PwE8wQn3nF3yiTL098/zPER9X4/RrV0RTdZYYaDjKvG+QPkNpz
jk9+nR0grjCLddqPZY0xVMnWJPcMZ6iBJX0okg9K7ufNEMf6wHTLySucYWeIC9qo+Cerw10j
7uYJNdEeOO7Gnq3yqDc2hw2rjnXcRou695eweXTN7+LLLdLaMSd9fMmyYK29PZb5N1q/fH7f
FZ5poFZq1eCReJIV6pGNuJ9NiqdyYzUjujufNbDG3rP+ZG04S+Qf3/H61zZ/7cJe+oo7zltV
r+yWImvE3zFHPYw66xZtuiEsebOfmN42/F/A9pNF/PkMZ68NYh+PmNcvWHv+P7rObC21XQmj
D+SFgOCSS3qYILh0I8Id0kvrEuye/pCmRirA+c7NXicyZ5KZplKpf1T2+Ps25b8R73CE70XW
F7MT/BIrO0a7duP72vROmvx1UocV5Ya/ksLOHCt7+5mc22nuW8acQV/UvKv6eefi5cbYcHXW
jzR7aoE6VtkrHvye7PbcMTlCX3wdqpa4EeZlsM/iOjo7V9YnsQOfsU3S+ArH5HSUedlijSyr
fnqiji31+wZt3Kk9PaGfHvj9wK8tbjzJGud8hVLHFXU0tkea+IMxuZ82rC/f/H7DO6a0ITy/
7Mebu0OU9cvYV+mIazQmxvxG5VHOcG8k5Rn6oUY/FGwsouRLfCH37oD1raPacOPrULQxPOK3
GbPnv0T9tKed//GMJXtBxcZCSX4Waeec8dJgryjZby1rw4ZY24Tn/2J/Zeknc598w7x0/SR+
2xtiYff2bxyfTtrx7fvB2TYZ/LZjuLUb+jnx7zB6qjFxsGGvGlCeWN+PjPm5ssdzdh13Y1ps
MLP+7/Bn/iE2aELOkLrKj3DH+W5KDtG68tFf4bOd4k/o46tsWhqa40a6OolPNOv/xtxqlPwz
Nrbcxao1/Ppjoh0q7AVzxmOD2Ownf4Y1kS8LuGxbct1Pjn/rxmv2WC7nom2UF7d2/H9dPyzt
buDWyC152W5t+czOiwX7epY8Nj++3PjZ5B3fNmbSnXOfbB1mdtVaEJ/e8N86sb4ueb7z00mc
e9avkU0b4ys+rBln6a3fc1vHPi0SKxL25Bt/TjZ7+hU22pQ8gHVyr5hWyl3KBL3W5iQP/I3a
C0RbIvOi7ddIFw83JgfxDWevZ2z+PnvVgb2qyH1LwZ7/Usz9NjE3v8RHuf1uiS2boFP85ew0
Untum3i4X+U/X/rYI7H5jY/sG02W/H7F8+v2d8LOHSk7M1Hnuxzn1FCHCnXoqHPJH+ow8edc
Fx/+o/zjS/wBCTkjf+CMjsjzdUMd576fRAc0wq9y488VCf7tkr/LcPNGzk4FziXOB7b0/M2N
0obIuWbBt7qiDSW7dooNOVK+xjbjyXi9fzmnjokDq6MjDOPhivJ79tSCvztzvsQxulk5lxTY
i4rebnB+PllDw7mn4O3MMXbkhvXlkXNFjXX62q/zhWgdrrJOP7Lfdby9bb7FNbb0gz/Lu5xt
OeowUXbFTvl9c/5vjL9g4uvw6//G8QtulZ0p9y11xVT8g20yIZZ2o+5q77Btpr4O/ePzv7mX
uop49lP0dzf+rtScS67YE6fcl9S5x9x7W9jMmymx/KF8Ys+D7lvN4ETccAfwfHy3jLcp+Rxv
1D2niU+6gnEuf9Ox+iCJ5bjiHVO1PuVhl+SJFZliZ26UhvmOGIcpsZE3ih98G91LTeDNi82f
2Jkjd84TxvQL+9WO8XJgvG0ZsxXlk/3LmF5g65ozaurM3h/7NVjyJu1ZAw/MzYZfZ12cxg+5
LUdo114u+DNXytcoPvw6Pn4zpsXHn1H3CG3um5+i++CWuhubR/fBS3zHOXz0BxU3HXLO5hjz
B8XsCPmoc2gIDyr2MuRR1ffmg0iTHvIE5tDQHBSzekm8bo51/KAYeCEXYRotwJ775lf8pdLG
kr+3d/4p109LYkFyrPUHxRSSdTpDudTRsQO6cCFz3HMeFIem6/2hPWJME57f5v3ZiPNQUN/i
4SwGwdmZB/YCiWH4JYahTB1KNuamC7s7h72+R6P8yr18iGuc089jdPkSm5jmnHvAN/zKOiv9
JHUQ5usShkuaO52D4omFPO85zlZ7xUleEieWU/ynNPGZd9ShoWI9xvT1Qo2HGv3wSPnXhW9d
oB+dpiLki02TD+iAlkDGk+gJZF606advFX8p4+GBWDb9jv2FfnJx9kviwHLc1xzIE/+KfyqO
Yy1SzyfeUaOfCmrMTqljmDfmvvOAbvWVHO49vnWO8gblX8RGFtW8u4r6qUlfm1PbATvyfDzU
qUPRz0vRW+Vgk0jcYefs+S7v0kEx1ZboYnMRN+QAb/CV+IAaczvUYX7Wj84vEq+h8Vio+/Ho
7nxkvHbV2lKkvBz1U5h3Rb8OSzzvEs1EztvCO8bTG7/PM56qvo7CPDsdC2GNdvHEXR/vouMz
74nx1H1Zpw4Pqg6fvKNNOx/4VmU7nrrEXudg7x7IeRTquGaszH0/FeGJLYldzHGPcMAHJu3I
MXcrzKuy3c+6xI/non6WWN0lcYs54oGljku1j8TjKex3a/7mCnZJxY+neJ1+5h2G874/2ytC
HUpq7r/TBwv1LXOsob/Rfpeo/WpHHf7RD03VD23Gyzu/b1MHE4dxvsZeWp+cnqGLXj0X6cr2
Z2vYI88oMmYLdk9dnuy5DdYXp48Jtkuac81BsZyX5FbJ4cM/wLnR8b6Gm73y37uIFruDxniO
Hr1keS3uGTU084bZ8QyzcQVbbqB0jM9wkZZKXyyMq4y6l2op7X6Jv6n6v3E+1zfOb33OqBnO
yUXKZ5SvYA80KDfRDn1yjWXU3dsbXDbhF4ies82d8xv+xj65U3owXoQ1YayePj6JHvdzuQv8
lX9wIoqwUcq2jktiIxPlz8zBYGnCYWjQjhZsE2P1SBtS8DAacEEKirHwh/J7yo3fRZ6/gwnS
gdlR8HrOPrrTHvf/gW2y4xkjWBNV63075afMYFU0YFmYMdQnZkaeX/H97OI45Pk3ihvi9sQF
eSPlb/q0w9ynLIh3k/JXxT55pJ23ineRoQ6B6ZGmjvf0o1mHFpwfNTfkge9dUmySFeVT+kE/
Y3XGDXFnrwWaU830qMLEXsBrDXwVzaEp05cFxWgp8Q4zHuYRw0XOFAl26IIcV32/zj/RRrOe
zFn/QhvW+H4GtDEX8XpSvh3uvnaBXkpYNmn4KG3r7ZW7rT57bs/3Q9vzWWL+Sk21MYG/ck/5
nX+/5CtL8zff/E2eOhQYL+auQuq4p/zB98PMkuikjlU4NA3fBuG3dOGPh285j/LAy98c+N41
+tpwQ/oq/rsafQunQ+wT61HjrF7kWyS08eUiW+mZsfAe8Z/qno3kRncfn6h87zZj0tgFUr5R
7KRBNKZDvsU2/fSGP7SPb3tNnMcO/tQGnphwzx7RIS6Jkx+o/AnPvGOFRmeAj2tN+QpmWhZm
2g3lZcVnuYWN8tczYmQ8VeHAPPM3/+DINGDAuGcEHtgYzt8aJuOAfhQGjOarfPH7HByakmef
zOx3F76K2GDh/m2DLmOAFiADV2QF22RBeR52yYPip1Qob8AVafP8suKzfPjfi388cGY2/E2W
OrRUHfOU/1Ju7OmtykddIVfqHK3kFv/3UGnq53CTtswZzVcx+e7nxHJsVe7dEHc4Jr/dVrFy
Qj/PiR3akh99QP5heX7Zc/7c/d9Q6YjmEZ9ui7ZtqPIBzYnL2RLHOlSa+Tn8361ikwRO8pzz
2xY7cqByhwuHJoyFFP0k6+iKGPR3xYlZkpdkj17hX5TTsanyk+vcUCXFRmlEetDz3L6fEQ/j
QfFTgiY9D2uirfJ2J5FudX+WX+r1Am+1qrRtvxHbMtaEbSOutpwJTjXEZcWkHiutZNCcthVL
IuThSlROtKCjvsSMrZ9xc8XvGzSftxeZsMUL2tsMdbhXHNKnC/kVakp/N76Qi6ytWBSvUT/d
qr95vMBavlO85+8L/dTGF1jGD+f8CV3qmCZGYk8d9Bk2HfEO90rP2cXPFvxDe+4ZTjmjmodf
VizmJ87Rmq37Hunz4jY4T5f2Zz5yRmwp5kaXdizOeK3CpO5ytkqz/sRacckDGHKuxSxU8X2n
lf7umX7qUYc5vsKa4iQHzemD8i3vKF9S/p/yw+1pw0z5jXVOyT37qeaxZlTOofyFdtSpg2HJ
75WPS3SrNfR5oR9vle9nrXwie6Wb7XptSk/5x1u0o6B8qkP1jHbE1pU4i57yge1V/oMuOY/S
8Mb2io3SJd9ZmjPuHo2PHk9TxlNd+SP/Rj7V9Alj2Gl3u7C708Sz7Nnvzsd8k/Gm+zFR9wih
r0Xz2eUMmYY5vSeXfJjbQQv5fPIOYZekuYfYn+nZn5TvukofVKJ+emDedBizet711fqzop9m
qg1r5n6be4b9GefYaXP3Sh/cJSeInndz6vnD3zTUmN7RT8FXWKcNbbV2hN93+FY1NabDeG3x
/CJ+vqJanxpRX1YYky5vUrw2xHN7pcZjWAPT1KF7xqOe4bOVu7UuZ5K0iovO8Y4hzygpVvMj
7wj3MS366YHfO/64nM3WrLHh+RM1VsK3DvvIe9RPD2qdTvOMRzXv5B0dxU7a8I4b1c9z2hDm
Ve1sbRGWRdfHwOt+qqq+7vA3PfWMMe0IdcgqVk6eNlQpT+jHEutbUfnor1V+vTCnitG8a6nx
8Mz3PqjysP6EvSCM6brij1/a08Pzq2ov+qv2Uz3vavR10c/dpprbgVcfM84nlDfUGhvmVVWt
48/U4Z7f185+73wB2u87Vnd838y7/3hHgX6oq3k3Ops32jZxOY/O95JQHsbKRNkF7v5f2rng
bx7VvAn7WbjPDXtRkT255N8hvh2xfcLz25QvGW96nb+O5t0/5l1N1SGsT38pb/g5sfWcmXjP
dTbennPw6TruNGF7xak5X8ddvO2e87r4+d/U3VewA99p55Z+uGe/crnHT/ezGuOlpMZ8mX6q
MydMP+t+2tGOezV3w3h6Uf2QuzDe/qk2zC98q56yY5OTftTfUvwqz7xjo/phzTodbNnbiFsU
GAtxHSQPRXwmENbXaXxCXa1PX9H61Fe2RbgjTF94xz22TUnVcUN5S5WHvepL7VXzC3bma7Q+
hXVcj7mBYm6sLuQ/WFzI8aDn9lrNiR11nKqzUxhvYS/rRf00UeeOPO9oXjgzVFWOhuGFOtZU
HorJ2V4T209lZTf0ovFUVN/zVfl108RGntvCS2WHJidnSLmDPLVDxa7Qe77zF+xPzsFd2CRp
4p/O96uxGpODC3Zmj3lZUmP2r5q357ZLyfpEujD40hEPY6/Yb7EtG85/EuNwaq9XVD9eRffm
afRQsf3kYoukDVVlV8R25pw63F88G93Q1y3WhpJaQwNDr65svJ3aq3ondoXktYy/g+iDgx2Y
j9bZPLkDRDdWQK/5bs9tbsyaqE6xZbfcayWwmYbHUjemZzY23J2TX7yPzfhLf6M4jJHKx5pn
X/9UfpEU9noePeanihURLWUdXX6emL/ALglskw6ae2OvS7xxO4r3NTExv4zpEDO8Ie5wjNYo
aHNTXg8VtEjOBgzlL8TIp2HpHC7ojO5VPHEv0gE10IZ0iCkuWN2FaInOtZIFr08RPegz3Ox0
pC1xa+TG+1TbNhZU7KcJ+V80D8P8Lss5dEI+shAj+u3LXbyvcP7qsL0fT8pFJz1nz82yxk5Y
Q0VfbPbsHOdkF8cqeqWN919Xjt8iq3TOKXRjY8pvuBOSftqipSx7nY/j00k//YdOsUocbMH3
k2hSV8qvInHRJRUXncBWMu285l58xn6W9fdSRstR9nVsMC+NTlH0UrdoS66stsT5LET30Tr2
TpsYLq1TdMq/kh9pc3LtrOE8DPzd1sNxDjbROM9h5G39/Z7ZNQr4XGfEWTS4/3vyug+zY8w4
W/UVh8acxa/pp6li5UicV8a/w/jZZnDas2gBOl6D49YCiRfuc/8nsdtmB5sSI7FRe3be/34K
D8OdGxrMfaN/CJyspbcTGzCnF15jU1Aam0evsXGeqpYfL3+P80niyxv+OzwcV6c2+uKF0hE9
q/iCNXqlPfHj98TZl/x4c/ZP0FzJvOowb8y3mmDP38CWS3vdrPnuU+KCNr6OJltDIYpjnTE3
s34NrFmOiavjhn7Kov03xL57Ymbe+BYJuo8SuthXdLEpdK+N4zPvfRvS6PqXXo8lcT0lNFlr
tEob9EzV479FT/WBdvbHnqncmG96JlDJ9o9oe7fclRh6mjD4pA53zMvGsRdECzVAL9XwGZLk
LvQH3dcdurAP6lixNqVosubERTfYa249O8mcTGdKEybskyu+VYcxX/NxGRJP98PcXfKMmdJ0
TWwdnM0/R8vd8O289+uT0+jM0IM24GA1eX6BOfXXrw2mNSXG83s0nkr8TVm1I8WYN/qXHPd3
fyifEI8i+pWS0q/0Kc+gMTRr1R3x5VPujOrKznw4tl30JUXWuKHvy4JVGRZgkklf/7K+mP3u
Di236F+K9twmduQte/IEzYTsd2YNyUV5cSfEwm7IPTD3/WBmm+w1T6wNZp3Job+bEId64/up
7fV1znc9xTdd93qHxK+hW/vfM84keh13vSFMjimaCFnHjX88Dz9F1vlvX65/b8bvDG6I9LPZ
T6/RSU+V5jTN3dwd5yKnAxJ/wQvx4zmv0zHrjLzjnneYM+Q19+pTYvY2tGGMTqiKxmbLGlq3
+4P4POQ7TZVd4OyjHDkWJpyNXhizotMxDKmJ4oLInfQKvVSRMfvida8uLlrG2xvlm+NfBK72
HW2UfpJ58Y0WMo/fQ8o/6Qdj615xFzJV9lWeXKnX+GxnsCu32AVu7rs1eIZtlFU6oLCOm7PP
jNwoWeJuRJtr1osZPrKsXzualvImsY0zNBdZ1shbX+40q0vWccnj9e7trzL64JS/q9j6NbKI
7WHW+hkxolsYL03W6Z3iyzWIjfyhjgfG41KNR+lH4++UMd+P1ifDubrzf5Phe/8ofV2bNbJJ
+V9l/4RvvWWNDXO/cVxHZO4/0o8r1mhzPixFnIcZMXcNdK1N35eOgV2hnx79+rKgH1O23J2j
ZS+qHetQIc5ijn54y1518KwLRxaT8bRV55bKccQmSucsOWCyfl6ZU1mLc2zQUW/9vGwcy2Xf
n2Ojmei/OdyiBv6CBbzXLEyQjt9PJT+C7KkDbAfjiaj6Oj7QDybK8RGuUZW7sWBXZP3v6zYe
Xu4ZpB/61NHQ1hvcgy7QMWYjboizVV3Oszfu5gcw8obHWSj3dytsj8TvV00bUebqaIi5kv8l
gdlY8vynkmW/SY6Zd/iaJfiark6/6JivOd+ZHvl7/H/MDXpy/Pe9HSW/x9FVtmOsYc9/Wbu+
GJbTvW3n4jifyl73N7O/Lx//pnL8X8e28e+xpGzb8M/+y/lDM8SK3Km8JOYORM5no+OzxU58
9ePl/jhmRcNsqInC+RsyHm5tHRxXe42duiNvZQc25T/G0zPfOmHemVGm7acFjBfjM71Gmybr
9BXrdIJ9VbDnN7HnG8QcvzNvm9jSJjvkGP5BE9vnDY3zVnEhmza60rWjAU9no2z6Ev6jgj0T
NH2eNWHs1WDdjDkzmDhI0baFs9OQs9XU2/PudN3BJ2LqJM8wa314xoN/R5U6jo+lUschHNKU
5fG4bzHgLH6A13PLnJgcfy96hqblAbl7iBX2105xaMyMlHnRh/mz8/1kdo3QT0/0k9sjSj6q
4B49+puyn77Za6R8yryuHsvF7yvjTfJISF/+8edU865buGo3Z/3oIi3/+mcMKDftyfl9/4fz
2zd17B/fJ/EwT/5bGovoDf5UQ+leSzYKVbTWS3TzO/wBB89nKts1SfSYA+/jqth7D2Gdrtj3
d+RjLNlv6TQ6K/bTBDbvgfGcYTy5djTQnr37MWdYUkv2AhnzzWP5E1omGQ//4EPVj+978XVo
2bXB+fh3fo11tH/3/Kn12zh9TKL6qWE9U66vzYlJ7KMdft/a8bfC2dviM32Hldoj/nwMp29g
Y/nceLn1fuGiVYALWy7x37ppVeg638YGOzIHBzTj10AzL7bkkGniAxuiTzHsHskt3vT9YMZC
uNP+Rz/8Yy9ZwwP6c/xucla/U3mW74+1e8TvccO55ZMz6NLOvKy18QwzrGPn7uNxvJT9eWhq
ywt2LFV8ecnuNTMb/5+2e43RM3T8XmRiNfO23Nz9F/xeNLd1MiPm3tpgxvIt23m1tP7GrP3e
bf+O/+xNfdnO8qydFVl7Rqwf39Gx9pO5mSjbb9218ypr4ztNbFDHrh3X2Pt1+JzN418tfaxt
W/WTuYdp+r+5t/ud27dbft6Y1sm9tmHTiGZrB3d7aG8K3B3hijNH4r+VseHa6IwW2EZZv+c3
vG3jYlGc/STcR/HTGc+W2NsH9rO8t6edduRand+WMM2+OXvd4UucKMbLnrvWP6yxE2zEjbKf
TAxWFl7qhH6qe5+D8eHk0MhMuIuV876JkfhDvrIJ69MNfM1H6jDijDvwZwJ3p5SP9HdT9Ewb
ztppeBVb7IIi3CPTZ9fY21PyMb7APwh+mTvOd33vD3CEmALMjnD+yyp/geFjXsHLmaJ17MOc
HlPHAnWs4o809+pXxA7J75ucc4v4A7RvZ+nLXZzsHexd4WG4+7kX/63Mncwt7Qg8jA3rcMJd
xH+U5+wZXDQ4wtm6VRwuuaeoelZXzOFqKq5RIWIu3vI3LVhdD4o92eUuowenL/H8S+e3lTuj
Z8XxS8PHLPP7Gsy0Ovdawv0fk0sn3H0F7uyA8qlifK6o44p7rTxspcTzfJwGOXBMb+AeBdZp
jvIk4oyauzFhK024vxuctdPRY0f4j158G8y8+WG/GqmztjBCQ76Ne+qQg1lUUvd/mYhr9Ew/
VRWrNBO9o432P4XmaoQu44V81kXqcKAOgQ9s+u4XW3iERnqj1vGy5zI6/7WwkxKYsA2YjAXP
vnXnuw1cx9DPP/y+Th3uFat5ze8X9FPd3wcHneIIn4PwntuMB8PvHaGF3MDi2sFvWlC+Zry0
Va6LW+5aFzCqjCfjh5idEboyzfc18So/iuUuzIzAyVrxjJCjoUYdq5SX7QlRfNdhTIccDl+U
v9MHZcUX3kRc7TIcq4bnhTnWRPjeL0rb9o1OekRM4I3Kwf5zxlCvwRNrKW73hDq+eW53mHfC
B++ovCQbePWBH76gfAMzvwM/XOe6mJArw/Dlv4ihGLHfveDHeyY3QSnqpx/+xpxdv5mbI8X/
rRIL+0WM6Ii4wpD7JMEn8Rxx2qtRThGnwRlxZnhR+929r4Mwx4LvuEhup280W+e5Byoqr8iK
Os7JS1L05W4vGXEWr3NPkSOPxDNxGHIHWCUP6Re2wwhe4Q39cPkdwoJve+Z+3A91VZ6mDkt4
+ssoL0kJbr/uh5TqhwH9cEf5lHgWM6Y/8U2HfBs35JEYkCtjSB07MPcfKC95TlbI97O5kOdm
wDvyqg4D6pAhXiUPI6FGLgynl0qRWzNP/NM5X2rh42VERx1iYpILOYtMTN+n4oqEOuSJIf1U
bKaUH9M18o6EXDwDytfE7LR5f8n7n17JHb4m50dgvIScHhuekfh+kLjoFHkA88zbTxWHnyKe
OAcTVrN2UuT5yke8ns8ov5SLoapxt7WiHXfEuQ4U6yt3kidCdD459qJPxWZKec2Y8FVaPrZp
xhh/Jbaohl9kj+5iQvkvuSjqKr/LgfIh/SjlEleYQktw+i3LnuUlPJ98lN/88njKkRfpU+kY
U8So58lh9cle8wrTQ/q5RYxXWfHIcjCJin48ufsY3U97lUMmT1/nKO/TTp0L7JN5+ct4rKp5
tz8bjzoniMwJ0VTk1T1CqMNEjac6+TDCGtlU/dBjbQh16FHHrlo78pR/XchPVVHzuh/Nux+e
ca/e0eEZI/qxGeU20dy2PBq/T5UvUXyy0s9VlYvnV83LuJ/2J+uHaLlz2BafStea8jZYDf9U
ovR7Q6U3n5/osMtWh71kvEkMVxG9e97rzbv05TP29AqN30Cx2x7R1y3phwF6zh72/B5d/ww2
wAO/N2eON1++onzh+Syi2/iGI5PwN8/wB8zq+kYOhz57UYbYpAGMlyG/v4PpEfgqZXtjL4yF
DLZ24K88RTyMg/8bt5csyHHVh2+5hu+b8IzeBf5KQ3FHfuA4BH5Li3JhOIi+L1HnltUFtshf
6lDyfBQ3Xk7ZJI5dueDs1Ie9tMbeHkScmiXauZg7EvSc4Rm1E87MDLaJ6PKrnBEX+KaFh5Hz
PAzNBRHuiDD2Es5ec5jVgQmiuSFtuCHmHq2v9HMJrPh51A8So57AZpozr/rkRgnskxV8lf/U
t6xha3/z/i7cENFyV+E9z4mV7StdrNj039TxnTp8wh1pwYhxTCLhka3JZVi80E+/vjxwRufE
Hfa5z13DNgkMlzV1XFFHw3ueYyf2uXtb04YB/JTAZ9lS3lS/v4r4KoHhYu6654opFOLDw7lj
Dguwj+7i/FsUFX9lxfMT9S1DH5TUeHL83Tn7VZ94lRr5pRLKJzyjoeqY0M4a5U98y4Zi4fxQ
PlB9kIZTs4j66R/v6CgeT169Y322/mj+UxYWTlhjXR0Cj6yNHutNsXKCLd1W+YNzrPVhHb5h
HW/B+3K3URW0SI+cc5ecGQb4roV5Vrb7q/TzQDFhn+mnNba02++W7PsDYrM36KUGyv4Z44/c
wAAdkLtgTd6AHWySBr+fwORoK65bCR7HP8VXmfl4B8mFM1QsiTl53rfEZkt5FjaJOcdu4Ued
81WM5mJLPtehys0b8pps0TlqbsjI2xbO/71jTx2q9WmOv3PLOj6EZxHe8ezjB4wFPUTn2PN+
4zZsE9N7Q7SWNXWPULZ3v7KXDBkPgSOT9u8o2ruVLiyKOTbgln1/SB4vqYMZ3++sP0OlnVtx
Ztix/rl+6mJvr8htskOnOFSMhBWxZjvs8SH215r7u50vN6eWoco9PodRvPN1fOT3X/73cT/F
/TDjHWXPmXEjb6hyza+Y++9wZIbYkWv4LGnPeCkodkDIf14iz3zxhHf4DguirfKTf6nc4Vo/
90EsW2CfBP5KyC0+4PcjNM738FfKip3ypfKbO/tnrzQ0sf4u1t5meca90nwFHXbmTE8VWBZy
vquclFcoL5zozV8uaNuMb/hVjbc0nD/RzwUWxVhxHJILGuhblTs8uaA7+xPppRLVD6kLOulE
cUV+Iu5smlw7QRd2zgaoKXZJ54L2915pvu6jfhoqHXRgMQcedJWzVU3xDf6LtJA51o4D++Ur
9lkN/kFgxr6fcU7FTzc4YTELGynHfhbzpGMuiK5DorjZa5UH/lyn/aM0qSuladV6zp+z8bS1
ffLKXUXmhEEsY/ZUh1hRes2O4qcEnkbQvDeVtncd6c1zitvxSi5UrcsPuvlzhkvox5LSlObR
CGrd/VBppE85Em6N1eMpcIdaijt0qzSnmQs66GfFMQ7vCFrtHuVDxQZ4PtH1uziOS/rgoHl3
sdmZkzq6GPZX9pIe3JAddcxfmFeJ6ueHM512wXrF95Ee4ZW8tmHMBc1o5sLcbyqfReZMNxs0
9dvoW3aV3jN9QUv+EvEwWkoPnpxp4nUdy36dj9uptdqBsfCXtSFRWvGgN9+o3yfMqXLUT+9K
17qnn6pnuletk9b9lONb1hRzaKOY+z10H/sLGuhdxC8ITB/NL0hFjKq9YnV12XPT+GTPtbcL
fv+gWBaZC5r5hhqv42jeLS9q1gPD/FPtNXPqsFCsm1M++Szi8SyUrn9F+V3EgMmpfgr7Xf8C
i+te6Yc/zuadu387z38Q9oEEPotm8v9RPOkca/DbGa8nhz1+iNgkMY/nQfFRBozHnwvfUvfD
+4V+1uO15Meb6BHyFxgKdeXDz134Vu9qnQ/rcOtsL4mfH5hCbxf2AeO30fvdh/qb8YV3HJhX
TcUmCVyif2pMJyfrj9PohDrmLvAw9tH6VFMch6+IpxOztuI9dX5xje2qvSqM6Uvr35Y5FXIf
lFU/Nfy9UJp7gr3KZy/ns/Atgy1bVryL2pkdWvCMdD1v4285OmuD3LdUL/xNlTHfVntu9Yy5
7/y2e+WDjznsLsbrwD3qq/JvnZYXfNzhq/JXyjv2F7ggTfqpqtgmzxe4/wV4+Dp/QrznHqI5
I36+tIqnG/AtfiO2Uu5kjdO2cEPtZ4HNFOz5jGI3FU/yljQivkpbjbdJNO8C97+i8iPcKibj
mn467QfN/Y/Lg709vTAeC9ZGlHxBOn9LR82bD8XaqlHH/Em+DGHg5fA1HhS/Lvi2c/iXDoqx
F+dGcbnE9rDjdD81znKjxGvkvcoDkaadvbN8Pjq3QMHOS8nfed5GmRM674noW07tgjgPxIPi
ryQqz8TpeNjSD3osuLggzStbwhTKndln6Wh9+k/1Q45n/KicRT321PaJ7SL+0DR8TOmn+tl4
mUVnt4La02M7M5yvUme5S1wM1YF5cW7jtVS+jZDXJHAj2+pbh7wmLc6wbeZt2d8jvCr/dA6m
xp6YmcCfy7DnBpu+eCGXTknlXfqr9svg0wh5bkb8fn7CY72UXyqnuEYh/1NB9cO5XVCw9tMS
HlkOptmBmMFwRq2hxUxUbiedv6XC966QJ0vnTXpV69eedpbUOXnN3E9oQ+MsZ4jTpB7QvY5U
jva9imPteYZCyUbrSgzEDh/WwusJTCzHilyGfRjDt15vbm4wJujVJd7O3Gp9MWckrucPd9Yh
DqPk822cxsw4bv8n+Xp07FAV/tMPfT3iW0o8XpOYwZKN6UuR/7NNXoEUvx+Toy+OYw15tbcq
l/wLuvvxhbyRKxgvHfIwlyynRs6wwpBp+rzeztYd4zuSnJKJ5TKLv0Hnnex5/knB54aWvxmT
L+iGe4A5fJR3WBRL4p7NvMqxH0oM/BWsirbXSLv9bsK83Sgddcdq4UTLKO+4IZeh1lknvCOP
zlp0945lOiEnyMbHfj94HbbTlkxYg6W85XMlBh7rBL9s4NCEHMcZ8m+OiN1ObI5IiY0cEz91
AyunCr8gpfqhDhv8EWbHiBj5fcR5MIyekh9zX2hKl55FMbM5iuvc783J37KFJT8kf/DS6mab
PtOL2PNrq2Xa+t6reB1R099rlaz/QzTOTgeU8v6hnR9PRi/V5q5i7tuZQj/csN/ItSGHvngF
A6bqteJbb8dUyGGcwCURrfdfdNZbxS8w86rJ36zRcme8NrcAk8OdGebE0W99O809UIl1Orxj
w/pT9HoFxzcQ7q2wU5o+D/MWfcsbPtEtsWpXVn83s/d3oo8bWl+Da+c7WsgH9HfGOpW7/aHV
Ojl7/Q2/TZZcraGNafr5zetJRQf0SJ7SKvqTA3lIH8hDWrB6827E1HA5+q4Yb0HT3ic/5w+5
ovfo/us274VowpIznaIb9wka5YVvp7kTWpKLQvSaFa9F2loLYMO3GHAmMLfprh+CZvXF70Uz
q4lP6OcF+RH60b3U0Gsdi0qvabJVCTsp4+eN8WcuieEacGddszpDt9+9Yes2YOkcyNtdpQ4d
G8NWItuMjHlTpwU5+Br+exc938mx4uUZD8z9B69Hd+v4XOmDH/35bej1we5bhfzoCZqvEpp3
mVOfEeehbHMquXqmrK7e2ex9v842YeW4GGrJ0SAsnIqNeRSWs9Qhw9w3EXBlNS9T3vYJbKch
Gudv+AUNrzut+nmzQM8Ucsl3yQ/84HMUu3v1Kfb0i/KP54mNlN//hfPwcKx5gTgxWRs6vg3C
obnyfWn0SjNyYm+J5RfWVklprm5gdrSsdSN5tKb4+TbcjeXQS+1gmzQU+2TAvB17XZms4zcq
B+gVsRpTcoMH5lk6qoPMiSyxkzWYQEPamIPl9eD1fTPrCwh9kFX9VPGcLPO9v+iHrud+OE2o
9NMtff0Ad63ouSJbuyrN8FlsiZGv8fwPxQrrozmVveaUa1ShHXXmRdF+b9ERZomxWrMG9mGb
3MFWasHjKXn9nmjC8vhVrtDwTFnfNsqv8mApcK4fivxNgkZQs3Ce+FYTtJRVzwWZ2bP2jJwi
W+L0F4zxDvvhf7ShbjWowumSmFEXv71FA/jDnvyl+FB98r79MCdy9OMN5WYsyPo0wi6o2tgV
189XcN2GMD06nvkh/vEmzIwm688nLK/ERiq5dryxRt5jNyT2NlbmzZz9sO/3IrO+VdXz5VzT
J59QDbug4tfxio81E65Hw/+N8+XNiZve+jqaPbPq+ylNHVbwVco2LkJ01jP07GJfGT1uibs5
6ed43pWsctz1Q0sxohrEaHUY03Xm1RXrVw1GjIl0kjo04V082POKsC/n2LoNdJDSB+KnW3Du
aJAPaMKeOGSvafq9xozpW69xLti9SHJkbf1eZHgYTWz+hdpLhKEXGAoH9mzTz3nlV1l4vbk7
dQR+Spt58x823pK9YseYf/e/L1qltvh+skpT/8Dd2hv+hD53+0/orG99P4nNH/bcK/rhGi12
ztuJjnnZhMEg/ZBWPMQJ7JIf7LN7+AjmSzwQZ7/032ng2yh+31s4DjdwZL6tmsyNyRJxgwu4
tIfjrxLGg5TX7ZnDfescevQnyq+PfSoc9xbPn3obsOTPLdfEuc8tZ8bYaF109+Pj/+d0++ab
Fm150erzHRvA+CYcpyY5rpdOl1/1uv0vqxWvel2+iVZybAGjLAx6qhv4dPtIV/bK+nI4rkvy
rf4QT3fAJ7E8tjPldWW3+ANMdJ7YoSs/Xj6wpc2ppYX/fU5OR7G/TDRFmVhdzX/qYQeayLay
4q6l2DMfWYerxLHOib/sc5YPzMYG7JKv43gpep/I0M8Zc67RbIGxur+b+O/por9knU28P6Bp
I2Bl3q1hUez8+lI71qxHDqsVPMQdeeEOsCuL+K9KNgrYlf/455ud3NRpzZjb+Tp0LLXMtbPP
WTrDmL+3Snbhpm34lsLsqFor/a+/edky94fknQzlM8vbcL6lnNJttC2hSOzpNXqCgfdptDyb
xPldVmj7E/8tC8of8MX6NIfzUGX9KlsPWuBEVL3tUvJsFOGJydnonTWyqFg5TRgvGe9PMN+0
Z7+FO0OuiJVN0LTL2lKwZzaJo9+hca55nk/ZxgdWYMw8q3iVnme0lKxHWdgkOc5WxgspPokN
rImEO50n+CsDvmXHs3ndnBhzptigR9j5vaZpozaF++b4vsKrGHAGPPgxV7LRwXIvtYMNJxwZ
dxKQM+YtWoEamoeszWHZ8L6dgR/THR9PXLCzX+7Eh7YPxKZb2PhKN/ff8Tc28TmUyMF3f/wv
0WMO/Zg3+8A/OKX//Ld4odzcIn8QF/2OXdFkXt8Sg+rW8XfOue/+b8yY3nGH+A5roun7qXL8
Vh/cGX3AjfyHvV7zOuyCvdEUXf4f/3zDaxF7/PNYbzkP3Cs+nbl1+494uRv8AQf/vY3XKY/W
seg5MgtLeSnbr/rXjoestdQavtx47Pa23Gizf335wTLROvZble0eNbMnoCvPVNt7Do17htHr
5zxXbWb9kVnrURYOTfvYO45102Y/LFumTNf+3qw5br+r2L92v+9Zf+K97fG/fr9sHvfYLzQZ
WfIX71UeU7Mvt7BFv9BdtPz6ZBhT3+SCfvdzwvyXxNEP0RP8MC/NvJV44J7nP5Ws+kvm5U7x
nzqMR20/jb3/x60vjTNO8QAflhlvFXIUz9XZ6dGvHUP21Fvs7V/OsDXbe64N99jaB+X3dcqY
IhziGQy7BnynHWzJ3RnD0/kDrhiPU1hgL9wJ5fx4LB6fM4UntuFOKPim/0X+gmvlL9jhL6ir
OmzQB+/wOeQpLyueT48zZpY2FvAnlP0ZU9jh8RlV4jPDOTf4bT9VHXKUv1A+w6/b8HxypzeY
soZusHWrcGyG/P6JcqM7u4PrrXk9aZivZi27I25ZWDZXcIkanu3t7nQmiqGw93bBNwzQDOU5
ODY1a4nK3dgETUU94v4PyA3Q4C5jS+6AFqybkj3BpcgLMIZFkUHHKOVl7kLK3EuV7Z2SnKM3
fs6Eey+Jix7jZ9uQJznN3wwp/2M9uyXvP0wTCzvm3l1+b84XafQtoQ43PP+R3y+4vxNWjtgF
Re7nQp6HGzg0dcXjqXJHGOpQhjNTsrwLsb9elKb0lzhVqcNffl/yOR6cnav7KQeHpuFZNU57
K3XsUW6iC37RvI+xbV7g3n7DgHmkfKsYMHvYKVvFV6krvZRZi9L4qMbkjA33uY8wXp7ohyrl
mr8S+qkIz8fc3/0QEzgmF9kp58bd2wuvR8bsI/e1v9iZI3j2GzgzKzgzyVk/hN/LfbLoZm/o
p5BzZM37Pzy/Jcy7X+IgpC93sGw6vp0udnuE1vGGc/Cc81/g2ExpQ9GeLWWNHaH5Cm0YKJaO
5vX8hSPT4m/M6Bsp9ncCU+MbG3Ck7ouD9vYXPedpHV3+lx/YcSP8fJrX01T98EpfvtFOc1/8
g20xUrlPEuLtvjnXjIjTFw5NorhGZerYog0NlYNmFnFo/sC6eYAB4xhU4d67ip78m/0w/D6w
btK+vKB+34U9ULPRFHJfrHk/VXUOTmDhLImTuOEZZt/+Unynir/TeaGOO+yrwBQKDBnjAfsi
N4rU8Ra+iokN/4q4kCP8PzfwMce0Y8kzUmecmRCnIRwtYbykiQXJUf4Gv0Xzfjq8v3/CoUnz
N3Oe8R/tqPp2zmDhyNwuEjf9BRv3lXvM+glDZmt32hFM7DX5NvaUt6K8SRPFmnimnYFl0/Lt
dNqSTxh3Uv4L58H046fKg5pCs5UnNulTMYckvuFG2U8t2CJF62WveJ+o9LXxoHyp9Sfk1Ja7
ivAt54rpIXUowGcpep6G5AbOo++TOjajuJ6EZ5Rpp4tRT6EXz0fMDsdjHakc6nnipj9VbrkU
dkGRu7FPFaOaIs4/r+7vAqPlP8V/CkyNMO9SPCMVteELH/0IbW1G/f5TxbDLuSVDrp8B/XyI
+inESAlbxMVAnPJPHNf/kz1V+mlE/FTJx0/F/TRQ/RxYOQnlScTrqXoOjeh0YsbLzK7z55ya
B8ZTBYZLSbGVKvSTiR//ZE+X8hvKHyg3/az76e1iHeYqX1kPH3xgTG0vlDdg7ehv1VB1qBJP
V1HjSfdTmXe4HOopcqXmiUX7xLcTcqZt8BXu6Iffszq6lfNLaZVS6GOkjjniHm8iDk1Wxbqu
+JtbxZiSdzSIey55fZ6wBfLof0M83it3Pmv6uQiH5iUaTzpvdxF98Asa44WNxBBbds36NFCa
q2ds4SV26ACfbIb4pp0vN34z0f0f0P2bsfLGvHb8gsA1aqO1fiO3SZ87nx4swbTnD7iISInB
ysDpS3s/nYlx6HPvtOZuLYFLsqV84cslv1QCH2UBM6PHM6qKn/JBufBT3M3KnHNJHx7imjo+
er9LWbEsarQhMEGKPq6nj74lg5+tyN9sYVH8g3dRV+ySruKO1E64IC43Sh8dYu0Ca+KX8qEv
l/G0g2fx9wLPouC5IY6v2Ud72/PlZcrNs/qcQWsqxnQO97+P5mtN3qQB/TyP+illowb0O9xZ
us8ZMYOP/ZFnBDZJD/ZJw3/LrfXL9ck/taaNY56fsc+Xb11V63jC9z5QhyJ1KPCOgu8n4TtJ
G9rU8VF9S2ljx3oj5Swe6iBckraNCJD86K6fAiuiiJ5gTgyC1DHry92ZYQaPvo/Gb40duqIO
TZ4/o7xpPW9/fTaZPufomrIzTf6WGT6HPuzIGrEec1/uODOnbWjZzDKi1+zjXwptHNPGCb//
th5EifedRdza079x9s+MO5k+TI61sn9mjEnpp4Rv0VHfokQdw7e8t9Fjcibpc45eKzuz5v9m
SzvEtiji05iRT7qPLayZQzNijgNLZ82cWF1gEmWZl2017++ieffJvDA5cxaK5bWEw9fmXLOA
rynldTgzHRhWjvezhBsi914DWGBb9qKqZ8DIvXnimWTGlh0oLeUzrOUVGsAB57Ma+Q+eidct
w4CZ21tIyUm0hhsywB/Rw0/X9gwYEx/qODQp8ryP8Qes0fYPlB06Zm5vOLcMyNXT877Cuj23
y/luqDh/Yz8WAhuuye+7nt8i8eNz3vFh/0bYAHPYJlvG9JCzl2aTBI7MQNmhc/K8b1kjB/Az
19xpr+DcdODQNLx9Izkbv6ljjXbWqOMDbBPjox8SP5Uhzj6B4fIXNsoORkzD5kgSe13ef4j6
qeqZP45bOySfa03xVXaM2SHrcA9evbyjbFk3FThZK853O+7WhvDK1uRdymO/3UQcmifeYe6w
dnzLIZrT0E+5CyycN8W6eaYOTRgwCbwfY49uFCsnrE86b9KOOhR5hjlr79GEfhA/PlS28h7u
44fia55qnMtKN/YOXyVv+YHOLgg6xY+IQ7OFQ1Mjb3dB5byuKf3vM5yZdpRr/pu144N8Gq/4
foLOOuiw25HO+jviZ55rkNOKgRB0Y6sLdWwoTdfzWW5xdyY4ZyzcR7yNDzTSup9u6acHNKdF
q58714XtTnSvbjwE7X/I+z2JdPdpGOjnOkfhcQi3do7ecnemt9S5xQueXRJrkBtKL54o3Vlg
DwS2wOCMHWDspzDe/kb6u63ScucuaOLzPCPooF0eeLkH6F1g4bxffH7o5+b/0Zt30FEXVR0C
26SpGAmLM62l26/2irUsOsYe8+6ZM+yCNtTQzhVhE4jf91wz2lDa3DulH86QK2d3wpoQv8s5
i2J9NmeCVtyM+cCxmUYcmnuVaz5oALWuNTBc3i/oOZtqfekrdlKNtaN4wj8Qhuip7l/rqIVV
mj5hvmott25n6IfeGVspMIPcfUrgOJwzGkpqzN9Fes6W0p2uFKehp/Qte/y2r8TCrhlP+Qtc
kFvFqAr9UD/jJrk7IxlPSTSelozJRHFiXs/eETOFbiI+Si5il8T63+EZl8QxzQJLZx3xVfbR
Wr9kX5f1KYzp2zMWjst/IOVflE8UOyBwQW4VH6Gmcv/uL3JD6szth4tMjQ/6saL4KPML/dhS
7IDd2frj7tX32KmnzKFwz3ngPkXvqWm0s3viAl9h39bQOBd5x9fZGut8Fufz+lsxP3Jn3LXA
uEuTIzTWUet56eyCmPHifKaB4xAYCqsL8zbo1d2evfT76TriPATmxpPifZ3qpEVHLRrmHvvd
/kSvrtkloY4uj8Qrd7mZs/XP7A6X1/Gy0s2n6Yes0pvvLoyHwOsJPIyiYuWE8fhAG7XWe3/C
DXmkL3e0o8T6UVD8k7Af/qo2VE++VbyOF+mnstoHGopNEJhFv9G8+0s775UNdn3Gyol5PWvq
cK34czn832naWFZtDGyTJc/vKM6Di+U4RHuu5FDInY2n8K26lGvuR+rCXtJUjIYqdfxPreMD
tX5p+6kNvyB8C8exWnJukW+R8K3a9FND9WPxAq+nqNgogxP7qaFYFBJ3qO2XV3LxBPtmT3nI
HfCI7VIkB4Njx0nsUahj9cJ4feH5dViDZfIjdKN2utU35hNoG8ydpQ8Rc0PzfFws20GxK5ee
fbnm+e0LjIZhxDus8j2Lij1yo1iBRe4y1he4HzV4GZrx8qjKv6McEEvONTmYaAfuADTnYcMz
SqqO4R3PipsWyqeU/6f6OUcdampMZ2ASDdSdzynHRvR3K55RUn3d41s8Mi9+ztiUgeEid2cx
a8LluDoQT/dKjOha5ZE4cI+h++lGrfVV1vqfM86M4z6e8zD+XnxHWENX9HNJjenhGRMt6KgP
xFG8EjNTO2GeyV5xyq+rYycWPV/FjbfM2Xgpqn4q8x3ayvbpRP2UV++YqzH3iuYhA1tpcOGM
+qL2u2/qGNbIJ36vuSRbxXbKROv484V5M6UdNXUP+U/lbzln3eg63Kvy0E//ztY3dz94QKur
+6mouEZ75v70jLOnGTByFm8qvp22+eUsHvdTQbUxsJni/a6mbIvwrfpqbchRx8Cp+avmfnJh
fVvx+4ZaQ/M8P+xl4fcl9rsld1cytwNXdqjs0BrreJpnvEd+kRw+sgO5KkZoT17gTWc8v6Bo
fXviixxGeScP3Dt9owPqqlzQTR97bc7iE2yLDT74NjFaTeIw7lTOozZ31rdRrp+QT+iLM6iO
f5oTB1YndrGo4t2WxNOZMatz+AnnoX4Wv2nOBGOY1zfkDs+RhzDEkGaP5Y9qPIVY1xDH2oEj
Y2KP0qwvY7i0N2i6Hn0cq/mCUv5KLG2TWNuSjaWVPBMb7iF2PL8XcWgacGjqdg4Kw2VMrkGJ
Se4o/sqauGYT0xd88DlfXoTf8g5/perjot2ePkZLsFG6sjLvMLGyE/yyL/Dovymv2PEkOUDj
HKJOCznhHCy/N/EsWfaJMXkFJKa54+OmnV9Z+sndm9/4v6lZX5Owkcbo8uvc2ST+Ga48RQz8
nPXrlni8KTGDL7ABmj7O3qwcM87qWZXn5kFxFv6gk37wGmXjK7zyHJqSvUWTmOQGmtMheeCf
0Dr99cyOmb3JG9NPa+4Yd2jJ1177W/T3wXPy0225WxfOQ8FqlEVP0CcGdIjuYkI702j/TXz5
NSyvKXkpNzDQi2gJSug2dhHnoXLshzK2qOigH9BJB12H0xukfD8FFkUbXX8GLcGWNpj5UUUz
sYBF30ADXUJr2fX6FmFMNeAzrdFR98njniIXfeP47w7MoTf6cct9TAld/hhNxJfnhbm7/1v8
eDKnBn5OSL6NMXO7EuVR3nH/dkdeyqnKKSu+nSo5jrfUIYdevek1OhJNkYLBIJquW6WL1Tog
w3EQn8QPucUT9qM1WskHe+6TOLAFHIc+mgjR5ZdstEMKrfcjWvEa/PIFzLMt+jszjpueQ1Ow
WmyJAe0rjkwTXs+Ce4QGfKhbtLkfKuf2ljoEtkAWffCTb4OZ17c+b7fZT928E7+G8AcMt6iM
f2mmWDeJH7PvzLs08/IKDU6JfNZlq46TPFtZYkGuPDekaNc06aes0m2UPMdha21R6es3uB9m
Byko7pHE5G2IfXyHZ9FRdewTn1Dya2TB5ruWnNt1YtkCG6XhdUAhB+iOWJAcvp0JcRgbeGE7
9pKQn3zkdUTGxzYmd3gKzdYMxkuFvN/m7CRtKEZ6KePzvEbXOsVnWkenWIWr9sB+93xxv+tT
3qLcrKe3vp/bNie35N3dEz9+y17muGtL9qM5d19Z4nYmcNZlbSioPO+3tOGKfnhAG2e+8AzN
6Q2xtgO0cYGBtfG5xYM/8w52ZOinDfzMNO9YM56anuHiWMtXnGumsCokV33ZM4dc3PSEvHF1
lR8h79//GOnvftCemZiXK9huU87iG/xwCdq0Bft+m/HUJj+6saUnKvf4Cl9hFhtuorQG8yjO
Pse5Y0L+cflWZcsykJiXieqnPbkI/xAHNuFeXcaLsbv/+H7MMKe+0dZ1LPdA4oJcP3XRQ+XQ
lV2xTk+5S5V+Kqtc9AfKH70OcWYjVwpq3xf/d5/8U+/YRhPWnl+/9kheknf0nP0LPJ0a7ygp
HeMCxlT9+L4C9tGMb91HU/oOt+gHhsN/3u4w/VSCtfMTcR5aap2esM6WsW8+qEMTPaaJUZAx
/8KYr9mVWrQEUzVvv8nh94ez+gR2b13pzYvYDiXPjhQNzA6t4x9sOD2mA/P1ihx8U+73tqzj
a9bxCn1wTT+WFAfwKuonwzRrw38SG+8FHkaHchO1VoZfN2Nu9/0Z1GicpfyN/ezKxkYIF6mO
pl5svMTbLnKPsPC8HKOXWnCXkSX2aA1P51txjxrkCnv39nrZ8niWkcbZzJkFXJIR9v4Uu8G8
oYJv2vWT5LaUdtYU2+2WfijDnzPMxgr+ozmxj1vfD0VvH7nY6zn+TmmDoRvU0f0v0JNm1Xgy
jIN7cl8u0ekkaPh+PEvC9OMKzUMCI6HpuSBmdq3IZZHAoPrxnAez0v3DpzuCIfoP7ZyLLyh7
3b3RguXtDW7luIJ9eF394lgjp+3PW6ZM2b5tZGOTsnZFr/lyE7ua9rr8a78GGhZDjljbMePx
PzhZL8f+SXkf2asaT8ZvkmJ9+mD9aZLDqgQrwtBFhVuU+HW6ZPkU7lv8gZf45jX1xlb+wbfT
Z6wUvb3ufNvXkb5Fzl//1H42Zh3PM7drav25ZW6H89k9a6Ah31eID59z97YljmxtzwRud34j
B6nmP5mz0wN77pI8W1s0VwfYSSVYN9/Hf3/78gznjmvOHI3jO75h5dzD8wlns6zvZ8Ntu2e/
dPxMYf1tiU8SRlTp+LdvrE859pIFHNE0DKurY3ni61CyLAsXF72CWxT4LR34LR8wrozt2lZx
GGvPgTGr6ZKYvj76kwN1bHCuyfl2FiynrwVjb6HYkzvmfou46cC13RLr9g7LqwNn1J3f+pzv
ep61Zc5fb3Czt/i3e/4cbHb4N9qw5d79ljq8Uwezfu05e7X877u08d7aIyHusEQ9B/RTA16Y
WeefOJes0Gzl8Lsc/Lcwuo4VY37HGtr037J4/Ft5/pW1sUvewu5wb6/H0yt9adpxr9rR9Wy3
BndCt/Yc7M5vS/aKnR8vdRvhLNpdYVTtrcJAuJAD7gjW8FsG8Mdndh6OsC02MIJ3xAfU/Drs
rGyJB97hw3/yfPKS9TJIfMGOu9YF/qdPnv/H883dvB1xR+k4yBWvTdthezQ9M6hsrfQK7BEZ
T2vi7LusoXlLVJI1cuXr8Acez3/H/5LxOkTTurS6JmGe7ZU/8xc2ifFei891DxfkxvuejY6n
4JllH7Yvyrb83u53WXu2bfi95uNYs7nda8zu8OX3qp3l0Nzb3v3PcmpmNlr4inJTp7+eI5M/
jpycZ9V07X6VtbtQx9dhZXdV94y/ljmUtT7XxO+X9zYbpSv/smM6a1fGEpybv5brZr5/Cw6E
OZ3IPrFX8b6tY+taMH2+iA9/hVPcISejGWVy95/z86Zss7i6fk7DmUkzr6rH37eUb6jCfjeA
VyZ70Z/IzmzAXTN1LhBLNiXO64V7pWd8Du/Ywm/+LO9iam65Y5yoe4Ix+pksZ8wJrFXNDSn7
s/jWcwPFz7aB2/gNK/6K8i9f7s6YWXRnE3TYde+HS2yfil5zQjyLlBsd9i1aTe1X+cc5tsUZ
0jGpZd7dqPu92G5oej5LzMIxrX2kfAbnpuVZq46FOlU+Xc3VDvbLF7bJGL+uiSu84u5rCg+j
TszeI+f9b9pQxN9ZssR7iUPT/N898Qd/0MY5v0oXvsmKs/gtsY8TmBo33lY1eRBu1H1J4DSM
fR2rlDe5ZxiTN6CgGDB/+X3J3/cEv0qaNVLupZ7tfbjb13fcdYT8B/fkT2j5/AjCqZEcNMI+
6Xj+iuNsyd1azT/f5VNMoePW3JCt55u48ZDClzfG1r3x5abfU0r7n4KX0fa2RwI/5cD9372/
33O5UVLEaYwUW0DnkSjCq2jSTxU4NA+WQyn5FIVD84c6driDLNk7yBQ++jYxonLH+EwdC9yT
lv0dpPtOup8mvp/cvBOWzYR3TGFqJIojc887cuTbSGDAFDz7xOnv6nD80jBBwrdMfD8L73BP
HXLU4R9ckAd1FzvnHVlfh5nir5iz0wjN/A38lBUMmf8ov6G8SRuEn3na124N/FVMDtHEB97O
mG9Vi/pB2CZtmB9t2CVbxYhJ4G30FF+lru6ljKdT81O6tCOBL/BLXM6IHHwv5JpPw3BZUIeR
qkOaOnzz+z6cmybfwdzVar5KivFgfOW/xCiMlC9RNKeB8dKifA93pOY5Nu58N+Lu7OWk3DGs
RsS71CNOe/ibd97xQDtbnoXjzjUj8gvfwEmWfij7XDrCLqlyr/XN2Up+X6aNZgeS8v8ibsgd
/JSyf4bzL42U31a0kCGXzow6tNW3LMKheaN8ourwTBvD77eePeD6yfii5B2hHzrwCYw99636
usKddvGEQ1O2/Vzx904bNKt7nt+nDuOI5/NFHXU/hVgNYZc4W3hE7qU698UrmBprYj0+4RPU
PENG8gzK+rNBjx44NBnamI76qe0ZL9uIM9NQ/TBW8SSv8Ade4LDveMdCxcwIQ6ahGDAdyv/x
HUq+js6fqvvpiWcUFMOlSx3b1LEO60ZiYmJWRWLvieWu9hX/0g3+hsDLyKmYGs3DaHjuR+CG
xHyVDlwQY0MHxksdHsa34v28Emexxl7PUf6kuEh1NNBj3h/zVTKKZxG+5X+Uf1GewLMo2fyd
KfS9ebRGn9yFBC5IyF8VmB6vZ+NRdGUr6tnkb/6pb5EQv7S/UF71fBSZV8I6zTDmc9Rxwe8f
aWPIw1XwcT0jmBqBfSR9WfBskqbi8QRuUczKuaY89LNbnyqwBIvo+6SfFhG3RHOQkwvcoXfa
WWe8uZzXKXyJRfL9fMJvCvynNVzJ9oXfT9XaE1g762je/cf3fjjj7bhY2DoMhYS5+04b0rSh
o/gqXxf4Km3YSprttPPvl3uEIvV85m/q9HWi1sCwfgVGVdnPu22Ut23v+8ExQMO8elXsE2Hx
DGhDNpp3f1kDzXn2k7yRI3KFZWDlJKyh31HuzB1r4BYN4EDxWwbwC1acHwdo49bKHm95TszM
xrQM4BPUyMHwjW5/TnkeBoxZQ0X7n4MBM4ctYM4yb8Qn9MlflYHBPvcMGVmf+koTKrFFwqEp
2wiOkC8x4U55gY3WRyuQwe/77fkFxq7oc4ZdE7eY4/ePlL/797t5J3/jzkZ97s7CM3a8o84z
urTBeP0WitkhvmnhPBTtuiQ+kT75goTh0PJMkMD97ysNsrD+AjfkSnFBhPFyT3nR3toFLVOV
vG9zzqB9pa+rssbOiY3skyNZc2gS+0XlvN/HvqlxD9kmzvWd8il1DFyQos1c1eVbVWEPzNCl
9ZUmTOyKscq/oHkYHZ5R8wyYmR8P3YgT49anOXetp4wYl58zZsAI/6BKvsYZWk1hfoxVP7nc
lnNi8fusPxnaWTzhyDR9ZHCRc+xcMTsqJ2188P3k7gD6xMysT+q4JZ9iX2n3i5whZ+Qp7Stt
beAZztDd99XaUSX2eo59JOVzfv/g2ziL2pCN+CqJYrDc8jd38HjuPcMlsG6afkwXWV9mxKtc
qsOK5+/5/cE/P5SHc0sfmz8D62bAM3aKpyN1uFecmS7lb4rXE3g8j2ffyvHvZsRd97GVNdeo
oObdY8QEqqJhnnN+63Pf2yMnUR6O1k6xunp+DW3YTGyBLxVi6OUuVjhc5s5br+NZvwa6m7oF
+5HwxIbwxszcfmN9GhCX04Nplvj9zLFLKugcn4kjW8FWGqCdW0ec9m//jIL1iZ9yZFo2I4Hk
KZXyjme4OO3bBkaC8FnaMF5q1ocsHPcB9pOU1z0Dxp0pNIemCaNF+CczH19cQWc4R3u7gXM8
IL5T6tjkHcbKHnI2E75KmzaUbSx2ipzamkOzgk1yzzOysEvKllcu3+Kcv9Kyd8Pu9zPFgFlz
N5ZQvuP3GV8Hd9O3JXZbODSi750znrbkWBgqrkeI6dsxd4fcxUo/m1y3W+7Vh+hb5Pdt+sBY
p0PFotDxKt+wbDr8TU09I8c7/lF+6+vg4sx22KlD9jP5Vk3FuVnTB2afWKFVCiwdzaFJ+BZt
7ESjSR/AnpR3GB++/tZdv9+tvZ1pfGz/0EIOOTutfcyf8bEJn6ULt+Qh4qvU4Js4vmUFjsM3
tscH+TBe0V1k4MgEnkbQxK8jrXfIN/0KJ7nHPec39163EV9lgv7uwd7lhLN6hTUu5HnfK41g
BV1Z0DCL7rV+Vkd3B7Dn7u1VcUrTys4M7MlrlQM9aP8DAyHkN88qNknQq78qXX5N6dEPZ3yD
oGltRfwErZcKmvcaWmvH61kyL3LkUD+c5aKf0c8Npb/LX9Bitnm+1oP+RnrzB1WHoJuvogtr
wgZwZ3WJfeyp3Jj7M93Yq9LeDk4YoMI+kTvvZ9WPWkfdU6yIPZrSg9LNn7NJivZbhDzuOcb8
4YwbErTgJaXfKynNaay/CzrBzwva3KrKkZ7iGbe8o6K0uS9Kuxs0zkEDfcXzd6qfwrfeRzrF
MmflhtI5Lyl/UJrR3IlmVHxoOWz+wxm3KJRXz7SUWgsu8eMJzzioOgQtZHLSj2Lj5YjnPag1
UPrhVFN/WSvp/KEHzl563n3xN3W0twX1vZdKTx4YCgPqkFCHOtzbsuJkBU1p7YRNsIQ/pfXm
geNwH/Gfwp3yAR3iua61ovTivTN9cNDlO/ssaObDtw7a3HXUT1rXGvgFYbz8U/3wTPmX0pz2
zjSlJTWeJme6/m3EiUgifsG9Wp+CZnR8Yd4VrG8n1q3qdmrGwq1iNxWZV0Hj/KQ09Xmlqdfz
rqO0seEZPxfWwLbqhw/KW6oN34zZH8WJCHUM2ttfxdnSevMGzIxTFpfsR+OTvaKpGAnuLH9Q
fKfTeVVW8/Kg9Ow9tOJh/YvHU5c9MfAunO0h92uhHwKL6506vine9DdtXCg+Qe0CJ6Kt5tT/
66c0f9NXzwgcmdbZeAjtDOubXjvcXWw8J9w9aAZGVWCF/b047wLHIf6WHbV+Bf5AYJcE1kRH
2UdrxU+5tAYPFQ8jXsfD9y5e0N0nipGQKE5N0MyHvaKmWDs1bMAx5b8XOBBFpesfR/30fJFd
0r24J4d5c3O2/syiPblzgW/QUAyGwKmZRuOpovaj8tl+Z8bD+GQdb0Rzv6TG9OzCnKgoFk7+
jDWhGTFy3/LKWXzN3M2pvpR3vKp+Siumhvy+qXg8p+yAmG/XUWyloZqXup+a9FNJ7WcvZ1yj
wAZoRnyCpqrjTNmpGcoDf+Xpwp5dUt+ydMLDyChtiDzj9sIz7tV+2FV8lfN5qe0rvRcFls7P
2V4m98HfF/bUgVoDT3mFMYcmUf0wulBeYf0qqT13r+ZE4EBcRfNuqFg1uQsMmDVrpN6TiyoH
w1rxEM9t3T391FJ2qn6+tgs082embNnMGQunYG20U+5aWfF8Ssr2CFy21YWxEGzpqprXf6Lx
NFJjLn2hDk+8o6jG/NPFPTmsgY2zvWqmGFRGuxK4SXodbyue4Y9im6w5vw04O1Uu7FdhHdY2
4H/KBgwc08qFc01drT3P0Xh6vVAH3Q9zdf4bnDCB3Pp0ymcJDKtGxEZ5UIy8YCvXlD0+U/4A
vX5ccdauqfPXXzWeemesm5K1508Ze0XmrZ77j4yFqhrPh2g8JfRDothJi4v8lbB+pRTXKHzL
MXtJQXFswvo2pw9yZ1w2WcdXJ7asZkxpxouLiZHcAuFsFdbxmlrfamdnCj3mK4p5Frhs3aif
mhe4a3qv6Kq9JuRWCbnlRuiE6uQ/N/dzK+btgPF25bUAxn+1hB3Qj+KiD4qZIcyODHGHBZ9P
TGIXxaca4gO+1b13iLOQO28TG/CFjnoEY09iIytWq6bjekIeQIl1vSfWtWg5McLwrMOAGRBr
21FsklP+irsbm6hciHPu1nKsfxN8iVoffH98Vw5mkMQk36F5r8FfcXpy8SXW8fG3iT//JGb5
ht8HPoux/Cb4dOteJ/RA/Lj4n0RjPEFXVlA5RO/Rza+8Nnfms90KO1e0uUvKi/BTdHz4f15v
7qISrrlTmsKurKt4laLiC+SoQ1exSWqUH6jDH/gDxna5Yq8ImvgX9HsrtOB9yteW1y1xQ3do
CSTOXvKYfnO/dhfpDZw9HvrxilyqI/R3V8c6Sdz0AT3nA5rUhdesOnZTA93aAs1FFv+400H/
9X8zQo/ZsNkdSiqv99be+azg8CXcCa29bqNkCYESL5dDm+s4NTOrrl/A35Tcvy5DiTA+NQ/j
Cl2qudltot99U7rWb1g4TRgIC+58skobUoN3sSDWv49vu+ZztBdtLYXPOVDxKoaD/wjXUTRb
f72G2Pz1O/rekMN47Zkarp9a+M9X5IXLsVetfd6kotX6i85xSMxyk3t3V6cd3+oW//UVcfRX
Vs/kzrEtcs/d8o5bmEAmIkNswFuv/y3aW11ZOxrkxnxHz/6Lvubg9aAy757QKOfRKNe8Rtl8
yycYLrfooAteMzqzJ8EOcT1rpemak0s6Q3zngRyl//zv28ceE82EW8cP6O/+kRPtlfXnk2e0
7R1GybMF5E75jTp8ek6Ny8H+H+u0aJzXXl9XsFEFM2JqtpS/q/FUtbNFbLAd+rlb39f3dvUV
ndAa22bAPegajV9C3u4s46VmLQ+Jz9yipUzQKWZsrnvHqTF1Eq3j0sZdum9xhTZ2xrx5YV7W
PQvHnd9Eb76ye4zwoSrci8/ZzwIL58lzk4xHO2hS+1EeiRJa6wHjZck7Wiqvd4Y1MgXDylit
MmZbjNlbz8JxlpawdALb5J29pgWDQXg9UxXr+o1d8Iezz5T158aPh3vYSyW7XwX2m9iZIWd2
izqs4fXcq/zmY9r4GXFoTIzVNdq0wGnYcEcYNFk7uCFp2lBAk1W2HIhl9I6C5RuUOBPM2PO3
xJm9M6dmkd78hf3OxE/eopERbdr38S92MIjvOGNKGzbo88zd/RVn8Skc9xd02nsYM4Ft8u41
XWJnDsj9fc+3fKUfHnw/OB+WfKs5ujHTE3ecD8X2afKtTX1uie2eKO3JnjPqH+7d9Xhq+TrM
ohzoCd+qgDat7N/hzvIT/LZ1eGSBwXePDfhAbnFjw2VYW8bEC7+oeBXzrTIqt7do9MRONOt5
TtWhy5xYwYXMwfWfwJg6t1PN/d+EXGEbYgOE3WQiwIRrJN9zR4zULfmlJsS4b9C87/jWsY4x
jS18TR1mxJpkiUNrwpDZYkPOvJ0q8+4bbtqQMTuN2El54t2mnKXr6FpzsLqusXVzrD8NGAwl
yxKUXDsN4uxLcLYGxPg1vG0iMcdV2EqD6B1pX4eEtSFhPBa9ltL5K2+JAZ1wJ1T3tk/TWjGS
X+/0W0tcTwI7ssTf3Hs20swry+VeXL51QbG6Auvmhjr+wx6veb6T8KFS5HjPw5CRftrST7KG
Sfzlj1/jin4vce1sEFd48Gtc0UbndX3M35acaGvW6Tu4RkNvr88sV6Hs29hiP1wo7trM2olV
xWiReJS+j4uueHvZ+Xbm3P2LfVX1DJitf1PKxwz20c514PGE/fABG8/Mdin/9nUSvWaDmL7A
hdxR/kI/1I+rtPTDiHcYPmES8eecHSp17Ps9vaBYOGZlFjvURKs+q/jxJ88/KSluY9HGmQhn
7559/Q3NVuDaDmEwLI+/F99QsEOHnJ3WlE/gZ7a9/eR4Y6ZO79h5r2hDXuF6vBxrmfL72cSv
T+bObccdYRZGcZ48W9cwiX6OfyH3g0P8vrfE0Lcto8GdzXJR/FMPOzHN+axn9Tmujh3LJ5jZ
mq0Uz0faufA8jbJlhIi+ru/PVg1v7wubKeiHxc5M0NTXIr15n3XaxNH/gT83wW/yovJs5fFh
TbF/buiHJ3xHXeqQgVPTtu0Wv8ucXD59td9VPP9pa7VE0s4KfMu257G6u1Y5a2+O/x77/eod
Hk8GFs4CPkHiuY9bu7vPYVFIP7Y5P5Y871D4TCn1NyX4TM2IbykxfSV/DjZnqwX5NProNq6Y
EzvO0WN/jjZrzxV8lQXle8/GFL/vwv9NwXNk3P1bFv/QO5ys/5iXgZPVsdQgyVk0J8eVsLru
+VZOoyY51bK+vOH5moELOSdWv+HP2i3/jq31mwTO1daP+ZrnYrvz3ZyYGWHvlqyWL3zrJSwc
0cz3OPdMqWM1Wser/ns6PdMc9m3Dx/uas1gDO1HG06s/+7h9vYmtvCCWLQv7Unwexj+1wAYU
309Ljec7z2OVfIl9/EM96hjG5K1fZ823eoeNW6AfDX95zNpQh9O3IEa+QR169nw3s3rcBWtD
g/Hk2Egt+ONyBjQ+iW/8Ki1it9+wf7LYJj3W8XvKX5Rv6Bbea44x3fLMIef/uude3vF6xJd3
aV78Zczfw5C69/5vl2tQ2tCy8YYlH53cxs4ULtKX97u426VH2rCEp5Eo/tP9sQ7PfrwU8Dn8
2CyLwoSd+GcYu1dyHN8qXvQX+V322PMjbMR/8FvujqXCON6T33NzHOvCCTR1yvl3TI89KJqt
P+RKnVpumnvGld/XH47lY+LhMnBt9368mRNKC73nN2yUf+wDB8vLmNlYtX++De6OJehbDl7X
VbJ7YoV+Cn6Trv9Wr3DV/nqGVMG2rgmreQ4HQuwrM1sr+L8DszqrdBvXUXzBlPuWDePhEbbI
AR/+P2ULJ76dZpUYw9PYsD7t8XEl8DSeYcm3LQVc2AByT1HwLPmQnzNFvNtYcR8fiWVLcU8w
hpko5XWYHmbPDeXCaChYlpHsJSPufF5gWOXhIxy4bxH+rrRjDtfjljpewf2owi4pq/IaTH4T
E5iCzauZ/M/oh9PE2o7xwb3gp3P+nzQ8izEsVLnzqVk/gbC6xug969Th27ehaPefCv6AR2JI
U+ThGnMHcMOcSuiDeXQvNeAZoS+FuXHKFRnQD2+qHzfoXx5hSay4G7uCNVFXHIlw/9eMuCHm
DPhzdr+WVTkccrAkXnnGhvu9IpyIks/x0PS62Tax3z/s+yPFwkmIL/+O8psHfsAN57dqxC7p
+ncIs6MOD6Ngtf/LKA+Fi6n5xpYesR9uVK76H+JYR/i2NxEPI7Am7mAolCMOwzd6gREavjpn
rzb8ywfeUYHZ0YahoLkkn3AgHhS/oAY3RBjAReJyvuFej2ChbuDWBqZGjzqmYQc0qYPTOItd
8UJ5YDBU+P2vLxdd2YC+LlKHa+poYqu/0IQGBsMLHIcdvw/9POc+uKNYFoHZUYJl0YT5UfI8
VnlHiXfc8zfuW0r+ceE8GL2mjKepYixsuOccMBYSpcMOzI803JBvyseKh+H8R1LPwB+45Rk1
NR4+KD/AkjB5Sb7Q5Y/U2Szkov8irjH8fkM/p72WvOh5h6c5YArU0fmwRuQnv+GMGd7xN8pj
U0QL8IWmYkT+hMAvSCu2gJRv1Hhy69Mn/qNXeKobvtWeb3nFM+4Z00XGbMmuHRV0PnnycAlf
5eusHx3n5ovYSj2erolhKMEn0O1o8oy60v4HRkKWOpTQ7RctH+r0+R1YF0XrvUgR251X9vg3
c3eumB1rOA8r+AZjNXd7sAMC7+JW/b6HH25HnEYninXLEz/+GXG1X2FQSR1kzLm1/lX5x4to
Ij5VjtH4HS7e95N4lFfFDsijYf5UMc2BJ1ZU9wg7+qHK3zzxLe49L8Ptya/EzNRoQ+CODKnD
PdqUB+KbylYTkULLlI8YM87W1pyHD1gRFdUPB8pziq8ypx+KlHdVP1dPWBPuW4c2zOmnwLH5
jnQbHdgiLn4phQ5a8j/N1V4g5WvGQ4l56/QrKX+WX8N4SaK8uEEHlGed/yTXoR5PT4qPEr53
4J+U6euGYrRU1Xg5Z58U/HiSeN48mlIpf1BckpqadyXFDSmpfb/H2vDNvEp4xkvUzgO2yytM
tDDv5oyFBuVvlFdgyARdmegJMqzjK55RvDAvK56P4vY7ecdMsXSqtCF1sR9XzJm6+r3mq3RU
nsCwxj3QjhrfsqxYOUPFDLrETwlcpBLztqD2iamq444+GJ6sTxml8QuaqlcY6BnFqTkQ6/EK
Wzej9pJPbI/TeeXu5g4R10jYJjk1np4vjJdX1qeq4hp9KBbXmvESvnUvYgIFneKnyvudiuad
04TtI3t8iO846KgH3l/gODIhtvqZ+O8VsbKiqx95Xb6L2VviY+srjlab2Ow3+Jl9NS/bip+5
h38y4Rlr2CZNzydwvMK+0sgk2FcLzjV9Yicz8A3G8A1WlJdhxBRhyIguv6/yPibkaZ/DoNI8
jCq8nsBokfIV7JOW9X5Ibqg+/q0e3LVneBklyrsRN6RqPYSSA6bPvZOwR5pwQYrWsx5y6wbW
4JwYiT45kgNfZQVrIjBirhXz4xtWRTPihtyqvxmov+ljC2ewMxOYGj3KvxRzYwCzI6P6sYcN
uIJ1kVM8jnXEpwvveONvJvBTmoob0lLskx42f/hWOcVwWWNvP8I++eX5A8VnSRQDRvfTE+9I
YLwYbW2f3ARrWDaB0fKqfr/GDn3m94ez5zuOqea3VFhbihEna4a/IDBcetxr7yPeToW9QsoT
fr+m/C/lZfrZ6PL75Hxcc35M1HjT/TRgPBWpoxvzFfQI4cwwQxfb53wYvsWOb/167OlU1A8F
H5kque00x6ao/AVF63edRX39yDOKjAc3ZitoLYvkjpPx0KAOVepY5FubdflFrZFF7v6nEU/s
hXPHSsXKTmFyhHf06Os9ff1EG97p53t4PpoZlGO8mhPXHPZbWL/0+tSEa2RsMFmfhopDM2CN
/HPGqXH214KYZPn9F1wk4/NYKNaO6IOFR1aGJ1b03JA+cTU1mGSJv68t2/pUiNV/hm1yzk1r
Ut6x7HXR3g7It9jz5Q27Qsm8HRArt1b35g+KZfPAMwqe3ebqsMZnKnvyHXWo2z1emBwDxdoZ
nHBqHCtnCVNoDJ9ujYbHcWiC/mSA73iDtm0AE0jz5dbEQAzwLffI7/ntOTVm5RxgX0kdzLzd
kPtpQCxbhjymzt+4Yc8ccD5bc29e5RkZ6vBDed33g7OVB+RnyRBnv6K8y++/LaNbOH+bKB/1
gHlVgyMTmD7vF95h/nbrn7GmfOnb6caj8Feeef6Den74ljXKP3wdZTw90k971Y6a74e2Lw9M
oIZiBjlbecNdxkDZwhJ/vmMsPDEW1r4Obr/cRf7MIXzdwMKp2vwHbmQNyd/SU1z/f7Djhoqd
tMc2+cc5ekg/ron5C4yXDL9vecZMsMc//Nz+DwbLla+D21M/YFIHlk0G1k2e39co38CpaSrO
zX+UD/l94ssdH1g4NMLA+2bMfeDjesXPtiaGNIHxEuqw5R0PnscjPo0Ka8O37+fxSbnoGL9V
XpKgK/tAD/UNT6ek9HerSC+VZv3aq3NLBb9Kmnn3wX74Cms1c4HXs4p4PXWe0VHP2NHOxHNi
3Dr9gd3wSg4Z6ccKdXR6z2BLp/EbHxSfpYufTsf1tOmHd/6mTR2q/h1yxuyyp37D0PtQuceF
HyW/N7yyPXc+r+rMkIZBvGcv0hya/+inRD0jaCV/YQY10KZpttJccYvyfMuC6kfpp4Tx6HTW
Xa/FXCtej4lh3LNfvcJIr/GMdsTr6XKmSBOnuidv2zn/qcl4dBnAJJfhmhzHgS2woJ9EBy1j
dhCN2XB+S2Ov7xXnuMsaG+I398TBvhJTk6Efx/ChOvz+EPGf2uoZFZ4xixhVe+V77vq7tTXj
Lcfvbyn/VHUY8PsXylOqH7/5fSrqp1/+5gG9ZcnyBbowqdMn7CXn1+1G/CZ3v7dXPo+YceXO
HHv201fFIU1H+ru98l932VPT+Gb2xDfJM97V2jDnW+p5VeP3adp4r+Zt4HA9q37U866M/6mt
2hmYZlm+RduPhzCvnO3S4x3hW5QUP6p3tj45/3v8ncQ/Hjgy72cMGLfLHbjnlGcMFOsmaMHf
zhgLjncfa96b3i8cs5mcX1nrqFvowUvKZxp0zo9KF5s+0QdrlkTQWc+8z3UJhz2NfRWzKNyd
kNZRFxVbqXfG/QhMMsdBDnUM/KfgawwsiZliWYTn/ygt9/oCi2cf9VOiNOmPkVb7lMlR8Zr2
wLvQ/JXAqpjZHOrnvIx7xqtmfrwpXX5g/lye+44lGLPbhKcq8y7YLhO+RVX5M8M9whXlQc9e
RGdd8PqWwG8KfIKg/X8/07QH3oWLUQ8MmPUFNtxAfcsaYz5HHa8p30T8gobiB9wpvkCPMTs+
GbMxg6GsuERLxR3J8K1P+U+aDeBidYN//pS7lkMffM4C1PymwJ/772w8xnNmHX3rXMR1E9tn
6e/v9Hgqqvu1sP680U/aBgvcj2/KNe8ndUFTX1VjfnfWj2H9c/eDup9aPKOouGk31LHFvArj
rWzPDN2TfmpSR3ffe8orq6hvlVCe9uNV+mnOOx55x0yxAQKHIcczyoolscP2CP08UWN6EHG0
uhFXJPDtXAy97qd7xWcqXuA7adskjOnBGbPRZTELzA0pH6oxHXg+T4ob0lPzrqDm9g3PmKjx
EDgQVcqfFI8nzTuuFWcmcCICx+ZXsSrCfphc4Ks0vA8sh+/loHKjxO0I/eBY8vKOD8U9CnyV
tlpbAv8pucBvuYrsgrpaw174Vk2+d0PZDcsLjM6q4vXkLrRB1zHMu776DmHPzkTjKbBqyupb
Ti/sqRXGS9nb43reartA20c1fn+PnVlSe9FTZBd01L5/peynsAa2T94hvp9TtpLm/YwUczH0
Y9hz8+ynmrs2iezxrLLHgy0a1qcryu+VHdlRPNce7NxgHxXVfhnKA+urfzbvQ3zBPuKI6r3G
+QPO17jrC1zbgmKWtRSrK6F8otbQ2oU50Y/m3csFRlTRz/1GZP9UVTuXys4Mc2LPeNxc2A/b
nL30PtCN+ikwEwtqL3hUHNDcBcZUUbF09hfKC4rdFHg+o4jdm4fFk8K3rXWKDXuT4NbAH58/
2Py35BYfkf/XxPKXiUGfcO8usbIN20qZ2xIbsCDWpK5iLD64s+5GeW7KxAcUVQ6rB5Ufak4c
14S4wZ7i1Ej+O8lVKPrgNjmJfolPGPH8F/LA53zsdtH7fcfYuhJTbHwDGXT3Y9gAgTNThZHw
Rc7HkY8fd/ecac53Y8bbC7nqRftbsjHJwsbUeSdrsG5KNq5Z9po6bACJYTd68DGxZnW4IQms
mybfMouO2sSx5lkbppyjN/hlHskhOol0ZT8qj+kAnXSVd/yiHza2zR/idSeqjnt8jXfc1U7x
A97gA/smh+gT5f/5Nsh4yvGODrpWo13b4V+6RWct5RX/DLdTB93rhHsGaaPJp/EH22fCnZNo
yas+j+qWPIEz7p2y5MR+Qo+Zhdlh8gG3YVGUyA03Y94FTVbTcxzMmBU2yi1aS7MndJhTUt5V
ebsLduw8oLl6IxdqH018Ey1RglbpLxyIij3JSu6nGXeMWe5ah7SxShsMh+bRt/HK6zqKnoM8
J36gT4x5jWds0bU+KrZJ0+uhzNxfwHXsww6YkKP9A03XnddTOe2J6Mr+Qz/86jkQotsYoq1N
Uceq1/i53OCP8DNX5InYoS25tTwf56cTDs0n+c0d5dC14cPm1G54/srAj/kJd5QuDmPr65A6
PmOM9uwBmz5oRrUWsuzLa2hogu6+pPTFX+i0r9By1z0rzOX3lPI3pcuXG26ZmzNiF0WbZmgh
T+iphJ/yfGyn6OsO7PsttL0TGxfuyif2TsjxDT64b2mRJ3XIfcy776el9yfuuH/LePaSaecb
2tsGa+Ct16aZs88SPUPix3zT+uPlrjXwfHK+DUbTOvTlY7S/S5vzIHD/h2jPplab1vBzU2Ij
b+mnLIyYb9pQsfmzXRvqjKcW+mGztt8TW7nA79v348loUqv4KnXe7gG6+wJsOGNVTVV+YbFd
AiPhifH0zNpQ9Zqtrc9WI3lyssRwCRvA5GHQ+uJ9FF/wBxbXhJxnL9xLVRVfZcrdWp37uTT7
wBMMBZOHeQV3OwsXd0zs4wa96COar4y3C5bkvpyjecjB2pJ3VI/v2KNPuVP7lcRI3CimdZ7Y
ItnPHtVelIO3MYLh0Ig4D21yXhetPZIil+qYnGhZbLCwH27Qe64848VYblNiu18UZ/QW//qY
uMMbbJtnr8cyo1D6SXgUA7RrN9hPE3LACHvEnO9yaNMm3AMERl5R5Xkfq/ycY/bkG3wmE5X/
c6X8dML6M/6fCfEoL2hnc74fHX9FNMwvxEAk2F8lxkLO94PLC56J7C/RhQgD5pE88y++n0Ke
wDG+lwz34mN0q0Gfl2CrrrFTP9AI1jwvUQiQQf/yeJYX/Jbff3r9nvjHd9Qh2KJZbNWmt3W3
9lwSbFlpZ2LPxOIXGcOiuMFWnvP8Kv30qcp3jJU0/SR6qAExxTecO6Q8UaybFd/6D2P+I2IG
3UVspqa313ec74SNskcvOlfjycX+5BRfpcvasKOOf7gHncD+3rA2PMJgaCg+lNiZD9jSZuxP
yENRV3ZsjvwMjtdTIfduiCfJEgc2gV8nzKAObMqi9dJXvM/0hpibOeeS/9BzfqB7NXEGaWLV
pHytdK9Oh5PGlzcmnqTOeEpgeA75lns/nmZqPJQs/6mCjnFO7vEc/vUJ+TnlzJFwpjC6fXdu
6bJO54gdyjPmp9gFGxXLcUcO0anS5orP4wd+5jv7YcczXmbWu1FiL5nB0WooO9OsvkX0loGF
IzaaGSNig43P2Eju7CU66EdstE+4IE24Sa4NcpdSx+/S5mxVjPrpn9pT53BBrtjPtnCN6p5D
6ubNlPzAdfppAjdkCRfpLwxQc9MkbbimjdeeISr9lIF/8gEL4j+YHA+ewelirITZkYJNWYKH
6Fg6Mu8afo1s2khzyWW4gg3Q5M5oCv/Ajadbzh1T5nad8bQ+znLRKu39mDYrYxEWzjuxjQl5
uK5geDpWhXAg2v73T4ynJfbbq7e/xB6/8u0sWqaGMKq2/uzU5kzgGHfCJ9+iU1xhX3VZfzre
firY1TnLeJW9bBft+Rn8Cdp+uuNvjNV0QwzpBD36DQyYsX9H2dq1wb76JsbhClt3hj9COH4P
ii/1wbcueLaTxNP1/N+4HpW7iAb5Xn/gMzWZ2yMYVnVYgSUbXSy61gb5OQ+crcK8zvl+js/R
g8ge72FP145tL+NbnnPWFi5t0zOoXD7YOYzi4C8oeT6L+X/n3GM2sE0WsJ1mMBiGfs6ILj/w
dqb4AyZ+PBUsKbBMzo4ZuQOCzV+jH1NnLK+Z5eUW8anO4LcEX0CPM+za1ynFWVx8eUPmdpuz
+iMsrs7xWwhTMXxrk2lTdBsd1uBnxlMfDlfNr1cuRl7acOPbIOtTOGv/oY5r+qll+agSozCH
qyasG7MPVIkfkDZ0vd9kZllfZdYOqUOGedtSLOiGX8eF8VJnL9h7xmbBnpmWJzxow94t4Meb
qTU2Yf0pkiNrxn1vn7P4gn4e0Qd6fXI+ixJjMvAtNZNMxlOf8gfWrw7c27IdbylYO49+bemx
/tXpxxHfwdzWlJkzMp6crduHFXHLM+4Z878whis2Wl04WHPunLfkdMzAW23AsRl6HrQZ8z/e
P2Vs6Td0r4Moz3LJ8lMcj1X8S1+w3g3zdcV9yD/66RUf/yd+tvSx7l2YZ8K7MFmuZd/P+DYa
YqzE1Fzjn3Lnuwy+l73/VkY9KP6nqeVvNL2NXcTfmYVP8EFe3CbspaHXjZUs1bzifa47GFVX
3mdSsJyswOWeKx31u+J9zThXyNxtwH0sWZ+GfMs6tnLen88Mj35MjOgN7JNvz+Qwe/oIXv6N
X9/M3dkPMTfCeRBbN2iRvlTulBQxyXnyvX7iTwha7hra2wF6zRL3KR9KQ5hDY1iLch7lVXxB
0O6/cGfzqfSYOd4RtLMd6vigNMxBEx8YDYnSQXbQ5V+jtSzAJjAjXevyD2d68a3PD5XirqNI
foQv7ggDp+EGXdqcOnQpf0XX30E/7O6DL+nNH7wmVHgVkls3sAFy1CFNG7qKufF8gZFwQz+G
fiorNsBOacmD7jUd6c3nSlOa428CO2DBHWARbX9RaeK3lJtV8JM7HSn/Rx2r6lsOznTW4i8I
+t3wjp4aT1XuAIMOuqn05CE3yp3S3uq73E8Vm51C85VHq/QZ8cRe4fKvT3TzEoMe9Cnic32m
jnPKq2iQtRY8S3mF8dZQdRidzVuxM+fcB//H39zT10XFWFhGOWjy5CT6REMjvy8q/W8YTweV
u6nG84MevRqNp6V6RnjH+kI/GO9brBfXOmvnf/pUucTi8er8ped68w+lN3fr9Pk73tX3Lp5o
3uM1sH3xPvmJedVhThSUHr2reBht+nEb9dOQZ1TVmAxj+lO1M/RD+FYNyutqnR+d6fZd7qZP
pU0RFsU64hfM4YYEvfmKZ9TU+lFQ87LH+pI7YXZI/FPQzH+ivX1Vucdz+LY/uaPU8y5R4yl8
q+tIV58nBv1T5XxMETMT6/Jj3kXopwrlLn48Zg9IP4Ux27ywPlXU3B+crcMuFu1TxWilyI0p
/dxWfJbARlkzJwKDYRn104x2VtSYf6M8p3J5tenrhXpHDz1oLoplSxHTHGJIpY73lP+J8ge3
6KeC4sg0aEf4VgW1XzXPGDGB9yN5J2O2icQWpchdl4exHtZQPe/+qFzO7SheLoUWW9aG3Ukd
RR8T/EufKo41hdYyd8JX0f3cj9bxMG8K6m/qF/bcko8diudEkX4s2Xywcu+eOdsvSzaPVwq9
aJ4410/iivR4qv+PsDNbSyVp2vYBubEERWWTKmYUXNoy7SGzjCoorqP/rMqMOyKB9/+v3unu
lKqsnDMinjtM7I/Gw2WCHFbHe27RaAUuDE8jF+TIWhDrJvtlRF/NTua9tJPuR+Mgd+UxD6Pg
eTw1M68KabzYl4kTuzzijjRN/OX8zJxqMlaK/pxpNRF5WPF7/LmaK1Vj9Z/4Bs3t+2HmXT3Q
RMjdbGVitL6C+PGG2dPlfvdEW2p/l8x+FcaiKUMqh53uNC/l2sSRaTusTO7erMm3+IX93I6n
lTkf6bw6BOcbzct2mj/42uSL3VG+NHHPK3jS26M62n4Qf7BqYJ5NzmzVhujdJz4To94y73jk
99d8Q5O4xaLRhWRNnOvohEOjMXl58iV+nYynYRC7/XWS73UQxFVbVtcCzVcumDOSy1X3Kpuf
U+PsNe75zsQNHqjDPshBfOAsvOX+JvrgFlrxRmoVl5xHomd/hRFTTjXDohV3OuoS68cT+9Ub
bdkzc7uJ9vYNW2DPxLHWOX/NOcv2TMxyHR/kHFtlz+RirRt7Qdv/TbLG9fAJyTMeYY8UU47M
C2e4OvkyZviLpfwbvkEThkyyn/XwpXSwNTZhwFQCDk3EM4pwGKK0nURHWCF/Qp3yKb9/MowF
/f2Y8haMhii1QMr9r2c0hFHA65myjvZgT3ZguLRhdpSp4x3MjmbqXZAx38N/p2yUJUyOGeV7
eBut/8lXueUZVcOz+HPCoSmkXvMpevIeucI63N/avOMv5X+oQ+IHnXJe73HXr5h2qhj2SIu/
eeUZJcOAeaaOXbghDc8FcX6tUyZH1T9f2SiSnzhClzYlzsO204C+UPZI5Fk5wgSKyEk7ZS9S
tomycJTx8h/lz7RzhXaMPQ/IsnREH6zPaPGMV54R+/HgbH09o6uPOG9P4R90iQXJwk/ZwU/Z
wUYpGMaMcmhqQTvdG35Kkzooy+bJfGefth5SXqMOjzBcEmtLD79UhrOutnOZ99/9tl7exGdm
jurg1o8255+ZZ8AUPDOo4dkmx2NWeD6SzzUitkie/2zaQJlDfcOIse10QTuV/BomffnCmb6M
7n5m+lJsz7L+lMz6VWPtGLN+3RuGzB9+n/XPVx7GDC6jsrqUQ7Njnf3LXrGGN5b05Rt+yh72
8yzMsy0MmE8YMt/sd/d+v1OOX592quAbK2OjH7JnTmC8JGfdJeu4cGQSu4rmQV0aLohqwduc
z1YwsPrk46iYOIyC4cz8SessZ3ZhuMw8ZyZK/X6Sc0hYN5H/vfOXnDJiGqmWRZhBcm645NxQ
T+2GEqtrOTQXPEP4dC7GXep4Sx2bhoWzpDxLeZyyoSWPV5/4KmGjPKRRqpJHR8rbvlzsT8I/
idJ2uoQdMOJ8s2YN7WMb6sC6yZ/h1Dz6dzh2+Jo7RR/fmHJsnnj+RcCh+cs7anBi4nSeXrKn
KqNlY9ox5O04HvQaH2Mfjp9waiwP6IbnT4N2eoCX47JmlgIukWObrIjD78N46RDzV/fnzCTa
YUBsUdbHQCRj/p05MSBnUZa8bm3PiCnAO1R+5TFnJonQGZj+3hHb+IGNbIDdRTgzj2mWBuVA
CG9M+C2R56uIFkr3u4OZd1sYLB3qUOO8nZzhTjk1Hc9wScZbBkbMivKV/72LS/w03JCSX0M7
xPHXiYuOA75KF45MDQ6N0weXsC8pQ+ETVpd+Z4U7Q4S+7o3yBeyThuHUfFE+9+USr7I0vJxX
9jt5hq1ji2/4Z3g8bd6xp/zatJPUwWklX2CIHvx5PG/a0ervymjXEhbqp7EPldCNZbjHynhQ
fd0rvy8Y3f0L5UPauWC0b1vq+Oo18dJOT/BT1gEXRNvplNfTMxrBPt/QpZ3+0I4leBqWQ3NH
P5TSHCUSD2O5RhHfWfXMDbkHSzyu1QfvDBf7JWAHTA33qOD1mnLeznAv2hF//sr5LNS95o+4
H+ILzRAb+QmT8ZUcxMoM0jo+nvB6nFV8Z/LEv2B3yXBPlt//BOOpwXeUzXf+OemraRofLt/5
xTuapp1GR9wRyXUfMmLE3qAM0MwJ10j8Jcq4y8CW3Bmb6Qvnn7COUzgPsjaIrnXEvLs3fdmB
paPjdRzwVV5oh0ezzkaGFbFijewHmtEX/EoZ7gynY0H7qmq0t8riGQTt9GB0ry3DNeqYXKg7
42N8CVhetp0sZ2bE3K8z7yLDiHk237Dj95ugnWqM2QrzIjJspQ+eUTR9PTc6aB2zuv7kAkZM
Br/WDu3KcTuKPVN5O8rjWfCdNTOmfww7SftC523NMIN0/VIm0dLwEbQfdN5dBfOuZdbpPn/z
QXmHOlbMeGhTnjX8qO2ZdhgzL8uG96Pt/H3ENVJOVo+/2cI/afj1J2RQvRtOTcQ7ciflyTfq
eBmZdtI1+snwzOx42tDWLbPODgx3qEJfzoJ9/4XzT4bz+Ok3lAxnq23mvo5Xy8OooXmP/L5d
82e0DPkO9yft+EMdmvw+9n0ttqEMjIZTztbejDdt50MwnjaGY6Wsm+IJh0a5bMrJahj+ijLR
wjVUOTYN5oTlbN0E7dSiP4uG1/N9hi9n18DeCUdr48+ZIbfN8cBPx9vO8IBUE38RjCdl+hRg
blgWxZVpJ50TyjR7M+NRGedtw0fonPw+NvvEY7CON8zcHPE3M+pYQrdv+Slrwzwr05f/DFct
y5iPiGdRZsfErLGWPWfbaceYfDAMuydzNqnAR7FnsFfifbNHjLxwTN+ZOaNcks3JGq328dO+
+jnT1kXDXFR+3T195dgnyvcNv1HZb+E+UDf7bSHwt2zpi8gwpB7Neb1zwj0qeJ+R2OlyaL52
JgZLcv9mDVfylKHXCPxSlhem/rVvM2Z1Xg55xl/j++of8XrknJojFm5nfG8h162Qjl1pg9tg
PH0EZ91dwNoSBnrIuHO+iGNeoe7pG5hB7s5hz6F7dECv5PmyPIyC4RqNT1h/LtZsD/9X57au
DXoer5zZD/UMZ9lvefrSsuEWwTpehHXT5B0F4xvb8Q7lqxTTvji+t1Tpq9jvReHcF36U8FjD
OSPreCa4OylH9JgTU0z9xS9waTP49nfw5U55hw9mPKlf/s6c9/PmzmDH0+ws2y0+4SE6e8Ae
u+3pnmz3Ct3PaoZf1w/iD87tdw+GddrjO/T8E5kYh9YJk1HbWeKnXo5YqS1zL8mZu/rKcG3P
83pWPKNp7iUb6vgCZ6Zk1qenMxyaprnfKbcoR1/r+udi5dSGljH2zHNnkyx11P4umjto3nBt
D3Boxsbv3jWxuDn4BTPyw/SI+3F5VKfpiSepk2rar5k3HXIMT9GV/fM6wml69viHb/80d5zm
4bLxvIuTPF3ubDMk92bV+BE0X2Kc5ti7RCv55PejEXkhNf/mgdyWZa+b3fjcmcKvUx125LWW
cdqbssZKDtLk9zcBt3ZMDOgae2UbTfsAzegKvXkxPSNLPMoYfvkam6mUJ6vSGJuslNc8+8Td
UcfEgVhdfmLzvCMmeIKPsQpjeIeefIiG7w4do2rXkrPWlBitDXlKG+g+qmgyJuixEg2O6EZm
gV5qyt/oOyKv83F23w3xA3M0X8r92KNVqqIJS06fUp7zOiHxsknuqCl+r2vj50zOiX9OGAo9
NKeVVKEncaYTco93ic2+QA+1RjcWeS2Ty7kt2hTNuV0x+aznsCwqPs/yJXoliVWreAZMYoeT
8q7nXbiIjQH+vQ35hQe0cwMfZCvN8+vsS30083OfQ1lyB7l7z9bo75Jb+bN/x+5MfuDYf8cm
jZB+I9/rhhiulv99nPIyZM708adcUIcyuZ4//NpTSO3QD+hiXTuJbblODMM7z0isUtLWOe9n
qKcZMGSdXqLN7ZMTpOX7IrmbzRkvwtkqpZFmkjt8zT16ENyDx+jB339XM+Gp3vp2SPRUWfx3
n+xFH+RazXruUbIyfJO3+5X4zpictfM0V7HbL/teR1RLFamWWzvHh1jz2tumyePeMrnoRZtb
+n1z3c+ba/KTL8iPHpHfvJjasoTl1YMNUEFP9cxYuU8jbTRe5cb7UpN580murnuvy0+i5O6I
d/uC8TIk7+0HjJgxObPzPi93Mqb/g7309/f/yl7UQDP2w5zJ+f1OYrBy/jvu0yytcl7e4Ne+
gQnU8L6v5Gzyji/13Y+XYsp6Eo3fhjWy7n0ZzdS2L7pXef/SzwnRAVVSXZfT9645g22JRZPy
gsl/npxwy34NfWdMD9GM7mAzNb1GcJoyGERLmffsk2mguZ8GevOCXwOdv/YPuS2n8AVqsN+e
0UIW2AciNF8Jo/iCe+6EvEtreGPKYNiw34297l/uwTn4ASv2uyr8lEo6B4VNIpyHJvt6EjNz
TTuNDN9uBlM2R1zj2DA/dvi88+SZF56YaGdlbv94HWJyLpgRm71B27ZPtXEuE8vsSNfq4ljz
+MbG6EXXfu4nd/Fr9Ahj8oCtDV8lOUfecTeakO/wmnxjFfbkF/rqkfJ7k8f9wpwrun7etuA8
RCk7bkF+4i3auVs/Xivw6Zxdt0sOhifOR++cf25haiTnK+HXdTh/XaN5r3muiLDfXuBtbGFR
3HC3kjreBByahEV6bRh5JViDI2xk12hwRBO/hG2SrGPy+zy/f0DHWIbpUUg5N+IPXuP7z6C5
3wXckFfPoSmkvAvRQt5zlv2EhVP1zA53Fx8Rayt8lrLh8Xwy5sueS+LubnIWzvKNj2Y8OY7o
NazTMdy1NXtFnnYa8Q0j2imJublGo2zbYUY8S4670xg/6Jo8OG3G28y3k7CSu368xOa83WJ9
uTC8wgg+QZcz3vz339UPkWdt0PXpihw1EefxHuN149cG1SPc4dOZcH8THmHDrx9Tz9x4gaOV
wwZ/gcZmwphdGxZznr6ewD9Yk4OmCRsl9u0kMcP2XnHD3WnMWVf6su7ZlO78NMb3L2tkNWVf
yBo8Jt+18n7azIkf+injfy/5FEewuhr8zT+YPzF3n0K6fgljoco9eObbKU77+pIxL9rbut+r
iuk+centMjVi5Z7R1F8F6/jt73/LPTWGI3PJ3enN80/ciSU2zMXFEd+gCa81sVfK3emd8kd/
d3KnoCl6hp7hFySsiYgzu7ICe8SAtqhjh29o8Z11ODNxWkvRxq1hXsv9sJgyz/SunyF3gdyL
RsG5QMass0QUYHNPyVNT42yyh6nxRvk35bHnQEzTmk05u4juv5HGzIqefUaer2uzjldTRoh7
R5v71wCOw6PnVWw8QyFkILjzUYW832/YhXOwA2IfLxelXBnRs9/B3l3781cyE5I6/fi2HqeR
pLFXyd7SVx/E+r/7e27zt6V75FNccNbd+LmdWDLufR3/mPN8jbPN3rdBsufPiY+6NvOu6tvS
xUHMWEM3nLdX3HMXrJEPnK90z03uf2Piha98OyX2BrtXiY5I94EDfKhCYFdZsI7XsKskPTCB
q92Fia/zssRdfMP5K8lxJvPujnk3wqZRg9mRxGlMYelYXs8Ddo0oZWwqS0I0DTcwN7KM6b/+
LOys7RHjRcrnnK+alBdN+TN1LHu7i8vSYnkY/xizLbO+TDlHJve3tp+XLTgzJe5vizQG0a2B
2fR+56IkZ/g6arCZGpxT+4yVO88+EV1+FvvQNfPqmzvBg2GTfPCdT3BmIt+OIUfr1axfFV/u
mEFi9xWmUHLXl/H6z9dJ7ZkSczxnDf0265NyZm78XpAwNabkSr2G4bKCr1mivEJf1r1taJOe
DKfkc7R8lYffvy9yzpS+uoIj8/i7ChRZG2awlzawdbNwbPRutTvDRXK8MbnLb9BczOmHGu0k
tps6bRlz5p+S509YXO5c5p7RZLzU/XhyjGG592T4hje+IbkXhQwssVc8mfPTAA6Wcma2zIsH
ODQFb992+10PNlMMe+mN8lc4M8lYKBJbNCW/uT5/zJwK590PffWArc/dtcVvfu3b4QG7S9Li
c9ana3+2SexP99iX5uwlPWIn5/CiP3/b/wX7lY0fn/u9ImmnNWO6QYz7nvjJK+wuX79zUOxw
z7DjGr+zQvwIn9gSv+jLl996Sb7FB/gqt4Y5m9Rpz/pxDze7gVayl9qw3J7cYLwNUrvLJvVu
L/EH18nL/Qwvuoed7g52XIF7tlt7xK5TMzqg5CSbh6UsZ/o999QW94rk3KDc2aphwV+yJ4uf
4cMzPF2eiR/W6SG26Sq26b4vFz3C0PAry8QufsPkGBJ3uCa3eB+2wKXRUa+PmPwuBmvI+nTF
75Vzs8XfMvW/F3+LMlwOPOMr0PZ/B5yahmeZRjA6v7BvDw07Lgp+707NQ/QtXbRzzTR3gXL8
hpy3174tk3Y6cD9Tns+adXjGO/KU5/GN6e+j1OIn+YSq7MmSPyGxTw2NPaEc8DMP5NGSOm7o
C3fCEf2KlO9MX7XpyxfKNb9CCR5PcicYsh9W0fcpw2EctNMB/1rTaGOVZ/GfYSzUzTtejT0g
gk3yjZ1Pdfcr9FLLM8+fH+nNc/AH4jO8iqJhjzxT3ka7Wza62NYZPkEEe0m4I6LJyMNy/oLv
YnXUbcb0g8l7VKL8ybRT7ihfhsSzhHWQfEAhj8fqh2NTHgftVIQvUDRa7SbfWYdbZHkZJcNm
mgW5UkNGgouD/TI+70v0CCGHxvlibVzPV5BDL+Q0NLwuLE+OmL3JPaf5f/PETu5NjMMlcWT5
QCvuGFSvMEA7Qb4y5V2UecaW2KGI74wNU+jC5Jd6Yi/SOjQM76J8hqFwdcJOmaY+JzueKoYT
0z/D6qoyL4tmPO0ozxMfVTXjUXX5//F8nTMudvsSbV3O+Dm1rT/PzKvIPOM/ww6wOdW+OGe+
kr9cWToat7M8yQ2luRAd88yOJ2VuPJAbzrbDkni6gplXygXZE4fx6OObHKf9mIcxhb+i7Ca7
9oTcNYlTXZDHNIeW8ou95JU7ZMfkMwt/775B+QQa79KmfMucapk8hCFPbBXkjZQxnTV52Vaw
35SRMDT5hWXM35uca0OTV/KUp1Ewa+wyyMN1b/r7xcSbKGsiYl4VA6aQ3NW1L/7y+1vqcG/Y
JnO+4c3wMvom3sXml6qattY8fpdnmBv6DTKvjstzQT7FS3QhefgFexM3vYBhZXkYfdbABu9o
0w4PJrfc2MztCmtsjr7amvx2mrdtdiZH1pLfV03s5VvQTl/0VYt8rrFhcrydyYcYmxxXC7PG
ak41XYP/Bnu6zWWoObDO8TDiNDZxQX7gHDF7pzn6FiYPoPJVNGftzDA5NF+iMj3GlFfNvKwF
7VQwzDLNl3h9sh+6M9ze6MIWxGeGOfw25P4VTWoOn1HI85F81pb/pLFoug7PqEOF2O0w763W
oX+Ub9GON5vTVmLdRMOTI7eT5rS16/jC5FPMneHERMybJnlMiyYnpHK0GiYHqPIxO9Shzj7h
9vQwP7GMJ41hfzYcGY1bHp1hCj2wpz6avG/fpp07rG/bM+Pp1YwFPfuE+RSnJt9h3uSE1TPe
6mRMF3zeScnbnTuJncyZeF7Nz6kx8hP0f9s0ZkPjopvozYtovcdek+74BQvOicKISdpJ4ih2
XpcfpREglz7mpoL9vO8ZMMl+J4yXudf1u1xic2xLjl8geQCF4ZLcAefodHroxlb4CfK8I0P5
O+U1wyfIwifowy8owZBJTshSPvLl4gPawkh45x1VODEt+CkFz4BpBGySYup9kLNNz+Q/j8ij
PIP3o2wUYX5UYVEIp72HH3IFv3cE12MFB2JJHRqwIuL0G0rktQ3f4fJx9Mx4EdZEmToMDXck
a+wF9dTKeMxHeaCOJfgrkWF2TGF2FA0D5ony//h9wTA9fk54GMpOUc7oMTfE6VJDtonkfIyI
k59yR+3h+y/DftNvjCi/8eXuZDjFNtTDf5gx/Mxk7k+CZ7h7RYa7et7H7BVTa4jcfdr4IJX3
M6b8AHck8n3leEBduJFL/KBtnu/0CF2YZWVj25kyd7vcrTKc15f+G5IW6ZL/LmPYbhM0hF1z
z41YQyforfT3S3MPbvh3bNKzR5c4sSVnsDLP6PCOufnOA7+fU56nHQtwapK1ocsdNGPYlpMg
3lf7Ysk99ok6aFt/+XIXSzIh5rjLvaXN79u04zt1yFGHGmMlOQN2uQ+0zXiy9XzgGXPzjDrl
Q8pjw6FR7tEV4/HerD9bxvzcrA3KlzowVnLB+lTzHJipt8RJnETP5Jovo2udkSOrh0+n4tfp
iudkybxUvWYZTf0cRmgP9m7F+FuSFnwza9glWusn5u4Ce4AwYvqGI7P05QkjoQ9DYQUzbQln
ZsV+2fGMGBd/tQz4vsecGHe3EY7MK+Ul+ClOVyn7Vd+cI/tocFacZfvkjbNsuBU81z73nix5
JJJVfQkX5IF3DHlHzTBevin/pjxOY6FEIyjveIFtUvB8lpAR0zNskx18ljF8FTl7jLDDrdHX
9RnzWXwZZdgnd7BNejBeGv4djuHSJ6/AivjPiPJbyreGr1JIeWJrNA197AEr3lGnjh3qeEcd
S6nPU/hQA8M0G8GfW7M+9Vn/suQEmdFOS89XKXEOnGEf2hC30zccvxnatA168gF7doX8eRnK
e9ShEHBoNsSSDMgbtzJxYtU0h6T4KgZ+vHQ848XNyw+0lMJfuYTxUvOMF7eOD+BFnzJe3P1Q
4vGEK5J8mfA0XgO+ygo+QQu2ScHr58S+rTFUn4ZHryydU3bJ6xlmR81zSab+blYKOBFyHq/z
N0PekYPrkXhDPs0dUnyM8g335vfvvOPe6M62lN/w/Ap6rEf/DY61Y/VSFaM1yqGXKpn85lLH
R+po9U5d6lA32lrVzm2NFjwD86N4ouPW8/hXwECQu1WG89OnsYuEDIUCPAvHVpJ3PFFeNxrm
4Rk+Qt3oRaOgnS5MDvXDGU7Dk2Eo7M5oSp/RvtUCba21B2Rgh++MXUU5ODYPvOrFtS3nRmeo
7JHWibbf3c/kDvpFHa6MXr19pGeXPf3ULlMJ2mlnuCGq4VMd9cyMh0PQVwt40TmYG3IP7p/R
zsXYEwrGXjoP9OYFo9G7Mfq6Cs/YYS/4OtG9hhyZSmDzyDGvdpzXT9kCJWOr7AT2J7UPPaKF
LBg7WmS4tZkje2Sok34wTKLYtOOKOqrGcHWiuxX/3QHbi/Iq2kbLrRzkCe9oGB692vhfjN1X
mUH9Mza2T2waUWCTte2kfVXGrltI+QILH8vWIbZxG/idFvDEMuR42AcsCuFh5MjFemp/agb2
zNj4ldbUocJ4sBrjizPMDqthfg/0w7kTffHOMId03j39D652yfgy+rRDP/Dp5NAbyHhR1vIj
7RBh77R2unvGU2RyhtRMnhvbTkVjb/w0PiHlIKufYGtYNx1s1wfm3c0Ze2aN9SfyYz7UUevz
Cz6OVepQPeO7crlPFvDljvkEzl8seQYrfMP2yL4e6tlLtEFsbJUtM++c32lvNOsL+Ew57Euh
/VvseOF4cIxi9SOsWENHZ77xnt9XjFa8GMy7Nn9Txq4rfSHnmxwswb3h9ch3rpiX5+pwcWZe
C7tJmLM5c87MUId/J3uFu+fuTf6EsK1d/Pme/HharmP+6cguLHzfHNrePXuZbaeaYaCrDV73
mrpZ53XeNcza0TlqJ+FDCSu1gv1c92zdL0dH65POi+czNvai6cuq8aWujngWU+aVy/8ie80j
uvuC8bVWg9wFO86Itp1Wxpfa5jv2xnem9vPt0foj7NwcdmEbfyD7wArdfp614/5/rE9l48u4
YMw98R0xNvyC8TFWaKeWOStvztShiB+h4Fnybi+zPDL1Edj16a/ZU/tn/Epl844d7aDsk+KJ
70v7OpwTJeZlZNb5XuAPjs2+XQ98+8frtN1zy2d8jAWzNhQpf+C8XTA+pV4Qi7JHa2DbacTc
rzCe7F4xNPlXdH3KGCZQ5cSfLD7vhueG5LAr77ljHpeLPbN+5PcWjrHqzfeGoXfsp6wbv1LD
+EGPfd7h+qX7ZYM6RqadwjFZMWfR2JwbVmfaUfkrHd5RORtfsDNrqI7pvmmDcN7NzvhS7X6n
8SwDw9tZnenLqTm7rI7OPpuAr/LPMPps/EHIoVHuh67Tj9RB567dS27OnIWLJh/Q5Ax35NEw
sH4CLmXO6BGeAt5hGHfjLHz7E95Ox7STrvMfZ+4ENXNObZ2sweEa/R6Mp+KZ8eJiQRZHnKv4
5Lwu8Xb/q68lVi1H7OMpU+3tKL5gGfAzF0FbOvZkOKbD9eve9FUcxA5l0N/t0QlJHR7NeD38
j3PBlDrUGC8Fs378PeNTjk1MzND0xfZoL6p5EkLI6wnnxMbE+zof4jXa/im+DIlBT+LDn5kX
C2w7NW+nK5n8v/1A/9skJvmALXGIPmZNfvS8iWu08XS9IL+djedV/bBoQ/I+FtfFFMv5qOt9
zonN4sf35WvKkHF+rSuYHREcmxsYM4m++Mn4WxL/jMQWjYgvqHobu+qdimls/SV1mLHn2pzZ
kku1i1Zyhm62jg7yE63lPfrj5ARi9cEdr4N28eM5zpFj9C+StztO1UpytxpzxxStZQWGTJyu
UMItuuLsMyDW/4BG59rPEc0fXMDnPMWfu8Ff+0O55povo08p8Pso1WSV0GVI3PSY31cof6e8
jCas6PPcTPC/rU3eyQvf1j/oyiJYOQ2vnXXzZkzM8drbrpMz2i3+FFt+YLxqnvkJ58xr005J
W4pWqID+5D2NKZJ2qhMnNjccB6nD/vf/iPZkToxVD754K2WXOH/NwrfBMLVjio7xL5pWx1cR
e6a+Yw5L4hL+yofXIRZSQsw9ucNFh9j//e8RvB/J/Xtj8jT3YPYP0m+YpjyyN8bzJuBktdBT
5mGb/PCO2GjbimjbtrwjOZk3yIH1BlekRl/HhjMz5zzfg43S8AysyOtbpuhOezA15ujnnsgX
PU4jSEQfPIOPsoU//u772nluZN6u8d3fECtyg2/uE+5IwqXaGQ7NnvxPTXI1f3gNTWI/EsZL
MfUhiW5f+U0x7KQ7NGFzw1b6QaNcQ9v2hc4xTv9x7VgIdGVj3lFC+xaZvNzPjLdkxv7n53ay
C4oma4A+Jk59ue4svEH/8u77Oplt39xbdsSf36OXcu/45Fyw5hl1789t+Nzf0/R8NCf35QbO
+hg20x3comevySr46Az3DcmJRvzBWzT1jgHj1gbHoSl5H18d33sl1X05X8Mbtuce9gTLJVqw
X9Xpy6wvL5q83MPUhxv7yJgK83YKQ2Zj9C0t+AOW+9FhryjBDiim3rEXOFlbfD63nF1kje3C
0UrumH+YdxO42muT7+wGzp/sd26NFGZGnO7hEns9gjskGuRWyv4STYUyPUSDrMyNxNo/gg1w
5X3ayR02A49shA6oavR3dc/ccPf1EblzlYGw9HynpIUnaCVr5E2a+3lVTDP/SMyx8Hoi9KDJ
bBTNahsORCttn+N2cn6jKt8x82cXp12Tu9Ean3UO5sYbfV3z+2XSVxfo+rPs+zcwGJKdRvrq
wPvb/v1ip1MO3yN1aHu2ibORXRMnccwFmaZ2lStik0a00xoGlfbDN+yTKX35kHJR7f1uxDp+
xfqx9Ge4ZJcakXe7yzP6vh2LqZ1B/KRr5v6S8VKhPPl9G19HlviFEXkBuqadyuY7RnxHzzNc
3L0mw3gaYbup+r3k4fcvLoklGRGztyYP4BId421aLtq5J+KGLrEFuHaSe3AVDlbet0Nyihlx
h5Q6llPtgOjqR3A/pB0aqcdFYmlHsL+vfHk5jQ2WeL0Rmgk7nhL70xXc65Fhl/TJnZLlXjPi
Drrm7FEPODXKZxGuUZP1rQebYJf6gmT9ywV5cY+ZP86vfYVWcmzWjxk5r6+xNY7ZL4Vr9OBZ
OFPPRRJdx5Vfx5M7yS3+PeHQfPtvEF1+Dr7cI98xQ/da+q1jDr2A8nosB+uKs8nIvKOP/y/D
+jPijCd9XTVz4iMYTxXGyz13qzjNlfQCZ6aNXSTDXXxkmIz6+yvDjyrB31x6e0Gfe9H8pA00
v/mt2SsuYS/tiDe54xkTzrpXvjyxLd+S42pCbs0r7up1+CsNw9/sERup95ZdwKFZwplJrAEF
1rCJ4YDmYaRfmDoKA68LO1eYRHFKiNRvOODzviMGS/aBiW8DtY/fwKUd47PpwuvZwkZSltez
5x45PWfesN/k7tXFxtaHq/Yf3JE6+90j3xgd8XqGcGTqsErj9JxZ8mtkj7xsA3+mT/xvM3TQ
PbT/N/B8bjjHTiivpfuz2H4WxJfXTRxrktVUbBY3v+dksRV+Mq/+wHBJ4h1Ev3JPbFGMPu+a
s+69P0cWUs7fI/4Wubc8cC9qeE28s10ndVIuSA12bgPdfA6OQxdGQs0wEg60w6M/uzhd2h3+
4jF+0jXrn+x3hXSdF5/SOtjv2n6/i9Pzk+jmhTFc8HYVl6d9RDyd7NnNdByI5kHW0IFh7+YY
TzeGD1UjJ+QPZ5tWwA2ZMZ6anj3i/mYKE3/D3J3DDanwjirvSGzbf9iLJsTTbYg/38HYy7A2
NAJubdGfwaaecVA6YivV4asIe8TFgmzQ1V/AFVGehjKqkjtHyY+nInNiDLOjxHgSXs+MHDDy
N7Hhegx4xxCuyGO68wvPZ4rd+Jq8k3rOfOEbm/BXkniYP8SaTFljN6ad7n1/Tj1jSvJvKqNl
BWfmL2O6aHg+FzCqGpRf0VfJqia8sAtsS6t0L5b9Lk/ctHCy3Ly6IgY9yzr+SR1ffF8lY6wB
E6hHX5ZgMyVvLvl2qHNnuPWc5Km/jcv5bMq54zrgPETYwBrU8Y9n5Ln8m3ly807gkK6xj8/Y
a8aM2ZjxVsC+VUztBZLX5BquSGxY0MKLdmcHecYjrOUo5UELx/ja2CQibH1TNDQbtCPvjLdX
M29lvFUNL7pKecOXS/yTcoUeqUONvqqmNzC14y2wDQnb5J3xVOIbE4ZM0/++4vvSZYWWGAdh
MzVTvr4r3/l5J3fMnuF9NZh3b9xzhcXcSPc5OcMtiZvuwyJ8JlfrEj5LYncRXVmH81niFRG/
/avxB1d+31vgzK8cZOHEJBGpF8Sz7P07Zr+nvBl76gFe2Dus+AFx+gNy9z6krGenn8nB+9nD
yul4DrLYPGvYCsfsiV/0Rd9waUcwFavYdZvwVqueGet09yPmpdz/EnvBD/F4Q2KP1kZXlmTX
/Am4Ie5csEaz1TY2LOV+rLEFZuCG3OEruTWa9z657pWhcA17oGZ4G41Ab95Hr/lgdPffAWMh
z/3v64QL8gSbpG4YMG2+cWV4GyPDolB2SiXghvRph2eecUMdkpPQt4nPlHZQDk3ecEOGaN+q
5C9/onzC80e0c9nzXRzrWfgqwiGOuJ994wcY4q9dkyc+ghFzQR1efB2cjeybXDtD8n9ekTNb
v3HAN458ufCfyv5vknX8mMcTMl6y9NU7fR0TVx2nuVMuiT/Pk1v8y/iTxU+hDBjlcUyD8ZQh
RqFuuCHKwygwJhvmHcpXGRj9cO5MHdewTR5NnIbGUGQCv3nZ8HJ0zG74jhi+SsFwaJ7PcGZc
vrNLWDs5bDtfgd9cYsDyMGm/0IXYeJUiY7oM/yT2XA/JF5RHl/FlfNrHLBxbB9WTf1CHMr93
MaqX6G7zAY9V+jN7wnhxcWRfwZiUGPU8fsovk/vykpibPGzdLxO3eEnO2Twxg1+cS+x4inlH
0TBYrqljbNaGJs/4a96hHJot7Vg0HC1tpye+oUn5wD9f7E853lE+4ae4PH9fJhfPJbkzT9+h
7JNnyutmffrg9/9YQyu0U2IPteNpQDtUWKddbstL+ATheHEMz1eTUztP7qYvcmpbzkMeffGX
yakmbPGKGU+WdXN9ph2apr87Z8ZL2axPkZmXyj5Z8vs7ft8xXCNlVN0E8QVd5k3DsHBuKJ/Q
1pEZT59mjZTxVKCOURq3c0n8eJ5Y3C+Th2tBLsOcyY8QxptcHnEYLINKx+SnifWoH8190Z2d
snS21PGGWJSCWXtug3iVHxMPp3/zn2Ft6blBc4VdBHyWPGeXL5PT6Hj9i00/rM063wn0LfUz
zIxFkLfN5ivTOK+QfSKxspfeZqtjXlk4c3O2WZ30tcQXyDtuTOyQxgZ1THnFxPN+cYe0Z7hc
wKII63jH85WBVTRxPVHAE9P9zsZF/zAeHkw7NkyMu513Ng5WmEEdc/8LY0QljjUHW2B/pL8T
vkqFtX5n1jDVfqxMnJeNjbzkDHjMTiqauOcfM2cOZ7gkuWDePZx9xj8Tc9w84hqFnJpHE8tW
P+GNKRNtGnBHvgw3SWO0dkfxmZUjtlvIHlmb8aRagcKZeXdv4jf/mTiw1VGsmuSFkzpaPcKj
iQssnvRlIb3X7E1uy8X/aAfZzxbkYM8d5TOzsbYl1ugH2kDsdK9wkFfkCcwYTdUrMTPKLRox
3jQO9SZoB8vYOx6PseH4ZYMY+bzRc+aC/Haqn5N4XOXMLMwZrXIy3orpOXPhbRbZI86WfoPV
fWg/TeHWnmpDHk0dNRfqZ6DZ+iS/+cDcvfpo4pesDX38BCviYZpecx+n2bn0rKxc7WTfnsOQ
6pHXKIutcOQ5McWUj6L8pzpnjznxeD0Ty1+H9TWDH9yjHVfYAZfYPLqeX6B5s8usYTPDDVHN
aZl4uZlhKGgO9TKswBk6oZ7JC17Gnjklx4zwEwoBh6ZlODA5/iYDP+Xe8FE61OELTkPS7jPT
FyV4YhF9OYWD3CPGYsXvhWNT9FyjHizllYm/nLI+9fCnrODILGFN/JzwWdw+MMXv3mM8dbCf
N8/wW17884Xjt4RXMeZvytQhhldR8KwcF+eVJa4wR/mB31cNL+MJvsoVPI0rmCBNw9t4gBvi
+ipjzpFTtABdw6uIyHVx2g472CX6e8ctCr/BxXdOORt1OaeWAw5Nk3pG1PHG8FOW5I675x0H
yoUrouwTZ79SRkzm6Pnu7tXG9qPv3wTt9MMzkrPFhD2xi31KODV1nhGnUbrCadA6lilv8fwJ
/XDv2Snu/tfF3mk5NImtb0L8U5ezaJuzSx7Gy4R3TKlDxHiwrJyI8VTxnBrn8+7i3zvm0LiY
ZcuhmcAlqlPHZAzpM5awb7Ud6vy+Z/q6T3mf3/dMO+mY1n64DTg0MXPTRU0erw0VmEJRus6X
sD+dMqr+8fs87dT0Y9rVwc7LMu00C+xPPaONLbP+zBizPfKfK0emzV70xF6U8DWbwX7mbBY9
4jMr5F8Y+f3OafhL/P7JcEP6nhMTp3a/EufpJ/pywTrdxye08rblSjq+5Tv7hk/Q5qy7NPyW
F9gmbTQZyyC/ed/kIG6Tl3sFk6yPb75D7FHEvv9IeZfySjq+5ZzZN8yPPnvRCvtVH35mJ/AH
L/3fFNPYrRf4ln3ybq/QPPQNI6EPr3BF7HbfMBmV476CN903Gp3REStHuJB9w6cbwXdacRcX
PsoMjsxjuu9I3HQf3/yKOLMtnJoFv7/mfFVM89OKFqpPLMoKDo2zOK/RMfcNg3iEdnbNGto3
bO4RbNw156s+ZzT9hi28nhrPH1Je8zyfzQmvR3k6jdTbKvtZ3+h8RnCSN+QeGJhc9Eu0u+9w
sAb4Uyow+5e+PPn3AbajjolXaaVxvMLeHhgb1g425Qd1EH5KcmfYsZ99YNMYYCvMEs8ijJdi
mmFSbKrCkLmHcyN+zldY78JPiXmGs/2UYAodiIkRtskz5SUYMEXPuhHNaQn++IHYypBTI2vP
wehb6sRFP9MOVd6R6Ag/T9iSyqkpGt7Oit//pZ3uPYdG7DYlGA4HYrg+j/TBJR/n1Tnh8Th9
sHIbta0/Tzg1HyfvEFZzibVB8xCe1vHLP1/zTu4Mp7gUMFxcFJzVppUY0xrXvDO2oRKa07Cd
hKstseGrI9aOY/PadvoL46BkdIpFw9upEMOu2top5QWjhVSOzSftvDS8jDYaxIFhzIR8lR3t
lD1hJ0mWXtXfvaDxy6Dv3RHL9mruZhlskTtjc33h/nf8DWr3VX5ABt/YzmhnlW2SgV8n7bA/
YS9pDndhg7/ABtcYip2xn4ffqDrqXaDXlFzzGfKU7oztWWLNdLw1KW/z+yHtUEWXHxnuyL1p
py3fcB3oXkeGnZQ7Gg9in8qQm0Da+o46ftHOibZth37l1bBQM9gad7BUlZtk+U8VvtPynx5p
h7JhJ1UMHyoLt+iJvojPcI+q5hsKlH/BPap5zanlYbzAL8jgG9sZX0TIsXJnmx2xQco9knZ4
MO3coHxg2vlAHcaUNwP+eN3PO7E/KVMxA3N/Z5j5L+z7Ge5/YbkwzTKsPzvOkcfjzbEodkfr
0wv+2Az+FruGCh+qQ5yqPuNwpi8sW2li5mXlaG0QP+oL8Q0ZE19Qpi/eA85MBt39zvANXjyn
r8N37ugrtfPNDQuszHi75feXhnH1xDe+B+tTjrYsGM16J+D6h+uL8sCcXylLHbbBeDrmid37
NdbdxV+Je7Tr+D3rcJz6ZF5gxWfw+ezgX+qcUM6VMqa6Zo3VeZejHXpn5kzVrB3ZYDx9UYfY
2Md1PN2Z72yeWX8ORsu9pFz3wx/DPNM6NMzaYdvpwazT3+Y7VydroJQLUz9kw03TnVbjBypH
/BTtKzeeKsyZOu38X9BOS9ry0fDj8me4aS3TV8rBujHzUvtqdGbu18x4rJt13q7jZcMnUI6V
cmSqR7kJ9I6awRdizxXHXDXLyXqm/OqknZ2P0frNh+ZcoH2VM/NqxTqt+36Nvro063iTOpRP
2HGWzRSb/e47WJ8ezBqp+9nN2Xn3wDOqxkeozH2dd8p4aZnnK58ub9YeZTOVAj/CpTkXaH6E
/AnvwvIyLHOocYb/FJmcIH3DFVHf2tTw8UK/uZ4TJ/8PBpWyKEJGQsOsHRXDXrK5UfbY4U75
UDHjtejzUb8aTrGMST0Lf1Feo44FuGmR4aZZbkj9DJPoFZ/Qo2HtfPH754CT9cj5xe5XdcOo
GgV+qxd8qarxOx2PZZN7IBPcKRbcOY7PsYWj/FJt4+/VMV04WcctR6boGZ/C9z1eGyIzpr+Y
+w2zD+jZJQ7G0z0MFruGXZrzkXJC2yfr05Q9N5x3JcPYyxzNu+NzQWT2W7uOT/ibx2Ct1/NV
58wa2THtcDwehUkUnp8KrA26XzbMPiF8FT2/9M+chVtmv+rzjLFZv/T3Jco/6Ctbh9GZO6ie
IROftZ13b2Zfn505R+p4qpy0U3h/uzd3ih9zbjhu5+T5l4ZDY/e7qtkrykG+ngw5+nYn+V2u
DfNV/eZjUwe9E/SDc8XiaF42zbx7PsoHpPcW3Y8aZl4ou1JjtCIT1yyar8fffamEbl/05pep
Iir2N4FnzqFvnKU3hq9S8dozN+6H5NBbE8uvsUfjk/gBm/fIspfqxm+ufM6rk5hmZ5OVONpu
kE9xBmcm9pwZd0YbGn6K8Oy1/IF2SrS7ogXYkQM0S3kXVk5yjv2HX2uI3+rK+M0TveY/dKdD
NOvyjLpn2WxS3d8Q31nVlxdTO62M2SH5Earel1FMNVayTo/IldH1fopkPP0L7ncj8pJcef9/
yzzjAn3vX6/vdfezDDFUI/wIogeN0vErjCvVqytrJ4dmbED5j9FRu/jLLH6pEfG+XfTiB68r
KxjN+ju610ejR89QvoDXU6Q84a9Y3s8IXn6WXBeunY51qyU0zEkuhhFxg134KXmYQl20b1nD
L5h5XWsyZifYhbvEfzbQOjXROxS89kT8LQ3yUWfRfSV6KfETXHgOTeL5e8Peec3a0fGsimSN
XGC/Es5M8vwX//wk073YjTd+7Sj4PPSuDUQH5PyYNeLgd2hnn9Eajb1uI6ntMzna9/z+Al1H
0Wh0bvl9Hb5BCxZFUgfR+HRMOyXtkCUP8lOq+nTfUUN33/D6uchztBqexyM5iZ7hFsXoWv/6
viqk2jjRvu3Qama9dsVFy99zbhB9i2iFduTErnOOlDzJBdo6ofA84PN5I16lxlk561k7yb4/
J//5htxQMeOpFeiPbT7Futf5FI0G+Zm2rvu2nqatoPq8Grmd3gM9lfhqe0YjWCSX9Ix7S495
N/daqIKv0xvMjA3ctRuvnY0N0+xPGlcQ+5tnl/wJS3IZbn1fJ79/gmH1xv2wB/vk3fdDYkOb
E298bc6ZyarwjC9j6Z+xTTX0sacuCyfmKq2DW3/q+EETr60w9BbEj18z92W8JLfoObada/RW
lVTDrBw/+ZsITkxiGWvAnZ1jL9jALxj4/ObJeJqx59b8Oh2TB76YagRF11E70VknjKopftJr
cy64T/MTSXzTHLZJDR/hM/19hQ46yUUv2v8btNp1vvGVb0zG7z3nrzd4Zdfe//fo178p+RRn
xKDXyPHyTq74IWP2A5104qe8IC/3BJbEmjOcajEv4YUdvNbS2VT/GB2k5PnqGZ5Y4/ctBZMD
veRj+a+Jo9iinf3iHY++Di7e7hbb0BhfrfAN7g3vp0L5tS93fvA7Yugtd+3CMH8i5v6c8lva
IbnDXHAXn8CkXhMTM0BnrVrMC7SUxTSiQ8brjJicDfnvnI66DjtJ1rg7xmzjty/L6Klm+Gp7
/h3NlJSlmlO55/Z8XOKjJ6uJ/lj6WvSiLupNtJiWk3WB7rUJEyixOSira8P5aMy8KzDvdC96
RMsdp1mc5FxRI7ZyhYZZOX5Pvp/kflc3OuYJ9swudydh3BXTlVzZJmofz8M+mZDfs0psdgZN
fJG95F+a+9iNlRv2y0c4DzW/Jyo7SfTBf5h3f/nO1u/7YjgQqke/9mfZirm39OhrKU/G2x49
+w/9sPX8BPFzzuHP9RhzPc9hSPajC99XURrxWvLn9ZpfQ5spT03Xrxe03luYHw3ySs6J1+ud
MPoifw9+w89Zg7cap0wzF//0Rs6ha/+M+u/X3ft35GEJVlljH1P7htwPZc+dwImosCcX0/VJ
7DpO6y3npzk66GfG/Mrs6zf05QN9uTVnvD1nPJ1Xe8OWm8M32NPXF/DpHsycmgccv7nX1U/T
+JCi4RWKLrXnvzP5pexnfymv+3nnIntLnGVnhl8g7dSCsbDn9/+Ce3A9HSNyf5uRK6zn16f7
3/+usn7MsTX2fF8101O/5OCT/VD2OzfeGqwdc+5WG/bDLGfIf/5cUPL2yA35pTqM6SHrz+fv
d0o7KAciNtwRaedG6kMVvu+U/FQ1NPExZ7wLfl837ZT8dezfUUzPNMIk2xAPF6Ob1zXyg/N0
MuZrjBfLTznAHmhin3rzY2XjGX1OtSSMPacPXhDz0uNecYEm/YZnJDtx3X/nwLMCiylpQzTK
N+S4evesnSjlEMidIO9/30r5RBLPkvW//07jwZSH8eE5n8m+/0Ps9D12kwra/uffvxWbxoDx
FhM//u/3/4v9e+vrmHBo+vTDEn9Ln75c+fdLHvg3mPrCEK6m3FOx7ciYL3JObMI2Kfr7n6yR
EfFRf2DtTLCByV6SvFn2O2WCWN6h4+XYd7yw18i+njUsnBl5tjbknluxJysLdebPoc4b1SBG
fk6Ovho2tNjPu4LnGs3RVMncTta4Gr4Mmfv/pe0uZ9k6fgapw4Z5W03PrLrOazsKP1jPRiue
3/V1lHOBMFuL6XlcbBo98rZlOU832a+u/B21kK5fUv4HRsMV5+2y//2G5wtzdsn9sB7wM+fk
nazBSn5n7i/g1FRgapQ5JxZ/x/QM3b0yF39gvhb4/Ys/IxbS1bvi22mBLaDnny9nlSx2jUv+
5vX3O/vwvir4CGXMVziHVj2rwnGLZvgIN8Tq/vD8Es+/pI73aRydxPzZ+90MbkiyQzS4M0hf
NeirZCd5QN/yRkyynD1a5n6YN3cr6auWv3ttUh/ljPj0nsmn2EzPjG5e3cM2mXv+btIOc9aG
Bn196ce8s7vI/S/iG+ZwkBOWZNOPt8ffb5C7VQ296N7br2LvN39D49fjLNphHf+h/JHyCHtC
MbV/K4M4w7yT81eG81fVc45dpOYDmtU39ruaiWOtp+0j/jv5zi/mTQHbTTGNRi/5NfQa/9zY
f0OcMmIuvT6mT4z8OGXvTj3HUs6pdcZr0h5y9knqtOac+Y7mqkEu1WTOCl/uFR3PABbq/Hcs
X3r20gOMvXvPrHZsVmHRj4jv/DB5mK/9nLj97cHI+Fvu0SsllDCxOYz8O8q/q04bDfI/4nXv
WKf/cL9r/L5bOMr3ft4le5H4am9/v1yYaO9wtRPqnftGp29ZYcOqc69ocXZ4wA53xXm86tdY
N15mrJE1+HVzzpn/OG9nsaFF/iy9Sdtggoa5a3QbBc8jdJqHCWylLnGqEfzeFVy1iedfOr3U
tWHJq/18hN9K2JZrbNcFz21zWswr7n9iHxfWaZsYhwx6gxF2tjXtoDzVAeUDwyHt40f4wf4+
8/Z3pyPK4rMeEW9nOaPF9N4lZ7gROWaEI/qAnb+Q1lE4EF1sYFv/jqJhpV7z+4bn0jqbyIh7
TRc7X5v3vwfc2gfDwHuCjbviHUPPvnWa1EzASpUcDCN0PllirEbEwq0Z83WYskV8QldBfoRm
yo0Su4n8zUWqp5cYBeHKzigf+Ge4uJxL2ODqd6pyBtx6v1Zy/xsa/m8TTcYPTCLnv9PvbBIj
9YONa4gfdA2TbOTfkdgah8SSXHFen3l2U7KLDckX1IXblvH+vzhlFokmdW38CMmbf4z/TeJN
qv4dRfOOfzCF3vAxVvjOZAYP8Sd34a5tKZ+ab6zCgd95JpGsmUPiv6v4a+vU4YLyFu8o4ecs
mpweV9Sxmd4OJI/NEK1S1eg5D8R4DclRszbctXv/DMctGnI+uqIdcjxjh6/22/tqXTzKAab1
kDVW6tBIdxXJCTlk7bgy/Kdv4mEs/+nL18HNzW9YpkO0b1fwCrfwoYbUYQQfqmF+/8I35PmG
RhrxK37QIezwK9NOEflV4rS/S+S6EO3tFgbVijpeUMcK70hGzpBYjzX63yXteMHvHymvwCMr
eL35kFiPNdraiO8cUseYeVOn3PHAlHFeJib5G6bQEG1vF05gHtZFx3C2ugHvUFhbyW4+NNqP
PLl0vrFxSfktvLDEZy11UAbVJ79PYk2+0a29Gt99hN/rm9ybNr7gAFukYlhde8OyUWZZBL/g
nfI646VEX8TpvBTbdZe8Ak1iHJR59i/gGrUMH27N30wZLw+GdTOlXOM0krXhmxx7Q/JNV094
ZIXUW1KCBS0sVBvnYXk9eTgxyutxMVSXxPwJz2cJX+WOOr7B8ynC83H5XC+P+HQtX+7Wjld4
rmsznlqGg/Vh2GxZtLVPvKN3wpGZpraNkCcmMVaqo/4ysUnCTcry+xG/Hwc8jCUsrXuYP3Ea
U3yJLj8Pv/fbxLBfEqumeZe+iKF4NbnuQ9agPl9yPuYDzuiXidWXOIwOd6ct80o5Wl3DflMe
z1/esaGdCzA7Cim75JJ8r7mA2+ZGVhj/JN/RNLGu2g496liF5WW5IjXqUDF9PT3hsrkIuS+j
37sk7jEf5A/+OsmVest3FMwzHs7U4d5wRTonDKuQ/fZhmGormLTKRnkO4jNfDatL8419Bzyx
kCE1Ta2Yr5xTV/DJNY6sGcyZY8aVLf8IxlPRsABrZkx2DA9sf8IarFBeMOykcZCTNn/0DZEZ
b0vzDTPGc5j/zs6LLTF7a55RNOvPjvVlcIajFZsxPaa8xXhsmTzOOl5nR3kCNYeetmXO5Nec
EVOcNbHdFROnGvJ8LCNmCrdI9HuXaO5VB7TFDyH6YGF19eHprNjPRBP/6TXxLnJ0QbzcMUfG
abnf8Bn1YHuvsNlmvK4/TiNIFujV60Z/l/ecmSi1cKjWu86eOodN2SOGdMUZ7uDZAnHKcBHf
v3JmnmDEvFP+Br8guQ9I+X/wC0SjV+ZOMCNXqpSXKS941s0mtQb3yB1XgfHSxm6ygbFwBzek
AfskTq17JWKSrV2lzzPq/M3C8FW0/C/lQ+pQh78Spe1YIi9lyD5xLMIeNtks8Z952Cb7gBvy
AsMl9t+5CRgvZcoTrtGUPDhS/sfzMNxMUR6P8luWzLstTJBnvvE74IYU+M7krt01rNOI+O4J
58Aeutgy65cyN+Iz7JPmWe6I8lksf+XmiEOzNOzcCXFeXfbMMs8o845//P7bcENmMGAuKP8L
v6Vl2CY3PH8ctFPDc2am6frRJd63zRmvTh3WlJd8ucunMUFr2SWP4JI1tE47jw3bZMl53baz
5atseYfyUVx0qdgS27ACt5Q/n+GvRP737tzQhdGQMecn+b3yVUaG1xN+54MZD23GSya1N7qY
v+N3uP1ygnZXmUNt05djbK5d9ssye1Wevr7y7bQ46qsyfRWlHkmxny8NE3ZCHKqUXzLeWvy+
YPhRc/hPDeZlnK5/Jfh1kRlPysmaG3ZShzwPITtJ9b8RHORZwNE6XscPrLEdeGITwyvbwZB5
9uv4JXH2TZgZb9i/+9i4KuSea/v9zq2nJfS/T8SwL+Bv9rHRr3y5m+PCkehjt6mY/HdJLPSS
PBJ9k2O4TUzyEu52H3tAFsZ53XBklM+yIvZIOTVxwD6R2KUcDJjKEV9F/qZhGC8lyoee4eLa
emXYJAvP8Kx4e+h9es8Sfl0fPmbFsE+EEfNN+cy/X+yZTf83iT2xb1h/mq9sDUNPyi/5hgfD
kanzjrXn1LhzxxobWh/+pjw/OeOtmBP2/FT0HBrXvms0ocecGhfDvsJm2mcdXxHrphybAs+/
haVTNpyaA79vBByaiv8OaWu9547gDq3JW9s3XMfwG9w632dtkL6u+G+YemaQ8jfFP5hLz5lu
H0jqNOD8s/IxLckYeYcfNzB13Pnx5hgwzsc4gF++8v6YxL70Ye4lJR/vksVP+gRjps3vP1Jb
rd7vDnA9+vxNAR5GDHvEcRpKMIRVs/Xhx8Mb5YUgf/mnsSeU/H4nrIqqYcDM4YY0DKvG2Rs/
Dfu7hH7uwHj4NHqnkj9Pr2CXZPjGKb9v+987m8UnvpBXYiSyhq8Sew3gJuCjfMOAqaY5lMTu
+wprS97R8owYd98//f0D5Y7RUEK3f4Cx/gmbyervXs5quaMgx3oG+9IOX8Yrfkppp3p6BpaY
Pqthlty9qu+74BsfAv1dy/B41id/42zTn+QffyW2W9kBebRrqtt/ZbxFRkd9zfPzhuez5Bsa
J5yHA3PzkxiGV3yp0tYPvh2EWyR+BG2HEZpV1b2u6OsHw0VSnWPTf6PYC5SBcBnoWpXfJJrR
9Qkvw9nQPk1egBfsVxk0q5/4AHQ8KZMoz/t3QTtdU4cmfWm5QxU0fiW0tUXDhyobPkH9TF/9
MB4jowG8O2kD1ZXtDN+3BBvgAH/gk7yTVi9+CMaLjumQM1OEsVDwWkw3XrPEqOb/B1+lbZhA
yon5Q/mDsTkog2HKOxro+svopCOjzd2dYSsVvPa3YRgOMp5m1PP5LJdI9Zg70w6VE0ZMwWuc
z7fjFG6S3NUPAU9D/VLKE1NdvrZT9oTX43LA7IhzPV07lJ9i27lumB6qH9bfl4N5pwwFx9R/
wdaXgQu5O5m7bwF/YGdY8yELx3IcLPNjdDJnnObL6oOHRg+uz2ic0YsruyTyun3LZiqYdTry
dXS2wiwMme0Rk8jyfjTv5M6wt49ZNjW/l7g8NvIO3YtqZn3T8TalHetG834wbBPlQ5XNN9h2
2vMdj2ZePZxosZ1v63TMX1FeNXNbNcx51q8Ho+XWdl4EPIx7wy0qntmT7Xf8nHlHA66RzH3L
HXH5qEPmR82wcCy/ILnD2naaGd7O4WhMNoxuf5ra6EPemOX5KN9pmmoFjjlYBcNXcbk0XsiP
kDnDf4qMJn1unqHfoWyST9rp3jBiYup4bXT7+g0ryv87c66IzH7n5nYWjkMUcPlf4CEec9OK
Zq+JDed9doattDDfoByJpxPGgvJ9d+RJPp27NbM2VM9yHvqUX5nxUmE/2/GNP+bsovO2/T90
+fsTloQyXsT3lTnS9ltWxbXh/ejasjJj/pghoxwtOyc0L4ly9I7HnF1/LPtNGVZNs5/p+atg
cmXkgnPHC3kk5Byrvy8F54JvwwVp4/va0I4PQb6N/QkT7dNwHOrBeFrAFVEe/v6Es3UT7HcF
8he4s4PaC3InXKLYjPkVjAXN+aGcmazhjeUDBt8C9neOvCV7fLF2PP2HDzEmd4Ct41/DgGkG
uVX0XpPDD7FHt/FqmPqZgN/i4qpf0TKtznJo7NzOGPaSMoVaZ3g8Td7huG0LzoCnrBztq4NZ
ezQ/Qi4YTzH9XTfzRs8Wf814KfMNK8N4WcHqUpZXnTrencwZuVNo/piMaaf+GcZU0/jvlNO3
N2dd7UvNK3I44UM5S4a0g559WiZXRt9wk+x4qhgmme41eVNH8QcXPevLxcu9GhtXjv1MxtO7
GfMrw+cM11C3H3aC8aR38See8cfwetpnWFz5wK6yC+oQcrAieGWRybfx16xfB8bCczCe8oZv
qQwXXUOLJt9GRDtpXhGdE3berkw7Wr/7HnvoMddN9Ag73nET5G+RtSF3hrX1afarHH3xdcLA
c2fp/UnulHEQ7yJxj87uOzZ6gz661xbakgWxIFtvg6/8tvA92v4pvq8rmB0z4jvb+KSfTM60
HHWM+cZVwM/UfDyRiQ3qE2fxaHLsdUyOKs07WScGq2BiJ9fEX2pMn8ZvNn0MqhtPP4FOUWNE
uz6ONfGb/DPPuCSv9hN30H8m3k7YAMJwKaY8AZlXQ3xGV/y+TizvnFjcnY/llXtL3sdmJ7bl
ERqbqvcDJHcfKX+kfEXsdpSuyRrvK/mlqjDQn8jrXSSuegGfJXm+8FnGfjyVyB0+I7/mNeNp
jA5RypM99ZoYqjGsiqrXAiTlOWJqxugc196unMQm3XBXl/K333pvTRxG22sekrxqY86qXXL3
7viOFd9wTR1jyi1nZurbYUo7uHkp3zhJmRESn3kT8FXG2Ker3LUb5BZXTfsB/d0j+aYT9dWM
b9jAscmiS+ug6eqhf0natIV25I3xnDP6u9rvL1+w9S1h2NW976yREg5EVyFao7nXbCV9Mfaa
hyiNFCihiY+OWDjJmFZGzAY20w+6/bsgD/zW5IrPw4npoVnvU16AZ5HcpWfYAkW30TA8jC66
sz+08z3sgMjnHnc2/FqQ77UDJ6YQ5MSWPMhjtG8l2ukNRkzsdUTuHDrnLLuBC6IawI7RU9W4
6z/TDxeBnvMdneJjmgFJeGCaE3tj4jAusLlO8CNUuTPkYQv00XOuyJ9e9znYN+nqPuUeXjPj
qQwTyI3sSzSnT74vB9Sxha7sGi5I1eupNulJ6Y04/GvO8zG62i56qeQUrxqdF/h1og+ueY5D
Bp206HxeqEPil92iQ2xyR11gk+2jJ0/yXMrdSeZM4hnuozNq47daopPcmvinZKQ9Gr3lZaAn
d5qtWsAvcPvZNRq/BqybHnrQJ1g4D7/jUfgpVX5f8+PNnTgr6IcdX+XF2zyvyf2tHIZv+vLN
68ndibTEmX4Gm1LGdMFr4h030mpWt35OPPtyp6td+BwQPdbxZD0ZoEvN005Zr9FLxqzoWqOU
NSD6XtExVjwnQupY8vcWZQ+oZuuC9WvM2pK0XSHIBzQ1GuTIt7XwUWKzBpbRhSVrZIG9Ykq+
sY3RABZgdU3JPd41+WAvsONNuMN2jR8h8b3f4iMccz6qohnNp5wYd++YYMNfEyt7gAtSQ7t2
z9qRxBfkuR9OYHV1DZv3ws/LYcANuYWvkoyXIvk1Z9x9Nvj2s4z5KfOyyniqwD2K0v8nfqse
/KhnOBIH1r9/hodRgPGySeMK5W/m7Edlvxe4uT+FqXjNOfICnoayTfbsh+U036hod0VD2Eav
XobpITzWGbZhmVfJeIrgEU7JZXHFmf7AfvjKOv0Hns9jGoUk8cIT7Cpdk7/zgjPkhPindRAX
PWDcr8yY3BDb2IEJ9EB5DDdE51VsGFMV+qrGWHCcCOFI9PzaU/P7hDtr23Ya/P5N26/TLfb1
L/b1HNyPahphIGyAGbkLROvtdJNuPF6eYcgkVqsqHIi5YejNzPmpgfZ/yvozSPvI7Ueqg77m
DDZkXy+lUVYS6/+GH7SHj7LD3esvz488I2aaeiPlG158Oy3g04nG74Z59wz3Y2R4PS36KmbM
P9OXdX/Gc1rxKX71a+6HA3g/A/r62bOZRPfagROjHJmNn5uFtB1jzqpTchQL/ym5Kch42TDv
Ksy7B1hglgHzDaNK9rJpmt/TcmiW7AV1/w4XFz0lj5/yUZTv9Mx4GnEef0xXOOVDXcLxk766
8WMlYXvMTTsvTVxPi/F0zxr4Aj+ubLT9T6wvX4zpuuEi9RkL/8FnKXiumzAUSv4benyj8DYi
72+ZoquQs26JtnY+gRK8L7nnytwtptF9LyccrQuYHVrHMezLiuFltOHfHbxOW86Ze2wWfzmj
FdP4UlfHlef8RYY1+ABHJjnDPXK+WvANwk8ppbeGv16ZviVf0Ksfr83fLygEnId/xPOO/Bkr
0cRPWIevYMONiIebwC94RJdf+R2fWzTtohn98/vvEgc7oK8HxNA/pRybhrfb5M0585041cSb
JHzMra9jJdWRSEzeAhtYj1jZG85XK8bjf/A0ZA2e+rVD5tS174fkhh6jSbXcNWVQVdNIcfeO
D9afV9aGOutLsqdO0eDI+nbPnaKQRvVfwmBY+rHQ4rzf456cMBwO5lww9t8Zp8qDS1g4cn+b
w3X8E7C6tn7Mrri/NU6YHIV0dRN+yuEs87FBHVcBh+bGnJcvqOOY8lt4PrU0B6Hsd2+cU2vY
M+Vek7z3jTtqDd9bhfId5ZHfi6SdYtqhQFvew1BopWpKWUPn5DGVe0diPa2hDZnBqelxBvxh
fdPyB9a/Yno2Fy6ScCFdLGzNP6P+22ZVw8ESu4iUx6m9TGJBpPzaj+lkbZlzRtuxPn0Ze6ly
borU8dGvX2Iff+cde9rhEw7WPeylKGWVCk9M2G8JH0X2gQW/H3AWbtJO7lwgeU2Eb3fP2UXy
t8h3/nDerqQ2t+N1eGQYemP/DY7LdunXrx523wZ98Uodf+irxOre8OULzi5X/p7t2qnm5+bU
r/WXnJ+2fi+Zs/68UX7BnCjC0EvqOMeGJhy/5HzUgBM4J/e4MItKfjxp/ru5sf9IrOs7Y7Jt
7AWyrzf9mJe5LzbTHoyYDvPynXn5ZjiBDb8PFNLfvfh5mwv0Ug34Kb10x3Jzf8vaMEeDU/t9
i3BBGoYXnSEv7h6d4id68zfOLncpUdqd5z/JM9hlP/0K9rtqGpvg1rgvzqrJ+Vfu859olBuw
TpP1QuLt3tH5tHxeymQN3vg6vv4+XfQxDZhnFZhnCQWnbPK9PnOenhu2kvTlg78TuLy4M2Jh
e36/qnr+pWNyTND4CZ8lGaV3xFnIPfsB23TyTLH7jgJuyDfckCJskdhzQ5yNqwvXtklf1eCr
PMJxf8TPkNR0hH39yp+/4pThY1n0bl5ann0Ezz6ZDce8+mmqsfnHvJTyN3j2Nc+7cL77IVzu
Kv6UGX6nv+b3Xdq5D1ek4f0t0tZV2JFL/Eo7uB4DmPv3qaVO/MVDoxdvEj/1wzuGht/yROz2
PzQVx9+ocRj/uL/JM3a+LQt+/Rc/5ZA7pJQnvvkf4n6GMIWE+VEwddQ6TPBLVU07fwXtNKWd
EvvCP3KaDVkDuzDQ5R1Fz+RoeO1/HQ3ggZxsyoG4ggH6xO9vKD8E3JA6XJCEjDHEF6tMDeGC
FFK+gTDuhDXxQB4Ix3B5wacU4VcPc0A4e6eyKvrwD14DHkYfhkIS434gVmNIjOea8jrlM37/
QjvEMD8K6ZiWeL0rvuEJTX0dxsLcMxjEj1A/4qtITo8o+A7nNx+SY1S5H1sYMBm+4cZwIPqw
T7IBIyYihuKbfrI8jDjg6XxhzxzCS9V8HE3YJsqzaPCOJN73QBzY0KxPEWvot+HYiM31yrST
cj8cq6bEmFc9pzI5htytqozZHN/5SfnYcEU074jyVdrGn5xHj74M2qnDd0ZmzL7yjGeeUYE9
kigT9B3CJqnBBXF5ScLx6EbRN7Ztef+d16NLOz3Bkrjkbx6o4yNMjsi/Q/Tmoa7ejYdXWM1X
9PWWOipH4gNNfMVr6t390fIwmoZlk+MZP5QvDN8gA79ga9gk3SO2SchfyRNf0DD8gza/zxjO
g7NmfBu9QMgWKRgeRuw5D6J5z6Nj/EJfN0QHpKydHOOxz/PviF9I/PNfjJUwr1sH/5qyJnbU
4Z3yJowWW4e9YZfM6IvmSTu5HO1fJkY1fL7EZ7bPsEXuTK6wPvEof/iGPOVVODWJ7UdzjWXR
nGq8nTI5OjA7moZt0gw4NB/8TRWehYsn0Tzw+aO+EHaJiy845dBE5vdzykswOSzD4TvIV/ZA
HZye4JI4sTz71Rdx8Oe4H80z/JQYXsaDj2uU2CXNISrxdrr+/QTjKaYdHk3etgN9sTQxVP0j
dolwkaSvoyAm8JJYtTx6hS+TG1PjN/PmHqw8DGUrZYmNrPsYUslBfOn3Gs1FqLFqyuT4oh2q
ph0y1GHo6+BieffBOi5/c8U7WsSxFgwL50DMXo041tiPaYnlF9ZNhrl9ZRgyK74hF+TWDPtB
/HfLoziwsK8aJn7y4aTc8XwsF2lxxB2pwRWJU02XsFJX9EMZrsj9UTutTE4zqcOLiTusMF7q
QWzjgjzxOWJu9uwVUn5nckZu+X07yLubM/6W/lGcasNrIXNB3jbRnS3QCeXQAO6DeSvskhzc
kL3Jw6zxennybeyDeLpXfIhZ8oYo16hh1h/lO+l40bjDN/P7Ju/QONV34g4fTIx7N8j5mAu4
Rnuzxi382UXjDvU7coF2bcbcX7HO98kV1oERKpr4hKvRxz6+4n6Y84yYJIrS6vIvYLwkucHn
xP704B5lsR3nvH3bsQUkZnll+HMz7m89/KgVGDF9ynOUT9MoGbUXtP3fRKln8YVY2jLx4aeM
lxp8gmSXnJFzrWfyKEdoJaecbXomfjNCAz3lnuzaSff1CF3GFI2NlG9PnuFianrEoh0zYtxe
1OOsXOGMV6eOS37fCjgPLcPc2POMLnyVhHM1hXPV43zUgT8X8Q79fQYeRmTqMKb8FpaFckuK
/lygPIslZ4syPIx3yrPwLuqGbTI3TI4KcWYjfn9F+R/q2EqJveLLOC5369Oj53a42McuZ5MM
TI5jvoqzJyw5T2+pg9Zxzjck43WCbahLjqvlERtlA4+1S67CDOebPs9Y8I4lzyjT18I2cfNm
SazIjvILytuUlwz7RDk0M8NXcbyKsWHZLPz9rA2fbsQzcnzDlHYsme9cmXe0DdNRvlE5N8+0
Y9mM52UwniLT1vqOInX4jzpEhiOj70jGdC6o49RnHxT/YBt9TB7+yrsZT0uzjpc988cxDrr4
W8r0t7Z1hjo26Msk/mwMl60Lg6F8xKnZ0FduH8j8f+ddhXlT9YyocO4OKS8aBowyYm5YnxIf
8pQ4Dinvsf4l8SpTcmD1DFvAcmhy/E2NNayRzn73jgPr9J695j/PLHNzf47dtoevtYKtceYZ
MnG6Bl/CDmjCsVmQD9ZxQ0rcIZ+4Qy7IbdKnnYQjU09t5nKm77NGVuCy1WG8HAwDRvbkajqH
XR16lE89I0b1LUv8Tsd/42w/S8O6Ud1ZG53ikviEvtmT2zBelsT89YlPrxBfXod9UoZDI+dE
yfMwgz3Sovwv5XUYL5Hh0DzBV6mlz5IcyX2jj+lz119hw+9jV84a/ngDRl6cniMW6BT73N/W
xID2Te5w8THmKL+n/IM6FuC3JHOmb7gkwhbXdnoIODQ3tEMN3k4x7SvVp4xOWDhNyg/0hdTR
2df78OyzvrzqGTLuTtBnfVqZdqqkscSi75V3FKnjPSwcxxoUHmL2hCOTxE8NjF59C4/sHb/7
AJ/SirxKeV+enDUchybkwLhc9B/E+g8Mt3GHhuaDmL+Buefu4Pd+4CMcsI5XvH8vgslRTDP4
qC3gEOQ3/zBaohI8ix22nQ/fDhHPyPpyd7f6QKs9YD9UnkYb5keH83wHbkjJsE+eAw7N0jxj
BrtEOTNbyoXRskljAI45M8rCCTk2A37/QDvFqdZS9C0V006x0d8NghzsB2yqIX9FztMH9Cu7
k3f0DfukfMTSkXl98Da4OuXvAefh1rNsnIb4EybiMYfB2TM/8Z29kj9K2qnl20E0ghJXqFyS
MsyPD9rgIhhPD57HI5pPZSOFPB7l+YiWO4MOccd4eyVOI0vcour640C7e8CO9xlwso6ZGo6b
/Rnwetx3Vgyj5fNE6x0ZnfQWppC2cwGtuGV+tE707OLnVK1254ThEvIwdnyDcj/Khk/wckYz
X6M8NjrrnWELzNCcVgKd4n8n3I9pwA25N1wjZQYpu6RnuCB9ymsnLB13oj3V7UeBTrFg6qCa
93vDeVjyjrbhgnRO6uBYXS+cbTLcQXeGxRwyP9y55BPfmx1PA/6mZrS3seE8KAdC9eRXJ4yE
gmEHWG7IC+Utr5EWdvgL++V5bsjXWb7K9oyGWZkdFZhBseFdHOirCu0cpXrzY/ZAxfels7na
dqpShwfDJfp7hq8Sow+2mtJv01equ68bFkWWtUNtbL2A55MxcWKHM/yTA++om7aeG4ZVhzmh
2tw5NrIqNrKWYVWMqWMRO2CTfkjOJdaeeWNYW3m+U/XBqvUuGLvwiDrUqMOjYQv0zbzqYMfL
B9yQBfMuF9yD5RnfPOPLMFqWR88IuUeRsakq7+fWsAFyZ3hjPWzfRezChSN7ZifwA5zq7nPm
Hf1gXkpuywr34Bk21cqJBtq13h6NoJT3A715k7lvNe0D2rpibMfzEy329IhnYdlwGWyye+Ov
WXibhvpbykbHbdvpjnlRpC+idF4svM2hckbb/4ffLxhPTbO23BreheXb7YnTOOZISPx4/Uxb
lpkXsRkvJco/TLmy5jNnfAB1/FLF9Py1wJaYY43eY7ex8+7D7Ln6juUZ1kSV9SdO1y+xDa2M
3eTUPn7qr9kE7TQL/C0Nw+3XdqqdsEdCVsTIrA1lvuHG+CGy2Oi3R/47O6emvF/jfV8NyzTH
OfDU3/LP9EXO+LZeyXu0wnaToR0mlPepQ9X4GdTfsjP+Fusvib2PT+5f0lcZyi+MP1h9a4cz
fRUZP2f5zPNnPL8F+yT2+hbLOMidMBCqvGNHHe75BnfWPZ7bTXwl1t8bG5/1gbHwH/6ch8DP
+WCeUedvysYPWacvbk76WstlnV5w1pVv0LHwHXBo8qyhX4GOWv7mljFZML75S9phatpaeRk/
/H5FHersybFXxjptr/qt1P+3Nfk+OmZ9ujd+p7uA+5HD3rjHZnFax9jkFdG9pmryUGwDls6C
u5nEWOTMN9r1aWv27e2Z8bQO9oKvkzG9Md/QPoqRkHweoR/V6fqP12CJO6yfmfvfZo3TPBDZ
M/Pm3vy+SfmU39eNT/qO5y+YM1Uzb1tBO13TDg2zr7fO9GXZrB3KPfqP8VQzdXimvEd508yJ
v6YNwvGk+13uzDrdNH1RMc+onPikbTvf8Y0V4zd/pI5ZxnzdxLOEeUkmpi2fzvB45pSXaWvL
Vmqf7LlTGC/2+c7mujd3jgWsr3zADdkTEyx/8xLMK3snkHW6SgxW3ce5Jhq/CT4f1W0MyHOa
Jc/pzOQnfkY71w44NFfEyibt8G04fWqDD/3mznqq+X7sfvcFE0hj2db4SdtBjqwX8gRafXA7
yMGn+Q6f8AldnuRsXPvcl1OvkxPGwpi7ftXHhyfckFt82hPYAlXu2bNUm+ticpI6TdA7WaZG
AX/wFO1aD3/MD3rzPuXvRq++R7v7E+T1LsM/iOiHKb7/XhDvu0I3X0azNTaa0gFMDeVAfAZa
7RLrtMThX3n9ryO0Sa7VMdrfvWd6TD1fX/RUont1a9g1PPtnNA0/6Fue0L+Ufa7maXpHnOHf
k/KS179s/B1G+uEaHVCM7qyEznHtdWnKLygRnzQlX4/onOP0HC7c/xmchp73tzyi1yx4vaeL
2xEdUGKlbmCTfeMefU2s3I3PeZvcSRwPQ+7SW98XxTRXrtyll3D5t+R6fk+1kM6WKBrC2zS7
qVsDL0zu3w3nzHfWjoHXUsYprUdi3a6DdfwCnc4QzecCnXOMDjGZl29oSmvcUccwO77R2OzJ
mV007bRD4zOE+ZEwGB44Xzm+irC4tsQEK3skg2Y0YdnIebqBfm4ZaE8kz3uMJuyRvvzDeIvR
IEZpPmrJrVI3OqBK6iNxdWikGpia9zQ/+XV273VCyb1liU+778dLlOouZU9dYiOroxV49lql
gs9V7+5WPbQnc3TYcaAP/odOOtGMlvABah74Hr4t1d9t0VP98/q55C9VH3zBvL2nnYpmXr7S
l3dGV+ay2zR9W05oyzbfmZxYXph3S842W/R5P57xkqzjS5j8W3KxVtKx4PzJb+ip+qzBN14v
JTwM1Wz1fYxVlHr+XFtu4cgk5xjhjb37dzgWjtgTapwrKrAFIsb8tZkzP2gxx/TlOuAXJPtr
HS7/HF6qaNseUxaU+Jzn9EUN/9yP174VUo2fMPV75JtukGd+xRq5Qrtb82voNLXZ2nV8gma0
9vvcBgz0N/QC197PkPB2HrCZSnmiIDvAkmjC+XvjvL7B7ttCn1dn3jYDXb5wO9zcl/1qg865
kK524vOZUocr4n0r6MXrlMfs6Q34Usl5fIqWW/bkht+TXXyD1VEf4Mw8pLF27m9eKR/AaUh4
YuE7an7eqD4v8nW8Zk/PwIFImB/CeejRBjeeLSDjac/c7KAZ/U7jEURzWka3Kvtd0/DElDm0
Zo1coMOuplEacrdaoNnq+/UpTuMsxaft5p1oaPq+neppjx/rUt/QhDbN2WLC+rNl3y94ba1b
TVWjrPrjGAbMPWO+GJwLEs5MET/mlPgCyyQTnsUna+w7rIpkv4s5607xt1yTjzqmLy8ZTz34
LREsL4ljnRBr1iU2aOk5M8l4mJjzdI7YoQvG5ATbddXEsV5gN5mgbesSm1T3z09yqsl4nPnx
KFxt5dDc8B1rf9YtmO9MGAr2LCx9rWO6Qzs/oveseT7BJl3/puSJv4ZPd2GYRW59KqFJD89w
7rws5St4GHXOulE6J0qsL0/o9kv4dGbM/Wt/BiwyHoupP1FsGtcmb1ILXWsh3TPFb67nzLGv
Q8HM3SrjLSH5ytxeMPe7jKdHxktib5iS67lGDKljEjnfmRtPYh+/wu/UD8ZLCb2lxCgc4M81
KV977a2zcd0RczPx3zD//YsDebjk9wXG45XnIsm5YOvrUEgj60T73zVj9g8a5ilxzT10iNoO
L5RXuFsl608Bn7eU//D7uueJTbH7ypgtmjG7Yi8pwcoZMfeT8VBiv5sRJ1YjTkzX0HvK79lz
y57xsklH8ZQ8zDVzzix6LqNw/BasYcd7SZTea0qwmaQdZjCqOjCoHnw7O/v5H2IClWF1RT8o
a3AbtNMT+11yForwp0yJvd6wX+ncv+Ub/tKOrd9vlHn3wTrd55wawaEpeP5Bw0dQ941d5QbG
1IC2fqatmzCqotQ6I2N+w3d20vP4xsdYS573D84VA/Tmdykjxtk8hui0b+CyufycO3z378Qo
/JDfLlEnlvx31P1+1Uhj/dw37LjXdLn3JCyJR+xLb+yHPfzFLe4MVzAYPn07iu5Vz3kz+mLj
1w8Xu33HnWBMzrWut5sksdfX3GvGnH26sHbKKTPWjfmx4dpu0SDeohF065PEN1WJmdnCTdsx
Jh+Z2w3sIkXDAG37eeOYHzJnJsyrkWfLufN6kRgHaYOWLxe/VAUW15J3fDHmH9kPXVT/C0xF
YQ12/NqR3Kim+EKuuff8sM7fGNuO2G0a5hs2wf3uL/e75ExfIiZvamwST5wjZf2Zsdcoj6xB
ecHMmZj1q2DumAXa6d1/g5yfdN+fsDas6KsabF33DNEgX/vxlhDZxUZ2y9nmxjBn9zAZL2in
P4zXkmf0aR74KbblHuuTctNGrJF/WCMfYOjF/mwjvESJe75hL+lRh4VZ/1awlbq008Db2OT8
lGXMVWnrO/oysehIX+q9JqKvYs4/9hz6yvmoBd83ORnqnUNtiTeUD2gnYR9JHS7o7xbctQbn
p2qqtpExPSP+4BpexoA19oXyF79OO3tEhbP2jLgfu47HAS9nhi9C2W4t1q8hd9QDjOF7c4ab
085lfzdy9qUS8S6WX9fmXlRiH7A81jf+poS9MUr9oosjXmGc7uGinZ2zNggHKxkL92gA39CC
Ky96wN1qldoJ3bkjZ/JOPqaWdfc3GWx9o9QWFXuezx472449957cKv9xbniHEdP6HVtL31e3
sJuSc53oW+58O1dSv5+1q3yR2+SD+9czmvinlJvmzokNbMsXnolWTKMqX3xcUB9+yjPt0MOe
sITNW/E2DedDnHEO7Zl1PPHWRoyXKbnCqiYe7ha/05jz1Zo7qDDUC4Y/vkxjrCUeL0M88QgW
jrDkW/BbhO87xP605syvbJMW7JK598c4PfoP42GIrbHL3WkEM78OnyWGK1L25c5WOSRHxNqs
4w/wLCLD/XiH25/4rX6ItR2S5+aKHO1lODWX/D4LyyKGIZOsekNz3q8Ts/PP9+Vb0E5VWDeF
VCuhfIJLtP9NtET/8NlI+St8FmHluHi8IbksurAGM9Thmd8/+HLJf1fnO9o848rzLlzugNO+
+ksdkhjQH8bDkNxy0lcVU8cx5d/0QxJvfCCO3/IwnuHMRP5vXByF9FXN95WLtT1wDh3C1r1i
zxXNfJRyi7SvI2Igvlkjh+TJWQd6zjLskQ5MDX1H1XA/9pTvYW40PLPD2VWGaCGvsDdkqMMX
bfAOv+XBMxbUHzzkTC/vSKLpDthF5BlXxDAU4H4U0jwSkpNW2CWJDeAb39eQO6ZqlJV/oAyZ
C+MPdjEtXyYGQVheXc5HEYyE6zN1VC5IIWUKafx5PoiR2PicsxIPs6ad2sRxRAHnYW7YIzvD
03lFd7Y2HJpvfNKW05BH3/IN9+gVu+4V33gwLJwhd7NKwMNQn7Oyav5SxwjGS7LOn3I/Yrgi
Bc+hkfiBPLlTpJ1ivrFk2umJ8seAr6IMl4phdqhffEvMS8XEzOT4fduMJ33H3jy/g25WeUA3
lHeC8VSCb+Li6S6JacmjWVdehTI9VkaT+m3yMF+Sw0rz2HyZ+M5L2AB5Yiy+jnT5l8S6Chfk
wN90eMYr46Vo2rFE+TvvqHuWTtJOVwFHIk9epi8TEyjreOfseCr6PDe1IF9PCcaLy115SUxe
GOe1SWMzXtFzdtDF1o/q0DAsCrdGfwXxvjLun4hV02dEpp1uaKeyL5dcYprXO8+e/WVyN10S
b3c8Xi13ZBCMpyIsG5c795JcqHli3L9MrP5xX5foq8isb3+CONgvziZSvjVMoi3lb8H6NDYc
mfwR/yTkoyRe4O+gDqK3yqMRlHZYUIc9cUFNE/uoY6Vr1icX/6Tr9DFPx7ZDbNbhlVnH67TT
G+VXtNODYX6MTAxqhZhBjddbHHFDKid8FJdjL5wX7nz1ZfhQYt/WdtJv/DTjMYsfYss33vP7
pm8Dic/UGKu/Z1g2TRPrf0d55ky8XMHnuHJxGh3Go8Y0b/l92TCqdKwcgvjMohlz2tYbw0+x
ObCkPE/5lYnf1Dq2qOPS5ELUOlYozwRxhzqmY88Dk5ywssZtz8QU6xpaYB8o+tjJRhCbHROD
6vLGXZKnOX+Umy4y8eNhnGnL6E/KZkyr9qNvcjK+4tPR2O0MYz42HCzl2JTPxCV+BnHR9jvf
jRZAeTsRY35wZv1qmlj+OuPlr+FgaTuvKO+Zs42uwbdBO10xL2y8r+YJzBhWzohnfAU5HfMw
gb5M7vBLcv/maadPzuMDkwtxZM6Zda8Xd9ERqhd/Yg1dwHYTXX2idxLbUN9zZJxl/pJ43ybz
ck6cag+bRYV7z8EzZCTfq2j/fzwbYJpqa2foxnrcS1bkZ8lQ/kP5GA5NGc5MYjfrmXzVZXT7
M/LC9YglWQX8gjoMhEf+ZgED4QGGS+z5KvINEtsYwYjpwEiYeUaCO39N0TtI+YjyIvwEiYvu
oZ1dYfNsw3i5og5/qWPJMFwifn8NiyKxAU3gGfawh5YNs0N+X6K84TkSMu8iOA8tw+zoHLFu
pukJomvOHhG6+ym5dIR3cQ3v4hHeRtJrx+wUd/eawHO1PIyO/45pqtCbwLHqMm/KxOTleUaW
8m/YJw04NMIucWvo0uwlE/ycx98g9+A+z/gwHBnlozxRHhu+ypJv6Jvv7BJnodyQDL8f8PsR
7ZSctSfBOt5l7rZPGCyxYeW8Gk7N7gzb5NVwZuqwS7qGS6J1rB/xetx4zZjzU7Jnjsn91kW7
v+QMl+MZD+Y7l+x3S+pY5/cXqTdK7hQTGMRd+OVLtG9b+vLg20l8oRmjgRkT09LFfrQ056cJ
XMgucYUZ9HcHM++6cCGXxLgf/O+L6XiTM1470Cnm4chkDSdmafbUCet0l5iYDPcz5cjcUa58
J11bZP1q+Drm+QZZv7asTw2fKzVCvzI1e0GJc2iE/mXGmJZ1vAkjRlhezr7ew/e2wp+srK8V
+8jW88qEu1aGe1ZgP/vw+5ljwLzh9+4T7yuMl0rK0BB9cd+wdJ7Y7xbke+3DkVgRP1X25UWf
x7RPvsMsHJotf3PLMwbpvUzsuktY8bJnf8KIqXlGjFu/hPHy6rkiTo+1ZI3tY2u03JCCZ5O4
81GfHOwd8tT0YbS8wCapGX5KEz7KnvIy7JKy4ae88PwHz4Bx544VdkDh0NQCDk3NcGKeeMcB
Bsyjr4PTlihfRd5xD4cmuQH1zXiRPBM5GDN7fj/3v5d7SwTDpc3fZGiH5Hy0xtfRx28uHJlH
fu/2hEu0cfL7kf+9YwZdMmf6MLPX5MO2HJqW58xMPadbzi59NKEr4ij0GTsYMNqO8RGvR/XF
4uuop3kBnE11gB+iYuJ9H+HIJPFLA6NLPWbAFNJ4ULU/7bALf+B3GmArzJLD4YnfX8BneeH3
yb3lIxhPA3g9ypnJw3iZ844nwy4pw2j5D95FnnfEMDfcvUViuOT3Sd63D+KGpLzuWRbK/f80
99yQf+JUAZ/wn15hcXVgvNQp31O+gK9ShwETpTrFEmzLA3lzPzkLW75Ki++wDJYc5RPDXynz
jmfKr+CKPHquiNgrxUa/orxueD2vhhdteT3KN5mgF2/AaXiEbVJI78nKxzzmXTjtWwnd2YF4
lJ3R7r5gzzz48biDX1AMuCFDo1mP0MRfmTpqDvYldRwHueaPWRRS7uaM6LQfPUNGbCYv8KcO
Zr9T7kflTDu1YP5YtsnQsE/aR79v+DtohjPiztgjZK9RRozmoV8E7XTN3ygLwrZTmzqW4KPE
hk3S4/fJ2Ai5Ic6PWoFDkzvz/FbAwygbDoNyZronXBCxFb4wLzOwlXZBXwh7SX6vjBhlWSwY
j3XP41BOlvzNjL+pmbZ+p/yO76wZrsg1dbjgG3TMxoYrYpkf7WBOvLCPZIyu7Inv7Ju+0nco
j2dDHWKjUT7AqigaflSHvlTbTvYMY6Zl5kQ7sKvUjR4zwzveeEcBu0rBaL2VQ5Ojr+5NO1+f
6cu6b8ewvBXYn+4NR0a/IzIsieYRX0X0wRnuZzt49soOr6BHz9OXa8P7qRwxYNwaasfTGvv1
A/3t1pcFXKMc9xZr73yBWZ2BWXbKZ9E6FgxDQVk89aCdmqwPBaOtveQ7KuhiI2PrK9GOkXnH
I3X4CRhVO6Opl7wnFZNTe49/0NrHdbwUDeO8Z7jaqyP2iORoUN5hWMdpwGfpoA+ue1vjxvtb
Qv2wrOOHgC/wcsSzKMO0dr4KuYNWThgxlp/SMAwY5W5fG829fuPS2JXtvCsH887O3bDcarkj
o5OeG6aHjqeOYcV3juoga2yo25f4cdVJT86OWeVub89wP0pmbXg+YdG7NTbkkljGi5u3e/yk
5/XmdcNOWp+pQwVehmWXzE1fK1vg54wuv27YKMUTDrzE0/0fe1/a3DaWZOufMjFfFfFMW5RE
RfTrCABcxX3T4i8vJEomZWqzFpPyr38EcO85J0FWT1V3VdfM1I2JrjEEEkzcJW8uJ08eY75b
O+rNG9hXPo/gz6Iif0HOebYEp/U2P8HbjvVUk3G0enyB92hjPVXdMzxf4UGBB0t5ZO53cCxo
X4B7yRlxHG+Ff0p5aFqQQXssvMuafsJvrKX3wBnWwy6OhFfoyK5w5YyEN4n5vRPRsbqe7oTT
53QHd8APjIPmCFvC19PAfe67mXAocC7JIzHZ4kXyefNdfBZ7wsPAfUnOjj3hobkTvp3t+z3h
ZhpL3otnGe9fmXzwT+GroG1R2sEb0tvZ36CJnFAsuf0byY2xb8BoR866b/LmEfJCkcNR2P4s
sXAkfBWOFq7p0Y6z5rvsy7XhuKIvfwDeyTfwuep6IgZhAD2tPT0OsWZ7wuHS2dmHgmuhL+v1
TOyCH+ihpbxrjPv2pEcD+0Acy5rmmr3b6rGg+V4/lz7ecFzgHdGeINcYx7b0PekbvMo3/IZy
iySy3qhDn3bwN3Ulh0gdvP19nQflPrkxdkEd68FzuLRk7+Yx+jfBYC3BE/pLHDB2rgbSW0V7
1HyGbrj7Bd61Z3ymJj1eqCPPhR+FuuFqiyuHvG02D6qcZjyzL01PI7XHT3fowAb2bk/G8X2L
4469eDz32xK5N8uz9WjOqm9iP1EHR7+gxwdyVlwLt9JZ4T5l8D5FsZ9QJBivjzv6BeW+PnmY
j6Vu4xU40yXqeE5Rh1jNepbmY/2IWu0vmd2Tr+kxanP3gaseZn5hfv8VGFP2TDvFPPSFi2f8
CzixruAD7nH/HViPJnrspX+dSS1SHX1N3gWD6vXPA3rVfwGHzB04ZCbuHXz+7pPDf1ezPTl1
dsED6pnWqJcqo9YxxfOyF4avvzvGOL0KR8x31Kb0ULfxhtqVrqvboH6a4z18PVNtswoSqXn3
PWZ8PVRaZe1rayPUdVyhj3xb+siz7vUUtSf9rI+tt8cX8IO1bqOT9bTxuS1fo/cFXBFd14c5
5166RY8+38O4i5qJ/H2mTs9fgLPjEOvxC2rFV66/cF7X1kG9Z94/2OdSH8EP3kDdxRzPGOAZ
jc1vnEjdRs3NZRk9sz+jD3MFdR/lLOacr7dDcBNwDC7dGHj9dIiahQZ+o+M4M9Jfa7gaviTj
UPBY/hO3plOPagI87x3qrQ5cjL+/GdMvyPnco5/sk9u3Obpf+0vdC7/JK+otr9Gr8AFYkCdw
t7WzZ+Tr4Q58PAfo+fjd8UCk/aVuwVv7iH7UN67XdDWba4/nu5D4UzXLHfp6gm+oLfH6p7t5
+zZq4m+x78rg3GjjfoTakdjVe6ZzfeNqKfPnk2vC57Tv8fs/HA/NFH27X8HvdAJffIG6fM97
1M/6LfgY2a3Ur3guru+ON6Sa8cwsUZd2AE6OIXBDS7zjAfgLoqxH+rn0o/Z4uAPw/o8d/0k1
qxn1PMkXrs4nzmID+W98hG7ogB8q5fSoSm2c7xvAGsMEa/4C/c3z92T/8kPsm77wOPg+7s0M
M5/f7+D+WvihxujBPsJ6STO/Phfy7jjPUt2+BJ7lQOpbfG1t3l9q6Z5RBQ9NWmUwAE7Dz/W1
6w2eM433YON9A7b7APim747vJ9USng/o3nE75bVOQ2Ar/XrydcyvkKGDNXkLe72Fmqw31EF/
x3r6hHE+wf1q1ove176VURN2hnEs4X7i1oLHib2hD/sV9tUDeskPsj66vnZtAZ+gjJz1HnhF
nlAD+AzeorZbb49ZFMLLUIWer22+7/dU1fSBn2Nvp+dGGxj2W/jzfhzrTv88ZvbVLfRXGb3q
78Glc4D1VkOdY9/V7uY1Gb5m9clxyPj4+Br8BWvUKN+4uvkc8/cR9XFz9IG42KopjTJEhed/
IvfAO2SobnG/5fsuBjeT1uW38JlBJkm+nrp4Rtfdzz3aGLzac8RVHsF7RK7Arzj3F6i1PAGH
TBr7WWDfPZq6V9aUtqA/ylKDPAYv0THm6sLp4ZyDauTuV7FvKxvNcQIdO3Lr5RB8h6+Okyjn
HGojz5qvJ9+TyHMjNZwOmzuuHB/X9fopzmKXWrea25llvMOl05E5J4e3TcrAszRgn33D/Y7U
m+cI1wRcNlqb63v03WK+yRlUAv9KAzwQ6Ur3a6Hh1mzO6eg5P14yO7XteueswbdxhLix1uWP
UZefWkUVxDy/IifdBK/Iq+OZSYRLooo66gFqwXOuCh8fJ3cTuXYucRYNnZ3q4yrv+MwU49RG
3XwrQ2KSG8D3cr5AXRl5Q1a4H2Ece+B/yiX12KMy+J++g9upC/4nyxHVxFwljp/AczJ6v6QN
7oDhFidQXv8bgY/nK+oyHoAJXIDj5VC4Ux6MfuLerwq3CflRbqB/PmI9zTBO6f77iDzoV5zZ
+5JT2kM+5SvqPR+QL66DL6Nm1tNP8MwkGZdGkYemJvc/Yb2RZ+Yz1uzJRsYKbOGvwEA8oP/C
geORSN/2q9TdalxljTW7D/6BKvjCUvzOR2Bpv4Jfronakz2s6WeMI+eyIfwHj7hfl7XwvoO/
ID+vLsBncQiOqUP4d35fRNlZ4bkkavh+F/sq3a2Je4cJ7s9wTsTguUkcp1BbOIU8n9h38DTc
YM0twCHVd+vhMcMFf0Wd4bkbp77joMorn76i9uQB43iPNc8zd4FxjIV/6gjnXW6btLBv2th3
CfbdEXhoasK3M4KfewOu0wTcTXHW0XRa4EJNwB1QzbhQvQ5uCe9a3/mQOW/IN/G/rp0MZw7b
mM7ld5wFV8CHN1xMIrWaXt1v3Lj7OQfVs3uHFGnle/08IQ/adzw23i5YIk73hDV5D47ga/hG
9K36ztfOzzNvA94I1+ke+FyPMQ73WI+JrNce5qns1oK3M/3eTqMdN4iJ+rjKIEO0+njlDXqb
nDtbNu1rcgAM1w36InmemjQvfgT95HlsyGFVyyyT/P4cPFm+nvwYPmYE/pQ5fKcWehmSe7eM
s+IZcZkuuEmS7FemLg/K87CBNc9xWrv7fj3dQr98ljhbGVyoe+Cx+oZ9sw89XoWdGAtXzjX2
fsPFhuaO52aJ2E7PvWMC2+YLeGhyPXsBHhpvJ+Zc5DXw73oOvQRn9nfYgFPEn2qbFeBtnyPI
uMA4t4TDgfOwdu/o8ZljzNUI47CHcfIcMHkfGz+Ox8IBQ3v8Eb8xhgwJfIKq8Eq+iO4h7+TY
6KcT4eK6xW/cy1xeoA76Fjp2X3yGFjiFuJ6mOAd+uvWWa6UqsGzqq59I3vwz7PEqPvMR9tNJ
pjt9TrnI05ejRmJgAsn1dYH41Hespxa+/+7OonR97DkZI+ffLVDb77mWUxvLc3m94P6Rs7fz
jg916PkFdIP3MU/c9+cZ9mgBbJLnoeltxqkO7OMC/qXq8abjRspziAv0gr5ATPQNa578mTVw
J3Ucb3bO76Rnhd8TY8wDeWhecf/Ecfc+ZowRnocml+HRjVOc5XY9R8ICPWY8f2bb8abNM//6
Fj1GvZ/c3cxFF7a0jz9duZhGztV86t7xPHuf/Ew+EB6/drbj82cswZt2mP01f89DnFffN//y
veTbqCe4RM3oZHPf1+cdAv80Bob0HeflUVab48/8O9P/7hHYoif4JYeO9zrOKkp8n4cnxM/3
XJwt5WP9Br5CP07pemrBNllABs8p1IN+SzJffgmfIRZ+ulvopzPYkQlsVc+pmOMPbpAXf3Ax
j2rG/+O/fw274hxczSnHra+5uIYNuQ+c/pfNbHo8XirTNfiXHoD1XzvbI85845qzTXy+JMri
i76+dwbs9oMbxxTj9RMxNM+f8giemzRf89PJ0BdO/6bEC9Kn/AQuZwb99ABb+A5cN+wLsMT9
lvDtvCHn84b7qeX3062Xn/j+CBwykeOAyfHreV2+jx/5z/TBdZOunRnyDPs49w8g4x34eBr4
fse9Q94LmuPUhG44BscM3/HWccj48+4U71nCe34Fz4znysnt5Rn8ZHLlcBx7uH8JHpo0D+r5
W8bC5/OAdzxx3Cmef3yGvc1xuHOfyXlkfJ7zAfGntckR+vjSPuz1tZMxyfh+pq5ujd+v4/kP
wpXTlLhvDXJ6Lps8H3wOG24E3qMvkOEWMtRxP11bM3CakRfpBN/nO1TAbVJzvEo5diAfp6nz
Y/dhO/TwGy/4jTbec4B+HDnXjY9JnIND2HM3JRn/k8+1kjPoFfwsU9xvmnEi347n9PG8j3X4
82vk/2eIaeyj3pMy1PH9FniRqu4dHzN2tBm4LR8Qb/gCGZ8MX8+zcLCs8ZkI7/EC/pT0rF8j
r04+jQfYyifgoWng/tKNY875sUJse4b4uPIapVWTa+FnqoEnpg5MMXloZqjp8jLWXe+TPHem
cxUD47WGDVjkNcrfbGXqXmfgm9/f4uPJOao8N24T8Sly5VQMf1QMnMVK9kxxHDvC3TTYuu/x
dGuM5UfhPjqTunvyn8zAF83fOMb3KcO94cpZga9nhvwe19MTOIvmZpweMNbkkEqyjGbNxdib
UqO8Mms294PPhT9qe5yO8I4R1nSc6Y4adEcsfnAdcq7wmQXmoiq8RVzTA8gwAKdQzrtWA8+D
l+EV4/QgWLYmxuAO+75jeGhOIENd1vRoh4yJG8d5Zqv6+1dGP63Q634mdUKMsa3AaV3k+vJ1
+eQEIn9TD/M9kL1NvN1K+CzIMXUqa7aJuO9a+HqK93N81A/4hzpOCT7TF86fPu53MVddrPlq
hushf11cWC9Vx8nh+8axd90P6etWQnw+FlwP10sL43SG36i7Ne25KEpb/aUOdnB5TbFnatBf
VcezpXs/r2FeAbOs+MyPwsVVx2e4d+/wjAG4mWLhgHkQ/jniCu9w/1G4ma4xBm3RDftmnPiZ
O8xVjLmKsJ4i0fN7wCbVIUPiuLw8V8Ux1uMP6afouVHYQ+tJdIeup/lODjvKcAf90hEOl0/4
jTJ4QTznkK8TIgfVMfrBrsyeyvWbric9Sy7xmZL0U+Rc1CBDFeupB26TxGHRPDfKMTCBioMt
ARvux4l7omtwYifYu33hHSIe7gBj3RWuL3LAzGScD3acRV+wHpMsV0Rst993qser4AqMs5Of
Z26MfqwrwyGV15zuQ//E4gdvn7nxTv32JrhG7pmGOe/2hYNqhDXHfdHIPMO9bBzTff5j85kk
q/183uy+9DxMc+x5jmiYsXWVs4xoJ+sVFWXIivvN/XRfzrPvl7PfarvvV7O4+UfYT8ON1Olv
pH5s2z1jnvn2H9HRJn1Guq/S36hkczl2v9HIas/T76drLO2QXsns9dvs+3/b/G+0mePV5vO3
mTQpRurvm79HWSeoedax+Wbz39fsHS436/7vm7H8W/bsX/7Eru+nXlH69JvN/U+/8AT9zN+y
q+fNJ56yO6+bvz59+I/Nu1xmkf73jG/9/374z8071z78vyyT+Z+b+w+b8brPPnWXRcpfss98
3pxSn7Kz4T83z46cxxdlIx9lkYY/8zqf6+FfSqb8LM8x3r/2Opfpt33nj74OMgWZgkxBpiBT
kCnIFGQKMgWZgkxBpiBTkCnIFGQKMgWZgkxBpiBTkCnIFGT6nyxTN/vvKstS/lnXuUx/rgxB
piBTkCnIFGQKMgWZgkxBpiBTkCnIFGQKMgWZgkxBpiBTkCnIFGQKMgWZgkxBpiBTkCnI9D9T
JlbupTL996lQDDIFmYJMQaYgU5ApyPRXkmmaXad/rf/idS7TP/7Mv/s6yBRkCjIFmYJMQaYg
U5ApyBRkCjIFmYJMQaYgU5ApyBRkCjIFmYJMQaYgU5ApyBRkCjIFmYJMQaYgU5ApyBRkCjIF
mYJM/31kusiuU460xu92ncv0+z4zyBRkCjIFmYJMQaYgU5ApyBRkCjIFmX7p+p9hjk5l+u/D
Xh1kCjIFmYJMQaYgU5ApyBRkCjIFmYJMQaYgU5ApyBRkCjIFmYJMf7ZMKZbkJLte/orrXKbf
9p0/+jrIFGT6Z68fs+t0J7Rxnctk//b7XHey65fsevWbrnOZVv/SM37v67+KTNVsvfSy69I/
cZ3K9K8+4/e+DjIFmYJMQaYgU5ApyBRkCjIFmYJMQaYgU5ApyBRkCjIFmYJMQaYgU5ApyBRk
CjIFmYJMQaa/mkzl7DrN3fd/t+tcpt/3mUGmINPv/xuD7LqSXa9+03Uu02/7zh/dvS+V6b9P
18L/PTK1sut0vYz/sOtcpj/2N4JMQaYgU5ApyBRkCjIFmYJMQaYgU5ApyBRkCjIFmYJMQaYg
U5ApyBRkCjIFmYJMQaYgU5DpryvTJLvuZterf+t1LtPqT5UhyPTXlumP7hKWyqR/m2afSe+c
/mnXuUx/rgz/s2Q6z/42yz6z+lOvc5lWQaYgU5ApyBRkCjIFmYJMQaYgU5ApyBRkCjIFmYJM
QaYgU5ApyBRkCjIFmYJMQaYgU5ApyBRk+g3Xxa72qUy7O93/eddBpiDTHynTMvtMioH48gdf
X2bXj9n13FznMs3/4Wf+3ddBpvy6ma2VWXa92nGdyvRffebffR1kCjIFmYJMQaYgU5ApyBRk
CjIFmYJMQaYgU5ApyBRkCjIFmYJMQaYgU5ApyBRkCjIFmYJMQSZ7Xcqu09z99a++zmX6bd/5
o6+DTEGm3359k12Xs+u5uc5lmv/Dz/z263T3fc2uK//EdS7Tv/aM3/v6f79MSdZjqZWtl8U/
fZ3K9K8+4/e+DjIFmYJMQaYgU5ApyBRkCjIFmYJMQaYgU5ApyBRkCjIFmYJMQaYgU5ApyBRk
CjIFmYJMQaa/jky32XUru57/rte5TPM/9DeCTEGmf+06xUB8y667/8R1LtOv/066404ybNry
D7tOZfqjf+OvJdN9dn2RXc//0Otcpvm/9TeDTEGmIFOQKcgUZAoyBZmCTEGmIFOQKcgUZAoy
BZmCTEGmIFOQKcgUZAoyBZmCTEGmIFOQ6a8hU5q7f8iuZ3/CdS7TnytDkOmvK1O6G9oZBuLx
D7tOZcr/9pT9bZl9ZvinXucyDYNMv0qmdL08Z397yT7z514HmYJMQaYgU5ApyBRkCjIFmYJM
QaYgU5ApyBRkCjIFmYJMQaYgU5ApyBRkCjIFmYJMQaYgU5Dpt12n/+pkefsXXKcyFf/2Z18H
mYJMf4xMr9nfStlnhn/wdYqUecuuyzuuc5n+8Wf+3ddBpmq2SrrZf1e/eJ3K9F995t99HWQK
MgWZgkxBpiBTkCnIFGQKMgWZgkxBpiBTkCnIFGQKMgWZgkxBpiBTkCnIFGQKMgWZgkxBJn+9
zq5r2fXwN13nMg3/pWf83tdBpiDTb7tOMRDv2XVrx3Uu0z/+zG+57mbX6R78+U9f5zL9a8/4
va//d8v0Kbuebv7by9bPP3+dyvSvPuP3vg4yBZmCTEGmIFOQKcgUZAoyBZmCTEGmIFOQKcgU
ZAoyBZmCTEGmIFOQKcgUZAoyBZmCTEGmv4ZMae7+c3Z98Qdc5zL9sb8RZAoy/bPXs+w6xUDs
/9PXuUy/5jvl7Dr99X6GTfvjrlOZ/ujf+OvIlP73MLt+/Ddc5zL9e38zyBRkCjIFmYJMQaYg
U5ApyBRkCjIFmYJMQaYgU5ApyBRkCjIFmYJMQaYgU5ApyBRkCjIFmf63y/SSfSbN3R/9ade5
TH+uDEGmv6JMlew6/dcgw0T8cdepTIMMm3ac/a2UfebPvQ4y/dfXFciUzuJH/O3Pvg4yBZmC
TEGmIFOQKcgUZAoyBZmCTEGmIFOQKcgUZAoyBZmCTEGmIFOQKcgUZAoyBZmCTEGmINOvu46z
/H0t+2+aDdbrVKbi3/7s6yBTkOn3l2m4+Vuc/a2WfeaPu25l1/PNVfKL17lM//gz/+7rv7ZM
1ey6m12v/uF1LtPqN33nj74OMgWZgkxBpiBTkCnIFGQKMgWZgkxBpiBTkCnIFGQKMgWZgkxB
piBTkCnIFGQKMgWZgkxBpiBT9GGU4QVq2fXwn7hOZfot30l7Of3tw8cP4w+zD88fbj88fXjd
/Pv1w83mX3/f3DnfSHX74eHD6ea/L5v/XX2429wbfbjc/G2++dffP5Sy7//Xn8ufdflh/aue
9Y8/97cPF79SrotfIdfFr5Tr4lfIlY7k7ebqYfPXu828Xm7G8tLdST4sss8+bD57l/3N/uU/
Piw3///9w//98J8fPm/+l37il57W2vztevPpNaTTvxSf3Np89++bOb/78La5rmf//3Ez3zeb
95ht/vuQ/Xdbxvx7f/vQ2/ztHm+oV+fZarncPOt1c/3JzZ/+zX8mX1GlD/9n878D+RxXGr8V
bX47f++bzTtxXfzyJ/RX/tG3d93/22YXPGz+8rr5zN+zfy83/3vc7MyH7Jt6l5+9+Iefvcg+
69fepRt5L8v23/+GtbX92eLf0/l428zA1ebq+UP/w9fNm6Uz8pStxxd887/61N+ytbsya+w/
PvxwI/y++eRNthY7Gz3x/zafLW/+/R+bz6VP/QF5Xtx6PdzM/pFbt3nHrMHmU+XNv7qb/z1/
2Nv89XTzlMZGsvnmvy+bf+f3h5v/HWUIwf7mTZMMMRhtVuQwu5+uyOrmLdLv77n78w8nm7vp
83PtWdvImN7v4H5383/97H5189lUK3oZSptvtLPPNDf/HmafSTYrPX1GKsNlxuGV3u9v5rab
3Y82n/W/8X0jdz+TMUVb+Xc83vw7l3GVyZneb2zu5O8QbZ7m33HkZExlyp/Rd++Zypr/xt3m
M43sGf2NjD0n44/sN9JnnOEd6ptx8t9f4zcON797uPWO73j+++Z6z83D1L1D8uGLGaf+5jfy
9xxsRsf/xkv2G+n9NWRoZ5/Ox3qZzVUqwyc3DvPNt4f4jXM8f5rhntL7KfJp5GSsYxyvN9ef
MU69zef9emhn75H+xrfN3/Kxrrv3WGUznP5GJcOerjbvms/Vo7ufalE/l6XNr+cy9jbrte/W
Uwf3x06GHMHqn98343SL90zXS8/9xj3W7PfNnc9uHGvuN6JMs+bfb7q5SNfL4+YX83c8xTtU
sWfSVeqf38Y89Nw75OOUuHFKP5NgLt6xL3p4RrzRCP43XiFDf3PdlzXr58p/P13T/vs/IcMV
xrG+GQO/5seZTH5flTEO7c0qytdDvHmeX7Nz7P365tqvh3PcL2O9cF/FG/3j77cgQ7qmx25f
TnG/vnlmG+PU2cjpf2ONfTHefDvfN4PMVsrfY433fHK/EWVrx6+HK4zTJ+y7/kZzDN39BN8/
2uiy/B1bmb2X//7UrKczt+ZSGcpuLqrZ3s3vD7L5zOeyhD1xgHFeY646myf13DssN/fzcfji
3jFdWS3o4GOslaG7n8o0z3Z01z3jTPaVn4vm5n9Dtx66eM/zD5F7h1aGRs3H4QUyXuEdks3f
xu77PXz/m+inmpun9H6+nq6cDhtiLlpGN+Qyft2hG+JsvPNxaLp3iLL17ed6ABkqeMe6O8tW
5vltJ2O+nhobGQZ4T/+ZZzwjdnORPuMzxuEY66Hn5jqVMT1L8rn+ijVdhZ6PN+Ph1/Ql1mtr
86t+nBcYp1wPx9j7Q7fm4s3z/TPSs+DQ6Sd/Zibu/l72Div3G73Nb/Tcb3zC/UjO5Lnb17pn
mrKe0k93sV5a2XtWsrUyh/5ZYq5eoYdH0E+xu5+u2TrG8QnrpbvRocOtvT+WcaZd8cPsuxvI
MJCz4Auecbd5RsPJMHf7Jtn8sp/rR+ivPuyCJNv7z07/DJ3+izGXkayFc7de/b6bYxxeMA4D
/EZ7Mw4TN1e3eMZK9sQS6+EQ3/+KdzzZjE7Pradb3D/A86tO/60yS0zHqeZ+Y555rX7Nd3De
VaHna3JmX2EcXzd/83ufc7GU887bPm23r1fZDHI95t/P11O6hlTHXWFvt817lDM9658xdWdB
+htT6Le1nDWRrDd/nr6KHvfjmGDfx5u/+HGqOLbDfF91oT9Sq8aP49qd65HDfecyvEG/DeTM
7mLN30GGO+jxk+wzfl/671+5d/B2ZgVyNqBfPrmxTnVchPXQxHpaQP+kZ8lA7Mj8N75kT8vP
qhfsmSn29Q1s6S6+X3VRCuoP/4yWrNkLzGUZ6y1y45D+xjtkjLAvE3w/3qxAP5dD6I6B2BW0
pVM7IMG+a232sR/LODszcxvLnxWdzfNGbq4amOsZ9E8VOjC1AWnL0h7vYi38hAxT6PFuZjvk
z+8V9NMIOqy1kSN/z7LocT8ODfxGIjbeGfZEuu+8/mpBxm+QoQpbOd5Yr/7+D1lPc6wnq8P6
2Dep1zd277kPGc+xpmtyJk8xDuPN/bZbbzP4FFU8vwHfq+neYZU9Ox+nzg470c/FCO/Rw2+k
Z6rX0ydyXkVY894+ijej49f8LezxyNkm5WyV+3eMjJ2ZbMbB76sDsSNHTsaWnIeDzS7M9XDb
yZhKW4GMJdHBfi5T32nsxmEEPV6V9crzdGL23S3GqS9zOcN7PG/WU9vNVQR7+17WrNcdqW7o
OhlqsCMT6KcedGTV6Ya9zN5fyL5LRM9eQ4aSO0vm2dsPsWb9Ozy4Z6QyPMKWnWGuDnCWDOQ8
/SzvSP01h90wxHpKnzHBWNcxV9XN6Pn3LLln5BFcf3+N9cZ91xRf+xveoY5zgjJWxbdqyDhF
Mg7VzEZ7NmOd+z7qdzy7cfJnTYT39OdAJZuhIdY899UZZKBv1sHvx5un5nbms1v3fu/XnG2S
fuYM6+Wz00+pndjFvvmI+8dyVrSgg6l/Zi4ekb7jBfzkC/EZ1G+py3wneEZbbFWeV1wPF7AT
81h8/g77GOcO9lUC/ZTqDj8Gh1hvjc04eR/0k9l3Mcahna2u/Dd030XYNy+QYSJ+tL9fR2zH
2wWVbA4WsJ9eEPv5DN3waOxMv2/ScahgnCaQseN0aHEc/b6pZlHxXEb6TiXRb9TjMcaROtbH
PFIZG+a8e8d7dqBnqxu5avBBvQ3WEf/tBuvpFb8R40ytOvso950WsHUfnS1dFb/o0u1LxguG
2Lu0j1aIe1BH1vCMGPsuzjSm9yn895fQsYzbJG495rGjGPMQ4ZyoGDvzCf5ZE35wJPbRUM67
yL1nfmb7cfB6vIY4XVX8tzX0WxqD82v+AmthJPGneXYC+NgO1+RXjHUj81Hy36AOvIQeT23l
kZGh4qpoDxE38eNwgLUSY67pq8eIZx45Hce9XynY9BXxfeYZW/kIZ6YfJ8b5arCfUiub56G3
8WLs/SRbr/k83Lu14PX4EHN1gLGsQYa6xArPIGPVrZecUd3f7xrf6NDZJhFswDVk5HnHmEi6
g3M97mPHEWJgEeZyLH7senOV7+059vYp7K8F7KNYbOUS9M+zPL+Fd3iAjA2ne/L11JP3+IJn
PGAc+lhPqUamH0t/fwo79F1sNK8jmxIvWOD7nyVm0oVtNDZxlZ6Jqfr4OO2Ce/gdEfR4snkG
/Tu/9/uQIfW9/DhPxRcf4h24nrrOrvD6KcKa/iLxAL+3+8iX+NhNbjescd7RxxxKvEFtGz9X
FTy/DR1cR+w63rxfvu9o04+RyxjiM37NfoUMNfERP+P7S7ErXty+zOMNR86H9XmKHvyWRM7L
LzJO9DHLzi/pIOZAO9LLcAAZFlgPJxinRPJOep51ob8izPVXiRtzT1XNevqBcWiIr/4GHXcs
9lMZZ8UM6+Un1nRqr/nY0CPG6UXyLYw1XsNWbrlx9HG6Fdb9k8TZ/L4auLhLOk5lvAPXdFPe
4RI2/xv0eB/x8ziby/z+ifhutL9i5BFsbLi5uev3xVT0/Ah+y4tbk5Hz93P7h2fJEu9IO/UN
9ngLtnAsvtVnd57m4+RjCmUX98vH6QTzneppPxcr3B/BJ4gk9jPAO9zAHk/E/lpiHKs40yPo
hnQM1S6obOaijxjXGHkE2tveP4vkLKlgvUywnnrQ4349edvF24BDM05+36/EfmLsRe3pb9Av
sfOT0/e4wb67ljOX7zDDermQOFwFdmQiOQKulRe8Y2TyUkeImapdcCa5WH/WpH6H963u8Bsd
nLnqQx5L3mmFceZcf4Qd6/eEz3OuIAP93BXilV2xdT9iTb5jvaTR4gn8Py/jT+yrCLk37+ur
T5BqrBJs5Ufjt1yIneht/jw37/3YGHGRCydDnNkeXkeOoDtmOGtKWC/7xtcfm/OykmEHYokX
dJEDTD+dII/JeABjgcwTtCBDX/J/DfxGH+9wgr2fWix+343FTl3C9ikbv+UH1pyPb3vfJx+n
V8mnTOFrX2JPHImdytg0bZMe8ghNyUsd4h1OjP2UOHt65fwon2ugDfaINX2K99zHWTQQ+6eM
7zN+XoMvnr5fDft2jdjSED7DlbHH78Xfp+/UwntWEOtruzM598W5HngW8Txr7/B7ajgnks3o
8Uxeyzg1JOawkH3F82iGM/eH2Ef+rCGOIhIf8hlxmbbYmW8GS9JG/s+fd+eFeAH10wvW9BLv
+YZxrIkNxzP1GXZoCz5HGmNjXNfviRhroZrZT89uz+h6SvNrfTzD/0YFMlbxHh7DsOfWJO0n
r78Y27nYij3n+5preog908Jc9+G3aC4jynKt3tZtiP/FvNSFyTlfOftoLT6ol+Fa9Jtfj7k+
zt/hHs/fk3HKbdXhlg3XxFzFLj5eNmtyJZiZJcaxht+gjm1irmPBs/yU+FQZeYRTs++usKbb
ghVZ4Lz7Kvqrhr0dQYY7xHbabhw83oVnVQK7wMu4h/vHJt9SdWdqOdOM/j0+ynphbqsrvpc/
97vZfOUyVvGOn4Ch6GX4tvz+C+ahij1Rhe+WIh00nrmHNU2fIMpifd4uWEGHLmHz1/Geb/Bb
EuCb8jzCsztzGduZGju1swNf0AXOItfDzy7HxzjbBfTPBDLsIX/XkjOZfjAxDi3ENBQf1TG+
utfRh+a8ewHWw+fN83yJf493wTcRC/IuZ+4CMfoyxpk5xD7eoSnYJMrocUX5OMWSM6b/lWAu
IrHxBibu23d2wYv5jSuHTYqh5/n8T5DhFbZRC2dydaPfdN/9EAzVHDmhPp6Rxn76bl/NsW+I
wfqC70eCgXgUv2UBbGUL8zDHPFxL3Je2g8+9Hzn9McRZcSEYLa9ju7g/cLHAPCdN7BFjqkvM
ZSw5J+b2aZ+Njd+ywJru4T0TyQl9x1ymfJJ9xOkYM507zF/s7Ezq4Byn4c/sHval5nIbJi9V
dXEPnxd/drmIEfCZK8kb+bm6hh/cQXw7ltzYAO9Yx/2qwzhU3FnUgN/jf39YiBfQl2bMdSH2
zRD7hrnYJ4mvE7P3YvRbETNYd3iXVZb/8zJ+FD84z3v3JS+eP2OC8yy1hf15NxE8ygr2EXPS
tAvG8MX1rBpJ7Ifv0MI8lM16OoEt25Qc4j70yxDnXaoD/b68lrzTwsWvToAliZ0NV3FRK38W
zQy2yedBFxIvUFzNLWyPJdZDipYam7xUvu/8XAxEN9QFp8o9w/hSV+zYEXRHBXZsGXE6i/05
gS+tGK0pbIsmzuTE5RH2jE9xgpxSlMU8np39xHjCDOvxO8bxoqCfXjDWKzlTh25vdwQ/fipY
Dm8XtAXDNdqRi62Kn93Dmr7FWmg7HzTXX7rvlhgHxujVb6lCRzYwTtXNSmdeal3AHabjeIc9
8wx7vIZ3UD1/VMgHRxiHksx3BB+xi73bxv1L6K869kTkZNxzMozdeptiLZxAxhae3wE+M3L4
J49hiCRGPxOMQw32j7fpE+cH53ufuTO/twc4c6uZHelxshHOqi6+PxGfRO3MOuKROdbD24Ej
iWH5uWCsb433ZDzU57TzM3mIvd/C/R7WtOZrVpKr1fj4J2DMm5Lbp524wv06dKzH4Xs83Wc3
zowLLyTfu0Ie9QL3aRcMTF6qIfFM+rlTxOmqgrN4FF/d66f0yWdurkvwKS4xlyeY60jiBfeC
7yzj+YcmThdDf/DMjTKJGK/s4z2Zg/Qy7mFftcTHfMZcfsee6Igd+lXs/XkBnzmEH0rsEPUL
fel3wQ55Gy9GXCaR/F6CcWwDG+kx8nsOf9AGzp4xEY0XzHGm0ubPMe7ezyXukPqntoVxJyan
7LDb3kel/0iMe1Vi14rDaGSnE+2nKxPDzz0MYoYVH+79jgr8vzl0xynsq7rojiuc+Q9yll04
jEXk8sH+GZcY6xYwVJHUVcxxZnZcPricxfH8mt1DPKEDvyR29Su+NuUQ7+jn8hG/P3LxBI+n
I17lGHmpMWSMJec8kPxehPzbDPEj+hQvgiW5wDt+wTsuYGcmgoU7NfvuBTqyCx3o977NIcYS
c7iXuC+xSayhuYNdQZ+hL/rtHPdXgsPQfZf7iB1nH9Hv4Hqi/3aA9VbH3tdzvyH5XuKfFuJj
Enc4RP1L1/h3D1izaVx3YmLP3k/dA2Zmgpirn4sfmIs2YmRVwVkMcT9GvsX76hWHRUzED55j
PTTFZxjiTH2BfjqU3P4ctUxTsVP99w8lbz7DeXqEufouMV2eE51C3HcIXU+74EjwSzHWA/3Y
geCBR/C1aWc2IcO5YE2WYsP5dyyb9dRBPDHH9D27eMEIeXGuhy9y3tEH5Tsk4uuPgJe7gM9x
DRmuYGf2JBfyzdjj+wYzMzK1APkziNFiHc+14OFG8BmIXapB/ySSy5gj/sQcwaEZpwb0UyI5
QtZ91YDTqEodzyPshibsnxyjRfzUIWL0I+T+d+XEl/j9uqkDUr+kAhmIy5nA/qm52PUqi0L6
7z9BTzcxzrmOfHa+mc+TNiSXSxuwYXAYscT5b/AM4seJLcpjrh7D5W24E8RFEsFNv8CO7ElM
tYLvH2JfnyA/WHUy1WB7MB7JHOJPkw/xZ2YLZ+Y2FmSeYZL9ejzH9/uiQ8uCXfL310Y/nYhN
f4D33Ie9PcBcJVm888hh2EeY6xfYT1X8Row13zdYOP/8ruTWIsSvroz99O5stNwPHm3VhM7E
RmPOpiU23AK5/Tn25UpqmUbAYNHHZN58bfy7GP5VIviCT1LHQwzVO3RgG+utITlp5jo+Ch6l
m9US2HxyFWdNFXnOGHVlHYd7XkAP17BmV3Jus16Be7+Ece6LjC3E6J9k3zJuM4PdMBGfQfGZ
VcGIVrHvGpAhQd47kVrsW8GxzmBnvuIdXqGDOxLX3ZNY4Qg10hF07JOJj98JDox430fB2sbA
Z7Ju7BV6+l5y+xewj47w/Bn0eF/Owx8Y51Pjt0TIjeV+bMfNxQh4kjLszBs8YynjeJHhWNN3
4FwRX874VJKtXZ5VCfC+Q5O/Y+3/EDWAc8gwhwwtg6cbChYtH8dDiZvM3TgnklP6bmrq/Z5g
TPbU6Keq1GV8lNgz7SfaRz3Ex0vYN13xrajHp9DBbbGfnsXWXgCvV8K++272XQOfIb4gEhzr
SOoyutBP91gvHxGTjRDXjUyeYYG5rrhxVP11Wah7HWJN/xScxQoYdWLQT3F/gvqWpsRUH6Dn
33Df4lxZFxtJvfoQGHr179YYp8j5Z6vMOqSeZu6rgrOgJLHCIeqkWW/Os+oa78ga6arU312a
fZfWak/dONxIjGqBM7eEuThDDI2xm9jh5XxdWcfFClewTVhjQ3u8gfVaF1zPs7ELylLPNIev
/iy5VvrBFei4d7HXmSddGR3p74+g54d4fg/PbxvcYR1YszyX6nMVC/iYL3jGGd7zWvxg6q+f
4hstYAuXse9ucB4mgvlbAqffNfngj8AndQQTM4f+YN77xPFA5D6o118nkgsZYhzJE3EvmJlH
qRnz++6+YI8zvnQFGa9gb7dd3nuV/YZ/BuvOGhJvIGdHDFs3QR7U4/Q9hsLrryH0Y83o8ZWs
lzJkrBj/rIG4y2Crruy72Mot+MnkefgidflLdxblvpvHdsdZ7NrvO9ZcPUoN4Ah+SQnrgbHp
puAGL/Cep2LLxvDV5+JH+3cYCcb0AvGpG4Njpb2d2stT8Kew3oDjsJL4kd8TE2CHEsRNPH48
z0HGqEVaFeoVtvlVUv3ShS/OegTi4abIZWg+JgbGijZeS2oqmNfiedeSvDnjwsQbXxn9VEWe
oI69n0jN1rGb7zni396P9fglYrjoW13i/k/hPnnBWdaWHOPC1AdXYKuWJN7IWiWf20+khu8H
9E+E3JfWAUWin8gptBQdXMwzrLLZ0bzUHvZmA7ZwXtPla0MUYzUUG64DjNVn2DYD6Hl//4fJ
D/YNvjOv8YlN3cbFDrzcV7EDmc+9ASfHPXynBL5Xft75XIdydvg1XZEzd4R4aYTzdGH2XUls
/rLhYbB8O1GGP+i5ufgOHfkovjrPqi/CHaBxuoHUg9pcCe3MEepwiNthXRnPzO9Yb2sTm/br
4VFyOjHsUNpfQ6nFJP6A+/az8YObzreZZzUyPdRLeR15gPXSxVmgecquxDOnkgvxc3UDGRsS
KzyW2JDa433J779ITsfHGzvIa+c4+mdn8y+wHkq4v5bc/gg1OKzrOBR8OXkghjhPvxn99A1r
siYxBXIsfEf+Lpb40WeTi/XjPMWaHW5m5goYic/uLKlAN5QxTzNZT8RBpGP9Q2KexLsx934l
9VIrwVd6u2AmGFTiB1pYj6zr6GHfdgRPtzDj9Cq5iAr0eISxHovfUjIxj+J6aSIWWJU8aBNn
UVfwLHMT12kLnm6GGP1EnkF7fCb7irUlWlc2Qozej/OdsW2GW3X5bcmlRJiHjtFPfakHn5k1
z73LnLW1hfdMPecJcIk2B7BCHJD1nrSVm4KzZ9zE84mxZv3dxFxt7PhaYs+U0eIwfIytbPzg
Ixf7Jq8R88F3xg8+F0zeCmP5CeNQMxwtQ7H5jwyOItexU+hxxl1WhVolb6f6c2Rl6s0ZHzoU
H3QFe3pq/L+jrRj+HD4D43CHUrtLX/0J3/+JtRJhPae4RsU/3QjGfGVqjTx+kzixR/glb1IH
Tfz4C/YMbelI6j7Ia7QUu0N5Q5pSW9veYR91gBOLpa4sllggbeETGYc5cDvkoGqL78b6PM7T
tVlPkdRDvUBPE0O1kFwG9XBNYqbEkK5MjtLnW9bIu5PTrI9xuna4RebvfE7mWJ7B+pULnEdl
2CY/xF6fC7aIWDfeX+2ojSsLH2IkGAnVT1OcV3XEMxOXy8ifsYCejoBtvJe6jRFiPxeC8drm
ZIxEf0V4hwfjB7dFfzzJmVrkhsvPw22+sBZiGtUszvdcqGE+kbNqgOcPBZ8whW6w/CrkC6tJ
LeNXqRenj9nagQH9jL1PLolIch1rh0vM94xf0+dbeDzixHzsuC82+xqxvpLUWddR6zjCXA5h
C3+ScYgRU32B7jjH/SPJu7NeqmfiKjFifbHwE9QwTiXsyz74fDQH2RbeNdZTLSWPSp+BHAqH
wqehODH1Y0+w776ghjmRWkjWmy8l7vK4ow5xhDxB39UZ5f6hf8ePOLNZzxm7PIL/zIXgJIiN
3BfcM2tkiIdj3cYcazYp1MdcubqMYu2bzf99M3am2j/MOV/Dnm4Jn08f66mD92wK9vpW6lpp
28wNt+6ROavIl1jObDlbBzSU2o6x4cjbc7txD3X1E9E/z8C7MA7nf2Mqtq63XVqyb0uCd9Fx
agjnWFV4GvyaZ+1aIv4+9dNA6qUGUg8Vw77qYu/fCr6AvlerwGvEGD3xT8RwnhiOl74bB85F
BF/8FOPYBd9PJJxnXYn9MO/+jHGKDX58IOvpXXDNrIl4BBfzkfgExKvwzJ5LbIhxXeYRjqQm
nnxjEfyerrGfVo6rNM//j4z+2DPclVWcd7Gz0fYcH1hifKtydu2/v4813wG/imJNjg1/gXK3
PWLNdpztkftOY+Ci/Zk8lJos+qhfBVvJ+6w3uJTa37iwL9UP7pi6rtzG68l5xDxle8vfZ/3w
Z6kPZm3cT+G81lrLoXDodVDL1BB8wYXUrpGHhrnUmpmLI+CafXy7K3ref/8RZ0lb6skvZD0y
h/mIs+i8EH9aF/yOlatH8Dgvbzd05ayZYBwHkreKME5Nwfwxf7fCeXdl6rAbwp+5Ek5pza0T
jzvdwl+SH6orHHhHcp/j/Cg1yqyDHAG/WYK9fmjOu33J6XDvkvv2BHMxkLoNYgInEjMtw2/5
jj0zx/fJv1kVXpG2iWdWTd1EtaCnc5z9cMt2WQhmZmWw11fOj2Yes4b1whjaFfRTX2IeT2Y9
nQsWrSJ8qlxPEXhIK5jrrmBimL/jWUE/eig1hMQurYVbTuOZTcFfPmOs72DzN6RGsIt9txT+
FXI5N4VLhzlK2qnXUifkzwniDhPEVbz9xL1L/JPFT7ZNbqyMmEfF4Juq8M20prQkdbORiTV2
TA7T208t7KuG1IaMJGfdg31TAx6Y+G/WfXBN3wq/Uwnj8Fn2DHkAK5vzIZ/LZoHXiHuzjPPu
SXA7zFW08Bslw0OzzbM12OKoiuDrrxyuuuPypKqf+tLHoSU5ZfKCLHfwFZ5v8bKl6+VY4sZz
8LQ/wj5jLnaEeGYLvEZV1L16PmiNV5J/3M/VgZypc+HSYeyH3LsXwpFeRb0Ua5GYv3vYWo9e
j0dSv1IcB+XcyM+r5wKWto/cWlVqsm6k1qkMH/SzcJ+MBEPKOiLVTyOsuYb0ouhKvFProIfI
v23na3rA/Gkd4lBi2+SFLEktk+qngXDY0Qd8kDO5jGfsS35Pc7GTrXjCV9w/QT4nEtvnUXwG
8r59MX7wseiPCp5Rl9paxm2ZM2ob+8jvu5pgYsjzwO/X8I6MFzSNH+xra8vmvFrKviO2qG7q
xhJwqPs1+wn+3zliFi3BZveMrez5WHnWHJr11MFYNjCWGiucSc6njDV/J5xAC/wG62POJa5C
fpWa4F1q8g4aH18iBlbBmvyG92yLvUzs9a2rr8trIf16jCSuQmz2EOcEa5luzb7rg2PPxjNH
gm0cmzPT43Y+b9mqe4azo13AuHuuL58D8DYiuVMOJOZh4+MR9Oyx5JQj8BVO8Z6foIePhFtp
KvybxHp4++hEcox9U+udgCvMr4XEnHfk2qqJ7/RTcF4+9tMVfOVXzOWh+MnUT8RgTaBbmlKD
w1zHm9QHc83muBpyJXMuS+BbpY13inxMW2oAz0zeqgF7fGRyPrnP4LFNfak1SEz+bg49zry5
1nTdCP8c+cObkv8bFfAsOfabNTwx/B7ix9cYR61TzHXkcAsjOpAa4xb2RVP47sntzRg8eUZP
t3oPeP47z7EwRy6E7xCZeEENudRY6qVasp6irZ4eiYuBVRwPBHn8/Hr8DIzEPuyztvDWnkhv
A62jjqRWaCi1SAvEVVj/cib8KWuJXY8NP0vFcTGfISc0MPx3ew4DkYDLeQguesVn3gpWY2bO
TB+T0N4Boy3c4BD6J5HYz1Dq6+IdPgV5Q64KdRvKT+c/05Ac4IVwvbP2jdzej7i/kv4HfhxP
BGP6KNxzXE/MvcUmnnko9vYL1uQ93vMB/t8JeB5i6c/SlbrXuXAuMq5LPPBU+O+Im46lTjES
+2YpmL0F6n+XuE8b7A7x7yrqyXObv8hfPpDvM+a6FGw3eSS+mvOuIniSl0KvHM9L1ICvfoqa
dsY8iEWjfTWQ78dbGNKq5ABsfLwj9tNC+MCYF+f9AfzgSHRszeAWnw2mJs/lDkxdiM2dJcLr
fWnGiTx7A8FIrYUXknyFtKe/S66DMQlyVVzJmc6YK/GfVeErU3s8cnagza/twVbtiZ9L3+hc
8sWM3XyWWqeFxMgGBpOjXPU557U/a+w4/RAbi77TV+NX9MFBNZQ90XG+eLF+r5xpf9rbzPmw
lok9ZsbmvKtJfctMYvSs5SZ+knxiB9g3beAwqqI7niUHyZxQdwtTE4FbnPzjWnPVN3mlsuNV
K3LD9SS3pVwSC1lPI8Ha+t5QsXDhaL74yPTY8jzIxD7Od9T2dwXzMjK8jx4jwVrvW8GKKL6c
3Ch+rm6En4Uy/jD5YOIKT8QPruM3FsIPtcQ4jAX/rTpW8ZfPht9Jc62x83sUY+r3XRm5r77k
hMjZQf/sQngfI7GV/Zq/l55o5BllHqGF9dYSbgLGhmz8abjVz6ds+gAuBAvCeOWrxCP9O5yI
D0ks3JvEE8jrtt6Kwfm4CjkVbw2PervA9xwLD1YC3cA6xlj6RAzgw8ZyDnTFhiSfBnv5LLd4
aBroc6N8hr7HguJQx1u8kccS1+V515e+I2twznYh473px6H4TOJqzgTTR57jqXAEs06aPRtZ
PzwSvgzyA9M3u5OeR+QOJz7z1OinB+iXFnj28pgG+042wJEwFF6QDjCknuu0YvijrjDXDfQE
Uc7ZZ8OnsR1XWUvcgxjRCGfFpeDlGONiPWciOUT2b1kaHOuRy1MQn8D+CJUCby1jL+xN+SJ4
X+0/NZS+SMU+gDXBzLyI30OcbBd1ZVXJrSl/5gBngdZa/5QzsyUcwqyvY/3cCrm1MfZdSdYT
c/ddiQUQO1kr1Ld4GU5g/7RkPdDfZ+4+knxuJDKuxc8dCn8B64cbhb6VijEdGVx0D3o0NnVf
sXDnjgRfUOSd1Z5EJ4a/19YR2f5VQ4PvHKF2V8+7N8npdM04bfcyJN8YayG/Yxw7UpubmLx5
HzUXQ9Ry11B3q+spPcV6W31uZuLnLgt93fx6a6PX6navsANZT3NjS3dMfCpnLB2Cy0L94HvY
iTXxU8kVfyp4lO6OXqsV4WMtYa6qppcPz+SJcD37uPHa1Lcw1kdMHvGZjLFr3UVHMH/MEzAu
w5r4WGKqNekX5HV0LHi8JxMfP5Hc2FBy61zTxICSF3slfb3XOPcpw1DsefK5Est2bGLfGs9c
Yj6XwhlLzDHzvV92xOBTPukp8Lz0YanHyWc/FO4ltSGL9QjEWTRgByoG1NfVx9CR7HXxQ2Kq
xMG2wPN3JjVbkXDIsA+X8v3sGdzhwJz7uf823+rtlGM9jpyMiokZmRi/5nTIG7lytZJHqEfv
b/XQsvV3F9I3hDxXrCllLLAq3EoT5DK+wsaru1wqa973TB6063BmeR2kH+eawat0gcuJHDel
9ec7Lu9kOfE70seUudS7HTwRdWDkY8dhXHE18TZfk/PjKT/dvdQaPeJMfTfYo8ZW/i2BjCn/
wRt4HDzO/lx4H9ewY238iTiNvvCPT4GfnEnftTl4+tgHZyo1owv08GMscWD6dCWwAftb/Tl7
iEWmvswE8XM9767EjmxBB95hLvekRrBSqIv12MbDQh+bquQAiGE/Eb4N7feqOLGGPIOcY0fS
n4W4nWSrpnSOPqe2b0CC80774LxJbox9KWcYg7iw7xi/Zm7sDXtXe13QRltIbGgtdftDgx/w
dSF9U0uQcxYpT3xb4pmMi5Bz7Bve4wTnWSx796PwpnXdmta61p6ch6xTfN+sPh/vHEmfrwk4
iXL+TN8rZwWMwhy/cSF5J3LFrwzHJ8/cvulZu3J4Xs+nMYTvxVqAvvC1rqUuvyq2xRS1aVPM
ZVW4SZrSg4E9ROlHTySHSE7HmelX5nuFsWcRY40jYxdcSB0P911JYn3ky5hDP52aHll92AV9
wynkcx1jZ7tcSE9H7eWj/JnkPzkWHchxmAlfaxV2g/f/uhJPSASzvJB9NxTfqsj/1AWuugre
/2L9yQn2ptYR1qRXBXGDPwQnTxlqsAtYT94SjnXq8Uu5b+tepzIX5FBYS5xubHrPKWe19nWL
hRv8VMaB+Kd9g90u1grEBfz4F5y5sXDjNk2PBcZ2Blux55mpz+si9+bfYSF1jMzfzQ1vW1/W
U0n8de595hgfhfeDdffaS9WfuWfSc415hrnBfhOL8hn9g8eoB9V915UaPWKSySXBekz2+UvE
hhua3rsD2Px+Te8jD9HFOEdSw1w3dWV1qQs7EAzoegs3GAnOIpKa1NYO7rhn4XOdCYe65rUa
iHl4v2XP7LuW1Hw+Ik95If4b+cK64B4hX8a+9AG8MHPVAU7Vy/giGFHqFl1P5AHV2EsF6yFx
NcplxPEqjgd5D3bi2Ojx3EaMC/zkljeJtZgxbOH0qRrP7EqugXbBBWKB5OjsSs+iuXB4chzJ
M9oXLq/1Dh+0Ilheix+fGm62DuyCpFALoDmfnvDTzfH9E9Pn/R092v05wBqenvDhE3fYMP7d
d8ljct81duyrPuYyFnz5kdhwF4W52nP2dgNn7mCLz/XQ2E9N4Ym5FQ4E5u8ucJ7NJI8Qo5cO
838rwYgSa8v6lz3hRlkg7lIB9rtr8ndr6cnB/nR1qUNk7Jjc4Ps7OGLUp3gEN+9S8FEV6Le6
1FvFph8QezV/lfXCPEBZePqY+1pITdYE+RbW17H+d4V9/QNnGfHC2lPt3cQz7yWORh/wxmA9
GugDoZxBR4W6Dz1TJ7LviK9a7bBtXk18vCmcY1fSK5V9SRgzbUvdxmirDjGWulbySdeF46oj
PO1rWfOTnby17B0wAD9dInHdK+FkfIENdiv48hgYePpeVWNvJ6Y3iuVynm7hVfw4fJN8Ls+K
F6n9r0P/LIDFrWFfXUut5Uh6zo5Q988+8TF4/i7ghx8YPR5JP58lZDzGXL0ITpXcSdrvfgQu
ieWO/ngL2Ot9wXB9wv2vpt8G4xpViXtcC6/a0PSwsjh6nrm2t8oLYtMNydcQB/vZYP44lzpO
bYmzzQ0HOueKWBGtYzwyfM/5OTCEL18rcAznvLcTcKr57w8MT1Z6Ek4N13KuX8gxxd5xsfjS
HkfWkH4+NfxGX+J4xMhPDX9UA/XmI+AXVD8tRX9E0LMNwy3ZRj0V7aMq8laaD56YXhkVx+h9
CK7TwRZmsGL638WS5+Rc1aCnGdOoCgarZHqi+XGgffUsfNFlg6e7Mv0W83zzcKsf0J7rj8n4
tvI/XRX6t5ygb5LnH684lIqPNRY5G21NV1d4asbSj1r57Ovih5aELzVGPoU68kFq29aFmgmP
W7xyvhPrpVo496tSM6Y8EkNgKzX+9CBcELMCf6/Ng5KfV7lLVsL7WENMdiI9rrTH6FiwA74W
KpL4eFUwwaw3/yacrmXBuNclJ+TzJS2c2W/C00detprUMzBG5vftCXKxUYEPY44+7ycSI3uT
OmnWIdKH/Ci8/mvp0T6W3nUdF0MbocZmbjAUzw5XtDD9EWi/tKS3rsehDiR335ScD+tbiKU9
kHqoOXoWkavrUmJDI8SNp9IPVu3xOvJ3TelF3zZ5yjbqnWxP7Irp4deVmjDmQn5In3mOIzlC
3x32m/0U6b/VEP/me7JXIfOc96YOkbEhYkXIvzkUfkzlI2sAjzcq2OPscdUuYNSjbC6e0cc9
QS5jKDUTfl8SgzU1fvARYtd94On8vi0L9nsldqZyeL5jLNmHtIYYVpzZwh7D5WOBVReT9Zga
[truncated: 883,218 more chars]
