# Supplementary material for: Method for the Isolation of “RNA-seq-Quality” RNA from Human Intervertebral Discs after Mortar and Pestle Homogenization
Source: Cells. 2022 Nov 11;11(22):3578. doi: 10.3390/cells11223578 (PMC9688557; doi:10.3390/cells11223578)
Supplement: Supplementary file 1 [file cells-11-03578-s001.zip › File S1/K_N.xad]

<?xml version="1.0" encoding="UTF-8"?>
<!--Do not edit this comment tag:788956de-4f1b-46aa-8271-1048a2120d9f:10:㘳㔲㐵䐴䘵䄰㐱ㅄ㙁䍂䕅䄴䕆ぁ㈸ㄷ:㑄䐱䌸㥄䘸〰㉂㐰㥅〸㤰㠹䍅㡆㈴䔷-->
<!--Do not edit this preview infomation:368699c4-0f05-457b-afce-daa16d5dd037:gLUBADwAPwB4AG0AbAAgAHYAZQByAHMAaQBvAG4APQAiADEALgAwACIAPwA+AA0ACgA8AFAA
cgBlAHYAaQBlAHcAPgA8AFQAaQB0AGwAZQA+AEUAdQBrAGEAcgB5AG8AdABlACAAVABvAHQA
YQBsACAAUgBOAEEAIABQAGkAYwBvADwALwBUAGkAdABsAGUAPgA8AEMAaABpAHAASQBuAGYA
bwA+ADwAVABhAGIAbABlAD4APABOAGEAbQBlAD4AQwBoAGkAcAAgAEkAbgBmAG8AcgBtAGEA
dABpAG8AbgA8AC8ATgBhAG0AZQA+ADwAUgBvAHcAcwA+ADwAUgBvAHcAPgA8AEMAZQBsAGwA
cwA+ADwAQwBlAGwAbAA+ADwAVgBhAGwAdQBlAD4AQwBoAGkAcAAgAEMAbwBtAG0AZQBuAHQA
PAAvAFYAYQBsAHUAZQA+ADwALwBDAGUAbABsAD4APABDAGUAbABsAD4APABWAGEAbAB1AGUA
PgAgADwALwBWAGEAbAB1AGUAPgA8AC8AQwBlAGwAbAA+ADwALwBDAGUAbABsAHMAPgA8AC8A
UgBvAHcAPgA8AFIAbwB3AD4APABDAGUAbABsAHMAPgA8AEMAZQBsAGwAPgA8AFYAYQBsAHUA
ZQA+AFMAYQBtAHAAbABlAHMAIABSAHUAbgA8AC8AVgBhAGwAdQBlAD4APAAvAEMAZQBsAGwA
PgA8AEMAZQBsAGwAPgA8AFYAYQBsAHUAZQAgAHgAbQBsAG4AcwA6AGQAdAA9ACIAdQByAG4A
OgBzAGMAaABlAG0AYQBzAC0AbQBpAGMAcgBvAHMAbwBmAHQALQBjAG8AbQA6AGQAYQB0AGEA
dAB5AHAAZQBzACIAIABkAHQAOgBkAHQAPQAiAGkANAAiAD4AMQAyADwALwBWAGEAbAB1AGUA
PgA8AC8AQwBlAGwAbAA+ADwALwBDAGUAbABsAHMAPgA8AC8AUgBvAHcAPgA8AFIAbwB3AD4A
PABDAGUAbABsAHMAPgA8AEMAZQBsAGwAPgA8AFYAYQBsAHUAZQA+AEQAYQB0AGUAIABSAGUA
YQBkADwALwBWAGEAbAB1AGUAPgA8AC8AQwBlAGwAbAA+ADwAQwBlAGwAbAA+ADwAVgBhAGwA
dQBlACAAZABhAHQAZQA9ACIAdAByAHUAZQAiAD4AMgAxAC8AMQAxAC8AMAAxACAAMAA3ADoA
MgAyADoANAA0ADwALwBWAGEAbAB1AGUAPgA8AC8AQwBlAGwAbAA+ADwALwBDAGUAbABsAHMA
PgA8AC8AUgBvAHcAPgA8AC8AUgBvAHcAcwA+ADwALwBUAGEAYgBsAGUAPgA8AC8AQwBoAGkA
cABJAG4AZgBvAD4APABTAGEAbQBwAGwAZQBzAEkAbgBmAG8APgA8AFQAYQBiAGwAZQA+ADwA
TgBhAG0AZQA+AFMAYQBtAHAAbABlACAASQBuAGYAbwByAG0AYQB0AGkAbwBuADwALwBOAGEA
bQBlAD4APABDAG8AbAB1AG0AbgBzAD4APABDAG8AbAB1AG0AbgA+ADwAVgBhAGwAdQBlAD4A
UwBhAG0AcABsAGUAIABOAGEAbQBlADwALwBWAGEAbAB1AGUAPgA8AC8AQwBvAGwAdQBtAG4A
PgA8AEMAbwBsAHUAbQBuAD4APABWAGEAbAB1AGUAPgBDAG8AbQBtAGUAbgB0ADwALwBWAGEA
bAB1AGUAPgA8AC8AQwBvAGwAdQBtAG4APgA8AC8AQwBvAGwAdQBtAG4AcwA+ADwAUgBvAHcA
cwA+ADwAUgBvAHcAPgA8AEMAZQBsAGwAcwA+ADwAQwBlAGwAbAA+ADwAVgBhAGwAdQBlAD4A
VgAxADwALwBWAGEAbAB1AGUAPgA8AC8AQwBlAGwAbAA+ADwAQwBlAGwAbAA+ADwAVgBhAGwA
dQBlAD4AIAA8AC8AVgBhAGwAdQBlAD4APAAvAEMAZQBsAGwAPgA8AC8AQwBlAGwAbABzAD4A
PAAvAFIAbwB3AD4APABSAG8AdwA+ADwAQwBlAGwAbABzAD4APABDAGUAbABsAD4APABWAGEA
bAB1AGUAPgBWADIAPAAvAFYAYQBsAHUAZQA+ADwALwBDAGUAbABsAD4APABDAGUAbABsAD4A
PABWAGEAbAB1AGUAPgAgADwALwBWAGEAbAB1AGUAPgA8AC8AQwBlAGwAbAA+ADwALwBDAGUA
bABsAHMAPgA8AC8AUgBvAHcAPgA8AFIAbwB3AD4APABDAGUAbABsAHMAPgA8AEMAZQBsAGwA
PgA8AFYAYQBsAHUAZQA+AFMATABWADEAPAAvAFYAYQBsAHUAZQA+ADwALwBDAGUAbABsAD4A
PABDAGUAbABsAD4APABWAGEAbAB1AGUAPgAgADwALwBWAGEAbAB1AGUAPgA8AC8AQwBlAGwA
bAA+ADwALwBDAGUAbABsAHMAPgA8AC8AUgBvAHcAPgA8AFIAbwB3AD4APABDAGUAbABsAHMA
PgA8AEMAZQBsAGwAPgA8AFYAYQBsAHUAZQA+AFMATABWADIAPAAvAFYAYQBsAHUAZQA+ADwA
LwBDAGUAbABsAD4APABDAGUAbABsAD4APABWAGEAbAB1AGUAPgAgADwALwBWAGEAbAB1AGUA
PgA8AC8AQwBlAGwAbAA+ADwALwBDAGUAbABsAHMAPgA8AC8AUgBvAHcAPgA8AFIAbwB3AD4A
PABDAGUAbABsAHMAPgA8AEMAZQBsAGwAPgA8AFYAYQBsAHUAZQA+AFMATABWADMAPAAvAFYA
YQBsAHUAZQA+ADwALwBDAGUAbABsAD4APABDAGUAbABsAD4APABWAGEAbAB1AGUAPgAgADwA
LwBWAGEAbAB1AGUAPgA8AC8AQwBlAGwAbAA+ADwALwBDAGUAbABsAHMAPgA8AC8AUgBvAHcA
PgA8AFIAbwB3AD4APABDAGUAbABsAHMAPgA8AEMAZQBsAGwAPgA8AFYAYQBsAHUAZQA+AEsA
MgAwAC0AMQA8AC8AVgBhAGwAdQBlAD4APAAvAEMAZQBsAGwAPgA8AEMAZQBsAGwAPgA8AFYA
YQBsAHUAZQA+ACAAPAAvAFYAYQBsAHUAZQA+ADwALwBDAGUAbABsAD4APAAvAEMAZQBsAGwA
cwA+ADwALwBSAG8AdwA+ADwAUgBvAHcAPgA8AEMAZQBsAGwAcwA+ADwAQwBlAGwAbAA+ADwA
VgBhAGwAdQBlAD4ASwAyADAALQAyADwALwBWAGEAbAB1AGUAPgA8AC8AQwBlAGwAbAA+ADwA
QwBlAGwAbAA+ADwAVgBhAGwAdQBlAD4AIAA8AC8AVgBhAGwAdQBlAD4APAAvAEMAZQBsAGwA
PgA8AC8AQwBlAGwAbABzAD4APAAvAFIAbwB3AD4APABSAG8AdwA+ADwAQwBlAGwAbABzAD4A
PABDAGUAbABsAD4APABWAGEAbAB1AGUAPgBLADIAMAAtADMAPAAvAFYAYQBsAHUAZQA+ADwA
LwBDAGUAbABsAD4APABDAGUAbABsAD4APABWAGEAbAB1AGUAPgAgADwALwBWAGEAbAB1AGUA
PgA8AC8AQwBlAGwAbAA+ADwALwBDAGUAbABsAHMAPgA8AC8AUgBvAHcAPgA8AFIAbwB3AD4A
PABDAGUAbABsAHMAPgA8AEMAZQBsAGwAPgA8AFYAYQBsAHUAZQA+AE4AMQA8AC8AVgBhAGwA
dQBlAD4APAAvAEMAZQBsAGwAPgA8AEMAZQBsAGwAPgA8AFYAYQBsAHUAZQA+ACAAPAAvAFYA
YQBsAHUAZQA+ADwALwBDAGUAbABsAD4APAAvAEMAZQBsAGwAcwA+ADwALwBSAG8AdwA+ADwA
UgBvAHcAPgA8AEMAZQBsAGwAcwA+ADwAQwBlAGwAbAA+ADwAVgBhAGwAdQBlAD4ATgAyADwA
LwBWAGEAbAB1AGUAPgA8AC8AQwBlAGwAbAA+ADwAQwBlAGwAbAA+ADwAVgBhAGwAdQBlAD4A
IAA8AC8AVgBhAGwAdQBlAD4APAAvAEMAZQBsAGwAPgA8AC8AQwBlAGwAbABzAD4APAAvAFIA
bwB3AD4APABSAG8AdwA+ADwAQwBlAGwAbABzAD4APABDAGUAbABsAD4APABWAGEAbAB1AGUA
PgBlAG0AcAB0AHkAPAAvAFYAYQBsAHUAZQA+ADwALwBDAGUAbABsAD4APABDAGUAbABsAD4A
PABWAGEAbAB1AGUAPgAgADwALwBWAGEAbAB1AGUAPgA8AC8AQwBlAGwAbAA+ADwALwBDAGUA
bABsAHMAPgA8AC8AUgBvAHcAPgA8AFIAbwB3AD4APABDAGUAbABsAHMAPgA8AEMAZQBsAGwA
PgA8AFYAYQBsAHUAZQA+AEwAYQBkAGQAZQByADwALwBWAGEAbAB1AGUAPgA8AC8AQwBlAGwA
bAA+ADwAQwBlAGwAbAA+ADwAVgBhAGwAdQBlAD4AIAA8AC8AVgBhAGwAdQBlAD4APAAvAEMA
ZQBsAGwAPgA8AC8AQwBlAGwAbABzAD4APAAvAFIAbwB3AD4APAAvAFIAbwB3AHMAPgA8AC8A
VABhAGIAbABlAD4APAAvAFMAYQBtAHAAbABlAHMASQBuAGYAbwA+ADwARwBlAGwASQBtAGEA
ZwBlACAAeABtAGwAbgBzADoAZAB0AD0AIgB1AHIAbgA6AHMAYwBoAGUAbQBhAHMALQBtAGkA
YwByAG8AcwBvAGYAdAAtAGMAbwBtADoAZABhAHQAYQB0AHkAcABlAHMAIgAgAGQAdAA6AGQA
dAA9ACIAYgBpAG4ALgBiAGEAcwBlADYANAAiAD4ALwA5AGoALwA0AEEAQQBRAFMAawBaAEoA
UgBnAEEAQgBBAGcAQQBBAEEAUQBBAEIAQQBBAEQALwAyAHcAQgBEAEEAQQBFAEIAQQBRAEUA
QgBBAFEARQBCAEEAUQBFAEIAQQBRAEUAQgBBAFEARQBCAEEAUQBFAEIAQQBRAEUAQgBBAFEA
RQBCAEEAUQBFAEIADQAKAEEAUQBFAEIAQQBRAEUAQgBBAFEARQBCAEEAUQBFAEIAQQBRAEUA
QgBBAFEARQBCAEEAUQBFAEIAQQBRAEUAQgBBAFEARQBCAEEAUQBFAEIAQQBRAEUAQgBBAFEA
SAAvADIAdwBCAEQAQQBRAEUAQgBBAFEARQBCAEEAUQBFAEIAQQBRAEUAQgBBAFEARQBCAA0A
CgBBAFEARQBCAEEAUQBFAEIAQQBRAEUAQgBBAFEARQBCAEEAUQBFAEIAQQBRAEUAQgBBAFEA
RQBCAEEAUQBFAEIAQQBRAEUAQgBBAFEARQBCAEEAUQBFAEIAQQBRAEUAQgBBAFEARQBCAEEA
UQBFAEIAQQBRAEUAQgBBAFEARQBCAEEAUQBIAC8AdwBBAEEAUgANAAoAQwBBAEUAcwBBAFgA
VQBEAEEAUwBJAEEAQQBoAEUAQgBBAHgARQBCAC8AOABRAEEASAB3AEEAQQBBAFEAVQBCAEEA
UQBFAEIAQQBRAEUAQQBBAEEAQQBBAEEAQQBBAEEAQQBBAEUAQwBBAHcAUQBGAEIAZwBjAEkA
QwBRAG8ATAAvADgAUQBBAHQAUgBBAEEADQAKAEEAZwBFAEQAQQB3AEkARQBBAHcAVQBGAEIA
QQBRAEEAQQBBAEYAOQBBAFEASQBEAEEAQQBRAFIAQgBSAEkAaABNAFUARQBHAEUAMQBGAGgA
QgB5AEoAeABGAEQASwBCAGsAYQBFAEkASQAwAEsAeAB3AFIAVgBTADAAZgBBAGsATQAyAEoA
eQBnAGcAawBLAA0ACgBGAGgAYwBZAEcAUgBvAGwASgBpAGMAbwBLAFMAbwAwAE4AVABZADMA
TwBEAGsANgBRADAAUgBGAFIAawBkAEkAUwBVAHAAVABWAEYAVgBXAFYAMQBoAFoAVwBtAE4A
awBaAFcAWgBuAGEARwBsAHEAYwAzAFIAMQBkAG4AZAA0AGUAWABxAEQAaABJAFcARwANAAoA
aAA0AGkASgBpAHAASwBUAGwASgBXAFcAbAA1AGkAWgBtAHEASwBqAHAASwBXAG0AcAA2AGkA
cABxAHIASwB6AHQATABXADIAdAA3AGkANQB1AHMATABEAHgATQBYAEcAeAA4AGoASgB5AHQA
TABUADEATgBYAFcAMQA5AGoAWgAyAHUASABpADQAKwBUAGwADQAKADUAdQBmAG8ANgBlAHIA
eAA4AHYAUAAwADkAZgBiADMAKwBQAG4ANgAvADgAUQBBAEgAdwBFAEEAQQB3AEUAQgBBAFEA
RQBCAEEAUQBFAEIAQQBRAEEAQQBBAEEAQQBBAEEAQQBFAEMAQQB3AFEARgBCAGcAYwBJAEMA
UQBvAEwALwA4AFEAQQB0AFIARQBBAA0ACgBBAGcARQBDAEIAQQBRAEQAQgBBAGMARgBCAEEA
UQBBAEEAUQBKADMAQQBBAEUAQwBBAHgARQBFAEIAUwBFAHgAQgBoAEoAQgBVAFEAZABoAGMA
UgBNAGkATQBvAEUASQBGAEUASwBSAG8AYgBIAEIAQwBTAE0AegBVAHYAQQBWAFkAbgBMAFIA
QwBoAFkAawANAAoATgBPAEUAbAA4AFIAYwBZAEcAUgBvAG0ASgB5AGcAcABLAGoAVQAyAE4A
egBnADUATwBrAE4ARQBSAFUAWgBIAFMARQBsAEsAVQAxAFIAVgBWAGwAZABZAFcAVgBwAGoA
WgBHAFYAbQBaADIAaABwAGEAbgBOADAAZABYAFoAMwBlAEgAbAA2AGcAbwBPAEUADQAKAGgA
WQBhAEgAaQBJAG0ASwBrAHAATwBVAGwAWgBhAFgAbQBKAG0AYQBvAHEATwBrAHAAYQBhAG4A
cQBLAG0AcQBzAHIATwAwAHQAYgBhADMAdQBMAG0ANgB3AHMAUABFAHgAYwBiAEgAeQBNAG4A
SwAwAHQAUABVADEAZABiAFgAMgBOAG4AYQA0AHUAUABrAA0ACgA1AGUAYgBuADYATwBuAHEA
OAB2AFAAMAA5AGYAYgAzACsAUABuADYALwA5AG8AQQBEAEEATQBCAEEAQQBJAFIAQQB4AEUA
QQBQAHcARAArAC8AaQB1AFYAOABWAGUATwBQAEIALwBnAGUAMABGADcANAB1ADgAUwA2AE4A
NABlAGgAZQAzAHYAcgBxADIAVAANAAoAVQA3ACsAQwAzAHUANwArAEwAVABZAG8ANQBiADEA
ZABLAHMAQwA1AHYAdABXAHUASQBFAG0AZwBCAHMAOQBNAHQAcgB1ADcAawBsAHUATABlAEcA
SwBCADUAcgBpAEcATwBUAHEAcQArAEoAZgAyAHYALwBoAFoANAArADgAZgBmADgASQBmAHEA
MwBnADcADQAKAFMAdABSADgAUgBXAGYAaAAzAFQAdgBGAEQANgB0AHAAdAB0AE4AbwBxAGYA
MgBmAHYALwBzAG0ANQBqAHUAZABQAHMANQBUAGIAYQA3AHEAMgBvADYAdABGAGIAVABXADcA
MgBOAG4ASgBxAHUANwArAHkAcgBHAEwAVAA5AFAAdABiAHkANgB1AEcAMQBQAA0ACgA2AFgA
aABEAEsAYwBzAHoAegBpAEgATAA4AHIAegBqAE0ANgBlAFUAWgBkAGkAWABpAFAAYgA0ADYA
cABWAG8AMABQAFoAdQBsAGgAYQAxAGEAbABUAGgAVgB4AEsAKwByAHcAcQBWADYAMQBPAG4A
UQBnADYAegBVAFgASwBwAHkAdwBVADYAcwBxAGQATwANAAoAZgBuAFoAdABpAHMAVABnAHMA
dgB4AEcASgB3AGUARwBsAGkAOABSAFQAVgBQADIAZABDAE0AWgB6AGMAdQBhAHIAQwBFADUA
TwBGAFAAOQA1AEsATQBJAFMAbABOADgAaQBiAFMAagBkADIAaQBwAFMAWAAyAFQAcABPAHIA
NgBUAHIAMgBuADIAKwByAGEADQAKAEgAcQBtAG4AYQB6AHAAZAAzADUAdgAyAFgAVQB0AEoA
dgBiAGIAVQBkAFAAdQBmAEkAbQBrAHQAcAAvAHMAOQA1AFoAeQB6AFcAOAAzAGsAMwBFAE0A
MQB2AEwANQBjAGoAZQBYAE4ARgBKAEUAKwBKAEUAWgBSAG8AMQA4ADAAZgBzAHQALwBEAEgA
eABkAA0ACgA4AE0AUABBAG0AcAA2AGYANAB5AFAAMgBMAFUAZABaADgAUgBYAE8AcgBSAGEA
QgBIAGQANgBaAGYAUQA2AFQAQwBsAG4AWgA2AGMATABpAFcANwAwACsAQwBUAGYAcQBPAHAA
LwBZAGgATABjAFIASgByAEcAcAA2AGYARgBwADkAdgBwAEoAdAA0ADkAUAANAAoAMQBHAFQA
VwBJAHAAZgBwAGUAdQBMAGkARABBAFkASABLADgANgB6AEwATAA4AHQAegBHAGwAbQAyAEEA
dwB1AEoAbgBTAHcAdQBZADAAZQBWADAAOABWAFMAUwBUAFUANAB5AGgASwBWAE8AcAB5AHQA
dQBuAEsAcgBTAGwASwBqAFYAbABCADEASwBMAGQADQAKAEsAVQBHAGIAWQBDAHYAWAB4AE8A
RAB3ADkAZgBFADQAZQBXAEYAcgAxAGEAVQBaADEAYwBQAE8ALwBOAFMAawA5ADAAMQBKAEsA
VQBiAC8AQQBCAEsATQBrAHAAeABUAFUAWgBwAFMAVABDAHMAcgBVAE4AYwAwAGIAUwBuAFMA
UABVAHQAVQBzAGIASwBXAA0ACgBUAHkAUwBrAE4AeABjAHgAUgB6AHMAawA4AC8AMgBlAE8A
VQBRAGwAdgBOADgAagB6AGQAdwBrAHUATgBuAGsAUQBwAEgATABMAE4ASgBIAEYARABLADYA
YQB0AGUASAAvAEUAagB3AG4ANABnADEAZgBXADQAYgAvAFQAYgBPAGYAVQBMAFEAMgBOAGwA
YQANAAoANQBFAHQAawB2ADIAYQBkAHIAdQBlAFAAeQBJADQAdAAwAE4AeQBZAEEAWgBvADcA
bQBhADQAbQBXAFoASQBmAFAAbgBrAGsAdQBZADcAUwBIAFoAYgA1AFoAUgBnADgATABqAHMA
WgBHAGgAagBNAFYASABDAFUAWABDAFUAdgBhAHkAbgBDAEYANQBKAHIADQAKAGwAcAB4AGwA
VQA5AHgAUwBuAGQAMgB2ADIAMABUAGQAawA5ADYAawBwAFEAaQA1AFIAagB6AE8ANgAwAHMA
MwBwADEAZQBtAHAANwBiAEYATABGAFAARgBIAE4ARABKAEgATgBEAE4ARwBrAHMAVQBzAFQA
cgBKAEYATABGAEkAbwBlAE8AUwBPAFIAQwBVAA0ACgBlAE4AMABJAFoASABVAGwAVwBVAGgA
bABKAEIAQgBwADkAYwByADQATAAwAGUAOQAwAFAAdwA1AFkAYQBkAHEARAA3AHIAcQBQAHoA
NQBwAEkAUQAwAFUAawBkAHAAOQBvAG4AawBuAEYAcgBIAEoARgBGAEgANQBuAGwAKwBaAHUA
bQBaADMAdQBmADgAQQANAAoAUwBaAEoAMQBoAHUASgBMAFYAYgBjAEoAMQBWAGMAZQBKAHAA
MAA2AE8ASQByADAAcQBWAFcATgBlAGwAVAByAFYASQBVADYAMABkAEkAMQBZAFIAbQA0AHgA
cQBMAGQAVwBuAEYASwBXAGoAYQAxADkAMgBVAGwAWgB1ADQAdAB1AEsAYgBWAG0AMABtADEA
DQAKADIAZgBWAEIAVwBQAGUAZQBJAGQAQwAwACsANABXADAAdgBkAFkAMAAyADEAdQBqAEkA
SQAyAGcAbQB2AEkARQBsAGkAWgBvAEcAdQBWAE4AdwBoAGYATgB0AEcAOABLADcAawBsAHUA
UABLAGkAZABuAGgAagBWAHoATABQAEMAawBtAHgAWAB6ADEANAAxAA0ACgA4AEYAZQBKADkA
UgA4AFQAMwA5ADcAWgBXAEUAOQAvAGEAMwA4ADgAQQB0AHIAawB6ADYAZQBuADMATgBQAGoA
WgBvADUARgBXAFMARAA3AFAAQgBiACsAUgBKAGEAdwB6AFgAVQBjAGYAbQBlAFgAQgBIAEoA
UABjAFgAVgB3AGoAegArAGgAawAyAEIAdwANAAoAZQBQAHgATgBTAGwAagBjAFoARABCAFUA
bwBZAGUAZABTAE4AUwBVADYAZABQAG0AcQBSAGwAQgBLAEsAbABWAHQAQgBwAFIAbABLAGMA
bABmAG0AYwBZAE8AMgBpAGwASwBNAFYAWgB5AGgARgBPAE0AWABOAHQAcABXAFYAMwBaAGEA
OQB0AGYATAA1AC8ADQAKAGYAOQBDADAAVgBsAGEASABZAFQANgBYAG8AMgBsADYAZABjAHoA
LwBBAEcAaQBlAHkAcwBiAGEAMgBsAGwARwB6AFkAWABpAGkAVgBDAGsAUgBTAEMAMwAzAFEA
UgBZADgAbQAzAGEAUwBKAFoAMgBnAFMATgByAGgAcABKAHoASgBJACsAcgBYAGwAMQBJAA0A
CgB4AGgAVQBxAFEAaABOAFYASQB4AG4ASwBNAGEAaQBUAFMAcQBSAGoASgBxAE0AMABuAHEA
bABKAEoAUwBTAGUAcQBUAHMAeQAxAHEAawAyAHIATgBwAGEAZAB2AEkASwB4AHoANABoADAA
SQBYAHkAYQBhAGQAWQAwADMANwBjADgAawBrAEsAMgBvAHYASQANAAoARABLAEoANABwAG8A
cgBkAHIAWgB3AEgASQBqAHUAegBOAE0AawBjAGQAcgBJAFYAdQBKAG0ARQB2AGwAUgBPAEkA
SgBqAEgAcwBWADgAMAA2AHAAOABQAC8ARgBkADMANABnAHYAZwBsAGwASgBMAEQAZgBhAGwA
ZgAzAEUAVwBwAFgATgB4AFkAcgBFADkADQAKAHUAMQA2AFAAOQBNAHUAegBhAHMAcQB3AHkA
UwBKAGMASgBjAEcAMgBqAHQAWQA1ADUARgBFADUAdABMAEoAaABCAEwASABIADYAMgBUADQA
RABBADQAKwBlAEkAagBqAGMAZABEAEEAeABwAFUAdQBlAG4ASwBjAHEAYwBYAFUAawArAGEA
OQBsAFUAYQBVAA0ACgBsAFQAUwBVAHAAUgBpADEASgByAFIAVwAxAGwASABPAHIATwBjAE8A
WABsAGcANQAzAGQAbgB2AHAAdABiAGIAdgB0AHEAZgBTADEARgBNAGkAUgBvADQAbwA0ADMA
bABrAG4AZABJADAAUgBwAHAAUgBFAEoAWgBtAFYAUQByAFMAeQBDAEcATwBHAEUAUwANAAoA
UwBFAEYAMwBFAFUAVQBVAFEAWQBrAFIAeABvAG0ARgBEADYAOABkADYATgBxADYAZABuAHUA
cgAyAGYAbQByAHAATwB6ADgAMABuADMAUwBOAFEAcgBIAHQAZgBFAE8AaABYADEAMwA5AGgA
cwA5AFkAMAAyADYAdQB6AEcAcwBpAFEAMgA5ADUAQgBNADAADQAKAHEAcwBKADIASQBoAE0A
YgBzAGsAMABrAGEAVwA4AHMAawAwAFUAVABQAEwAQgBFAEUAbABuAFMATwBPAFcASgBuADEA
WgBVAGEAUwBLAFMATgBKAFoASQBIAGUATgAwAFcAYQBJAFIARwBXAEYAbQBVAHEAcwBzAFkA
bQBqAG0AaABNAGsAWgBJAGQAQgBMAA0ACgBGAEwARQBXAEEARQBrAGIAcABsAFQAOAAyAGEA
RgA4AFAALwBGAGMAZQB1ADYAYwBiAGkAeQBrADAANgBLADAAdQA3AEsAOQBtAHYAdgB0AEYA
agBJAHMARQBVAGMANwB5AGgAcgBkAGwAYQA4AGgAbgB1AHcAYgBWAGwAagBnADgAbQA0AFcA
SwBWADcAWgANAAoAcgAyAEsATwAxAG4AVwBSAHYAWgB5AHIATAA4AEQAagBhAE8AUABxAFkA
dgBIADAAOABIAFAARAAwAG8AUwBvAFIAbgBLAG0AdgBhAHkAawBxAGoAYgBjAEoAMgBsAFUA
agBGAHgAaABIAGwAcABYAG4AegBWAEUAdABHADQASwBXAFYAUwBjADQAdQBDAGoADQAKAEIA
eQBVAG4AYQBUAFMAYgB0AHQAMgAyADAAdgB2AHAAcAA1AE0AKwBsAHEASwBLAEsAOABVADEA
RwBTAHkAeABRAFIAUwBUAFQAUwBSAHcAdwB3AHgAdgBMAEwATABLADYAeAB4AFIAUgBSAHEA
WABrAGsAawBrAGMAaABFAGoAUgBBAFcAZAAyAEkAVgBWAA0ACgBCAFoAaQBBAEMAYQB6AGIA
RABYAE4ARwAxAFMAZQBlADIAMAA3AFYATABHADkAbgB0ACsAWgBZAHIAYQA1AGkAbABjAEoA
cwBnAGMAeQBvAEUAWQArAGIAQQB2ADIAaQBLAE4AcgBpAEwAZgBBAHMANwBOAGIAdABJAEoA
NAA1AEkAMABaADQAaABzADcAagANAAoAVQBOAEMAMQBpAHkAdABHAGsARgAxAGQAYQBiAGUA
UQB3AEwARwBZAEYAYQBXAFYANABIAEMAVwA1AGEANQBWAG8AVQBqAHUAVAAvAG8AOAByAHQA
cwBaAEkAcABYAGEATwBhAEMAVQBKAE4ASAA0AHQANABJADgARQBlAEoAYgBIAHgATABhADMA
MQA5AGEADQAKAHkAYQBiAGIAYQBiAEoATQBaAHAAagBOAFoAeQBOAE8AMABsAG4AdABGAHQA
YgBCAGYAdABhAFQAeAB6AHAAZAByAEgAUABQAEcAcQB4AFIAeABMAGQAeABSAFgAYwBPAG8A
UQBxAHEAZQAxAGcATQB2AHcATwBKAHcARwBQAHgATwBJAHgAOQBQAEQAWQBqAA0ACgBEAFEA
awA4AFAAUQBsAEsAbQBuAFcAYwBZAEsAVQBmAGMAbAArADgAbABHAGMALwAzAFMAOQBtAG0A
MQBLAFMAYgBUAHMAbwB5AHkAbgBPAGMAWgB3AGoARwBEAGwARwBUADEAZABuAHAAcgAzADIA
MgAxADEAUABvAEcAaQBpAGkAdgBGAE4AUwBDADUAdQANAAoAcgBhAHkAZwBlADUAdgBMAGkA
QwAwAHQAbwA5AHYAbQBYAEYAegBOAEgAQgBCAEgAdgBkAFkAMAAzAHkAeQBzAGsAYQBiADUA
SABWAEYAMwBNAE4AegBzAHEAagBMAEUAQQAxAGQATwAxAGoAUwA5AFgAVwBaAHQATQAxAEMA
MAB2AGgAQgBJADAAYwB3AHQADQAKAHAAawBrAGEASgBsAGwAbABpAEIAawBSAFQAdgBXAE8A
VgA0AEoAVABiAHkAbABSAEYAYwB4AEwANQAxAHUAOABzAEwATABJADIASAA0ADUAMABxAC8A
MQBuAHcAMQBmAFcARwBtAHIASgBKAGQAeQBTAFcAYgBwAGIASQA5AHIARQB0ADAAcwBWADUA
QQA3AA0ACgB4AFMAeQBYAFkAQwBKAEcAaQBBADMASQBNAGMAMABFAHIAUwB3AFIAcAA1AGoA
UgB0AEoAQgBOAHcASAB3ADIAOABJADYALwBwAE8AcgAzAE8AcAA2AG4AQgBKAHAAMQB1AGwA
cABjADIAUwB4AE4ASgBiAE4ATABlAFMAbQA2AFYARwBVAHgAaABaADMAVwANAAoAMABpAGUA
MQBNADYAegBwAEoAYgBOAGMATgA5AGoAbAB0AFoAYgBtAHkAbABtAEQAKwAxAGgAcwB2AHcA
TgBiAEsAYwBYAGoAYQB1AFAAcAAwAGMAWgBSAHEAdQBOAEgAQwBPAFYAUABtAHEAeABVAGEA
YwBvAHIAMgBiAHQAVgBsAEsAbwA1AFQAagBHAFUADQAKAEUANABSADUARwA1AFgAVQBaADgA
bQBVAHAAeQBWAFMATQBGAEIAdQBMAFcAcwB0AGIATABWADkAZAB0AE8AdAA5AGQAZgBTAC8A
dABsAEYARgBGAGUASwBhAGwAVwA4AHYANwBIAFQANABsAG0AdgA3AHkAMABzAFkAVwBrAEUA
UwB5ADMAbAB4AEQAYgBSAA0ACgBOAEsAeQBzADYAeAByAEoATQA2AEkAWgBDAGkATwB3AFEA
RQBzAFYAUgBtAEEAdwBwAEkAagAwADcAVQA5AFAAMQBhADIAVwA4ADAAMgA3AGcAdgBiAGQA
OQBvADgAeQBCAHcAKwB4ADIAagBTAFgAeQBwAGsANABrAGcAbgBXAE8AUwBOAHAATABlAFoA
WQANAAoANQA0AHQANABFAGsAYQBNAGMAVgB4AGYAeABIADAASABWAGQAZgAwAGkAeQB0ADkA
SgBpAGsAdQBaAG8ATgBTAFMAYQBXADEARQB0AGwAQgBFADAAWAAyAFcANQBUADcAUQA4AGwA
MABZAG4AOAB5AEIAMgBXAE8ATgBJAHIAaABWAFoAYgBtAFYAcABZAFoADQAKAFMAawBUAHcA
WgBYAHcAdwA4AE4AYQB4AG8AawBXAG8AMwB1AHEAUgB5AFcAUwBhAGgASABaAGkAMwBzAFgA
YQBFAHkAdQBzAGEAeQB5AC8AYQBiAHEATQBSAHYATgBiAHkASQBMAGoAeQBZAG8ARwBuAGgA
bABWAG0AdQAxAHYATABRAE8AbABxADYAKwAxAA0ACgBIAEwAOABEAEwASgBxAG0AUABlAFAA
cAB4AHgAcwBhAHEAagBIAEIAYwAxAE4AeQBsAEYAMQBGAEMAegBoAC8ARgBVAHAAUQB2AFYA
agBKAEoAdwB0AEIAcAA3AHQAdwB5ADUANQArADEAVQBPAFIAOAB0AHIAOAAyAHYAYQArACsA
MgBqADAAZgByADkALwANAAoAcQA5AEYARgBGAGUASwBhAG0AZABxAFcAcwBhAFgAcABFAFgA
bQA2AG4AcQBGAHAAWQBvAFkANQBwAEkAeABjAFQASQBrAHMAeQB3AEsAcgBTAGkAMgBoAEoA
OAA2ADUAawBRAE0AZwA4AHEAMwBqAGwAbABaAG4AagBSAFUATAB1AGkAdABhAHQAcgBxADIA
DQAKAHYAWQBFAHUAYgBPADQAZwB1ADcAYQBUAGQANQBkAHgAYgBUAFIAegB3AFMAYgBIAGEA
TgA5AGsAcwBUAFAARwArAHkAUgBHAFIAdAByAEgAYQA2AHMAcAB3AHcASQBIAGwAZgB4AFEA
OABPAGEAMQByAFgAOQBsADMATwBsADIAMAA5ADkARgBZAHcAYQBpAA0ACgBiAG0AMwBqAGUA
MABIAGsAWgArAHoAUwBMAEoAQgBFADMAbAAzAGwAegBQAGMAcgBHADYARwBHAEoAcgBuAFAA
MgBhAEYAWQBJAEkANQBaAEgATgB4AHUAZgBEAHIAdwAvAHEAZgBoADcAUgByAGkARABWAGYA
MwBVADkAMQBmAFMAWABLADIAUwB5AFcAOAANAAoAeQBXAHkAQwBLAEsARABlADAAcwBDAE4A
bQBlADQAOABvAE0ANgByAGQAWABFAEMAdwBKAGIAYgBGAGcAbgBhADYAVgB2AGEAcQBaAGYA
ZwBZADUATgBRAHgAOABjAGYAVABlAE4AcQBWAFoAUgBuAGcAdQBhAG4ASwBTAGkAcQBrADQA
VwBVAEYAYQByAEMADQAKAFUAWQBSAGoAVgBsAEsAYQA1AEcAcABKAFIAKwBLAEQAbABrAHAA
egBkAFYAdwBjAEgAeQBKAFgAVQByAFAAcwBuAHYAdAB2AGQAYQBhAC8AYwB6AHYANgBLAEsA
SwA4AFUAMQBNAHIAVQBOAGMAMABiAFMAbgBTAFAAVQB0AFUAcwBiAEsAVwBUAHkAUwBrAA0A
CgBOAHgAYwB4AFIAegBzAGsAOAAvADIAZQBPAFUAUQBsAHYATgA4AGoAegBkAHcAawB1AE4A
bgBrAFEAcABIAEwATABOAEoASABGAEQASwA2AGEAVQBVAHMAVQA4AFUAYwAwAE0AawBjADAA
TQAwAGEAUwB4AFMAeABPAHMAawBVAHMAVQBpAGgANAA1AEkANQANAAoARQBKAFIANAAzAFEA
aABrAGQAUwBWAFoAUwBHAFUAawBFAEcAdgBFAHYAaQBSADQAVAA4AFEAYQB2AHIAYwBOAC8A
cAB0AG4AUABxAEYAbwBiAEcAeQB0AGMAaQBXAHkAWAA3AE4ATwAxADMAUABIADUARQBjAFcA
NgBHADUATQBBAE0AMABkAHoATgBjAFQADQAKAEwATQBrAFAAbgB6AHkAUwBYAE0AZABwAEQA
cwB0AC8AUgB2AEIAZQBqADMAdQBoACsASABMAEQAVAB0AFEAZgBkAGQAUgArAGYATgBKAEMA
RwBpAGsAagB0AFAAdABFADgAawA0AHQAWQA1AEkAbwBvAC8ATQA4AHYAegBOADAAegBPADkA
egAvAHAATQBrAA0ACgA2AHcAMwBFAGwAcQB0AHUARQA5AHIARgBaAGYAZwBhAE8AVgA0AFAA
RwBVAGMAZgBUAHIAWQB1AHYATgBLAHQAaABGAEsAbgBLAFYASgBPAEUAcABTADkAMgBQADcA
eQBFAHEAYwBsAEYAUwA5AG8AawBwAGUAMABYAEsAMQBaAGMAKwBVAFoAegBkAFMAVQANAAoA
WABCAHEASwBXAGsAcgBQAFgAOQBIAGYAWABiAHQAOQAzAFYAVQBVAFUAVgA0AHAAcQBZADkA
NQA0AGgAMABMAFQANwBoAGIAUwA5ADEAagBUAGIAVwA2AE0AZwBqAGEAQwBhADgAZwBTAFcA
SgBtAGcAYQA1AFUAMwBDAEYAOAAyADAAYgB3AHIAdQBTAFcADQAKADQAOABxAEoAMgBlAEcA
TgBYAE0AcwA4AEsAUwBiAEYAZgBQAFgAagBYAHcAVgA0AG4AMQBIAHgAUABmADMAdABsAFkA
VAAzADkAcgBmAHoAdwBDADIAdQBUAFAAcAA2AGYAYwAwACsATgBtAGoAawBWAFoASQBQAHMA
OABGAHYANQBFAGwAcgBEAE4AZABSAA0ACgB4ACsAWgA1AGMARQBjAGsAOQB4AGQAWABDAFAA
UAA3AGgAbwBkAGgAUABwAGUAagBhAFgAcAAxAHoAUAA4AEEAYQBKADcASwB4AHQAcgBhAFcA
VQBiAE4AaABlAEsASgBVAEsAUgBGAEkATABmAGQAQgBGAGoAeQBiAGQAcABJAGwAbgBhAEIA
SQAyAHUARwANAAoAawBuAE0AawBqACsAMQBtAEcAWAA0AEgAQwA0AEwATAA4AFIAaABzAGYA
VAB4AE4AZgBFADAAbwB5AHgARwBIAGoASwBuAE8AVgBHAFUAcQBjAFoAUwBkAG8AZQA5AFQA
agBDAGIAZABKAHgAcQBwAFQAYwBrADcAVwBjAFoAeABqAGwAQwBjAHAAUwBuAEcADQAKAFUA
SABGAFIAYgB0AEoAMwAxADEAdAA2AE8ANgAxADAAZAByAGYAZQBhAHQARgBGAEYAZQBLAGEA
bQBPAGYARQBPAGgAQwArAFQAVABUAHIARwBtAC8AYgBuAGsAawBoAFcAMQBGADUAQQBaAFIA
UABGAE4ARgBiAHQAYgBPAEEANQBFAGQAMgBaAHAAawBqAA0ACgBqAHQAWgBDAHQAeABNAHcA
bAA4AHEASgB4AEIATQBZADkAaQB2AG0AbgBWAFAAaAAvAHcAQwBLADcAdgB4AEIAZgBCAEwA
SwBTAFcARwArADEASwAvAHUASQB0AFMAdQBiAGkAeABXAEoANwBkAHIAMABmADYAWgBkAG0A
MQBaAFYAaABrAGsAUwA0AFMANAANAAoATgB0AEgAYQB4AHoAeQBLAEoAegBhAFcAVABDAEMA
VwBPAFAANgBUAGkAUgBvADQAbwA0ADMAbABrAG4AZABJADAAUgBwAHAAUgBFAEoAWgBtAFYA
UQByAFMAeQBDAEcATwBHAEUAUwBTAEUARgAzAEUAVQBVAFUAUQBZAGsAUgB4AG8AbQBGAEgA
dABaAHQADQAKAGwAKwBCAHcAVgBQAEIAVAB3AGUAUABwADQAeQBXAEkAcABTAGwAWABoAEMA
VgBPAGYAcwBwAEwAawBzADAANgBkACsAVwBNAG4ASwBVAE8AVwBwAGEAYQBsAFQAYgAxAHUA
MQBEAEsAbgBPAGMAMwBMAG0AZwA0ADIAYQBTAHYAZABYADcANwAvAEoALwBQAA0ACgA3ADMA
MABVAFUAVgA0AHAAcQBGAEYARgBGAEEAQgBSAFIAUgBRAEEAVQBVAFUAVQBBAEYARgBGAEYA
QQBCAFIAUgBSAFEAQQBVAFUAVQBVAEEARgBGAEYARgBBAEIAUgBSAFIAUQBBAFUAVQBVAFUA
QQBGAEYARgBGAEEAQgBSAFIAUgBRAEEAVgB5AEgAaQANAAoAdgBXAGIAbgBTAGYAcwBIADIA
ZQB5ADEAYQA4ACsAMABmAGEAdAAvADkAbAAyADMAMgBqAHkALwBLACsAegBiAGYAUAA4AEEA
MwAwAE8AegBmADUAcgBlAFYAOQA3AGQAdABrADYAYgBlAGUAdgByAEkAMQBYAGIAKwA0ADMA
SwBHAC8AMQB1AE0AawBqAEgADQAKACsAcgA5AFAAVwBnAEQAegBmAC8AaABNAHQAUwAvADYA
QQB2AGkAdgAvAHcAQQBGAHYALwAzAFoAUgAvAHcAbQBXAHAAZgA5AEEAWAB4AFgALwB3AEMA
QwAzAC8ANwBzAHIAcwBjAHgALwB3AEQAUABKAGYAegBiAC8ARwBqAE0AZgAvAFAASgBmAHoA
YgAvAA0ACgBBAEIAbwBBADQANwAvAGgATQB0AFMALwA2AEEAdgBpAHYALwB3AFcALwB3AEQA
MwBaAFgAcgA5AGMAagBtAFAALwBuAGsAdgA1AHQALwBqAFgAWABVAEEARgBGAEYARgBBAEIA
UgBSAFIAUQBBAFUAVQBVAFUAQQBGAEYARgBGAEEAQgBSAFIAUgBRAEEAVQANAAoAVQBVAFUA
QQBGAEYARgBGAEEAQgBSAFIAUgBRAEEAVQBVAFUAVQBBAEYARgBGAEYAQQBFAGIAUwBiAFMA
UgBnAG4ASAAxADkATQA5AGcAYQBUAHoAUgAvAGQAUAA1AEgALwB3AEMASgBwAFcAUABKADUA
SQAvAEUAagB0AC8AdQBuACsAZABKAGsAZgAzAGoADQAKAC8AdwBCADkASAAvADQAbQBnAEEA
OAAwAGYAMwBUACsAUgAvADgAQQBpAGEAVgBaAE4AeABBAHcAUgBuADYAKwBtAGUANABGAEoA
awBmADMAagAvADMAMABmAC8AaQBhAFYAVAB5AE8AUwBmAHgASgA3AGYANwBvAC8AbgBRAEIA
UgBrAGsAYwBTAE8AQQA3AA0ACgBnAEIAMgBBAEEAWQA0AEEAeQBlAE8AdABNADgAeQBUAC8A
bgBvAC8ALwBmAFQAZgA0ADAAUwBNAFAATQBrACsAWAArAE4AdQB6AGYAMwBqADYAYwBVAHoA
YwBQADcAdgA2AFAAUQBBAC8AdwBBAHkAVAAvAG4AbwAvAHcARAAzADAAMwArAE4AVwBMAFoA
MwANAAoAYQBRAGgAbQBaAGgAcwBKAHcAVwBKAEcAYwByAHoAeQBhAHEAYgBoAC8AZAAvAFIA
NgBzADIAcABCAGsAYgBBAHgAOABoADcATQBQADQAbAA5AGUASwBBAEwAdQA5AGYAWAA5AEQA
LwBBAEkAVQBiADEAOQBmADAAUAArAEYAVgBzAHYANgBEAC8AUAA0ADAADQAKAFoAZgAwAEgA
KwBmAHgAbwBBAHMANwAxADkAZgAwAFAAKwBGAEsAQwBEADAATgBWAGMAdgA2AEQALwBQADQA
MQBOAEYAdQArAGIAYwBBAE8AbQBNAGYAagA3AG0AZwBDAFcAaQBpAGkAZwBBAG8AbwBvAG8A
QQBLAEsASwBLAEEAQwBpAGkAaQBnAEEAbwBvAA0ACgBvAG8AQQBLAHoANwA4AEsAZgBLADMA
TQBvAC8AMQBtAE0AagBPAGYAdQBkAE8AUgBXAGgAVgBHADkARAAvAHUAOQBtAFAANAA4ADUA
SQBIADkAegBIAFgAOABhAEEATQB6AEMAZgAzADAALwA3ADQALwB3AEQAcwBxAE0ASgAvAGYA
VAAvAHYAagAvADcASwANAAoAcABjAFQAZQBpAC8AOABBAGYAYQAvADQAVQBZAG0AOQBGAC8A
NwA3AFgALwBDAGcAQwBMAEMAZgAzADAALwA3ADQALwA4AEEAcwBxADYARwBzAFAARQAzAG8A
dgA4AEEAMwAyAHYAKwBGAGIAbABBAEIAUgBSAFIAUQBBAFUAVQBVAFUAQQBGAEYARgBGAEEA
DQAKAEIAUgBSAFIAUQBBAFUAVQBVAFUAQQBGAEYARgBGAEEAQgBSAFIAUgBRAEEAVQBVAGoA
TQBxAEsAegB1AHcAVgBWAEIAWgBtAFkAaABWAFYAVgBHAFMAegBFADQAQQBBAEEASgBKAEoA
QQBBAEcAVABWAFgANwBmAFkALwA4AEEAUAA3AGEAZgArAEIATQBQAA0ACgAvAHcAQQBYAFEA
QgBiAG8AcQBwADkAdgBzAGYAOABBAG4AOQB0AFAALwBBAG0ASAAvAHcAQwBMAG8AKwAzADIA
UAAvAFAANwBhAGYAOABBAGcAVABEAC8AQQBQAEYAMABBAFcANgBLAGoAaQBtAGkAbQBVAHYA
RABMAEgASwBvAEoAVQB0AEUANgB5AEsARwANAAoAQQBCAEsAawBvAFMAQQBRAEMAQwBSAG4A
TwBDAEQAMwBGAFMAVQBBAFEAdQBjAE0AZgBsAHoAMAA1AC8AQQBmADcAUQAvAGwAVABkADMA
KwB4ACsAdgAvAEEATgBsAFYAYQA0AHUARgBTAFYAMQBMAEEARQBiAGUATgAyAE8AcQBnADkA
UAB4AHEASAA3AFUADQAKAG4AOQA4AGYAOQA5ADAAQQBYADkAMwArAHgAKwB2AC8AQQBOAGwA
VABrAE8AVwBIAHkANAA2ADgALwBnAGYAOQBvAC8AeQByAE8AKwAxAEoALwBmAEgALwBBAEgA
MwBVADAARgB3AHIAeQBvAG8AWQBFAG4AZAB4AHUAegAwAFYAagAwAC8AQwBnAEMAcgBLAA0A
CgBUADUAcwB2AFQALwBXAFAAMgBIADkANAArADEAUgA1AFAAdAArAFEALwB3AEEASwBKAGcA
ZgBPAGwAKwBVAGYANgB5AFQAKwBFAGYAMwB6AC8AdABWAEgAZwAvADMAUgAvAHcAQgA4AGoA
LwA0AHEAZwBDAFQASgA5AHYAeQBIACsARgBYAEwASQA1AGwAYgANAAoAcAAvAHEAegAyAEEA
LwBpAFQAMABGAFoAKwBEAC8AZABIAC8AZgBJAC8AdwBEAGkAcQB1ADIAQQAvAGYATgB3AEIA
KwA3AGIAcwBCAC8ARwBuAG8AVABRAEIAYgAyAG4AKwArAGYAMQAvAHcAQQBhAE4AcAAvAHYA
bgA5AGYAOABhAGYAUgBRAEEAegBhAGYADQAKADcANQAvAFgALwBHAHAAWQB3AFEARwB5AGQA
MwBUAGcALwBqADYAawA5AGEAYgBUADEANgBOADkAUAA4AGEAQQBIAGMALwAzAEIAKwBZAC8A
dwBvADUALwB1AEQAOAB4AC8AaABVAGYASABxAGYAeQBIACsATgBIAEgAcQBmAHkASAArAE4A
QQBFAG4AUAA5AA0ACgB3AGYAbQBQADgASwBvAGEAcABqACsAegA3AGoASQBBAEgANwByAGoA
agBIACsAdQBqAC8AQwByAGYASABxAGYAeQBIACsATgBVADkAUwAvADUAQgA5AHgAdABKAEIA
egBGAHoAagAvAEEASwBiAFIAZQA5AEEASABJAGYASgAvAHMALwBwAFIAOABuACsAegANAAoA
KwBsAEwAOAAvAHcARABmAFAANQBmAC8AQQBGADYAUABuAC8AdgBuADgAdgA4AEEANgA5AEEA
QwBmAEoALwBzAC8AcABYAFcANgBjAC8AbAA2AGQAYgBrAEQATwBUAEsATwBCAG4ALwBBAEoA
YgBTAG4AbwBDAFAAVAAxAHIAawAvAG4ALwB2AG4AOAB2AC8ADQAKAEEASwA5AGQAVABaAC8A
OABnAHkAMgAzAFkAYgA1ADUATwBvAEIALwA1AGEAegBkAHMAagB0AHgAUQBCAGQAKwAwAEgA
KwA2AGYAKwArAEQALwB3AEQARgAwAGYAYQBEAC8AZABQAC8AQQBIAHcAZgAvAGkANgBxAGYA
SgAvAGQAWAAvAHYAZwBmAC8ARgBVAA0ACgBmAEoALwBkAFgALwB2AGcAZgAvAEYAVQBBAFcA
LwB0AEIALwB1AG4ALwB2AGcALwAvAEYAMAB5ADYASQBaAFkAUwBlADQAWQAvAGMATABkAFEA
aAA2AFoANAAvAE0ALwBwAFYAZgA1AFAANwBxAC8AOQA4AEQALwBBAE8ASwBxAFcANQBVAHQA
SABiADcAUgANAAoAdwBFAFAAYgAxAEMAWQA0AEcAYwBVAEEAVgBzAEwALwBBAEoAaQBQAC8A
dwBBAFYAUgBoAGYAOAB4AEgALwA0AHEAbQArAFUALwBwACsAaAAvAHcAQQBLAFAASwBmADAA
LwBRAC8ANABVAEEATwB3AHYAKwBZAGoALwB3AEQARgBWAG8AVAB5AE8AagBnAEsADQAKAGMA
RABhAEQAMQBUAHIAawAvAHcAQgA0AEUAOQB2AHAAVwBiADUAVAArAG4ANgBIAC8AQwByAGwA
MgB3AEUAaQA1AFAAOABBAEEAUABYACsAOAAxAEEAQgA1ADgAdgA5ADcAOQBZAC8ALwBpAGEA
UABQAGwALwB2AGYAcgBIAC8AQQBQAEUAMQBWADMAcgA2AA0ACgAvAG8AZgA4AEsATgA2ACsA
dgA2AEgALwBBAEEAbwBBAHUASgBOAEkAWABVAEYAdQBDAHkAZwA4AHgAOQBDAFIAbgBvAHUA
ZgB5ADUAcABzADgAMAA2AFMAdQBxAE4AaABSAHQAdwBNAEkAZQBxAGcAbgBxAEMAZQBwAE4A
UQBSAE0AdgBtAFIAOAAvAHgAcAANAAoAMgBQADgAQQBlAEgAdABUAGIAcwBuADcAUgBKAGgA
YwAvAGMANQB5AEIALwBBAHQAQQBEAC8AdABGAHoALwBmAC8AdwBEAEgAWQAvADgAQQA0AG0A
agA3AFIAYwAvADMALwB3AEQAeAAyAFAAOABBACsASgBxAG4AbAB2ADcAdgAvAGoAdwBvAHkA
MwA5ADMADQAKAC8AdwBBAGUARgBBAEcAbABCAE4ATwA4AHEAcQA3AFoAVQA3AHMAagBDAEQA
bwBwAEkANgBBAEgAcQBCAFcAUgBjAFgAVQB5AHoAegBxAEoAcABnAEYAbQBsAFUAQQBTAE0A
QQBBAEgAWQBBAEEAQgB1AEEAQgB3AEIANgBWAGUAdABDAGYAdABFAGUAVgB4AA0ACgA5AC8A
bgBJAFAAOABEAFYAaQBYAFQASAA3AFYAYwA4AEgALwBYAHoAZgB3AG4ALwBBAEoANgBOAC8A
dABVAEEAVAAvAGIASgAvAHcARABuAHYAUAA4AEEAOQAvAEgALwBBAFAAaQBxAFAAdABrAC8A
LwBQAGUAZgAvAHYANAAvAC8AdwBBAFYAVgBIAGMAZgANAAoAUQAvADgAQQBmAEoALwArAEsA
bwAzAEgAMABQADgAQQAzAHkAZgAvAEEASQBxAGcARABmADAAeQBlAFMAVwBkADEAZQBTAFIA
dwBJAFcAYgBEAHUAegBEAEkAZQBNAFoAdwBXAFAATwBDAFIAbgAwAEoAcgBDAHkAUABmADgA
QQBJAC8ANABWAHEAYQBNAFMADQAKAGIAcQBUAEkAUAArAG8AYgB0AGoALwBsAHAARgA3AG0A
cwBYAEkAOQBCACsAdgArAE4AQQBFADIAUgA3AC8AawBmADgASwBNAGoAMwAvAEkALwB3AEMA
RgBRADUASABvAFAAMQAvAHgAbwB5AFAAUQBmAHIALwBqAFEAQgBzADIAVABLAEwATABWAEMA
eAAyAA0ACgBxAEwAVgBpAHoATQBEAGcASwBJAHIAZwBrAG4ARwAwADQAQQB5AFQAZwBnACsA
aABCADUAcgBtAFAAdABGAG4ALwB3AEEALwBVAEgANQBUAGYALwBIAHEANgBDADEAUAAvAEUA
dQAxAHIAQwBnADQAcwBwAFAAbAA1ACsAYgA5AHgAYwA4AGMANwB1AHYAVAANAAoAbwBlAHYA
UQA5AEsANABQAGUAZgA4AEEAbgAxAEgALwBBAEgAMABmAC8AagBGAEEARwA1ADkAbwBzAC8A
OABBAG4ANgBnAC8ASwBiAC8ANAA5AFIAOQBvAHMALwA4AEEAbgA2AGcALwBLAGIALwA0ADkA
VwBIAHYAUAAvAFAAcQBQACsAKwBqAC8AdwBEAEcADQAKAEsATgA1AC8ANQA5AFIALwAzADAA
ZgAvAEEASQB4AFEAQgA2AFoANABmAGUATwBTAHkAbABNAFUAaQBTAEsATABwAHcAVwBRAE0A
QQBHADgAcQBFAGsASABjAHoAbgBPAEMARAAxAHgAeQBPAE0ANQBKADMAYQA1AGoAdwBtAFMA
ZABPAG0AegBIADUAZgArAA0ACgBtAHkAZgBMAG4ATwBmADMARgB0AHoAOQB4AFAAcAAwADcA
ZABlAHcANgBlAGcARAA1ADkAOABjAGUAUAByAGIAUgBQAEYARwBxAGEAWgBKAE0AcQB2AGIA
ZgBZAHMAcQBaAEEAcABIAG4AYQBkAGEAWABBADQAUABUAEkAbABCAC8ASABOAGMAbgAvAHcA
dAANAAoATwB6AC8ANQA3AHIALwAzACsAVwB2AEsAdgBqAGYAcAB0ADcAYwBmAEYARAB4AFAA
TABEAHUAOAB0AC8ANwBGADIANABZAGoANwB2AGgANwBTAFYAUABHADAALwB4AEsAZQA5AGUA
VQBmADIAUgBxAFgAbwAzAC8AQQBIADAAZgAvAGkASwBBAFAAcQB6AC8ADQAKAEEASQBXAG4A
WgAvADgAQQBQAGQAZgArAC8AdwBBAHQAZABaADQASAA4AGYAVwAyAHQAKwBLAE4ATAAwAHkA
TwBaAFcAZQA1ACsAMgA0AFUAUwBCAGkAZgBKADAANgA3AHUARAB3AE8AdQBCAEUAVAArAEcA
YQArAEoALwA3AEkAMQBMADAAYgAvAHYAbwAvAA0ACgAvAEUAVgA2AHYAOABFAE4ATgB2AGIA
ZgA0AG8AZQBHAEoAWgB0ADMAbABwAC8AYgBXADcATABFAC8AZQA4AFAAYQBzAG8ANAAyAGoA
KwBKAGgAMwBvAEEAKwAzAHAANQBBAEoANQBoAGoAcABMAEkAUAB1AHIALwBBAEgAMgBxAEwA
egBSADYAZgArAE8AcgANAAoAVwBkAGUAWABLAHIAZAAzAFMAbAB1AGwAegBPAE8AZwA3AFMA
cwBLAHIAZgBhAGsALwB2ADgAQQA2AEMAZwBEAGEAOAAwAGUAbgAvAGoAcQAxAG8AYQBhADQA
YQBkAHgAagAvAGwAawB4ADYAQQBmAHgAeAArAGwAYwByADkAcQBUACsALwArAGcAcgBhADAA
DQAKAEsAWgBaAEwAdQBSAFEAMgBjAFcAegBuAG8AUAA4AEEAbgByAEMATwAzADEAbwBBADEA
dAB6AGYANwBQADUAagAvAHcAQwBLAG8AMwBOAC8AcwAvAG0AUAAvAGkAcQBvAC8AYQB2ADkA
dAB2AHkAbwArADEAZgA3AGIAZgBsAFEAQgBlADMATgAvAHMALwBtAA0ACgBQAC8AaQBxAHMA
MgA1AEoARQBtAGMAZABCADAANQA3AE4ANgBFADEAawBmAGEAdgA5AHQAdgB5AHIAUQBzAFoA
ZgBNAEUAMwBKAE8AMABKADEASAByAHYALwB3AEEATwBhAEEATABYAFAAOQAxAHYAKwArAFcA
LwB3AG8ANQAvAHUAdAAvADMAeQAzACsARgANAAoATwAzAGYANwBLAC8AbABSAHUALwAyAFYA
LwBLAGcAQgB2AFAAOABBAGQAYgAvAHYAbAB2ADgAQQBDAHEAZQBwAG4ARwBtADMAQgBPAFIA
egBGADEARwBQACsAVwAwAFEANwBqACsAbABYAHQAMwArAHkAdgA1AFYAUQAxAFoAaAAvAFoA
bAB5AFMAQQBBAEQADQAKAEQAbgBBADQALwB3AEIAZgBGADYAMABBAGMAZAA1AGcAOQBmADEA
WAAvAHcAQwBKAG8AOAB3AGUAdgA2AHIALwBBAFAARQAxAEIAdgBqADkAQgAvADQANwAvAGoA
UgB2AGoAOQBCAC8ANAA3AC8AagBRAEIAUAA1AGcAOQBmADEAWAAvADQAbQB1AHQAcwBYAA0A
CgBBADAAdQAyAGIAcgBsADUAUgAxAEgALwBBAEQAMQBtADcANAB4ADIAcgBpADkAOABmAG8A
UAAvAEEAQgAzAC8AQQBCAHIAUgAxAFgAeABCAHAAZgBoADMAdwA1AFkAWAAyAHAAMwBDAFcA
dAB0AEwAZgBHADEAagBrAGMAWgBVAHoAUAA4AEEAYgBwAFYAUQANAAoAQQBaADUASwBRAFMA
TgAvAHcARQAwAEEAZABQADUAbwA5AHYAOABBAHYAbwBmADQAVQBlAGEAUABiAC8AdgBvAGYA
NABWADUAUgAvAHcAdABQAHcAZAAvADAARgA3AGYALwB2AGsALwA0AFUAZgA4AEwAVAA4AEgA
ZgA5AEIAZQAzAC8ANwA1AFAAKwBGAEEADQAKAEgAcQAvAG0AagAyAC8ANwA2AEgAKwBGAFQA
WABEAEEASgBBAFMAYwBaAFEAawBZAEwARABzAG4AOQAwAGoAUABYAHYAWABrAFgALwBDADAA
LwBCADMALwBBAEUARgA3AGYALwB2AGsALwB3AEMARgBlAG0AcABjAHIAcQBHAG0ANgBWAGYA
VwBUAHgAeQBXAA0ACgA5ADUAWQB3AFgAVQBNAGgARwBSAEoARABjAHcAUQBUAFEAdQB1AGUA
ZwBaAEgARABmAFEAaQBnAEMAYgB6AEYAOQBUAC8AMwAxAEoALwA4AFYAUgA1AGkAKwBwAC8A
NwA2AGsALwArAEsAcQByAHMAdQB2AFcATAAvAHYAawBVAGIATAByADEAaQAvADcANQANAAoA
RgBBAEYAcgB6AEYAOQBUAC8AdwBCADkAUwBmADgAQQB4AFYAVABYAHIANwBaAFYARwBRAFAA
MwBZAFAAYgArADgALwByAFcAZgBzAHUAdgBXAEwALwB2AGsAVgBaADEASQA0AG4AVABrAEQA
OQAwAHYAWAAvAGYAawA5AHgAUQBCAEYANQBoAC8AdgBEADkADQAKAEsAUABNAFAAOQA0AGYA
cABWAFQAUAArADAAdgA4AEEAbgAvAGcAVgBHAGYAOABBAGEAWAAvAFAALwBBAHEAQQBMADgA
VQBoAE0AcwBRADMARABtAFIAQgAyADcAcwBLAGkAdgBtAHgAZABTAGoASQBIADMATwB4AFAA
LwBMAE4AUABRADEARgBBAGYAMwA4AA0ACgBQAHoATAAvAEEASwAyAFAALwB3AEIARABYAC8A
YQBwAHUAbwB2AGkAOABtAEcAUAArAGUAZgBmAC8AcABrAG4AdABRAEIASAB1AEgAOQA0AGYA
OQA4AG4ALwBHAGoAYwBQADcAdwAvADcANQBQACsATgBWAHYATQA5AHYAMQAvACsAdABSADUA
bgB0ACsAdgANAAoALwB3AEIAYQBnAEQAVQBzAFcAegBkAFIARABJAFAAMwArAHgASAAvAEEA
QwB6AGYAMQBOAFkAMQAzAEkAUgBkADMAUQAzAEEAWQB1AEoAaAA5ADAAOQBwAEcAcgBTADAA
NQA4ADMAawBJAHgALwB6ADAANwAvADkATQBuADkAcQA1AHkALwBtAFkAWAAxADYADQAKAE0A
SABpADcAdQBCADEAYgB0AE0ANAAvAHUAbgArAGQAQQBGAG4AegBUAC8AZgBIAC8AZgBKAG8A
OAAwAC8AMwB4AC8AMwB5AGEAeQAvAFAAYgAwAFAANQB0AC8AOABBAEUAVQBlAGUAMwBvAGYA
egBiAC8ANABpAGcARAByAE4ARQBjAHQAZAB5AEEAcwBEAA0ACgAvAG8ANwBuADcAdQBQACsA
VwBrAFYAWQBHADcAMgAvADgAYwAvACsAeAByAFQAOABOAHkARgA3ADYAVQBFAEUAZgA2AEoA
SQBlAHIASAAvAEEASgBiAFEARAB1AG8AOQBmAFcAcwBIAGMAUAA3AHcALwB3AEMAKwBUAC8A
agBRAEIAYgAzAGUAMwAvAGoAbgANAAoALwB3AEIAagBSAHUAOQB2AC8ASABQAC8AQQBMAEcA
cQBtADQAZgAzAGgALwAzAHkAZgA4AGEATgB3AC8AdgBEAC8AdgBrAC8ANAAwAEEAZABQAHAA
WAB6ADIAbQBxAHIAagByAGIAZwBZAEEAMgBrADUAaQB1AFIAMQA0AC8AUABQAEYAWgBIADIA
UQAvADMADQAKAEgALwA3ACsARAAvADQAdQB0AEgAUgBmAG4AdABOAFgARwBSAHoAYgBxAE0A
LwBkAHgAbQBPADYASABVAG4AQQArAHYAUQBkADYAegAvAHMAMwArADMALwBBAE8AUgBvAHYA
OABhAEEARQArAHkASAArADQALwAvAEEASAA4AEgALwB3AEEAWABSADkAawBQAA0ACgA5AHgA
LwArAC8AZwAvACsATABwAGYAcwAzACsAMwAvAEEATwBSAG8AdgA4AGEAUABzADMAKwAzAC8A
dwBDAFIAbwB2ADgAQQBHAGcARABxAGQARABqADgAcQAwAGsAWABCAEcAYgBoAHoAZwBrAE0A
ZgA5AFYAQwBPAG8ASgA5AE8AbQBhADIAYQB4AHQARAANAAoAVAB5ADcAUwBRAFoAegBtADQA
YwA1ADMASwAzAC8ATABPAEUAZABWAEoASABiAHAAMQAvAE8AdABtAGcARAB3AC8AdwBBAFkA
ZQBGADQATgBSADgAUgA2AGoAZQBQAEMAcgBOAE4AOQBrAHkAeABVAEUAbgB5ADcARwAxAGkA
SABQAHMARQBBAC8AQwB1AFoADQAKAC8AdwBDAEUASwB0AHYAKwBlAEMALwA5ADgAQwB2AGIA
OQBSAGcAMwAzAGsAegBlAHYAbAAvAHAARQBnADkAUgA2AFYAUwArAHoAZQAzACsAZgArACsA
cQBBAFAASABmACsARQBLAHQAdgArAGUAQwAvAHcARABmAEEAcgBwAHYAQgAvAGgAZQBEAFQA
dgBFAA0ACgBlAG4AWABpAFEAcQByAFEALwBhADgATQBGAEEASQA4AHkAeAB1AG8AagB6ADcA
aAB5AFAAeAByAHYAUABzADMAdAAvAG4ALwBBAEwANgBxADcAcAAwAEcAeQA4AGgAYgAwADgA
egA5AFkAbgBIAHEAZgBXAGcARABrAGQAUgBsAFUAYQBoAGYARABjAE8ATAANAAoAeQA2AEgA
VgB1ADAANwArADkAVQAvAE8AWAArADgAUAB6AGIALwBHAGoAVQAzAFkAYQBsAHEAQQA1ADQA
dgByAHYAKwA3AC8AQQBNAC8ARQBuAHYAVgBIAGUAMwBvAGYALwBIAGYAOABhAEEATAAzAG4A
TAAvAGUASAA1AHQALwBqAFgAUwBlAEYAcABGAGYADQAKAFUASgBnAEMARAAvAG8AYwBoADYA
awAvADgAdAA3AGYAMQBKADkAYQA0ADMAZQAzAG8AZgA4AEEAeAAzAC8ARwB1AHEAOABJAE0A
egBhAGwATwBEAG4ALwBBAEkAOABaAGYAVAAvAG4ANAB0AHYAUwBnAEIAUABQAGYAKwA5AC8A
NgBCAFIANQA3AC8AMwB2AA0ACgAvAFEASwB5AHYAUABQAHEAZgArAC8AWgAvAHcAQQBhAFAA
UABQAHEAZgArAC8AWgAvAHcAQQBhAEEATgBYAHoAMwAvAHYAZgArAGcAVgAwAFcAZwB5AEYA
MQB2AGQAeAB6AHQARQBQADkAMwB1AEoALwB3AEMANwA5AE8ALwA0AFYAeABIAG4AbgAxAFAA
LwANAAoAQQBIADcAUAArAE4AZABYADQAYQBrADMAUgA2AGsAUwBmAHUAcABBAGUAVgAyAC8A
dwAzAEoALwBIAHAAUQBCADAAMgA5AGYAWAA5AEQALwBBAEkAVQBiADEAOQBmADAAUAArAEYA
VQBmAFAAWAArADgAdgA2ADAAZQBlAHYAOQA1AGYAMQBvAEEAdgBiADEADQAKADkAZgAwAFAA
KwBGAFoAMgB0AE8ARgAwAGkANwBZAEUANABCAGcANQBBAEoAUABOAHgAQQBPAGcAdwBlADkA
UAA4ADkAZgA3AHkALwByAFYARABYAFoAUgAvAHcAQQBJAC8AZgB5AFoAQgBDAHYAYgBqAGcA
WgBIAE4AMQBhAGoAbwBmAHIAUQBCAHgASAAyAA0ACgBnAGYAMwBtAC8AdwBDACsASAAvAHgA
bwArADAARAArADgAMwAvAGYARAAvADQAMQBpAGYAYQBoADcAZgA4AEEAZgBBAG8AKwAxAEQA
MgAvADcANABGAEEARwAzADkAbwBIADkANQB2ACsAKwBIAC8AQQBNAGEANgBXAGYAUgA5AEwA
MQAvAHcAMwBwADkAdAANAAoAcQB0AHQARgBkADIAeQBYAGMAbAB5AGsAYwA4AGUANQBSAE0A
agAzAHMASwB1AEYAWQBOAGgAZwBrAHMAaQBnACsAagBIADEAcgB6AC8ANwBVAFAAYgAvAEEA
TAA0AEYAZQBrADYAWgBQAGoAdwAzAHAAMABnAHgAOAAwADAANAA1ADQASAAvAEEAQgA4AFgA
DQAKAG4AYgAvAGcATgBBAEgATABmADgASwA3ADgARgAvADkAQQBXAHcALwA4AEIAeAAvADgA
UgBSAC8AdwByAHYAdwBYAC8AMABCAGIARAAvAHcASABIAC8AeABGAGQAVAA5AHIAYgAvAFoA
LwBNAFUAZgBhADIALwAyAGYAegBGAEEASABMAGYAOABLADcAOABGAA0ACgAvAHcARABRAEYA
cwBQAC8AQQBBAEgASAAvAHcAQQBSAFgAZgBDADMAaQBzADcARABUAGIAUwAxAFYAWQBiAGUA
MQB0AEkAcgBhAEMATgBRAFEAcQBRAHcAUQB3AHgAUgBJAG8ARwBNAEsAawBhAHEAbwBHAE8A
QQBBAEsAeQB2AHQAYgBmADcAUAA1AGkAdAANAAoAOQBpAEcAdAA3AFIAbQBBAE8ANgBGAFQA
MAB6ADEAUwBNAG4AdQBLAEEASwBQAHoAZgAzAHgAKwBUAGYANAAwAGYATgAvAGYASAA1AE4A
LwBqAFYAagBDAGYAMwBSAC8AMwB6AC8AOQBsAFIAaABQADcAbwAvADcANQAvADgAQQBzAHEA
QQBLAC8AdwBBADMADQAKADkAOABmAGsAMwArAE4ATQAxAGUAUQBMAGMAbwBDAGMAZgB1AEYA
UABRAG4ALwBsAHAATAA3AGoAMABxADMAaABQADcAbwAvADcANQAvACsAeQByAG0ALwBFADkA
MABJAEwAKwBGAE0ANAB6AFoAeAB0ADIANwB6AFgAQQA3AGcAKwBsAEEARQB2AG4ATAA2AA0A
CgAvAHcARABqAHAALwA4AEEAaQBxAFAATwBYADEALwA4AGQAUAA4AEEAOABWAFgATAAvAHcA
QgBvAEQAKwA5ACsAaQAvADQAVQBmADIAZwBQADcAMwA2AEwALwBoAFEAQgAxADkAdABLAHAA
dQBiAGMAWgA2AHoAeABEADcAcAA3AHkATAA3ADAAMwBWAFoAUQANAAoAdAAvAE8AcABZAEQA
SABsAGMAZgBXAEcATQArAGwAYwA5AHAAOQA4AEgAdgA3AEYATgAzADMAcgB5ADIAWAArAEgA
KwBLAFoAQgA2AGUAOQBPADgAUgBYAHAAaQAxAG0AOABqAHkAZgBsACsAegAvAEEASwAyAHMA
RABmADEAbwBBAHYAOABBAG4AagArACsADQAKAFAAMAAvAHcAbwA4ADgAZgAzAHgAKwBuACsA
RgBjAHIALwBhAEoAOQBUACsAdABIADkAbwBuADEAUAA2ADAAQQBkADEAcABVAG8AYQAvAGcA
VQBNAEQAbgB6AGUAUABwAEQASQBmAFMAdQBUADEASwBZAEQAVQBkAFEARwBlAGwANwBkAGoA
KwBIAHQAUABJAA0ACgBLAHUAKwBIAGIAMAB5ADYAegBaAHgANQBQAHoAZgBhAFAAMAB0AFoA
MgAvAHAAWABKADYAegBkAEkAdQByADYAcQBwADYAcgBxAFYAOABPAHIAOQByAHEAVQBkAHUA
UAB5AG8AQQAwAHYAUABIADkANwAvADAARwBqAHoAeAAvAGUALwA4AEEAUQBhADUAdgANAAoA
NwBXAG4AKwBTADkASAAyAHQAUAA4AEEASgBlAGcARAAwAHoAdwBuAEsASAAxAEcAWQBaAHoA
aQB5AGsAUABiAC8AbgB2AGIARAB0ADkAYQA1AHoAegBqAC8AcwBmAGsASwB1AGUAQgBKADEA
bAAxAGUANQBVAGQAUgBwAHMAeAA2AHQALwB6ADkAVwBZAC8ADQAKAGkANAA3ADEAeABuADkA
bwArADAAZgAvAEEASAAzAC8AQQBQAFgAbwBBADYAZgB6AGoALwBzAGYAawBLAFAATwBQACsA
eAArAFEAcgBtAFAANwBSADkAbwAvAHcARAB2AHYALwA2ADkASAA5AG8AKwAwAGYAOABBADMA
MwAvADkAZQBnAEQAMAAvAFEASgBDAA0ACgBiAEgAWABDAEIAdQBaAGIAVgBDAEYAUQBxAHIA
TQBmAEoAdgBDAEYARABIADUAUQBTAFIAZwBGAHUAQQBlAFQAeABtAHMAbgA3AFIAYwAvADgA
KwBkAHoALwB3AEMAQgBWAG4ALwBoAFUAdgBnAHUANABGAHgAYQArAEkAQQBRAHUARgB0ADcA
WQBFAEsAMgANAAoAYwBoAG8ANwAvAEkAUABJAHgAdwBQAFUAZgBVAGQAYQB2AGUAVgBEAC8A
dwBBADgALwB3AEIAVAAvAHcARABKAEYAQQBHAFoAOQBvAHUAZgArAGYATwA1AC8AdwBEAEEA
cQB6AC8AdwBvACsAMABYAFAALwBQAG4AYwAvADgAQQBnAFYAWgAvADQAVgBwACsADQAKAFYA
RAAvAHoAegAvAFUALwAvAEoARgBIAGwAUQAvADgAOAAvADEAUAAvAHcAQQBrAFUAQQBkAEQA
NABjAGUAUgA3AEcAVQB5AFIAUABFAHcAdQBuAEEAVwBTAFMATwBSAGkAUABKAGcATwA0AE4A
RgA4AG8AQgBKAEkAdwBlAGMAZwBuAG8AUgBXAC8AVwBQAA0ACgBvAGkAcQB0AHIASQBFAFgA
YQBQAHQARABuAEgAdgA1AGMAWABQADMAMwA3AFkANwBqADYAZAB6AHMAVQBBAGUAUwBlAEoA
LwBIADMAaAAvAFIAZABjAHYAdABNAHYAcgAyADMAaAB1AHIAYgA3AE4ANQBzAGIAeQBLAHIA
TAA1ADEAbgBiADMAQwBaAEIAWQANAAoARQBaAGoAbABSAGgAeAAwAEkATgBZAEgALwBDADAA
LwBDAHYAOABBADAARQByAFgALwB2ADYAdgAvAHcAQQBWAFgAdwBsACsAMAAxAG8ASABpADYA
OQArAE4ALwBqAGEANQAwAHQANwBnAFcATQB2AC8AQwBOACsAUQBJADUASgBGAFQANQBQAEMA
TwBnAFIADQAKAHkANABDADgARAA5ADgAawBtAGMAZAA4AGsAOAAxADQAUAAvAHcAaQAzAGoA
NwAvAEEASgA2AFgAZgAvAGYAMgBhAGcARAA5AFoAZgA4AEEAaABhAGYAaABYAC8AbwBKAFcA
dgA4AEEAMwA5AFgALwBBAE8ASwByAGYAOABNAGUAUAB2AEQAKwB0AGEANQBZAA0ACgA2AFoA
WQAzAHQAdgBOAGQAWABQADIAbgB5AG8AMABrAFYAbQBiAHkAYgBPADQAdQBIAHcAQQB4AEoA
eABIAEUANwBIAGoAbwBDAGEALwBIAHYALwBoAEYAdgBIADMALwBBAEQAMAB1AC8AdwBEAHYA
NwBOAFgAdgBIADcATQB1AGcAZQBMAHIATAA0ADMAKwANAAoAQwBiAG4AVgBIAHUARABZAHgA
ZgA4AEEAQwBTAGUAZQBKAEoASgBHAFQANQAvAEMATwB2AHgAeABaAEQAYwBIADkAOAA4AGUA
TQA5ADgARQBjADAAQQBmAFoAdQB2ACsASgA3AE8AMwAxADMAVwBvAEcAbQBnAEQAUQBhAHQA
cQBNAEwAQQB1ADQASQBhAE8ADQAKADgAbQBRAGcAZwBOAGcARQBGAFMARABqAGoATgBaAFAA
LwBDAFcAVwBQAC8AUABlADMALwA3ADcAawAvADgAQQBpAHEAKwBiAFAAaQBCAG8AbgBpAE8A
WAB4ADUANAAyAGwAZwAxAEsAUwBPAEMAWAB4AGQANABrAGsAaABRAEgAaABJAG4AMQBtADkA
YQBOAA0ACgBCACsAKwBIAEMAbwBRAEIAdwBPAG4AUQBWAHkAUAA5AGcAZQBLAFAAKwBnAHAA
TAArAGYAOABBADkAdgBvAEEAKwB3AGYAKwBFAHMAcwBmACsAZQA5AHYALwB3AEIAOQB5AGYA
OABBAHgAVgBlAGgAZgBEAFgAWABMAGIAVQB0AGQAdQA0AEkAWgBJAG4AWgANAAoATgBKAG4A
bQBJAFIAbQBKADIAcgBlAFcAQwBFAGsATQBTAE0AWgBrAEEAOQBjAGsAVgArAGYAbgA5AGcA
ZQBLAFAAKwBnAHAATAArAGYALwBBAE4AdgByADYASwAvAFoAawAwAHoAVwBiAEwAeAA1AHEA
OAB1AG8AMwByADMATQBEAGUARQBiACsATgBVAFkADQAKADUAQQBsAE8AcwA2AEEAeQB2AC8A
cgBIADUAQwBJADQANgBmAHgAZABmAFUAQQA5AEkALwA0AFQAZgBUAHYAKwBmAGkARAA4AGgA
UgAvAHcAbQArAG4AZgA4AC8ARQBIADUAQwB2ADUAMwB2ADgAQQBoAG8AZgA0AC8AZgA4AEEA
UQBxAGEAdAAvAHcAQgA5AA0ACgB0AC8AOABBAEYAVQBmADgATgBEAC8ASAA3AC8AbwBWAE4A
VwAvADcANwBiAC8ANABxAGcARAArAGkASAAvAGgATgA5AE8ALwA1ACsASQBQAHkARgBlAGoA
KwBBADkAZgB0AGQAVABzAC8ARQBrAHMAVQBzAGIATABaAFcAMQByAEoASwBVAHcAQQBxAHYA
RgANAAoAcQBMAEEAdAArAEUATABZACsAaAByACsAWgBmADgAQQA0AGEASAArAFAAMwAvAFEA
cQBhAHQALwAzADIAMwAvAEEATQBWAFgANgBQADgAQQA3AEQAWAB4AGUAKwBJAG0AcwBmAEMA
cgA5AHIAegB4AEgANAB6ADAAZQArAHMASgB2AEIAWAB3ACsAMABmAFcADQAKADkARgBqAG0A
TABQAEoAZABTAHcAZQBIAFAAaQBqAGYAWABTAFEAQQBFAGsAdQByADYAWABaAEwAaABSAGsA
dABLAGcARwBUAFEAQgArAHIAWAA5AHYAMgBYAC8AUABaAFAAKwArADEALwB3AEEASwBQADcA
ZgBzAHYAKwBlAHkAZgA5ADkAcgAvAGgAWAA0AA0ACgBmAGYAOABBAEQAYQBuAGkAYgAvAG8A
RQBhAHQALwAzADQAdQBQAC8AQQBJAGkAagAvAGgAdABUAHgATgAvADAAQwBOAFcALwA3ADgA
WABIAC8AdwBBAFIAUQBCACsANABQADkAdgAyAFgALwBQAFoAUAArACsAMQAvAHcAQQBLAGIA
cgB1AHIAVwAzAC8AQwANAAoARQA2AHoAZgArAGEAbwBoAGcAdQBiAFMATgA1AEEAUQBRAHIA
TgBlADYAYQBvAEcAZQBuAEoAbABVAGYAagBYADQAZwBmADgATgBxAGUASgB2ACsAZwBSAHEA
MwAvAGYAaQA0AC8AKwBJAHIAMwAvAEEATQBTAGYAdABLACsASQBQACsASABlAGYAeAA1ACsA
DQAKAE0AYwBHAG0AYQBpACsAcgBlAEUALwBpAEQANABZADAAUwAxAHMAbABqAGsAVwA4AG0A
aQB2AFAARgBQAHcAaABzADUASABpAFYAZwByAEYARgBqADgAUgAzAEQATQBSAHgAdABqAGsA
OQBDAEsAQQBQAHQASAAvAEEASQBTAG4AVAAvADgAQQBuADgAWAA4AA0ACgAxAG8ALwA0AFMA
bgBUAC8AQQBQAG4AOABYADgAMQByACsAWgA3AC8AQQBJAGUATABmAEUAYgAvAEEASwBGAGYA
eABIAC8AMwA3AGwALwArAEwAbwAvADQAZQBMAGYARQBiAC8AbwBWAC8ARQBmAC8AQQBIADcA
bAAvAHcARABpADYAQQBQADYAWQBmADgAQQANAAoAaABLAGQAUAAvAHcAQwBmAHgAZgB6AFcA
dgBZAHIASABXAEkARgA4AEIANgBKAGYAcgBLAHAAaQBuAHYAYgBxAE4AWgBDAGUARwBLADMA
VwBxAHEAUgBsAFEAZQBoAGgAWQBkAE8AMQBmAHkAZQBmADgAUABGAHYAaQBOAC8AMABLAC8A
aQBQAC8AdgAzAEwADQAKAC8AdwBEAEYAMQArAHYAKwBtAC8AdABQAGEAeABhAC8AOABFADcA
UABnAEgAOABaADcALwBUAGIANQBOAFQAOABYAGYARQBmAHgATABvAE4AegBaAFMAeABTAFMA
WABjAEsAMgBuAGkAYgA0AHgAVwBrAFQAeQBvAHUANQBnAHIAUQArAEcAbwBXAFUAbgBqAA0A
CgBiAEkAbgBxAEsAQQBQADAAdgAvADQAUwBPADIALwA1ADcASgAvADMAMAAvADgAQQA4AGIA
bwAvADQAUwBPADIALwB3AEMAZQB5AGYAOABBAGYAVAAvAC8AQQBCAHUAdgB3ADEALwA0AGIA
cwAxAEgALwBvAEUAWAAvAHcARAA0AEMAVAAvADQAVQBmADgAQQANAAoARABkAG0AbwAvAHcA
RABRAEkAdgA4AEEALwB3AEEAQgBKAC8AOABBAEMAZwBEADkAeQB2ADgAQQBoAEkANwBiAC8A
bgBzAG4ALwBmAFQALwBBAFAAeAB1AHYAVQBJAFoAUgBOAHAAMgBsAHoATAB5AHMAdABsAGIA
eQBBAGgAcwBBAGgANABJAFcAQgA1AHgADQAKAG4ASQBPAGUAbABmAHoAeQAvAHcARABEAGQA
bQBvAC8AOQBBAGkALwAvAHcARABBAFMAZgA4AEEAdwByADkANABmAGgAVAByAHoAKwBLAGYA
aABIADgASwBQAEUANwByADUAVAArAEkALwBoAHgANABLADEANQA0ADUAUQB5AHUAagBhAHYA
NABaADAAbgBVAA0ACgBHAFIAbAB4AGwAVwBRADMAQgBWAGcAZQBRAFIAZwA4ADAAQQBkAHgA
bgAyAC8AOABpAGYAOABBADEANgBNACsAMwAvAGsAVAAvAHcAQwB2AFQAcwBuACsALwBIACsA
YgBmADQAVQBaAFAAOQArAFAAOAAyAC8AdwBvAEEAYgBuADIALwA4AEEASQBuAC8AMQANAAoA
NgA4ADUAKwBJAFcAcgAyAGQAaAByAFYAcgBEAGMAVABMAEcANwBhAFgARABLAEYATABiAFMA
VgBhADcAdgBVAEIAeABqADEAUgBoAG4AMgByADAAagBKAC8AdgB4AC8AbQAzACsARgBmAHoA
KwAvADgARgBhAHYAKwBDAGcAMQBoACsAeQBoACsAMABiADQADQAKAEsAKwBIAGQAMABKAHYA
TQAxAHIANABKACsASABQAEcAaQArAFcAVwBDADcATgBSADgAZABmAEUAagBRAHgAbgBhAEMA
TQA3AHYARABqAFoANwA0AHgAUQBCACsAdgAvAEEAUAB3AGsAdQBtAC8AOAAvAEsAZgA5AC8A
UAA4AEEANgAxAEgALwBBAEEAawB1AA0ACgBtAC8AOABBAFAAeQBuAC8AQQBIADgALwArAHQA
WAA4AG4AbgAvAEQANgBQAFIAdgBTADYALwBPAFQALwA0AG0AagAvAGgAOQBIAG8AMwBwAGQA
ZgBuAEoALwB3AEQARQAwAEEAZgAxAHIANgBKADQAZwAwACsAYgBXAHQASQBoAFMANABSAG4A
bAAxAFMAdwANAAoAaQBSAFEAKwBTAFcAawB1ADQAVQBVAEEAWQA1AHkAUwBCAGkAcwBmADQA
aQArAE0AZABQADAAcgB4AGwAcgBGAGgAUABQAEcAawBzAEgAOQBuADcAbABaAHcAQwBQAE4A
MABxAHgAbQBYAEkANwBaAFcAUQBIADYASABOAGYAegBXAGYAcwAwAC8AdwBEAEIADQAKAFcA
NwBTAHYAaQBUACsAMABiADgAQQBQAGgAMwBHAEwAbgB6AFAASAAzAHgAcwArAEYAWABnAHUA
UABjAFgAMgA3AC8ARgBQAGoAcgBRAGQARABYAGQAbABjAFkAMwBYAHcAegBuAGoARgBlAHUA
LwA4AEYARwAvADIANQBaAHYAZwA3ACsAMgBaADgAWgBQAA0ACgBoAHcAagBUAEIAZgBEAHYA
LwBDAHYAYwBCAEYAWQByAC8AdwBBAFQAZgA0AFYAZQBCADkAZABPAEMAQgBqAHIAcQBoAHoA
NwA1AG8AQQAvAGMARAAvAGgAWQBPAGwAZgA4AC8ATQBYAC8AZgB3AFUAZgA4AEwAQgAwAHIA
LwBuADUAaQAvADcAKwBDAHYANQANAAoAWQB2ADgAQQBoADUAbABjAGYAMwByAGoALwB2AGgA
LwA4AEsAUAArAEgAbQBWAHgALwBlAHUAUAArACsASAAvAEEATQBLAEEAUAA2ADAALwBoADEA
NAB4ADAALwBWAGYARwBXAGoAMgBFAEUAOABiAHkAegAvADIAaAB0AFYAWABCAEoAOAByAFMA
cgA2AFoADQAKAHMARAB2AGgAWQB5AGYAbwBNADEARAA0AGgAMQByAFQAbwB0AGYAMQB5AEoA
NQBJAFEAOABXAHMAYQBuAEcANABMAHEAQwBHAFMAOQBuAFYAZwBSAHQANgBnAGcANQA5ADYA
LwBBAC8ALwBnAG4ASgArADMATABOADgAWQB2ADIAegBQAGcAMwA4AE8ASABhAA0ACgBZAHIA
NABpAC8AdwBDAEYAaAA1AEQAcQB3AFgALwBpAFUAZgBDAHIAeAB4AHIAbwB5AFMATQBkAGQA
TABHAFAAZgBGAFoASAA3AFIASAAvAEEAQQBVAGwAMAA3AHcATAArADAAQgA4AGMALwBCAEQA
eQAzAEkAZgB3AGQAOABZAHYAaQBiADQAVgBjAEsANAANAAoAQwBoAC8ARAAzAGoAWABXADkA
SQBZAEEAZQBnAE4AbQBjAGUAMQBBAEgANwAzAC8AQQBOAHYAYQBaAC8AegAwAGcALwA3ADcA
WAAvADQAbQBqACsAMwB0AE0ALwA1ADYAUQBmADgAQQBmAGEALwAvAEEAQgBOAGYAegBYAGYA
OABQAFQAdABMAC8AdwBDAGUADQAKAHQAMQAvADMAMgBLAFAAKwBIAHAAMgBsAC8AdwBEAFAA
VwA2AC8ANwA3AEYAQQBIADkAVABQAHcAdgAxAE8AegB2AGQAZgB2AEkAcgBkADQAMgBkAGQA
SAB1AEoAQwBFAFkARQA3AFIAZQA2AGUAcABPAEEAbwA0AHkANgAvAGoAaQB2AEwAZgA3AGYA
cwBmAA0ACgArAGYAZwBmADUALwA0AEYAWAA1AHYAZgA4AEUAdAAvADIAMABiAFAAOQBvAHoA
OQBvAEQAeABoADQASQB0ADMAbQBaADkATAArAEQAdgBpAEQAeABVAFIASQAyAFYAMgBXAFAA
agBYADQAZgBhAFEAUwBCADYANQAxAHgAZgB3AEoAcgA4ADYAUAArAEgAbgANAAoAKwBrAGYA
OAAvAEYAegArAGMAbgArAEYAQQBIADkASABIADkAdgAyAFAALwBQAHcAUAA4AC8AOABDAG8A
LwB0ACsAeAAvADUAKwBCAC8AbgAvAGcAVgBmAHoAagAvADgAUABQADgAQQBTAFAAOABBAG4A
NAB1AGYAegBrAC8AdwBvAC8ANABlAGYANgBSAC8ADQAKAHoAOABYAFAANQB5AGYANABVAEEA
ZgAxAEsALwBDADYALwBoAHYAcgBYAHgAVAA5AG4AbABMAEcASwBEAFQAOABzAGcATABNAGgA
ZQBQAFYATgBwAFYAZgBtAEwATgBsAEMAVgBVAEQAawBqAEcARABYAFoAWQB1AFAAKwBmAHEA
KwAvADgAQQBBAE4ALwAvAA0ACgBBAEkAMQBYADUAWgBmADgARQByAFAAMgBvAEwAWAA5AHAA
QwAyAC8AYQBEACsAeABQAEoASQAzAGcAeQBEADQAWgA3AGgATAB1AEkAegA0AGkAagArAEkA
LwBsAGcAQgB3AFEAUQBUAG8AVABaAEcAQwBEAGcAWgBCADYAVgArAHAAKwArADcALwB3AEMA
ZQANAAoAVQBmADgAQQAzADYAaQAvACsATQBVAEEATgB4AGMAZgA4AC8AVgA5AC8AdwBDAEEA
YgAvADgAQQB4AHEAagBGAHgALwB6ADkAWAAzAC8AZwBHAC8AOABBADgAYQBwADIAKwA3AC8A
NQA1AFIALwA5ACsAbwB2AC8AQQBJAHgAUgB2AHUALwArAGUAVQBmAC8ADQAKAEEASAA2AGkA
LwB3AEQAagBGAEEASABSAGEAUAB2AEYAcgBKAHYAawBsAGsAUABuAHQAaABwAG8AagBFAHcA
SABsAHgAYwBCAFMAcQBrAHIAbgBKAEQAWQA1AEoASQB6AHgAVwB0AFcAVgBwAEIAawBOAHQA
SgA1AHEAcQByAGUAZQAyAEEAcQBxAG8AeAA1AA0ACgBjAFgATwBGAFYAQgBuAE8AZQBjAFoA
NAA2ADkAaABxADAAQQBlAEsAZQBMAHYAQwB0AGoAcQBYAGkASABVAEwAMgBhADIAVwBTAFcA
YgA3AEoAdQBjAGcARQBuAHkANwBHADIAaQBIAFgAbgBoAFkAdwBQAHcAcgBtAC8AOABBAGgA
QgA5AE0ALwB3AEMAZgANAAoATgBQADgAQQB2AGwAYQA5AFgAMQBoAE0ANgBqAGMASABhAHgA
egA1AFAASQB4AGoALwBVAFIAZQB0AFoAbgBsAG4AKwA2AC8ANgBVAEEAZQBkAC8AOABBAEMA
RAA2AFoALwB3AEEAKwBhAGYAOABBAGYASwAxADAAbgBoAEgAdwByAFkANgBiADQAaAAwACsA
DQAKADkAaAB0AGwAagBsAGgAKwAxADcAWABBAEEASQA4AHkAeAB1AFkAagAwADUANQBXAFEA
agA4AGEANgBEAHkAegAvAGQAZgA5AEsAMAA5AEgAVABHAG8AMgA1ADIAcwBNAGUAZAB5AGMA
WQAvADEARQB2AHAAUQBCADgAVwArAE4AYgA0AHAANAB5ADgAVwBwAA0ACgA1AHIARABiADQA
bQAxADUAYwBmAGEARwBYAEcAMwBWAGIAcwBZAHgAbgBqAEcATQBZADcAZABLADUAbgArADAA
RAAvAHoAMgBiAC8AdwBKAGIALwBHAHEAdgBqADYAOABkAGYASABmAGoAVgBSAGQAQgBRAHYA
aQAzAHgARwBvAFgAegBNAGIAYwBhAHgAZQANAAoAagBHAE4ANAB4AGoARwBNAFkAcgBrAHYA
dAByAC8AOAAvAFkALwA3ACsALwA4AEEAMgBkAEEASABiAC8AMgBnAGYAKwBlAHoAZgArAEIA
TABmADQAMQA3AGwAOABBAEwAbwB6ACsATQB0AFQAVAB6AEMAKwBQAEQATgA0ADIARABLAFoA
TwBtAHEANgBNAE0ADQAKADQASgBPAE8AdQBNACsAKwBPADkAZgBLADMAMgAxAC8AKwBmAHMA
ZgA5AC8AZgAvAEEATABPAHYAbwBmADgAQQBaAHAAdQBHAG0AOABkADYAcwBwAG4ARQBvAEgA
aABLAC8AYgBiAHYAMwBZAHgAcgBHAGcAagBPAE4AeAA2AFoAeABuAEgAZQBnAEQANABYAA0A
CgB6AHAAbgAvAEEARAA1AHgALwB3AEQAZgBFAFgAKwBGAEcAZABNAC8ANQA4ADQALwArACsA
SQB2ADgASwB4AGQAbQBwAGYAOAArAGkALwA5AC8AVAAvAGoAUgBzADEATAAvAG4AMABYAC8A
dgA2AGYAOABhAEEATgByAE8AbQBmADgAKwBjAGYALwBmAEUAWAANAAoAKwBGAGYAWABIADcA
TgAwAFcAbgAzAEgAZwBYADQAKwB3AGYAWgBvADEAdAA1AC8AQwBWAGoARABkAG8AVgBUAFoA
TABEAEoAbwAvAGoAVgBIAFIAdwBNAEIAbABNAGIAUwBBAGgAdQBDAEcASQA2AEUAMQA4AFcA
NwBOAFMALwA1ADkARgAvADcAKwBuAC8ADQAKAEEAQgByADcASgAvAFoAYwBqAHUARwA4AEYA
ZgBIAHgATABtAEQAeQB3AC8AaABmAFMAMQBVAEkAeABkAG4ARABhAFQANAAzAEQAZwBmAGUA
SQBPAEMAQQBNAEEANQBKADYASABwAFEAQgA1AHAALwB3AGkAWABnAHoALwBvAEYANgBiAC8A
NABEAFEAZgA0AA0ACgAwAGYAOABBAEMASgBlAEQAUAArAGcAWABwAHYAOABBADQARABRAGYA
NAAxADAAWAA5AG0AUQBmADgAKwA5ADEALwB3AEIAOAB2AC8AOABBAEcASwBQADcATQBnAC8A
NQA5ADcAcgAvAEEATAA1AGYALwB3AEMATQBVAEEAYwA3AC8AdwBBAEkAbAA0AE0ALwANAAoA
NgBCAGUAbQAvAHcARABnAE4AQgAvAGoAWABxAHUAdQBhAEQANABkAFgAOQBrAFgANABxAGEA
VwB0AGwAWgByAHAATgB6ADQAdAAwAFMAYQA2AHQAeABGAEcAdAB2AEoATQB1AHUALwBEADUA
awBlAFIAQQBIAFUAcwBHAGcAdAB5AEMAVgBKAHkAaQBkAE0ADQAKAEEAMQB4AG4AOQBtAFEA
ZgA4ACsAOQAxAC8AdwBCADgAdgAvADgAQQBHAEsAOQBLADEAMwBUAFkAcAB2ADIAVgBQAGkA
YgBaAEMATwA1AFYASgB2AEYARwBqAE0AVQBVAHMAawB4AEsANgAzADQARQBmAEsARQBvAHAA
QQAvAGQAagBQAHkAbgBJAEQARABQAA0ACgBvAEEAZgBtAGYALwB3AGgAUABnAEwALwBBAEsA
QgBlAGsALwA4AEEAZgBtAEwALwBBAE8ATQBVAGYAOABJAFQANABDAC8ANgBCAGUAawAvADkA
KwBZAHYALwBqAEYAZABUAC8AdwBpAGsASAAvAFAATABVAC8AKwAvAHcAQwAzAC8AdwBBAFIA
UgAvAHcAaQANAAoAawBIAC8AUABMAFUALwArAC8AdwBDADMALwB3AEEAUgBRAEIAeQAzAC8A
QwBFACsAQQB2ADgAQQBvAEYANgBUAC8AdwBCACsAWQB2ADgAQQA0AHgAWAA2AEMAUgBlAEcA
ZgBEAEYAMQArAHgANQA4AEsATgBJAG4AMAArADAAbQAwAGUAMQA4AFoANgB6AGMADQAKAFcA
bABzAEkAbABhADMAagB1AEQAcgBQAHgARgBMAFMASQBnAGoAdwBHADMAWABOAHoAawBoAFIA
egBJAC8AUABQAFAAeABKAC8AdwBBAEkAcABCAC8AegB5ADEAUAAvAEEATAAvAHQALwB3AEQA
RQBWADkANwBXAG0AbAB4AHgALwBzAG0ALwBDACsAeABJAA0ACgB1AGwAUwBIAHgAZAByAEQA
ZwBiAGkAMAA0AEwAYQB4ADQALwBiADUAMgArAFUAbABmADMAcABJADkAQgB0AEgAYQBnAEQA
NQB0AC8ANABWADkANABCAC8ANgBBAGQAaAAvAHcAQwBBAHcALwA4AEEAagBWAEgALwBBAEEA
cgA3AHcARAAvADAAQQA3AEQALwANAAoAQQBNAEIAaAAvAHcARABHAHEANgAzACsAeAA0AGYA
KwBuADcAOAB6AC8AdwBEAEYAVQBmADIAUABEAC8AMAAvAGYAbQBmAC8AQQBJAHEAZwBEAGsA
dgArAEYAZgBlAEEAZgArAGcASABZAGYAOABBAGcATQBQAC8AQQBJADEAWAA2AHMAZQBCAHIA
YQBHADAADQAKACsASABuAHcAKwB0AEwATgBmAEoAdABiAFgAdwBaADQAYQB0ADcAYQBLAE4A
UABsAGoAdAA0AGQARAAwADYATwBDAE4AVgArAFgAYQBxAFIAcQBxAHEATQBjAEEAWQB3AE0A
VgArAGEAbgA5AGoAdwAvAHcARABUADkAKwBaAC8AKwBLAHIAOQBOAC8AQgBBAA0ACgBXAEgA
dwBIADQARwBqAHkAUQBFADgASQArAEgAVQBHAC8AdwBDADkAaABOAEcAcwBWACsAYgByADgA
MgBBAE4AMwB2AFEAQgBzAFkAZgArACsALwA4AEEAMwB4AC8AOQBsAFIAaAAvADcANwAvADkA
OABmADgAQQAyAFYAWABQAE0AVAArADgASwBQAE0AVAANAAoAKwA4AEsAQQBLAGUASAAvAEEA
TAA3AC8AQQBQAGYASAAvAHcAQgBsAFgANQBFAGYAOABGAEUAUAAyAE8ALwBnAHgAKwAwAEgA
OABhAHYAQwAvAGoAUAA0AGkAKwBHADcASABXAE4AYgAwAHoANABYAGEATAA0AFkAdABiAHEA
NgBkADEAawBqADAAcQB5ADgADQAKAFcAZQBOAHQAVgBnAGcAQQBYAGoAWQB0ADMAcgBWADkA
SQBEADEAMwBTAHQAWAA3AEIAKwBZAG4AOQA0AFYAOABXAC8AdABOAGEAUABGAHEASABqAHoA
UwBaAHAATABoAG8AaQB2AGgARwB3AGkAQwBoAFEAUQBRAHUAcwA2ACsAKwA3AEoAOQBTADUA
SAA0AA0ACgBVAEEAZgBpADMALwB3ADcARgAvAFoAYgAvAHcAQwBoAEYAMABqAC8AQQBMACsA
eQBmADQAMABmADgATwB4AGYAMgBXAC8AKwBoAEYAMABqAC8AdgA3AEoALwBqAFgANgBOAGYA
OABBAEMATQAyAC8ALwBQADYALwAvAGYAQwAwAGYAOABJAHoAYgAvADgAQQANAAoAUAA2AC8A
LwBBAEgAdwB0AEEASAB4AHQAOABEAHYAKwBDAGQAbgA3AE8ASABnAGoANAAxAGYAQwBEAHgA
bgBvAGYAZwB6AFMANwBYAFcALwBDAFAAeABSACsASAAvAGkAZgBSADcAcQBPAFMAUQB5AFcA
MgBxADYAQgA0AHMAMABuAFYAZABQAG4AUQBIAGcADQAKAHYARABkADIAawBNAGkAZwA4AEYA
bABGAGYAUwBQADcAVwB2ADcASABmAHcAWAArAEsAbgA3AFEAWAB4AEEAOABlAGUATABmAEQA
RwBtADYAagA0AGcAMQAzAC8AaABGAGYANwBRAHYATABqAGYANQAwADMAOQBsACsAQwBmAEQA
ZQBqAFcAbQAvAEgASAA3AA0ACgB1AHkAMAA2ADIAaQBYAC8AQQBHAFUAVwB2AFoAdgBoAC8A
dwBDAEgAbwBJAFAASABuAGcAbQBaAGIAdAAyAE0AUABpADcAdwAzAEsARgBLAEsAQQB4AGoA
MQBtAHkAYwBLAFQANwBrAFkAcgAwAGoANAAxAGEATQBsADMAOABUAGYARQB0AHcAYgB4ADQA
agANAAoASgAvAFkAMgBZAHcAQwBRAHUAegB3AC8AcABTAGMAWQBjAGQAZAB1ADcAcAAzAG8A
QQAvAE0AVAAvAGgAMwAxACsAegBwAC8AMABKAFcAagAvAGwASgBSAC8AdwBBAE8AKwB2ADIA
ZABQACsAaABLADAAZgA4AEEASwBTAHYAdQBqAC8AaABIAG8ALwA4AEEADQAKAG8ASQBTAGYA
OQA4AHQALwA4AGMAbwAvADQAUgA2AFAALwBvAEkAUwBmADkAOAB0AC8AdwBEAEgASwBBAFAA
SgBQADIAUwB2ADIATwAvAGcAdgA4AEsALwAyAGcAdgBBAEgAagB6AHcAbAA0AFkAMAAzAFQA
dgBFAEcAaABmADgASgBWAC8AWgA5ADUAYgA3AA0ACgAvAE8AaAAvAHQAVAB3AFQANABrADAA
YQA3ADIAWgA0AC8AZQBXAFcAbwAzAE0AVABmADcATAB0AFgASAAvAEYAMwA5AGsARAA0AEMA
KwBKAHYAaQB4ADgAVAAvAEUAbQBzAGUARABQAEQAOQAxAHEALwBpAEQANABoACsATgBkAGIA
MQBTADUAbQB0AEEAMAANAAoAMQB6AHEATwBxACsASgBOAFQAdgA3ADYAZQBWAHQAMwB6AFMA
egBYAE4AeABMAEoASQAzAGQAMgBKADcAMQA5AHYAZgBCAFgAUgBrAHQAUABpAGIANABhAHUA
QgBlAFAASwBZAC8ANwBaAHgARwBRAFEARwAzACsASAA5AFYAVABuAEwAbgBwAHUAMwBkAE8A
DQAKADEAZQBYAC8AQQBCAEIAMABXADAAbAA4AGUAKwBOADUAVwB1AFoAMQBhAFQAeABmADQA
bABrAFoAUQBwAEkARABQAHIAVgA2AHgAQQBPADMAbwBDAFMAQgA3AFUAQQBmAEYAMwAvAEQA
RQB2ADcATwBuAC8AUQBpACsARwAvAC8AQQBBAEMASAAvAHcAQQBWAA0ACgBSAC8AdwB4AEwA
KwB6AHAALwB3AEIAQwBMADQAYgAvAEEAUABBAEkAZgAvAEYAVgA5AFIAZgAyAEQAWgBmADgA
LwBWAHgALwAzAHcAZgAvAEEASQBtAGoAKwB3AGIATAAvAG4ANgB1AFAAKwArAEQALwB3AEQA
RQAwAEEAZABSACsAdwA5ACsAegB2ADgAQQANAAoAQwBqADQAUwBmAEYAagB4AEQANABrADgA
QwArAEcAOQBJADAAZgBWADcAMwA0AGUAYQB0AG8AbAB6AGMAMgBGAHUASQBwAHAATgBPAHUA
ZgBFAG4AaABLAC8AbQBnAFoAcwBuAE0AVABYAE8AbQAyAGMAagBMADMAZQBKAEQAMgByADQA
RgAvADQAWQBGAC8ADQAKAFoANQAvADYARQBqAFIALwArAC8AaAAvAHcAcgA5AFgALwB3AEIA
bQBMAFQAYgBlAHoAOABlADYAdgBMAEYATgBMAEkAegBlAEUATAArAE0AcQA2AGsAQQBLAGQA
YQAwAEIAaQBRAGMARABuAEsAQQBmAFEAbQB2AG0ASAArAHgAWQAvADgAQQBvAEkAWABQAA0A
CgAvAGYATAAvAEEATwBGAEEASAB4ADkALwB3AHcATAArAHoAegAvADAASgBHAGoALwBBAFAA
ZgB3AC8AdwBDAEYASAAvAEQAQQB2ADcAUABQAC8AUQBrAGEAUAAvADMAOABQACsARgBmAFkA
UAA4AEEAWQBzAGYALwBBAEUARQBMAG4ALwB2AGwALwB3AEQAQwANAAoAagArAHgAWQAvAHcA
RABvAEkAWABQAC8AQQBIAHkALwArAEYAQQBIAHIALwA4AEEAdwBUADkAKwBBAFgAdwA3ACsA
QgAwAEgAeABqAC8ANABRAFQAUgBMAFAAUgBSADQAbwBpADgAQwAvAHcAQgByAEcAMABZAHQA
OQBvAEcAaQBKADQAMgArAHcAbQBUAGoADQAKAEkAOABnAGEAdgBlAEYATQBmADgAOQBXAHIA
OQBBAE0AUQBmADgAQQBQAGQAdgArACsAbgAvACsASgByADUAZQAvAFoAVwBzAFkANwBXADIA
KwBJAHkAKwBmAEwAYwBMAE4AQgA0AGEARABDAFQASwA3AFYAVwBQAHgASwBDAEEAVwAyADQA
MwBCAHoAawA1AA0ACgBHAE0ARABKAEgAVwB2AHAAZgA3AEwAWgAvAHcARABQAFAALwB5AEsA
dgAvAHkAUgBRAEIAYQB4AEIALwB6ADMAYgAvAHYAcAAvAHcARAA0AG0AagBFAEgALwBQAGQA
dgArACsAbgAvAEEAUABpAGEAcQAvAFoAYgBQAC8AbgBuAC8AdwBDAFIAVgAvADgAQQANAAoA
awBpAGoANwBMAFoALwA4ADgALwA4AEEAeQBLAHYALwBBAE0AawBVAEEAZABKAHAAdQB6AHkA
SAAyAE8AWABIAG0AdABrAGsAawA4ADcASQArAE8AUQBEADAAdwBmAHgAcgBRAHIATQAwAG0A
TwBPAE8AMgBkAFkAbAAyAHEAWgAyAEoARwA0AE4AOAAzAGwADQAKAHgAZwBuAEkAZAArAHcA
SABHAFIAOQBPAGMAbgBUAG8AQQA1AGYAVQBZADkAMQA3AE0AYwBMAHoANQBmAFgAcgAvAHEA
awBIAHAAVgBIAHkAdgBaAGYAeQAvAHcARAByAFYAUwAxADMAeABYADQAWgAwAHoAVgBiAHEA
eQAxAEQAVwA5AE0AcwA3AHkARAB5AA0ACgBQAE8AdAA3AGkANwBoAGkAbQBqADgAeQAzAGgA
bQBqADMAeAB2AEsAcgBMAHYAaQBrAFIAMQB5AG8AeQByAEsAUgBrAEUARwBzAG4ALwBoAE8A
dgBCAHYALwBRAHkAYQBOAC8ANABIADIAMwAvAHgAKwBnAEQAbwAvAEsAOQBsAC8ATAAvADYA
MQBYAHQATwANAAoAagAyADMAcwBKAHcAdgBIAG0AZABPAHYAKwBxAGMAZQBsAGMAZAAvAHcA
bgBYAGcAMwAvAG8AWgBOAEcALwA4AEQANwBiAC8AQQBPAFAAMQByAGEARgA0AHIAOABNADYA
bgBxAHQAcgBaAGEAZgByAGUAbQBYAGwANQBQADUALwBrADIAOQB2AGQAdwB5AHoADQAKAFMA
ZQBYAGIAegBUAFMAYgBJADAAbABaAG0AMgBSAFIAdQA3AFkAVQA0AFYAVwBKAHcAQQBUAFEA
QgArAFkAbgB4AE0AMQBMAFcASQAvAGkAUAA4AFEARQBpAGoAYwB4AHAANAAzADgAVgBwAEcA
UgBGAEkAUQBVAFgAWAByADkAVQBPAFEAMgBEAGwAUQBPAA0ACgBSAHcAZQAxAGMAUgAvAGEA
dQB0AC8AOAA4AG4ALwA3ADgAeQAvAC8AQQBCAFYAZQB4AGYARQBQAFMATgBQAGwAOABmADgA
QQBqAG0AUgA5AGQAagBoAGUAVAB4AGoANABtAGQANABUAGQAUQBLAFkAbQBmAFcAcgAxAG0A
agBLAG4AbABTAGgASgBYAEIANQANAAoARwBNAEgAbQB1AE8ALwBzAFgAVABmACsAaABpAGoA
LwBBAFAAQQB5ADMAbwBBADQANwArADEAZABiAC8ANQA1AFAALwAzADUAbAAvADgAQQBpAHEA
KwBwAFAAMgBTAEwAMwBVAGIAbgA0AGoANgAyAGwAMgBqAEwARwBQAEIARwBwAE8AcABNAGIA
cQBOADQADQAKADEANwB3ADIAbwBHAFcASgBIADMAVwBiAGoAcgArAFYAZQBHAGYAMgBMAHAA
dgAvAEEARQBNAFUAZgAvAGcAWgBiADEAOQBKAGYAcwB1ADYAZgBhAFcAbgBqAC8AVwBKAEwA
ZgBWAFUAdgBuAGIAdwBkAHEAQwBHAEYAWgA0AHAAUwBxAG4AVwB2AEQANwBHAA0ACgBUAGEA
bgBJAEEASwBxAHUAVAB3AE4AKwBPAHAARgBBAEgANQA1AGYAMgAzAFAALwBBAE4AQQArADcA
LwA3ADcAWAAvADQAMwBSAC8AYgBjAC8AdwBEADAARAA3AHYALwBBAEwANwBYAC8AdwBDAE4A
MQA3ADcALwBBAE0ASwA4ADEALwA4AEEAdQA2AGYALwANAAoAQQBOADgAdAAvAGoAUgAvAHcA
cgB6AFgALwB3AEMANwBwAC8AOABBADMAeQAzACsATgBBAEgAZwBYADkAdAB6AC8AdwBEAFEA
UAB1AC8AKwArADEALwArAE4AMQA5AHQALwBzAGwAYQBpADEAeAA0AFAAKwBQAHMAawAwAEUA
MQBzAHQAdgA0AGEAMABaAHkADQAKADAAcABCAHkAdgA5AGwAKwBPAEcAWQByAGgAUgA5AHcA
SgBrADgASABxAFAAeAA4AGgALwA0AFYANQByAC8AOQAzAFQALwArACsAVwAvAHgAcgA2AGIA
KwBBAG4AaAB2AFUAZABGADgASABmAEcAcQBPADkAagB0ADMATgA5ADQAWgBzADAAaABqAHQA
dwBjAA0ACgB5AEcATABTAC8ARgBxAHUAagBBAG4AbgBjAFoAMABWAGUAUgAxAFAATgBBAEgA
QQBmADIAMwBZAGYAOAAvAFgALwBvAFgALwBBAE0AUgBSAC8AYgBkAGgALwB3AEEALwBYAC8A
bwBYAC8AdwBBAFIAVQBIADkAagAzAEgALwBRAEcAZgA4AEEANwA0AC8AKwANAAoAMgBVAGYA
MgBQAGMAZgA5AEEAWgAvACsAKwBQADgAQQA3AFoAUQBCAFAALwBiAGQAaAAvAHoAOQBmACsA
aABmAC8ARQBWADYASgByAE8AcgBXAFUAZgA3AE0AbgB4AEcAMQBCADUAVwBhADIAZwA4AFMA
NgBRAGsAagBxAE0AawBNACsAcwBlAEMAVQBVAEEADQAKAE4AdABIADMAcABVAC8AQQAvAGgA
WABtAG4AOQBqADMASAAvAFEARwBmAC8AdgBqAC8AdwBDADIAVgA2AEoAcgB1AGsAMwBNAC8A
dwBDAHkAOQA4AFMAZABQAGoAMAA5AGwAbgBuADgAVABhAE8ANgBXAHUARgBVAHkAQgBOAGEA
OABEAHUAWABHADUAbQBYAA0ACgBoAFkAbQBQAEoALwA1AFoAbgBBAHoAaQBnAEQANABhAC8A
dwBDAEUAdwAwAEwALwBBAEoANwBUAGYAOQA4AEoALwB3AEQARgAwAGYAOABBAEMAWQBhAEYA
LwB3AEEAOQBwAHYAOABBAHYAaABQAC8AQQBJAHUAcwB2AC8AaABEAE4AWAAvADYAQQBzAG4A
LwANAAoAQQBIADEAQgBSAC8AdwBoAG0AcgAvADkAQQBXAFQALwBBAEwANgBnAG8AQQAxAFAA
KwBFAHcAMABMAC8AbgB0AE4ALwAzAHcAbgAvAHgAZABmAGMARgBuAHEAMQBsAEoAKwB5AC8A
OABOADcAKwBPAFMAUQBXADAALwBpAG4AVgBrAGoAYwBCAFEAeABaAE4ADQAKAFcAOABjAG8A
dwBJACsAWQBZADMAUgBQADAAOQBCADcAaQB2AGcAdgAvAGgARABOAFgALwA2AEEAcwBuAC8A
ZgBVAEYAZgBkACsAbgBhAFAAYwBSAGYAcwB0AGYARABYAFQAcABiAEcAWAB6AHIAZgB4AFQA
cQA4AGoAMgB5AGIAQwA4AFkAZgBXAFAASABUAA0ACgBxADUAdwBRAHUAQwBzAHkAbgBqACsA
KwBPACsAYQBBAFAATABQADcAYgBzAGYAKwBlADgAMwA1AEoALwA4AEEARQAwAGYAMgAzAFkA
LwA4ADkANQB2AHkAVAAvADQAbQBtAC8AMgBGAE4ALwAwAEMAcgByADgAbAAvAHcARABpAHEA
UAA3AEMAbQAvADYAQgANAAoAVgAxACsAUwAvAHcARAB4AFYAQQBEAHYANwBiAHMAZgArAGUA
OAAzADUASgAvADgAVABYADYARwBlAEYAcABFAGsAOABGAGUAQwBwAEYAVgA1AEYAawA4AEwA
YQBHADYAawBMAGsANwBYADAAbQB4AFkARgBzAEsAYwBFAGcAZwA5AHUAYwAxACsAZQBQADkA
DQAKAGgAVABmADkAQQBxADYALwBKAGYAOABBADQAcQB2ADAATQA4AEwAagA3AFAANABKADgA
RQB4AEYAQwBoAFQAdwB0AG8AYwBaAFIAaQBBAHkARgBOAEoAcwBGAEsATgBrADkAVgA2AEgA
SABjAFUAQQBiAFcAVgAvADUANQBTAGYAOQA4AEgALwBBAE8ASgBvAA0ACgB5AHYAOABBAHoA
eQBrAC8ANwA0AFAALwBBAE0AVABVAGYAbgBEACsANwAvADQAOAB2ACsATgBIAG4ARAArADcA
LwB3AEMAUABMAC8AagBRAEIASgBsAGYAKwBlAFUAbgAvAGYAQgAvACsASgByADUAbQArAFAA
cwA5AHYARgA0AHgAMAAxAFoAWgBZAEkAMgANAAoAUABoAHEAegBJAEUAbwBHADQAcgAvAGEA
bQBzAGcARQBaADcAWgBCAEgAMQBCAHIANgBWADgANABmADMAZgAvAEEAQgA1AGYAOABhACsA
YQAvAGoANwBwADkAcgBkACsATQBkAE4AawBuAHQAcgBtAFoAMQA4AE4AVwBhAEIAbwBZAFoA
cABGAEMAagBWAE4ADQAKAFoAWQBLAFcAagBCAFUATQBDAHgASgBCADUAdwBRAGUAaABGAEEA
SABoADMAMgB1AHkALwA1ACsATABUADgAbAAvAHcAQQBLAFAAdABkAGwALwB3AEEALwBGAHAA
KwBTAC8AdwBDAEYATAAvAFkAMgBuAC8AOABBAFAAaABmAGYAKwBBADEAegAvAHcARABFAA0A
CgAwAGYAMgBOAHAALwA4AEEAegA0AFgAMwAvAGcATgBjAC8AdwBEAHgATgBBAEgAUwBlAEMA
NwBxADAAYgB4AGoANABUAFYAWgA3AFYAbQBiAHgATABvAFEAVQBLAEYAMwBGAGoAcQBsAHEA
QQBGADkAeQBjAEEAZQA5AGQAdgA4AFcAWABRAGYARQBEAFgAdwANAAoAWABpAEIASAA5AGwA
WgBEAEwAawAvADgAZwBYAFQAZQBwAHgAKwBYAHQAWABFACsAQwA5AEoAcwBZAHYARwBQAGgA
TwBSAEwASwA4AFIANAAvAEUAdQBoAE8AcgBQAGIAMwBDAHEAcgBKAHEAbABxAHkAcwB6AE0A
TgBvAFYAUwBBAFMAVAB3AEEAQwBUAHgADQAKAFgAcAB2AHgAUABzAGIAYQBiAHgAegByAGsA
awBsAGgAYwB6AE8AMwA5AG0AWgBsAGoAaABaADAAYgBHAGoANgBlAG8AdwB3AFUAZwA3AFEA
QQBwADUANABJAEkANwBVAEEAZQBSACsAWgBGAC8AegAwAGgALwA3ADQALwA4AEEAcgBVAGUA
WgBGAC8AegAwAA0ACgBoAC8ANwA0AC8AdwBEAHIAVgB2AGYAMgBaAFoALwA5AEEAdQA4AC8A
OABCADMALwBBAFAAaQBhAFAANwBNAHMALwB3AEQAbwBGADMAbgAvAEEASQBEAHYALwB3AEQA
RQAwAEEAZABQADgASgAzAFEALwBFAEQAUQBBAEgAaQBKAFAAOQBxADQAQwByAGcALwANAAoA
OABnAFgAVQB1AGgAeAArAGYAdABYAG0AdgBqAGkAOQBzAGsAOABhACsATAAxAGUANwBSAFcA
WAB4AFIANABnAFYAbABLAEEAbABXAFgAVgByAHMATQB1AGMAYwA0AEkASQB6AFgAcwBQAHcA
dwBzAGIAYQBIAHgAegBvAGMAawBkAGgAYwB3AHUAdgA4AEEADQAKAGEAZQBKAFoASQBXAFIA
RgB6AG8AKwBvAEsAYwBzAFYAQQBHADQARQBxAE8AZQBTAFEATwA5AGUAUwBlAE4AOQBDAEUA
MwBqAFAAeABkAEwALwB3AEEASQAvAHEARQAzAG0AKwBKADkAZgBrADgANQBMAGQAbQBTAFgA
ZgBxAHQAMgAzAG0AbwB3AFAASwB5AA0ACgBaADMAcQBlADQASQBOAEEASABJAC8AYgA3AEQA
LwBuADgAVAAvAHYAMgB2ADgAQQBoAFIAOQB2AHMAUAA4AEEAbgA4AFQALwBBAEwAOQByAC8A
aABVAC8ALwBDAFAARAAvAG8AVwB0AFMALwA4AEEAQQBaAC8AOABhAFAAOABBAGgASABoAC8A
MABMAFcAcAANAAoAZgArAEEAegAvAHcAQwBOAEEASAB1AFAANwBQAE4AegBiAFQAZQBOAGQA
VQBXAEcANABXAFYAaAA0AFgAdgBXAEsAaABRAHAAQwBqAFYAdABFAEIAYgBJAEEANgBFAGcA
WQA5ADYAKwBhAHYANwBSAHMAUAA4AEEAbgB2AGIALwBBAFAAZgBxAEwALwBHAHYADQAKAHAA
cgA5AG4AegBTAGgAWQArAE0AOQBUAGwARwBrAFgAZQBuADcAdgBEAEYANwBIADUAMQB4AEMA
MABhAE4AbgBWAGQARgBiAHkAZwB4AFAATABOAHMAMwBnAGUAaQBNAGUAMQBmAE4AdgA5AGkA
dwAvAHcARABRAHYANgBsAC8ANABCAEgALwBBAEEAbwBBAA0ACgByAC8AMgBqAFkAZgA4AEEA
UABlADMALwBBAE8ALwBVAFgAKwBOAEgAOQBvADIASAAvAFAAZQAzAC8AdwBDAC8AVQBYACsA
TgBXAFAANwBGAGgALwA2AEYALwBVAHYALwBBAEEAQwBQACsARgBIADkAaQB3AC8AOQBDAC8A
cQBYAC8AZwBFAGYAOABLAEEAUAANAAoAcQBQADgAQQBaAG0AdQBiAGEANABoADgAZQArAFUA
OABjAGkAcABIADQAZAA4AHcAUgBvAHEALwBLAHkAKwBJAGUAQwBGAFAAegBaAEMAdABnAEUA
agB2AGcAOAAxADkASQAvADYARgAvAHcAQQA4AG0ALwA3ADkASAAvADQANwBYAHoAYgArAHoA
aABiAFEADQAKADYAZABaAC8ARQBHAFUAMgBOAHgAcAB5AEMAMgAwAEsAUwBSADcAbQBFAHcA
aAAwAGgAaQA4AFEAcwBXAFgAKwA4AEkAZwBTAFgAOQBOAHcAOQBhADkAcwAvAHcAQwBFAGcA
MAByAC8AQQBLAEMARQBQADUAdAAvAGoAUQBCADAAMwArAGgAZgA4ADgAbQAvAA0ACgA3ADkA
SAAvAEEATwBPADAAZgA2AEYALwB6AHkAYgAvAEEATAA5AEgALwB3AEMATwAxAHoAUAAvAEEA
QQBrAEcAbABmADgAQQBRAFEAaAAvAE4AdgA4AEEARwBqAC8AaABJAE4ASwAvADYAQwBFAFAA
NQB0AC8AagBRAEIAMwBkAGoANQBYAGsAdAA1AFMAbAANAAoAVgA4AHgAcwBnAHIAdAArAGIA
YQBtAFQAagBjADMAYgBIAE8AZQAzAFMAcgB0AFkAbQBnADMAbAB2AGYAVwBjAHMAdAB0AE0A
cwA2AEwAYwB2AEcAWABUAE8AQQA0AGkAaABZAHIAegAzAEEAZABUACsASQByAGIAbwBBAC8A
SQBiADkAcQBIADkAagBMADQADQAKAG8ALwBGAGoANAA2AGUATwBmAEgALwBoAHoAeABvAE4A
SgAwAGIAWAAvAHcARABoAEcAZgBzAGUAbgAvADIAagBmAFEAZgBaAC8AdwBDAHkAdgBCAC8A
aAAvAFIAYgBqADkAMQBEACsANwBUAHoAYgByAFQAWgA1AC8AbAArADkANQBtADQALwBNAHgA
cgB3AA0ACgBIAC8AaAAzAGQAOABiAGYAKwBpAGkAagAvAHcAQQBHADIAcAAvADQAMQArADQA
MgBxAG8AcAB2ADUAeQBXAEEAUAA3AHIAagBhAHgALwA1AFkAeABqAHEARwBBAC8AUwBzAC8A
eQAxAC8AdgBEAC8AQQBMADUAYgAvAHcAQwBLAG8AQQAvAEUAbgAvAGgAMwANAAoAZAA4AGIA
ZgArAGkAaQBqAC8AdwBBAEcAMgBwAC8ANAAxADcAOQArAHkAOQArAHgAbAA4AFUAZgBoAFAA
OABBAEgAVAB3AE4ANAAvADgAQQBFAGYAagBRAGEAdABvADIAZwBmADgAQQBDAFQAZgBiAE4A
UAA4AEEANwBSAHYAcAAvAHQASAA5AHEAKwBEAC8ADQAKAEEAQgBCAG8AdAB2ADgAQQB1AHAA
dgAzAGIAKwBWAGQAYQBsAEIAUAA4ADMAMwBmAEwAMwBEADUAbABGAGYAcAB4ADUAYQAvADMA
aAAvADMAeQAzAC8AeABWAGEARwBsAEkAbwB2ADQAQwBHAEIAUAA3ADMAagBhAHcALwA1AFkA
eQBEAHEAVwBJAC8AUwBnAA0ACgBEACsARgA3ADkAcwBMADQAaQAvADgAQQBCAFcATwB4AC8A
YQAzAC8AQQBHAHAATABMADQAYwAvAEEALwA0AGMANgB0ADgAUABiAFAAOABBAGEATQArAE4A
MQByADQARAAxAFcAKwArAE4ARQBHAGwAWAB1AHAAKwBEAEwAZgA0AG0AZQBKADQAdgBDACsA
bwANAAoAWABtAG0ARwB4AGMANgBkAGQAWAB1AGgAcABZADMATgB4AFkARgAyAE4AbgBOAEkA
OQB1AFcAWQB4ADUAUAB6AG4ALwB3AHMALwB3AEQANABMAEwAZgA5AEUAQQArAEYALwB3AEQA
NABmAGUAMwAvAEEAUABsAGYAWAA5AE0AbgB4AGsAbgA4AE4AcgA4AFgADQAKAC8AaQBxAEoA
NwBHADAAZQBjAGYARQBqAHgAeQBKAG4AWgBiAGYAYwAwAG8AOABUADYAbwBKAEcAYgBkADgA
MgA1AG4AeQBUAG4AbgBKADUANQByAHoAZgA3AFIANABXAC8AdwBDAGcAZgBaAC8AOQA4ADIA
MQBBAEgAOAA4AGYALwBDAHoALwBBAFAAZwBzAA0ACgB0AC8AMABRAEQANABYAC8AQQBQAGgA
OQA3AGYAOABBACsAVgA5AGYAdABIAC8AdwBRAHIAOABZAC8AdAAvAGUASQBmADIAdAAvAGkA
SgBaAGYAdABWAGYAQwAvAHcAYgA0AEsAKwBIAHMAWAA3AE8AZgBpADIANgAwAGIAVgBmAEQA
dgB4AEsAaQA4AFoAWAANAAoAdAB4ADQAegBUADQAbQBmAEMASwBMAFQAdABQAGwAMAB4AEwA
VwBBAHcAVwBzAHUAaAB6ACsASQByAGwANwAvAEEASABrAFIAVABXAGsARgB2AHQASgB1AGcA
UgA3AHoAOQBvADgATABmADkAQQArAHoALwA3ADUAdABxACsAMgBmADIARABaAGQARwBrACsA
DQAKAEwALwBpAE0AYQBkAGEAMgA4AEUANAArAEcAKwBzAEYAMwBpAEUASQBZAHgAZgA4AEoA
UAA0AFAARABLAGYATAArAGIAYQBYAEsARQA1ADQAeQBCADMAeABRAEIALwBMAFYALwB3ADkA
VQAvAGIAMgAvAHcAQwBqAEgAUAAyAHoAUAAvAEQAZgAyAFgALwB5AA0ACgA0AG8ALwA0AGUA
cQBmAHQANwBmADgAQQBSAGoAbgA3AFoAbgAvAGgAdgA3AEwALwBBAE8AWABGAGYAMABTAGYA
OABJAE4ANABMAC8ANQA5ADUAdgA4AEEAUAAvAGIAVwBqAC8AaABCAHYAQgBmAC8AQQBEADcA
egBmADUALwA3AGEAMABBAGYAegB0AC8AOAANAAoAUABWAFAAMgA5AHYAOABBAG8AeAB6ADkA
cwB6AC8AdwAzADkAbAAvADgAdQBLAC8AYgAvADgAQQA0AEoARQAvAHQAcwAvAEcAWAA0AHMA
LwBDAHYAOABBAGIAdQA4AGUALwB0AEgAZgBCAGYANAB2AGYAQQByAFEALwBnAGwAOABQAHYA
QQB2AGkAKwB4AHYADQAKAGYAagBSAG8AZAB2ADQAZAB0AE4AWQAwAGsAZQBIAFAAagBkAHIA
UABpAHUANgAwAGkAVwBPADgAdQBsAG0AdAAvAEQAOQBuADQAVAAwACsAYgBYAEoASgBEAEcA
dAByAEYAcQBXAG4AdABsAGgASwAyADMAMgBYAC8AaABCAHYAQgBmADgAQQB6ADcAegBmAA0A
CgA1AC8ANwBhADEAOQBYAC8AQQBMAFAAMwBnAFAAdwBwAHEAWAB3AHUALwBhAFUAOABMAGYA
WQBMAGUANwAwAG4AeABkADQAQgBYAHcALwByAGwAagBxAFYAdABEAGUAMgBOADkAcAAyAHAA
KwBIAGYASABtAG4AWABGAHIAZQBXAGQAdwBaAEwAZQA3AHQASgANAAoANwBhACsAdQBZAGIA
bQAyAG4AVQB3AHoAdwB5AFAARgBLAEcAUgAyAEYAQQBIAHgATgAvAHcAOQA0AC8AWgBSAC8A
dwBDAGkAbwAvAEQAMwAvAHcAQQBIAHQAbgAvADgAYwBvAC8ANABlADgAZgBzAG8ALwA4AEEA
UgBVAGYAaAA3AC8ANABQAGIAUAA4AEEADQAKACsATwBWAHEAZgA4AE0AQgAvAHMANwBmADkA
RQBzACsARQAvADgAQQA0AGIAYgB3AGgALwA4AEEASQBsAEgALwBBAEEAdwBIACsAegB0AC8A
MABTAHoANABUAC8AOABBAGgAdAB2AEMASAAvAHkASgBRAEIAbAAvADgAUABlAFAAMgBVAGYA
KwBpAG8ALwBEAA0ACgAzAC8AdwBlADIAZgA4AEEAOABjAHIANgBIADEAagAvAEEASQBLAEMA
ZgBBACsAVAAvAGcAbgA5ADgAZABQADIAcgBMAEwAeABuADQAWAB1AFAAaAB4ADgATQB2AGkA
RAA0AGMAOABJAGUASQBQAEUARgB2AGQAeAAzAG0AagBXAE8AcgBhAHIANABsACsARQANAAoA
bQBsAHcAVwB0ADMATABDAFgAVgBiAGgANQB2AEgAMgBpAHEAcwBaACsAWQBHADgAdABtAEkA
dwB3AE4AZQBHAGYAOABNAEIALwBzADcAZgA5AEUAcwArAEUALwA4AEEANABiAGIAdwBoAC8A
OABBAEkAbABmAFUARgBoACsAegBoADgATgB2AEMAZgA3AEUADQAKAGYAeABpACsARgBPAGgA
ZQBGAC8AQwBXAGoAKwBGAGYARQB2AGoANwBSAHYARQBHAHAAYQBWAHAAUABoAGIAdwAvAFoA
YQBOAGMANgBqAEgAcgBIAHcAdgBZAFgAVgAzAG8ANgAyAGMAdQBsAFgAZAAyAFIANABlADAA
NQBmAHQATgB6AGIAUwBUAEIAYgBhAA0ACgAxADIAbABXAHQAYgBkAGsAQQBQAHgAaAAvAHcA
QwBIADcAMwA3AEkAdgAvAFIAVQBmAEEAZgA1AEgALwA0AGkAagAvAGgAKwA5ACsAeQBMAC8A
dwBCAEYAUgA4AEIALwBrAGYAOABBADQAaQB2AHAAWAAvAGgAagAzADQAVQBmADkAQwA3ADQA
UQAvADgAQQANAAoAQwBKADgARAAvAHcARAB5AGcAbwAvADQAWQA5ACsARgBIAC8AUQB1ACsA
RQBQAC8AQQBBAGkAZgBBAC8AOABBADgAbwBLAEEAUABtAHIALwBBAEkAZgB2AGYAcwBpAC8A
OQBGAFIAOABCAC8AawBmAC8AaQBLAC8AWABUAFEALwAyACsAUABnAHoAZABmADgADQAKAEUA
LwA4AEEANABHAGYAdABUAE4ANAB0ADgATAByADgAUABQAGkAWAA4AFEAUABFAG4AaABUAFEA
ZABkAHUAYgBxAEcAegAwAGEAOQAxAFAAUwBmAEUAMwB4AGEAMABpADQAdAA3AFMAUwBjAHgA
cQAxAHcAbAB4ADQARQAxAGgARwBqAEgAegBFADIAbAB5AA0ACgB3AEIAQwBrADEAOABRAGYA
OABNAGUALwBDAGoALwBvAFgAZgBDAEgALwBoAEUAKwBCAC8AOABBADUAUQBWACsAZwBtAHEA
ZgBzADQAZgBEAFgAeABYACsAeABEADgASABQAGgAVAByADMAaABqAHcAcABxAC8AaABUAHcA
MQA4AFEATgBaADEALwBUAGQASwANAAoAMQBUAHcAdgA0AGUAdgBkAEcAdAB0AFIAawAxAGYA
NABvAHMAYgBxADEAMABlAFMAdwBYAFMAcgBXADcAQQA4AFEANgBpAHYAMgBtADIAdABZAHAA
aQBMAG0ANgAzAE0AegBYAE4AdwAwAGcAQgA4AHMAZgA4AEEARAAxAGIAOQBtAHYAOABBADYA
SwBGADgADQAKAFAAZgA4AEEAdwBlADYAZAAvAHcARABIAHEAUAA4AEEAaAA2AHQAKwB6AFgA
LwAwAFUATAA0AGUALwB3AEQAZwA5ADAANwAvAEEATwBQAFUAZgA4AE0AQwBmAHMANgAvADkA
RQB2ACsARgBmADgAQQA0AGIAagB3AFoALwA4AEEASwB5AGoALwBBAEkAWQBFAA0ACgAvAFoA
MQAvADYASgBmADgASwAvADgAQQB3ADMASABnAHoALwA1AFcAVQBBAEgALwBBAEEAOQBXAC8A
WgByAC8AQQBPAGkAaABmAEQAMwAvAEEATQBIAHUAbgBmADgAQQB4ADYAdgAyAFAAOABJACsA
UABkAEoAOABWAC8AQwB6ADQAVABlAE8ATgBKAHUAYgANAAoAYQA3ADAAZgB4AHgAOABQAC8A
QwAvAGkAdgBTAEwAdQAwAG4AUgByAFMANgAwAHoAWAB2AEQAdQBpADYAdgBZADMARgByAEsA
bwBaAEoAYgBlAGEAMQB2ADQAWgBZAFoARQBPADEAbwBtAFYAbABKAEQAQwB2AHgAdwAvADQA
WQBFAC8AWgAxAC8AdwBDAGkADQAKAFgALwBDAHYALwB3AEEATgB4ADQATQAvACsAVgBsAGYA
cgBKAGIANgBSAHAAWABnAHoANABXAGYAQgBqAHcAdABwAGMARgBwAHAAMgBrAGUASABmAGgA
LwBvAEcAZwBhAFQAWgBXAEUAVQBPAG4AMgBOAHAAcAAyAGkAZQBIAGYARAB1AG4AVwBWAHIA
WgAyAA0ACgBkAHMAaQBXADkAdABhAFcAMQB0AEIARABEAGIAMgAwAEMASgBEAGIAdwBxAGsA
VQBTAHEAaQBxAEEAQQBkADUALwB3AEEASgBKAEIALwBlAFgALwB2ADgAUAAvAGkASwBQACsA
RQBrAGcALwB2AEwALwB3AEIALwBoAC8AOABBAEUAVgA1AFQALwBhAEYAdgANAAoALwB3AEEA
OQAvAHcARAB5AE8AZgA4AEEAQwBqACsAMABMAGYAOABBADUANwAvACsAUgB6AC8AaABRAEIA
NgB0AC8AdwBBAEoASgBCAC8AZQBYAC8AdgA4AFAALwBpAEsAKwBQAGYAMgB3AFAAMgAzAHYA
ZwAxACsAegBYADgAUwA5AEQAOABDAC8ARQBUAHgADQAKAFAANABQADAAWABXAHQAVwA4AEQA
YQBaADQAcwB0AGIAWAB4AEIANABnADAAMwBTAHIAeQBUAFMANwA3AFgALwBBAEIATgBvADgA
RgB4AEYAYgAzAGsAOABVAHIAMgByADMAZQBnADMAMABhAFQASwBwAGoAYQBXAEsAYQBNAE0A
VwBqAFkARAAyAHoAKwAwAA0ACgBMAGYAOABBADUANwAvACsAUgB6AC8AaABYAHgAYgAvAEEA
TQBGAEIAUAArAEMAYQAvAHcAQwB5AFIAKwAyAE4AOABaAGYARABQAHgATgArAFAAZgB3AEYA
KwBHAFAAeABTADgAWQBhAEYAOABNAGQARwA4AEMAYQBiADQAZwA4AGEAYQBIAGQAYQBuAHEA
bAANAAoAbgA0AGEAMAB6AHgAVgA0ADAAOABRAFcAZQBqADIAOAA4AEcAcQAyAEsASgBwADkA
dgBxAG4AaQBqAFcATAAyAEsARQB4AE0AeQAzAE8AbwBYAFQAbQBRAGkAUQBLAGcAQgA1AHoA
LwBBAE0AUABZAC8AdwBCAGwANwAvAG8AZgB2AGgAbgAvAEEATwBGAG4ADQAKAG8AWAAvAHkA
WgBSAC8AdwA5AGoALwBaAGUALwA2AEgANwA0AFoALwArAEYAbgBvAFgALwB5AFoAWAB5ADUA
LwB3ADQAbAAvADQASgB0AGYAOQBHAGUAZgBBAEwALwB3AGsAdABRAC8AKwBhAEcAagAvAGgA
eABMAC8AdwBBAEUAMgB2ADgAQQBvAHoAegA0AA0ACgBCAGYAOABBAGgASgBhAGgALwB3AEQA
TgBEAFEAQgA5AHUAZgBEAEQALwBnAHAAdAArAHoAbAA0ACsAKwBKAGYAdwA4ADgAQwA2AEgA
NAAzACsASABsADMAcgBYAGoAVAB4AHoANABTADgASgA2AFAAYQAyAFgAaQB6AFIAcgBtADgA
dQBkAFUAOABSADYALwANAAoAcAArAGoANgBmAGIAMgBsAHYARgBkAE4ATABjAFgAVQAxADMA
ZQBRAHgAMgA4AE0AYQB0AEoATABLAHkAUgBvAHAAWgBnAEsAOQB1ACsAUABuADcAYwAvAHcA
QwArAEQAbgB4AGEAOABXAGYARABqAHgAcgA4AFEAUABBAG0AaAArAEoAdgBEAG4AOQBoAGYA
DQAKADIAbgBwAGUAcwArAEoATgBOAHMATgBTAHQAZgA3AFgAOABOAGEATgByADEAbAA5AHAA
dABMAGkANABTAGEATAB6ADkAUAAxAFMAMAB1AEkAZAA2AGoAegBJAEoAbwBwAFYAeQByAHEA
VAA4AEIALwBCAFAAOABBADQASQB3AGYAOABFAC8ALwBBAEkAVwAvAA0ACgBHAFgANABTAGYA
RQAzAHcAWgArAHkAcgA4AEUAdgBEAHYAagBEADQAYwAvAEUANwB3AEYANAA3ADgASwBlAEkA
TgBKADgATQBYADEAdgBxAG0AaABlAEoAZgBDAEgAaQByAFMAdgBFAEcAaABhAHgAcABzADcA
NgA3AE0AawBHAG8AYQBaAHEAbQBuADIAdAANAAoANwBaAHoATgBGAEsAcwBkAHoAQgBHADcA
UgB1AEYASwBuADAAWAA5AHMAdgA4AEEANABKAEIALwBzAE0ALwB0AFIAZgB0AEoAZgBFAGYA
NAA2AC8ARwBMADkAbgA3ADQAZAArAE4ALwBpAFAANAA1AC8AdwBDAEUAUAAvADQAUwBQAHgA
UgByAHQAbABxAHMADQAKAHUAcQA2AG4ALwB3AEEASQB6ADQAQwA4AEwAKwBEAHQASQArADEA
UwBXADIAdABXAGsATABmAFkAdABDADgAUAA2AFgAcAA4AEcAeQAzAGoAeABiAFcAawBLAHQA
dgBjAE0ANwBBAEgAcQAzAC8ARAB6AFQAOQBsAG4ALwBvAHEAMwB3AHgALwA4AEwARABSAA0A
CgAvAHcARAA1AEsAbwAvADQAZQBhAGYAcwBzAC8AOABBAFIAVgB2AGgAagAvADQAVwBHAGoA
LwAvAEEAQwBWAFgAdwBYAC8AdwA0AEUALwA0AEoAbQBmADkARwBwAC8AQwBYAC8AdwBYAGEA
NQAvADgAMABWAEgALwBBAEEANABFAC8AdwBDAEMAWgBuAC8AUgANAAoAcQBmAHcAbAAvAHcA
RABCAGQAcgBuAC8AQQBNADAAVgBBAEgANgBxAC8AQQBQADkAdQBmADQAQgBmAEcAUAA0AHQA
ZQBFAC8AaAB4ADQASwArAEkASABnAFQAWABQAEUAMwBpAFAAKwAzAGYANwBNADAAdgBSAHYA
RQBtAG0AMwArAHAAWABYADkAawBlAEcADQAKAHQAWgAxADYAOQArAHoAVwBsAHYAYwBQAE4A
TAA1AEcAbgA2AFgAZAAzAEUAMgB4AFQANQBjAEUATQBzAHIAWQBWAEcASQArAFUAZgBpADUA
LwB3AEEARgBaAHYAMgBZAFAAaAB4ADgAVgAvAGkAZAA4AFAAUABFAEgAeABnACsARQArAG0A
YQA5ADQARAArAA0ACgBJAGYAagBUAHcAWgByAGUAbQA2AGoANAB0ADAAaQAyADEARABUADkA
WAA4AEwAKwBKAE4AUwAwAFAAVQByAEcALwB0AHAAYgB4AFoATABlADkAdABMAHkAeABtAGcA
dQBvAEoARgBWADQAcAA0ADUASQAzAFUATQBwAEEAcgBmAHMAYQBmADgARQBnAC8AMgANAAoA
RwBmADIAWABmADIAawB2AGgAeAA4AGQAZgBnADcAKwB6ADkAOABPAC8AQgBIAHgASAA4AEQA
ZgA4AEoAaAAvAHcAagBuAGkAagBRAHIATABWAFkAdABWADAAegAvAGgASgB2AEEAWABpAGoA
dwBkAHEALwAyAFcAUwA1ADEAcQA3AGgAWAA3AGIAbwBYAGkADQAKAEQAVgBOAFAAbgAzADIA
OABtAGIAYQA3AG0AVgBkAGoAbABYAFgAbQAvAGoATAAvAEEATQBFAHEAdgAyAEsAUABpAEoA
OABYAC8AaQB0ADgAUQBQAEYAZgA3AEwAMwA3AE8AbgBpAEQAeABSADQANQArAEoAUABqAG4A
eABqADQAawAxADcAWABQAGcANQA0AA0ACgBKADEAVABXAHQAYgAxAC8AeABOADQAbwAxAFQA
VwB0AFkAMQBmAFYAOQBUAHUANABHAHUAdABSADEAVABVAHQAUgB2AGIAaQA4ADEAQwArAHUA
UwBiAGkANwB1ADUAcAByAGkAWQBtAFMAUgBqAFEAQgBrAC8AOABQAG0AZgAyAFMAZgA4AEEA
bwB0ADMAdwANAAoAYgAvADgAQQBDADAAMABYAC8AdwBDAFQAcQBQADgAQQBoADgAegArAHkA
VAAvADAAVwA3ADQATgAvAHcARABoAGEAYQBMAC8AQQBQAEoAMQBjAFoALwB3ADUANQAvAFkA
SwAvADYATgBIAC8AWgBnAC8AdwBEAEQASABlAEEAZgAvAGsAYQBqAC8AaAB6AHoADQAKACsA
dwBWAC8AMABhAFAAKwB6AEIALwA0AFkANwB3AEQALwB3AEQASQAxAEEASAAzADMAKwB4AEIA
LwB3AEEARgBBAFAAZwBiACsAMQBYADgAVgAvAEUASAB3ADgAKwBHAGYAeABFADgAQQBlAEwA
dABlADAAYgA0AGUAYQB0ADQAegB1ADkATgA4AEsAKwBJAA0ACgBOAE8AMQBiAFUASQBOAEkA
MAA3AHgASgA0AFQAMABPAGUAKwBtAHQAcgBTADUAbQBrAFMAeQBpAHYAUABFAFYAaABCAEoA
TwB5AGgARgBuAHUAYgBlAE0AcwBHAGsAVQBIADUAUQAvADQAZQB0AGYAcwB1AGYAOQBGAHoA
KwBCADMALwBoAGQAYQBGAC8AOAANAAoAbQAxADkASAAvAHMARgAvAHMARgAvAHMAegBmAHMA
dQBmAEYALwB4AEoAOABRAFAAZwB4ADgARABQAGcANQA4AE0AdgBGAEcAcwBmAEQAYgBXAFAA
QgAxAC8AcgAzAHcAOAArAEgASABoAGoAdwBoAHIAVgAzAG8ARwBvAGUASwBQAEIAMgB0AFgA
VwBrAFgADQAKAFcAcAA2AEwARgBIAGQAVAA2AFgAYwBhAGoANABlADAAcQA4AG4AcwBaAEMA
YgBlAFcANwBzAEwASwA0AGMAZQBaAGIAUgBFAGYAQgB2AC8AQQBBADUAbAAvAHcAQwBDAGUA
ZgA4AEEAMABhAEoAKwB6AFgALwA0AFoALwB3AGwALwB3AEQARQAwAEEAZQB4AA0ACgAvAHcA
RABEADEAcgA5AGwAegAvAG8AdQBmAHcATwAvADgATAByAFEAdgAvAGsAMgBqAC8AaAA2ADEA
KwB5ADUALwB3AEIARgB6ACsAQgAzAC8AaABkAGEARgAvADgAQQBKAHQAZQBPAGYAOABPAFoA
ZgArAEMAZQBmAC8AUgBvAG4ANwBOAGYALwBoAG4ALwANAAoAQQBBAGwALwA4AFQAUgAvAHcA
NQBsAC8ANABKADUALwA5AEcAaQBmAHMAMQAvACsARwBmADgAQQBDAFgALwB4AE4AQQBIADYA
cQAvAHMAVQAvAHQAVAAvAEEAQQBsAC8AYQBsAHMAUABpADkAQgA0AEIAOABiACsAQgBQAEcA
OQBwADQAUAB0AFAAQwBVAFAADQAKAGkAUgBQAEIAKwB2AFcAVwB0AEoAcAA5AHYANABwAGgA
OABZAHAAYQBMAHEAdgAyAEMAYQBaAHIAVgBMADYATABRAGQAUgBGAHIAdgAyAG0AWQBXAHQA
MwA1AGUAVABFADIAUAByAEQALwBoAEUAdgBoADUALwAwAEQAdABLAC8ANwA3AHUAYQArAEkA
ZgArAA0ACgBDAGUALwA3AEYAMwA3AE8AMwA3AEoAVgByADgAYQBvAHYAZwBWADgASQBmAGgA
cAA4AEsANAAvAGkATgBiACsAQgBZAC8ARgB3ACsASAB2AGcALwBTAFAAQwBnADEANQBQAEMA
MABmAGoAbABkAEYARwBzAGYAMgBXAHAALwB0AEEAYQBXAHYAaQBiAFcAZgANAAoAcwBIAG4A
aAB2AHMAdgA5AG8AMwAzAGwAQQAvAGEAWgBBAGYAdgBmACsAdwB0AEYALwB3AEMAZQBjAFAA
OABBADMAegAvADkAegAwAEEAWQAzAC8AQwBKAGYARAB6AC8AQQBLAEIAMgBsAGYAOABBAGYA
ZAB6AFIALwB3AEEASQBsADgAUABQACsAZwBkAHAADQAKAFgALwBmAGQAegBXAHoALwBBAEcA
RgBvAHYALwBQAE8ASAAvAHYAbgAvAHcAQwA1ADYAUAA3AEMAMABYAC8AbgBuAEQALwAzAHoA
LwA4AEEAYwA5AEEARwAvAHcAQwBHAHQATwAwAGIAVABMAEMAYQBEAFEANABiAGUAQwAwAGUA
NwBrAG0AawBTADIATQBoAA0ACgBRADMARABRAHcASQA3AEgAegBQAG0AMwBtAEsATwBFAEgA
SABHAEEAdgBmAE4AZABEAFcAUABvAGwAcABhADIAZAByAEoARgBhAEIAVgBqAGEANABlAFIA
ZwBnAHcATgA1AGoAaQBVAG4ANwBpAGMANwBWAFgAcwBlADMAUABZAGIARgBBAEgATAA2AGkA
cQANAAoAbQA4AG0ASgBZAGcALwB1ACsATgAyAFAAKwBXAFMAZABxAHAAYgBFAC8AdgBIAC8A
QQBMADcAcgA4ADgAUAAyAGkAdgA4AEEAZwBxADEAKwB4AGwAKwB6AFgAOABaAFAARwBQAHcA
VQArAEwASAB4AEUAbAAwAEwAeAAvADQATAAvAHcAQwBFAGUALwB0AC8ADQAKAFMAbAA4AFAA
NgAzAGYAQwAxAC8ANABTAFAAdwB0AG8AZgBpAHoAUwBzAFgAVgBwAFkAegBXADgAdgBuADYA
TAByADIAbgBYAEoAOAB1AFIAdABoAG0AOAB0ADgATwBqAEsAUABFAC8AKwBIADUAMwAvAEIA
TwA3AC8AbwByAFUAMwAvAGgASwBlAEkALwAvAA0ACgBBAEoAVwBVAEEAZgByADMAcwBUACsA
OABmACsAKwA2AHUANgBjAHEAaQA4AGgASQBZAGsALwB2AE8ATgAyAGYAKwBXAFQAOQBxAC8A
SABmAC8AaAArAGQALwB3AEEARQA3AHYAOABBAG8AcgBVADMALwBoAEsAZQBJAC8AOABBADUA
VwBWADcAWgArAHoAcgANAAoALwB3AEEARgBXAHYAMgBNAHYAMgBsAFAAagBKADQATwArAEMA
bgB3AG4AKwBJAGsAdQB1ACsAUAAvAEcAbgAvAEEAQQBrAFAAOQBnAGEAVQAzAGgALwBXADcA
RQBYAFgALwBDAE8AZQBGAHQAYwA4AFcAYQByAG0ANgB1ADcARwBHADMAaQA4AGoAUgBkAEIA
DQAKADEARwA1AEgAbQBTAEwAdgBNAFAAbABwAGwAMwBWAFMAQQBlAE0ALwBGAFgANABiADYA
VgBmAGYARgBEADQAawBYADAAawBxAEMAUwA4ADgAZQArAE0ATABxAFEARgBHAEoARAAzAEgA
aQBIAFUAWgBtAEIATwAzAG4ARABPAGUAYQA0AEwALwBBAEkAVgBaAA0ACgBvAC8AOABBAHoA
MQBUAC8AQQBMADkAdAAvAHcARABFADEANgA3ADgAVAByAGkANQBYADQAbABmAEUASQBLAGwA
MgBWAEgAagBqAHgAWQBGAEsAMgB1ADUAUwBCAHIAKwBvAEEAYgBXADMAagBjAHUATwBoAHgA
eQBPAGEANABmADcAVABkAC8AOAA4ADcAegANAAoALwB3AEEAQgBQAC8AcwA2AEEATwBhAC8A
NABWAFoAbwAvAHcARAB6ADEAVAAvAHYAMgAzAC8AeABOAGYAVwAvADcARwBmAGcAdQB3ADgA
TwBmAEYARABYAHIANgAxAGQAVwBrAGwAOABCAGEAcABhAHMAQQByAEsAZABqACsASQBmAEMA
MAB4AE8AUwBCAC8ADQAKAEYAQQB2AEgAdgBYAHoAYgA5AHAAdQAvACsAZQBkADUALwB3AEMA
QQBuAC8AMgBkAGYAVgBQADcASQBjAHMAOABuAHgASwAxAHMAUwByAGMASwBvADgARAA2AGsA
UQBaAFkAUABLAFgAUAA5AHYAKwBHAFIAdwAyADQANQBiAEIATwBCAGoAcABrADkAcQBBAA0A
CgBQAEkALwArAEYAVABSAGYAOAA5AFUALwBLAGIALwA0ADcAUgAvAHcAcQBhAEwALwBBAEoA
NgBwACsAVQAzAC8AQQBNAGQAcgBzAC8ANwBWAHUALwA4AEEAbgA0AC8AOQBIAGYAOABBAHgA
ZABIADkAcQAzAGYALwBBAEQAOABmACsAagB2AC8AQQBJAHUAZwANAAoARABqAFAAKwBGAFQA
UgBmADgAOQBVAC8ASwBiAC8ANAA3AFgAMABoADgARQBmAEIAcAA4AFAAKwBCAC8AagBkAGIA
dwBUAEIASgBkAFYAOABLAFEAdwBwAEsAaQB1AHgAaQBlAEwAUwBQAEYAcQBKAEkARgBaADIA
TABGAFcAdQBnAHcAQwBrAEUAbABjAGQADQAKAHgAagB5AEwAKwAxAGIAdgAvAG4ANAAvADkA
SABmAC8AQQBCAGQAZQArAGYAQwBIAFUAcABoADQATwArAEwAOQAxAEsALwBuAGYAWQB2AEQA
VQBWAHcAcQAvAFAAOABBADgAcwA5AEwAOABUAHkARQBmAE8AVwArADkANQBZAEgAQQArAHUA
ZQBLAEEAUABuAA0ACgBEAC8AaABEADkAYgAvADYARABrAC8ALwBBAEkAQwB5AC8AdwBEAHgA
ZABIAC8AQwBIADYAMwAvAEEATgBCAHkAZgAvAHcARgBsAC8AOABBAGkANgA2AHIALwBoAFAA
eAAvAHcAQQArAHAALwA3ADYASAAvAHgARgBIAC8AQwBmAGoALwBuADEAUAAvAGYAUQANAAoA
LwB3AEQAaQBLAEEATwBWAC8AdwBDAEUAUAAxAHYALwBBAEsARABrAC8AdwBEADQAQwB5AC8A
LwBBAEIAZABlAG8ANgAxADQAYgAxAFIALwAyAFQAZgBpAGgAbwA0ADEAVwA2AEYANwBkACsA
SwA5AEYAbQBoAHYAbwBJAFcAVwA0AGgAUgBOAGMAOABBAHkADQAKAE4ASABHAGoARQBrAGgA
bAB0AHAAVgBZAGcANAAyAHkAdgA2AEcAdQBZAC8ANABUADgAZgA4AEEAUABxAGYAKwArAGgA
LwA4AFIAWABvACsAcwBlAEsAMwBQADcATQBmAHgASAAxAHkASwAyAEwAUABaAGUASgBkAEkA
dAB4AEQAdQBIAHoANwA5AFkAOABFAA0ACgBJAFQAawByAGcAWQBGADAAVAA5ADAALwBkAC8A
SQBBAC8ATgBQAC8AQQBJAFYAegA0AG0ALwA2AEcAagBYAHYAKwAvAEQAZgA0ADAAZgA4AEsA
NQA4AFQAZgA5AEQAUgByADMALwBmAGgAdgA4AEEARwB1AC8ALwBBAE8ARgBuADMAdgA4AEEA
MABEAEQALwANAAoAQQBOAC8ARgAvAHcARABqAFYASAAvAEMAegA3ADMALwBBAEsAQgBoAC8A
dwBDAC8AaQAvADgAQQB4AHEAZwBEAGcAUAA4AEEAaABYAFAAaQBiAC8AbwBhAE4AZQAvADcA
OABOAC8AagBYADYARABhAFoANABiADEAbABQADIAUwAvAGgAZABvADgATwByAFgADQAKAFkA
MQBDADAAOABXADYAegBOAFAAZgB5AHcAbAByAG0AZQBKADkAYQArAEkARQBnAGoAawBUAE8A
VgBDAGkANQBoAFYAVAAvAEEASABZAGsAOQBhACsATwBQACsARgBuADMAdgA4AEEAMABEAEQA
LwBBAE4ALwBGAC8AdwBEAGoAVgBmAGQARwBtACsASwBKAA0ACgBuAC8AWgBoACsASABHAHQA
bQAzAEMAeQBYAG4AaQBmAFYAbwBHAGgAYQBSAFYAMgBDAFAAVgAvAEgARQBZAE8ANABwAGcA
awBpADEAQgB3AEYASAAzAHUAdgBIAEkAQgA0AEYALwB3AGgALwBpAHIALwBvAFkATAByAC8A
dwBGAGIALwBHAGoALwBoAEQALwANAAoAQQBCAFYALwAwAE0ARgAxAC8AdwBDAEEAcgBmADQA
MQAxADMALwBDAGIAVAAvADgAKwAwAGYALwBBAEgALwBUAC8AdwBDAE4AMABmADgAQQBDAGIA
VAAvAEEAUABQAHQASAAvADMALwBBAEUALwArAE4AMABBAGMAagAvAHcAaAAvAGkAcgAvAEEA
SwBHAEMADQAKADYALwA4AEEAQQBWAHYAOABhACsAcwB2AEgAdAA2ACsAagBlAEIAZgBnAC8A
YgAzAEwAbQBlAGMAZQBFAG8AWQBaAFoAVwBDAHEAMABrAHQAdABvAC8AaABwAEoAWgBDAHIA
QQA0AE0AagBzAFcASQA3AEUANABOAGYAUABmAC8AQQBBAG0AMAAvAHcARAB6AA0ACgA3AFIA
LwA5AC8AdwBCAFAALwBqAGQAZABWACsAMAAzADgAUQByAFQAdwBsADQATQArAEIARgB6AGUA
YQBaADQAagB2AHoAcgBmAGgAagBVADUAMABYAHcALwBwAE0AKwByAEMAQQB3AGEAVgA0AEwA
awBjAFgAWgBnAHcASQBRADUAdgBWAEYAdQBXAEEAOAANAAoANwB5ADUAaQBvAEgAbABtAGcA
QgBQACsARQBsAGkALwB1AEQAOAA0AC8AdwBEADQAbQBqAC8AaABKAFkAdgA3AGcALwBPAFAA
LwB3AEMASgByADUAQQAvADQAWAB2AG8ALwB3AEQAMABMAGYAeABHAC8AdwBEAEMAUwB2AHYA
OABhAFAAOABBAGgAZQArAGoADQAKAC8AdwBEAFEAdAAvAEUAYgAvAHcAQQBKAEsAKwAvAHgA
bwBBACsAdgAvAHcARABoAEoAWQB2ADcAZwAvAE8AUAAvAHcAQwBKAHIAMwB2ADQAeAA2AGIA
cQBkADUANABuAHMAWgBiAEsAUQBwAEUAdQBnADIAcwBiAEQAeQB5AC8ANwB3AGEAaABxAGoA
RQA1AA0ACgBEAHIALwBDAHkAYwBZADcAZABlAGEALwBNAFgALwBoAGUAKwBqAC8AQQBQAFEA
dAAvAEUAYgAvAEEATQBKAEsAKwAvAHgAcgA5AGIAdgBpAEIAZQB5AFcAMgBzADIAeQBKAEUA
cgBnADYAWgBDACsAUwBRAEMAQwBiAHEAOQBHAE8AVAA2AEsARAArAE4AQQANAAoASAB6AGwA
LwBZAFcAdgBmADgAOQB6AC8AQQBOACsAVwAvAHcARABqAHQASAA5AGgAYQA5AC8AegAzAFAA
OABBADMANQBiAC8AQQBPAE8AMQA2AHAALwBhAGsALwA4AEEAegA3AHAAKwBhAC8ANAAwAGYA
MgBwAFAALwB3AEEAKwA2AGYAbQB2ACsATgBBAEgADQAKAEUAKwBGAHQARgAxAHEATAB4AFAA
NABjAGwAbABtAEoAaQBqADEANwBTAEoASgBCADUAVABEAE0AYQBhAGgAYgBzADQAegA1AHAA
eABsAFEAZQBjAEgASABvAGEANgA3ADQAaQA2AFIAcQA5ADEANAB5ADEAaQBlADEAawBDAHcA
UAAvAFoAKwB3AGUAVwBXAA0ACgB4AHQAMABxAHgAUgB1AFEANAB6ADgANgB0ADIAOQBxADIA
OQBFADEASwBhAFQAVwBkAEkAUQB3AEkAQQArAHAAMgBDAEUAZwByAGsAQgByAHEASQBFADkA
ZQB3AE8AYQAzAC8ARgBsACsAOABQAGkARABVAEkAaABDAHIAaABmAHMAdgB6AEYAUQBTAGQA
MQANAAoAbABiAE4AMQBKADcAWgB4ACsARgBBAEgAaAAvADgAQQBZAE8AdgBmADgAOQBSAC8A
MwA1AGIALwBBAE8ATwBVAGYAMgBEAHIAMwAvAFAAVQBmADkAKwBXAC8AdwBEAGoAbABlAG0A
LwAyAHAASgAvAHoANwBMAC8AQQBOADgAcgAvAGoAUgAvAGEAawBuAC8ADQAKAEEARAA3AEwA
LwB3AEIAOAByAC8AagBRAEIAawBmAEQAcgBTAE4AWAB0AGYARwBXAGoAegAzAFUAZwBhAEIA
UAA3AFEAMwBqAHkAeQB1AGQAMgBsAFgAeQBMAHkAWABPAFAAbgBaAGUAMwB0AFgAbAB2AGoA
RAB3ADcANABqAG4AOABXACsASwBaAG8ARABMAA0ACgA1AE0AMwBpAFAAVwA1AFkAYwBXAHAA
WQBlAFYASgBxAGQAMAA4AGUARwAzAEQAYwBOAGgARwBEADMANgAxADkARwBlAEUANwA5ADUA
dgBFAEcAbgB4AEcARgBVAEQAZgBhAHYAbQBDAGcARQBiAGIASwA1AGIAcQBEADMAeABqADgA
YQA0AGYAeABCAHIAVgANAAoAegBGAHIAMgB0AHgATABHAHAAVwBQAFYAOQBTAGoAVQAvAEwA
eQBFAHYASgBsAEIANgBlAGcAbwBBADgASQAvADQAUgBuAHgAUAA2AHoAZgArAEEAaAAvACsA
TABvAC8ANABSAG4AeABQADYAegBmACsAQQBoAC8AKwBMAHIAMgBEACsAMwBiAHIALwBuAG0A
DQAKAHYALwBqAHYAKwBGAEgAOQB1ADMAWAAvAEEARAB6AFgALwB3AEEAZAAvAHcAQQBLAEEA
TABIAHcATAAwAGYAVwBkAFAAOABBAEYAdQBvAHoAYQBpAFoARABDADMAaAB5ADcAaQBYAGYA
QQBZAGgANQByAGEAbgBwAEQAcgA4ADIANAA1AE8AeABIADQANwA4AA0ACgBuAHQAWABoAFgA
OQBnAGUASgBmADgAQQBuAHUALwAvAEEASQBEAGoALwB3AEMAUABWADkAWQAvAEQAUABVAHAA
cgB6AFgAcgB1AEsAUgBBAHEAcgBwAEUAOABnAEkAeAAxAEYANQBZAEwAagBqADIAYwAxADQA
YgAvAGIAMQB6AC8AdwBBADgAMQAvADcANAANAAoAagBvAEEANABEACsAdwBQAEUAdgA4AEEA
egAzAGYALwBBAE0AQgB4AC8AdwBEAEgAcQBQADcAQQA4AFMALwA4ADkAMwAvADgAQgB4AC8A
OABlAHIAdgAvAEEATwAzAHIAbgAvAG4AbQB2AC8AZgBFAGQASAA5AHYAWABQADgAQQB6AHoA
WAAvAEEATAA0AGoADQAKAG8AQQA5AEwAKwBBADEAaABxAFYAagBhACsATgAvADcAUwBaAHAA
QgBMAGIANgBOADUAUQBNAFkAVABpAE8AUABYAFAATgBBACsAZAA5ADIANABPAGcANQB4AGoA
MwB6AHgANgAzAHUAZwAvADUAOQAvAHcARAB4ADAAVgB3AFgAdwBrADEAQwBlADgAcwAvAA0A
CgBGADUASwBxAEgAaAB0AHQATwBNAFkASwBvAEEAVwBhAEwAVgB5AE4AMwBZAGoASwBEAE8A
NwBqAEcAZQAyAGEANwBQADcAVABxAEgAOQB5ADMALwA3ADUAdAB2ADgAQQA0AHEAZwBDADEA
dQBnAC8ANQA5AC8ALwBBAEIAMABVAGIAbwBQACsAZgBmADgAQQANAAoAOABkAEYAVgBmAHQA
TwBvAGYAMwBMAGYALwB2AG0AMgAvAHcARABpAHEAUAB0AE8AbwBmADMATABmAC8AdgBtADIA
LwA4AEEAaQBxAEEATwB4ADAAVQBvAGIAVwBUAFkAbQB3AGYAYQBIADQAdwBCAGsAKwBYAEYA
egB4ADcAWQBIADQAVgByADEAaQBhAEMADQAKADgAMABsAG4ASQBaAHcAZwBjAFgATABnAEIA
QQBnAEcAMwB5AG8AUwBNACsAVwBTAE0ANQBKADYAOAA0AHgAMgB4AFcAMwBRAEIANQBMADQA
bgArAEgAZgBnAGYAWABkAGMAdgB0AFYAMQBqAHcAZAA0AFcAMQBYAFUAYgByADcATgA5AHAA
dgA5AFIAOABQAA0ACgA2AFQAZQAzAHMALwBrAFcAbAB2AGIAUQArAGQAZABYAFYAcgBKAFAA
TAA1AFUARQBNAFUATQBlADkAMgAyAFIAUgB4AHgAcgBoAEUAVQBEAEIALwA0AFYASgA4AE4A
UAArAGkAZQArAEMAZgA4AEEAdwBsAGQAQgAvAHcARABrAEcAdgBYAEwAeQBQAGQAYwANAAoA
eQBIAEMAOAA3AE8AdgBYAC8AVgBxAFAAUwBxAHYAbABlAHkALwBsAC8AdwBEAFcAbwBBADgA
dAAvAHcAQwBGAFMAZgBEAFQALwBvAG4AdgBnAG4ALwB3AGwAZABCAC8AKwBRAGEAMwB2AEQA
SAB3ADcAOABEADYARgByAGwAagBxAHUAagArAEQAdgBDADIADQAKAGwAYQBqAGEALwBhAGYA
cwAxAC8AcAAzAGgALwBTAGIASwA5AGcAOAArADAAdQBMAGEAYgB5AGIAcQAxAHQAWQA1ADQA
dgBOAGcAbQBsAGgAawAyAE8AdQArAEsAUwBTAE4AcwBvADcAQQA5AHAANQBYAHMAdgA1AGYA
LwBXAHEAMQBaAHgANwBiAG0ATQA0AA0ACgBYAGoAZgAwADYALwA2AHQAaAA2AFUAQQBmAG0A
RgA4AFIASgBJAHgAOABRAFAASABRAE4AeABBAHAASABqAEgAeABPAEMAcABYAEoAQgBHAHQA
MwAyAFEAZgBtADYAagBvAGYAZQB1AE8AOAB5AEwALwBuADYAdAAvAHcARAB2AG4ALwA3AEsA
dQBvACsASQANAAoAMgBuADcALwBBAEkAaABlAFAASAArADEAdQB1AC8AeABuADQAbwBiAGEA
SgAwAEcAMwBkAHIAZAA4AGQAbwBCAE8AUgBqAE8ATQBIAHAAagBGAGMAWgAvAFoAdgA4AEEA
MAArAHYALwBBAE4ALwAwAC8AdwBBAGEAQQBMAGYAbQBSAGYAOABBAFAAMQBiAC8ADQAKAEEA
UABmAFAALwB3AEIAbABYADAAcAArAHkAMAA2AE4AOABRAE4AWQBDAHoAUgBTAEgALwBoAEQA
dABRAE8AMQBGAHcAUQBQADcAYgA4AFAAYwBuAGsAOABkAHYAcQBSAFgAegBCAC8AWgB2ADgA
QQAwACsAdgAvAEEATgAvADAALwB3AEEAYQArAG0AUAAyAA0ACgBWAGIAVAA3AFAAOABRAHQA
WgBmADcAUQAwAHUAZgBCAG0AbwByAHQATQBxAHYAagBPAHQAKwBIAFQAdQB3AEMAVAB4AHQA
eABuADMAeAAzAG8AQQB6AFAAcwBzAFAAOQB5ADMALwBNADAAZgBaAFkAZgA3AGwAdgArAFoA
cQAvAC8AWgBVADMAdgAvADMAMQANAAoAYgAwAGYAMgBWAE4ANwAvAEEAUABmAFYAdgBRAEIA
UQArAHkAdwAvADMATABmADgAegBYAHMAMwB3AHoAcwAxAGwAOABKAGYARgBTADIAagBFAFMA
bQA2ADgATwByAEIAOABvADMATABtAFQAVABQAEUAVQBhADcAMQA0AHkATQB2ADAAeQBNAGoA
SQByAHkADQAKAGoAKwB5AHAAdgBmADgAQQA3ADYAdAA2ADkAVgA4AEQAawBhAEwANABHACsA
TABtAG8AWABNAHYAawBRADIAbgBoAFMAZQA4AGsAbgBKAFEAaQBHAE8AegAwAGYAeABIAFAA
SgBMACsANgBEAEgAOQAyAG8ATAAvAEEASABXAFAASAB5AHEAVABrAFUAQQBlAA0ACgBNAC8A
OABBAEMARQAzAFAAOQA2ADEALwA4AEIAVAAvAEEAUABGADAAZgA4AEkAVABjAC8AMwByAFgA
LwB3AEYAUAAvAHgAZABlAGIAZgA4AEwAZQA4AE8AZgA5AEQAUwBuADUAegAvAEEAUAB5AEgA
UgAvAHcAdAA3AHcANQAvADAATgBLAGYAbgBQADgAQQANAAoALwBJAGQAQQBIAHAAUAAvAEEA
QQBoAE4AegAvAGUAdABmAC8AQQBVAC8AdwBEAHgAZABlAGkANgBoADQAWgBsAFAANwBPAG4A
agAvAFIAVwBhAE0AUABkACsASQB0AEwAbgBEAFIAeABLAGkAZwBKAHEAdgBnADUAKwBVAGMA
cwBwAEoAKwB6AEUAWgBQAHEADQAKAE0AYwBnAFYAOAA0AC8AOABMAGUAOABPAGYAOQBEAFMA
bgA1AHoALwBBAFAAeQBIAFgAcgBHAHEAZgBFAEwAUgB2ACsARwBUAC8AaQBmADQAcwAvAHQA
YQBTADUAMAAvAFMALwBGAGUAagBXAGMAOQA1AGIAeAB6AFMAeQBSAFMAVABhADEANABCAGgA
VwBKAA0ACgBVAFcARgBKAFcAKwBiAFUASQBkADIAMQBDAEEAcwBwAFkAdABnAE4AZwBBACsA
YQB2ACsARgBiAHkALwA4AEEAUABaAGYAKwAvAGQAdAAvAGgAUgAvAHcAcgBlAFgALwBBAEoA
NwBMAC8AdwBCACsANwBiAC8AQwB2AEUALwArAEYAKwBlAEUAZgArAGcAegANAAoAcQBuAC8A
ZwBCAGYAOABBAC8AdwBBAGEAbwAvADQAWAA1ADQAUgAvADYARABPAHEAZgArAEEARgAvAHcA
RAAvAEEAQgBxAGcARAAyAHoALwBBAEkAVgB2AEwALwB6ADIAWAAvAHYAMwBiAGYANABWADkA
awAyAFAAaABxAFIAZgAyAGMALwBBAEcAagBDAFMADQAKAFAAZABhAGUASQA5AFQAbQBMAFAA
RQBqAHEAUQArAHEAZQBNAFoATQBCAEYAdwBnAFAAKwBrAGoAawBlAGgAegB5AFQAWAA1AGwA
ZgA4AEEAQwAvAFAAQwBQAC8AUQBaADEAVAAvAHcAQQB2ADgAQQAvAHcAQwBOAFYAKwBnAFcA
bABlAFAAZABIAG0ALwBaAA0ACgBRACsARwBIAGkAbwBhAGwAUABGAHAAKwBwACsASwA5AFoA
dABZAEwAdQBTAEcANgBXAGEAVwBTAEgAVwB2AEgAMABEAFIAdgBFAHMAYgBUAEsAQQAxAGgA
TgBnAHUAZwBVAHIARwBwAEIAKwBaAGMAZwBHAFQALwBBAE0ASQBaAFAALwB6ADEAdAAvADgA
QQANAAoAdwBGAFQALwBBAE8ASwBvAC8AdwBDAEUATQBuAC8ANQA2ADIALwAvAEEASQBDAHAA
LwB3AEQARgBWADUALwAvAEEATQBMAFEAOABQAGYAOQBEAEIATgAvADMANAAxAEQALwB3AEMA
UgA2AFAAOABBAGgAYQBIAGgANwAvAG8AWQBKAHYAOABBAHYAeABxAEgADQAKAC8AdwBBAGoA
MABBAGUAZwBmADgASQBaAFAALwB6ADEAdAAvADgAQQB3AEYAVAAvAEEATwBLAHIAcgB2ADIA
aABIADAAWABUAHYAQwBQAHcAWAB0ADkAYQBzAFoAcgA0AHgAZQBIAEwAKwBHAEEAMgA0AFYA
UgBHAFkATgBNADgASQB4AHoARQBxAFcAQQBVAA0ACgBTAEgAeQB0AG8ARwBjAEIAQwBLADgA
UgAvAHcAQwBGAG8AZQBIAHYAKwBoAGcAbQAvAHcAQwAvAEcAbwBmAC8AQQBDAFAAWABGAC8A
OABBAEIAUQBUAHgARABvAGMASABnAGYAOABBAFoAYwB2AGQAUQAxADMAUgBkAE8AaQAxAFAA
dwBwADQAcAB1AHIATwANAAoAWABXAHIANQA3AEEAMwBzAGIANgBSADgATQA1AFcAawB0AHcA
egB4AFAASQBWAFcAZQBKAHAAZwA0ADMAUgArAGQARgBrAEsAVwBJAEkAQQAzACsAMAAvAEIA
UAA4AEEAMABBAGIANwAvAHcAQQBoAC8AdwBEAHgAZABIADkAcAArAEMAZgArAGcARABmAGYA
DQAKACsAUQAvAC8AQQBJAHUAdgB6AEwALwA0AFMANwB3AGgALwB3AEIARABsADQASgAvADgA
SAB6AGYALwBKAE4ASAAvAEMAWABlAEUAUAA4AEEAbwBjAHYAQgBQAC8AZwArAGIALwA1AEoA
bwBBAC8AVABUACsAMAAvAEIAUAA4AEEAMABBAGIANwAvAHcAQQBoAA0ACgAvAHcARAB4AGQA
ZgBwAHIANAA4ADAAOQBMAHYAVgA3AGEAUgBsAFoAaQB1AG0AdwBwAGsAYgBzAFkARgAxAGUA
TgBqAGgAZwBQADQAdgBTAHYANQBsAHYAKwBFAHUAOABJAGYAOABBAFEANQBlAEMAZgAvAEIA
OAAzAC8AeQBUAFgAOQBPAEgAagBlAFkAeAANAAoANgByAGIAcQBOADMATwBuAHgASABnAE0A
UgAvAHgAOAAzAFkANwBLAGYAUwBnAEQAZwB2ADcARgBqAC8ANQA1AHYALwA0AC8ALwB3AEQA
RgAwAGYAMgBMAEgALwB6AHoAZgAvAHgALwAvAHcAQwBMAHEANQA5AHEAYgAvAGIALwBBAE8A
KwBXAC8AdwBEAGkADQAKAEsAUAB0AFQAZgA3AGYALwBBAEgAeQAzAC8AdwBBAFIAUQBCAE4A
bwAyAGsAUgB4AGEAdgBwAFUAZwBSAHcAWQA5AFMAcwBYAEIATwAvAEEASwBYAFUAVABaAE8A
VwBJADcAZAB4AFgAUgBlAEoAOQBPAGgAbgAxAHkAKwBsAGEASgBtAFoALwBzADIAVwBBAA0A
CgA0AE8AMgB6AHQAMQBIAGYAcwBGAHgAKwBGAFkAKwBrAFgATABOAHEAdQBtAEwAOAAvAE8A
bwBXAFEANQBWAHMAYwAzAE0AUQA1ACsAVwB0AHoAeABMAE8AVQAxAHUAOQBVAGIAKwBQAHMA
MwBUAGYAagBtADAAdAB6ADIAQgBIAGUAZwBEAG4AZgA3AEkAdAANAAoALwB3AEQAbgBnAC8A
NQBmAC8AWABvAC8AcwBpADMALwBBAE8AZQBEAC8AbAAvADkAZQBwAGYAdABMAGUAcwBuAC8A
awBUAC8AQQBPAEoAbwArADAAdAA2AHkAZgA4AEEAawBUAC8ANABtAGcARABaADgATQBhAGQA
RABCAHIAbABqAEsAcwBUAEsAeQBmAGEADQAKAGMATQBSAHcATgAxAG4AYwBLAGUALwBjAE4A
agA4AGEAOAArADEALwBTADcARwBUAFgAZABhAGsAZQB5ADMAdQArAHIAYQBrADcATgA4AHYA
egBNADEANQBNAHoATgAxADcAawBrAC8AagBYAG8AdgBoAHEAYwB2AHIAZABrAHAAMwA4AC8A
YQBlAHUALwBIAA0ACgBGAHAAYwBIAG4ASQBBADcAVgB3ADIAdQB4AFgASgAxAHYAVwBDAHMA
QQBLAG4AVgBkAFEASwBuAEoANQBCAHUANQBzAEgAcgAzAEgATgBBAEgATwAvADIAUgBwAC8A
LwBBAEQANABmACsAZwAvADQAMABmADIAUgBwAC8AOABBAHoANABmACsAZwAvADQAMQANAAoA
ZAA4AG0ANgAvAHcAQwBmAGMAZgBtAGYAOABhAFAASgB1AHYAOABBAG4AMwBIADUAbgAvAEcA
ZwBEAHQAdgBoAHAAWQAyAHQAdAByAHQAMwBKAEIAYgBlAFMANQAwAG0AZABDADMASABLAG0A
OABzAEcASwA4AEUAOQBTAG8AUAA0AFYAOAA3ACsAVABaAGYADQAKADgAKwBSAC8ATgBmADgA
QQA0AG0AdgBwAEQANABkAFIAegBKAHIAZAAwAFoASQBnAGkALwAyAFYATwBBAGMAawA1AFAA
MgB1AHgAdwBPAFMAZQB3AEoALwBDAHYAbAAvAHkAcgAzADAAVAAvAHgANwAvAHcAQwBLAG8A
QQAwAFAASgBzAHYAKwBmAEkALwBtAA0ACgB2AC8AeABOAEgAawAyAFgALwBQAGsAZgB6AFgA
LwA0AG0AcwAvAHkAcgAzADAAVAAvAHcAQQBlAC8AdwBEAGkAcQBQAEsAdgBmAFIAUAAvAEEA
QgA3AC8AQQBPAEsAbwBBACsAZwBQAGgAQQBJAEkATgBQADgAQQBHADAAawBNAEkAdAA5AHQA
bgBwAHoAcwANAAoAVwBDAHMARABzAGcAMQBwAGcAUwBQAGwAQgBDADgAawBnAGsAQQBnADQA
eQBPAHQAZABQADgAQQAyAHMAdgAvAEEARAA4AFcALwB3AEQANABEAHgALwAvAEEAQwBSAFgA
SAAvAEIAbQAzAG0AbAAwAC8AdwBBAGMAUQBUADcAUQBKADcAUABUAFkAaABqAGMADQAKAGUA
SABnADEAdABHAHkATQBzAFQAOQA0AGQAQgBuADIATgBkAGYALwBBAE0ASQB2AEQALwBmAEgA
LwBmAEUAbgAvAHcAQQBiAG8AQQBYACsAMQBsAC8ANQArAEwAZgAvAEEATQBCADQALwB3AEQA
NQBJAG8ALwB0AFoAZgA4AEEAbgA0AHQALwAvAEEAZQBQAA0ACgAvAHcAQwBTAEsAVAAvAGgA
RgA0AGYANwA0AC8ANwA0AGsALwA4AEEAagBkAEgALwBBAEEAaQA4AFAAOQA4AGYAOQA4AFMA
ZgAvAEcANgBBAE8AOQA4AEwAMwBBAHUAZABQAG0AawBEAHAASgBpADgAawBUAEsASQBFAEEA
eABCAGIAdABnAGgAWABjAEUALwANAAoATgBuAE8AUQBjAEUARABIAEcAVAAwAGwAYwAzADQA
VwBzAEYAMAA3AFQANQBvAEUATwBRADEANQBKAEwAMABJADUAYQBDADMAVABvAHcAVQAvAHcA
QQBBADcAWQA5ADYANgBTAGcARAB5AGYAeABOADgAWQBQAGgAaAA0AFcAMQB1ADkAMABIAHgA
RgA0ADAADQAKADgAUAA2AFQAcgBGAGoAOQBtACsAMgBhAGYAZgBhAGwAYQAyADkAMQBiAC8A
YQByAFMAMwB2AEwAZgB6AFkAWgBKAFYAZABQAE4AdABiAGkAQwBkAE0AcQBOADAAYwBpAE0A
TQBoAGcAVABnAC8AOABOAEEAZgBCAGIALwBvAG8AdgBoAFgALwBBAE0ASABOAA0ACgBsAC8A
OABBAEgANgAvAFAASAA5AHEAYgAvAGcAaQBkACsAdwBSACsAMQB6ADgAZQBQAEgAWAA3AFEA
dgB4AHEAOABCAC8ARQBIAFcAdgBpAFoAOABRAGYAKwBFAFkALwA0AFMAWABVAHQARAArAE4A
SAB4AFAAOABKAGEAWABjAC8AdwBEAEMASwBlAEQAdgANAAoARAAzAGcAagBSAHYAcwB2AGgA
LwB3ADcANABrADAALwBSADkAUAA4AG4AdwAvADQAYQAwAHEAMwBuACsAeAAyAGsAUAAyAHEA
NABpAG0AdgBiAGoAegBMAHEANQBuAGwAZgA1ACsALwA0AGgAdgBmACsAQwBXAHYALwBSAEwA
LwBBAEkAcgAvAEEAUABpAFIADQAKAGYAeABwAC8AKwBiAEMAZwBEADkAagAvAEEAUABoAG8A
RAA0AEwAZgA5AEYARgA4AEsALwA4AEEAZwA1AHMAdgAvAGoAOQBiADMAaABuADQAdwBmAEQA
RAB4AFQAcgBkAGwAbwBQAGgAMwB4AHAANABmADEAYgBXAEwANwA3AFQAOQBqADAAKwB5ADEA
SwAxAA0ACgB1AEwAcQA0ACsAeQAyAGwAeABlAFgASABsAFEAeAB5AHMANwArAFYAYQAyADgA
OAA3ADQAVQA3AFkANAAzAFkANABDAGsAagA4AFUAdgArAEkAYgAzAC8AQQBJAEoAYQAvAHcA
RABSAEwALwBpAHYALwB3AEMASgBGAC8ARwBuAC8AdwBDAGIAQwB2AG8ASAANAAoAOQBsAG4A
LwBBAEkASQBuAGYAcwBFAGYAcwBqAGYASABqAHcATAArADAATAA4AEYAZgBBAGYAeABCADAA
WAA0AG0AZgBEADcALwBoAEoALwArAEUAYQAxAEwAWABQAGoAUgA4AFQALwBBAEIAYgBwAGQA
dAAvAHcAbABmAGcANwB4AEQANABJADEAbgA3AFYADQAKADQAZgA4AEEARQBYAGkAVABVAE4A
SAAxAEQAegB2AEQALwBpAFgAVgBiAGUARAA3AFoAYQBUAGYAWgBiAGkAVwBHADkAdAAvAEwA
dQByAGEAQwBWAEEAQwBiADQAbQBTAG8AUABpAFAAOABRAEEAZgBFAFYAMQBBAFIANAAzADgA
VgBnAHcAcgBFAEMAcwBKAA0ACgBHAHYAWAAvAEEATwA2AFUAKwBXAGMAaQBQADcAZwBPAFQA
awBEAHEAYQA0AGoAegBvAC8AOABBAG8AWgA3AHYALwB2AHkAdgAvAHcAQQBhAHIAeQBQADQA
MAAvAEUAQwBLAHkAKwBNAGYAeABaAHMAeQB0AGgAbQAwACsASgBuAGoAeQAyAE8ALwB3AEEA
UgANAAoAdgBBACsAWQBQAEYATwBxAHgASABmAEEASABBAGgAYgBLAGYATgBFAEEAQgBHAGMA
cABqAGkAdgBNAC8AOABBAGgAWgBNAFAAOQAzAFQAdgAvAEMAbwBrAC8AdwBEAGoAbABBAEgA
MQBSADUAMABmAC8AUQB6ADMAZgAvAGYAbABmAC8AagBWAGYAVQBuADcADQAKAEoARQBpAFAA
OABSADkAYgBDADYAeABQAHEAQgAvADQAUQBqAFUAagA1AE0AcQBCAFYAVQBmADIAOQA0AGIA
LwBBAEgAbwBJAFIAZQBWAHoAcwBBAHoAMABjADgAVgArAFcAZgA4AEEAdwBzAG0ASAArADcA
cAAzAC8AaABVAFMAZgAvAEgASwArADQALwAyAA0ACgBBAHYARgAwAGUAdgA4AEEAeABqADgA
UwAyAGEAQwAwAEIAaQArAEcAZQBzADMAUAA3AGoAVwBXADEARgA4AEoANABwADgARwB4AGMA
dwBNAHoAQgBGAHoATQBNAHkANAB5AHAAdwBtAGYAbgBvAEEAOQBvACsAMwB6AC8AOABBAFEA
eAAyAHYALwBnAEcAbAANAAoASAAyACsAZgAvAG8AWQA3AFgALwB3AEQAUwB2AG0AegAvAGgA
WQBWADcALwB6AHcAZgAvAHcAZAAyAFgALwB4AGQASAAvAEMAdwByADMALwBBAEoANABQAC8A
dwBDAEQAdQB5AC8AKwBMAG8AQQArAGsALwB0ADgALwB3AEQAMABNAGQAcgAvAEEATwBBAGEA
DQAKAFYANgBmADQAVQBqAG4AMQBmADQAWgAvAEgAQwB3AEcAbwBTAGEAagBKAGQAKwBCAE4A
UgB0AEkAbAAwADQAcABZADMAawBiADMAZgBoAC8AeABUAEMAbwB0AHIAbgBhAHkAdwAzAE0A
cgBNAG8AdAA1ADIAVgBoAEQASwBpAHkARgBTAEEAUQBmAGgAMwAvAA0ACgBBAEkAVwBGAGUA
LwA4AEEAUABCAC8ALwBBAEEAZAAyAFgALwB4AGQAZgBRAFgAdwB3ADgAYwBvAG4AdwBWAC8A
YQBpADEALwBWAEoAcABkAFAAcwB2AEQASAB3AHUAMQBQAFcATABxADgAUwA2AFgAVQBaAEwA
VwAxAHMALwBDAGYAagB5ADkAdQBiAHEATwANAAoATwB6AGIAegBnADkAdgBGAFoATgBLAHEA
SQBWAGsAbABaAFEAcwBSAEQATABrAEEASAB5AGQALwB3AHEAVABXAFAAKwBmAFgANABqAGYA
KwBGAHIAYQAvAC8ASQBOAEgALwBDAHAATgBZAC8ANQA5AGYAaQBOAC8ANABXAHQAcgAvAHcA
RABJAE4AZgBKAHYADQAKAC8ARABYAC8AQQBNAE0AUAArAGkAbQBhADEALwA0AEoAdgBFAGYA
LwBBAE0AawBVAGYAOABOAGYALwBEAEQALwBBAEsASwBaAHIAWAAvAGcAbQA4AFIALwAvAEoA
RgBBAEgAMQBsAC8AdwBxAFQAVwBQACsAZgBYADQAagBmACsARgByAGEALwAvAEkATgBmAA0A
CgBRADgAMwB3ADYAdgBKAHYAMgBJAGYAagBKADQAUQBuAHQAZgBFAGsAawAyAHEAKwBPADkA
RAB1ADAAZwAxAEgAeABaAFAAYgBhAG8ANgBRAGEANwA4AE0ASgA4ADIAMgB2ADYAYgBEAEYA
YwBXAE4AcwBwADAANQAyADgAaQBOAEMAWgBTAGwAeABEAEkAMwANAAoAbABYAGIAQQBmAG0A
TgAvAHcAMQAvADgATQBQADgAQQBvAHAAbQB0AGYAKwBDAGIAeABIAC8AOABrAFYAOQBpAFIA
LwBIAGIAdwBoAHEAdgAvAEIATgBYADkAbwBYADQAbABXAG4AaQBUAFgAZABXADAATAB3ADkA
OABVAGYARABlAGoAMwB1AHAAMgBPAGoADQAKADYAdABjADYAdABiADMAVQAzAGkAVAA0AEsA
UgBMAGEAMgB1AG0AdQAwAHQAOQBjAEkARAByAGwAbwAwAHIAdwAvAHUANAA0AGIAaQBlAFEA
ZwBDAEcAVQAwAEEAZgBKAFgALwBEAE8AbAAxAC8AMABCAHYARQAvAC8AaAA0AGYARgBYAC8A
eAB1AGoALwBoAA0ACgBuAFMANgAvADYAQQAzAGkAZgAvAHcAOABQAGkAcgAvAEEATwBOADEA
OABiAGYAOABOAGMALwBEAG4ALwBvAFAALwBFAHoALwBBAE0ASQBQAHgASAAvADgAYQBvAC8A
NABhADUAKwBIAFAALwBRAGYAKwBKAG4ALwBBAEkAUQBmAGkAUAA4AEEAKwBOAFUAQQANAAoA
ZgBaAFAALwBBAEEAegBwAGQAZgA4AEEAUQBHADgAVAAvAHcARABoADQAZgBGAFgALwB3AEEA
YgByADkATAByAFgANABkAFgAYwBIADcARQBYAHcAYwA4AEkAUQAyAG0AdQBwAE4AcABYAGoA
bgBYAGIAdAA3AGUAMgA4AFkAMwB6ADYAbABHAGsAKwB1AC8ADQAKAEUANgBmAGQAYwBlAEkA
YgBxAEsAUwA3AHYANABDAGQAUgBSAGgAYgB5AG8AQgBGAHYAZwBpAFEAKwBYAFoAcABuADgA
QwBQACsARwB1AGYAaAB6AC8AMABIAC8AaQBaAC8AdwBDAEUASAA0AGoALwBBAFAAagBWAGYA
cgB2AGUAZgBIAHoAdwBmAG8AZgAvAA0ACgBBAEEAVABTAC8AWgA1ACsASgB0ADMAcgBYAGkA
UwAwADAATAB4AEYAOABVAC8ARQBtAGkAMgBWAC8ATgA0AGYAMQBmADgAQQB0AG0AZQA2AGkA
OABSAC8ARwB5AE4AbwBiAHYAUwBvAHQAbAAvAGEAdwA1ADAASwA3ADgAdQBhAFkAZQBVADgA
YwBOAHMANAANAAoAQgBGAHgAQwBhAEEARQAvADQAVgBKAHEALwB3AEQAegA1AGUATgBQAC8A
RABoADMASAAvAHkASgBSAC8AdwBxAFQAVgAvACsAZgBMAHgAcAAvAHcAQwBIAEQAdQBQAC8A
QQBKAEUAcgA0AHcALwA0AGIAUgArAEYALwB3AEQAMABPAFAAaQAzAC8AdwBBAEoADQAKAEgA
eABQAC8AQQBQAEgASwBQACsARwAwAGYAaABmAC8AQQBOAEQAagA0AHQALwA4AEoASAB4AFAA
LwB3AEQASABLAEEAUABzAC8AdwBEADQAVgBKAHEALwAvAFAAbAA0ADAALwA4AEEARABoADMA
SAAvAHcAQQBpAFYANQA1AC8AdwBWAFkALwBaAG4AKwBQAA0ACgBQAHgAdwArAEcAbgA3AEUA
OQBoADgARwBQAEUAWABoAGIAdwA1AEoANABGADgARABlAE4AcgBUAHgAUwB2AGoAVABRAHIA
TAB4AGQAYwAzAFQANgByAG8ASAB3AGIAaAAwAGgAYgBlADcAdgByAGUAUQByAFAAYgBOAG8A
VwByAEMALwB1AEUAVwBNADMAOAANAAoAawAwAEUAcwBnAHoARwBvAFgANQB6AC8AQQBPAEcA
MABmAGgAZgAvAEEATgBEAGoANAB0AC8AOABKAEgAeABQAC8AdwBEAEgASwArAHQAdgAyADkA
OQBhADEAYgB4AEwAOABFAHYAMgBIAHYARQBYAGgAVAA0ADAANgA3ADgATAByAEwAWAAvAEEA
SQBXAGEADQAKAHAAcgBTADMARgBqAGYAUwA2AEwAUAA0AG4AdABkAFYAOABKAGYAQwBDACsA
cwBKAHIANgAzAG4AMAA3AFUASgB2AE8AMAArAEcAZAAzAEUATQB4AGkAbAB0AG4AMQBTAFoA
SgBEAEkANwBIAFkAQQBmAGgAMwAvAEEATQBPADUAdgAyADcAUAArAGkAawBmAA0ACgBDAEQA
LwB3ADIAbQBoAC8ALwBJAFYASAAvAEQAdQBiADkAdQB6AC8AQQBLAEsAUgA4AEkAUAAvAEEA
QQAyAG0AaAAvADgAQQB5AEYAWAAwAFIAagA0AGcAZgA5AEgAaQArAEwALwAvAEEAQQBxAEQA
LwB3AEQATQA1AFIAagA0AGcAZgA4AEEAUgA0AHYAaQANAAoALwB3AEQAOABLAGcALwAvAEEA
RABPAFUAQQBmAE8ALwAvAEQAdQBiADkAdQB6AC8AQQBLAEsAUgA4AEkAUAAvAEEAQQAyAG0A
aAAvADgAQQB5AEYAWAA5AG8AWAB4AEQAMABhAGYAVQBkAGEAdABaADQAcgB1ACsAZwBWAGQA
TABnAGkASwBXAHUAbwBTADIADQAKAGsAWgBLADMAZAA4ACsANAB4AG8AagBCAG4ASQBjAEEA
dQBUAGsAcQBGAFgARwBGAEYAZgB5AGkANAArAEkASAAvAFIANAB2AGkALwA4AEEAOABLAGcA
LwAvAE0ANQBYADkAVQBmAHgAVAB2ADcAaQAxADgAUQBXAGMAYwBUAEIAVgBiAFIAcgBkAHkA
RABhAA0ACgB2AFAAOABBAE0AYgAzAFUAVgBKADMAcgBOAEcAQgB3AG8AKwBYAGEAUwBPAHUA
ZQBRAEEAQQBjADEALwB3AGkAOQAzAC8AMABFAGQAWAAvAEEAUABCADEAYwBmADgAQQB4AHUA
agAvAEEASQBSAGUANwAvADYAQwBPAHIALwArAEQAcQA0AC8AKwBOADEAegANAAoAWAA5AHMA
MwB2AC8AUABSAGYALwBCAGQATAAvADgAQQBKAE4ASAA5AHMAMwB2AC8AQQBEADAAWAAvAHcA
QQBGADAAdgA4AEEAOABrADAAQQBkAHoAbwBmAGgAeQA1AGcAMQByAFIANQAyAHYAOABBAFYA
SABXAEgAVgBOAFAAbABaAEoATgBYAG4AbABqAGMADQAKAFIAMwBjAEwAbABYAGoATQBZAEUA
aQBNAEIAaABrAEoAQQBkAFMAVgBKAHcAYQA2AEQAeABmAG8AYwAxADUANABpADEAQwA1AFMA
OAAxAEMASgBaAFAAcwBtAEkANABOAFIAYQBDAEoAZABsAGoAYgBSAG4AYgBFAEYATwB6AEoA
VQBzADMAUAB6AE0AUwAzAA0ACgBlAHYAUAAvAEEAQQA3AHEAMQAzAEoANABnADAASwBOAG4A
VQByAEoAcgBPAG0ASQB3ACsAdwBTAHAAbABXAHYAWQBGAEkAMwBtADQAWQBKAHcAZgB2AEYA
UwBGADYAawBIAEcASwA2ADcAeAB2AGYAMwBjAFAAaQBmAFUANABvAGwAWQB4AHIAOQBpADIA
awANAAoAVwBYAG4ARAA1AHQAUAB0AEcAUAA3AHoAegBGADMAZgBNAFQAMgBHAFAAdQA5AHMA
MABBAFoAdgAvAEMATgBYAEgALwBRAFEAMQBYAC8AdwBiAE4ALwA4AFIAUgAvAHcAagBWAHgA
LwAwAEUATgBWAC8AdwBEAEIAcwAzAC8AeABGAFkAMwA5AHEAWAAvADkADQAKAHgAdgA4AEEA
dwBYAGYALwBBAEcAMgBqACsAMQBMAC8AQQBQAHUATgAvAHcAQwBDADcALwA3AGIAUQBCADMA
dgBoAEQAUQA1AHIAUAB4AEYAcAA5AHkAOQA1AHEARQBxAHgALwBhADgAeAB6ADYAaQAwADgA
VABiADcARwA1AGoARwA2AEkAcQBOACsAQwB3AA0ACgBaAGUAZgBsAFkAQgB1ADEAYwByAHIA
MgBvAHoASgByAG0AcwBvAFAAcwBtAEUAMQBiAFUAVQBHADYAVgBnADIARgB2AEoAZwBOAHcA
SABBAGIAQQA1AEgAWQA1AHIAWQA4AEUAWAA5ADMATgA0AG4AMAB5AEsAVgBXAEUAYgBmAGIA
ZAB4AE4AbAA1AEkAKwANAAoAWABUADcAdABoACsAOAA4AHgAdAB2AHoAQQBkAGoAbgA3AHYA
ZgBOAGUATQArAEwAcgBYAFYARwA4AFYAKwBKADIAagAxAE4AbwA0ADIAOABRADYAMABVAGoA
LwBzAFcAMQBsADIASQBkAFMAdQBTAHEAZQBhAHoAaABwAE4AcQA0AFgAegBHAEcANQA4AGIA
DQAKAGoAeQBhAEEATwA0AC8AdABTAGYAOABBADYAYwB2ACsALwByADAAZgAyAHAAUAAvAEEA
TgBPAFgALwBmADEANgA4AG0AKwB5AGEAdgA4AEEAOQBCAFoAdgAvAEIARABaAC8AdwBEAHgA
ZABIADIAVABWAC8AOABBAG8ATABOAC8ANABJAGIAUAAvAHcAQwBMAA0ACgBvAEEAKwBtAHYA
aAB2AGUAUwBYAEcAdQBYAGEAUAA5AG4AdwBOAEoAbgBmADgAQQBkAE8AegBOAGsAWABsAGkA
TwBRAGUATgB1AEcATwBUADYANAByADUAWAAvAHQAaAAvAHcARABuAHIAWQAvADkALwBYAC8A
KwBQAFYANwBoADgARQBZAEwAKwBMAHgAWAANAAoAcQBEAFgAVgA4AGIAbQBNACsASAByAHMA
QwBNADYAWgBCAFoAWQBjADYAbABwAEoARAArAGIARQB4AFoAcwBLAEcAWAB5AHkATgBwADMA
YgBqAHkAZwByADQAOAAvAHMANwBVAHYAKwBmACsANwAvAEEAUABCAEoAWgBmADgAQQB4AEYA
QQBIAHEAZgA4AEEADQAKAGIARAAvADgAOQBiAEgALwBBAEwAKwB2AC8AdwBEAEgAcQBQADcA
WQBmAC8AbgByAFkALwA4AEEAZgAxAC8ALwBBAEkAOQBYAGwAbgA5AG4AYQBsAC8AegAvAHcA
QgAzAC8AdwBDAEMAUwB5AC8AKwBJAG8ALwBzADcAVQB2ACsAZgArADcALwBBAFAAQgBKAA0A
CgBaAGYAOABBAHgARgBBAEgAMgBwADgARAByAHQANwAyADAAOABiAEwAdgBnAEwATABiAGEA
UQBGAE0ATABzAFEAcABrAGkAMQBzAEEAdQBmAE0ASgBIAEsAZwBnAGgAbABQAEIANQA0AEIA
SABwADMAMgBTADYALwA1ACsARQAvADcAKwB6AGYALwBKAE4AZQANAAoARQBmAHMAMABXAHQA
eABGAGEAZgBFAE4AYgBtADQAbgBtAEUAdAB0ADQAZgBWAFMAOQBsAEIAWgBNAGcAOAByAHgA
RwBHADgAcwB4AEwAKwA4AFkANwBoADkANABOAHMASQBHAEEAZAB4AEIAOQA0ACsAdwB4AGYA
MwA3AHoALwBBAEwANwBYAC8AdwBDAFIADQAKADYAQQBFACsAeQBYAFgALwBBAEQAOABKAC8A
dwBCAC8AWgB2ADgAQQA1AEoAbwArAHkAWABYAC8AQQBEADgASgAvAHcAQgAvAFoAdgA4AEEA
NQBKAHAAZgBzAE0AWAA5ACsAOAAvADcANwBYAC8ANQBIAG8AKwB3AHgAZgAzADcAegAvAHYA
dABmAC8AawBlAA0ACgBnAEQAcQB0AEMAagBrAGkAdABKAEYAawBjAE8AeAB1AFgASQBJAFoA
bQBBAEIAaQBoAEcATQBzADgAaAA2AGcAbgBHADQARABuAHAAMwBPADEAVwBOAG8AVQBTAHcA
MgBrAGkAcQBaAFMARABjAHUAMgBaAFMAQwAyAFQARgBDAE8AQwBFAFQANQBlAE8ATwANAAoA
RAB6AG4AbgBzAE4AbQBnAEQATQB1AEEAMwBuAFAAZwBOAGoANQBlAGcAWABIADMAVgA5AGUA
YQBoAHcAMwBvAC8AdwBDAFMAMQArAFMAUAA3AFUALwA3AGUAdgA3AGEAbgB3AFcAKwBQAEgA
agB2ADQAWgAvAEMAVAAvAGcAbQBsADQAOQAvAGEAQgArAEgADQAKADMAaAByAC8AQQBJAFIA
agAvAGgASAAvAEEASQB1ADYATAA4AGQAZgBoAHIANABOADAAegB4AGIALwBiAFAAZwAzAHcA
OQByACsAcQAvAFoAdgBEAGYAaQBDADMAawAxAGYAVABmADcAQgAxAHYAVgBkAFMAOABNAFQA
ZgBhADMAUAAyAHkANAAwAFcAVwAvAA0ACgBnAHgAYgBYAFUASQBIAHoANwAvAHcAOQBIAC8A
NABLAE4ALwA4AEEAUwBHADMANABvAC8AOABBAGkAVABuAHcAYwAvADgAQQBrAFMAZwBEADkA
OABNAE4ANgBQADgAQQBrAHQAVABXADQAYgB6AGsAeQBHAHgAOAAzAFUATABqADcAcgBlAG4A
TgBmAGcAVAANAAoALwB3AEEAUABSAC8AOABBAGcAbwAzAC8AQQBOAEkAYgBmAGkAagAvAEEA
TwBKAE8AZgBCAHoALwBBAE8AUgBLACsAZwB2ADIAVwBQADIAOQBmADIAMQBQAGoAVAA4AGUA
UABBAG4AdwB6ACsATABmAC8AQgBOAEwAeAA3ACsAegA5ADgAUAB2AEUAdgA4AEEADQAKAHcA
awAvAC8AQQBBAGsASAB4AGQAMQByADQANgAvAEQAWAB4AGwAcABuAGgATAArAHgAdgBCAHYA
aQBIAFgAOQBLACsAMAArAEcALwBEADkAdgBIAHEAKwBwAGYAMgA5AHIAZQBsAGEAYgA0AFkA
aAArAHkATwBQAHMAZAB4AHIAVQBWAC8AUABtADIAdABaAA0ACgBnAFEARAA0AEIALwBhAEEA
LwBaAGcALwBhAFMAMQAvADQAOABmAEcAegBYAHQAQwArAEsAMwBoAGIAVAB0AEUAMQB2ADQA
dQBmAEUAagBWADkARwAwACsANAA4AE8AKwBIAEoANwBpAHcAMAByAFUAdgBHAFcAdABYAG0A
bgAyAGMAOAAwACsAbgB2AFAATgANAAoATgBhADIAawAwAE0ARQBzAHMAegB2AEwASQA2AE0A
OABqAE0ANQBKAFAAawBmAC8AQQBBAHkAVAArADEAUAAvAEEATgBGAGoAOABJAGYAKwBFAHgA
NABYAC8AdwBEAGwAWgBYAHUASAB4ADgAKwBGAE4AcABxAFAAeAAxACsATgBPAG8ATgA0AHkA
KwBNADEADQAKAHEAMQA5ADgAVwBmAGkATgBlAE4AYgBhAFgAYgArAEsAbQAwAHkAMwBhADYA
OABZAGEAegBPAFkATgBPAGEAMwAxAGkASwAzAE4AaABDAFgATQBkAG8AWQBJADQANABUAGIA
cgBHAFkAawBSAE4AcQBqAHkAYgAvAEEASQBVADcAWgAvADgAQQBRADkAZgBIAA0ACgBUAC8A
dwBHADgAWQAvAC8AQQBDADcAbwBBAHkAUAArAEcAUwBmADIAcAAvADgAQQBvAHMAZgBoAEQA
LwB3AG0AUABDAC8ALwBBAE0AcgBLAC8AUgBUAC8AQQBJAEoAbABmAEEAMwA0ADAAZgBEAFAA
NAA4AGUATABkAGUAKwBJADMAagA3AFEAdgBGAE8AaQANAAoAWABmAHcAagAxADcAUwBMAFgA
VAA5AEwAMABiAFIAdABQAHUASQBkAFYAbgA4AFoAZQBBAHIAeQBDADgAZQBiAFQAcgBPADMA
bgBhAEcATwAwAHMATAA2AEIAbwBtAGMAeABNADkAeABHADcASwBYAFIAQwB2AHcARgAvAHcA
cAAyAHoALwA2AEgAcgA0ADYADQAKAGYAKwBBADMAagBIAC8ANQBkADEAKwBoAG4ALwBCAE4A
VAB3AEYAYgArAEYAdgBqAHIANABzADEAQwBMAHgASgA4AFMAZABZAGEAYgA0AFQAYQA3AFoA
bQAyADgAWQB3ADYAOQBIAHAAawBhAHkAZQBNAFAAQQBrADUAbgBnAGIAVgBOAFIAdQA3AGMA
MwA2AA0ACgBtADMARQBjAFEAUwBOAFoAdgBzADgAdAAwAFYAYwBJAEoARgBZAEEAOAByAC8A
NABVAEIAKwAwAFIALwAwAE0ALwB3AEEATgBmAC8AQgBMAGEAZgA4AEEAeABtAGoALwBBAEkA
VQBCACsAMABSAC8AMABNAC8AdwAxAC8AOABBAEIATABhAGYALwBHAGEANgANAAoAZgAvAGgA
QwB0AFMALwA2AEsAZAA4AFYAZgAvAEEARAB4AFQALwA4AGQAbwAvADQAUQByAFUAdgArAGkA
bgBmAEYAWAAvAHcAQQA4AFUALwAvAEgAYQBBAE8AWQAvADQAVQBCACsAMABSAC8AMABNAC8A
dwBBAE4AZgAvAEIATABhAGYAOABBAHgAbQB2AGIADQAKAGQASQArAEcAUAB4AHQAOABNAC8A
cwBaAC8AdwBEAEIAUQB6AFQASgBmADcASAA4AFcAZQBOAHYARQB2ADcATQBmAHgAQwBzAGYA
aAB6AG8AMwBnAHkANwBIAGgATABVAGQAUQA4AFUAcgA4AEsAdgBpADMAYgA2AGIAcABpAGEA
LwBhAFcAVgA1AEwAbwA5AA0ACgA3AHEAZQByAFgAKwBqADIAdQBtADYAdwBsAGwAZQB5AGEA
VABPAHoAMwBzAGQAcgBPADAAZgBrAHYANQB6AC8AQQBNAEkAVgBxAFgALwBSAFQAdgBpAHIA
LwB3AEMAQQBIAGkAbgAvAEEATwBPADEAOQBCAGUAQQBkAE4AOABVAGUARwB2ADIAYQBQADIA
MQANAAoAcgB6AHcANQA0ADcAMQBxADQAOABVAEwAOABEAFAARQA5AHoANABZADEAcgB4ADkA
RABxAFYAdgBwAFAAaAB2AFgANwBMAHcAQgA4AFQASgBkAEoAMQBTAFoAdABYAHQATgBWAGoA
TwBuAFEAYQBpADEAcgBkADYAcwBVADAAMgAvAFIATABhAHkAUQB6ADIADQAKAE4AMgBwAFMA
QgB3AEQAKwBJAGIALwBoAFIAbgAvAEIAVQByAC8AbwAyAFgANAB6AGYAKwBKAGcAZQBJAFAA
LwBBAEoAMQAxAEgALwBDAGoAUAArAEMAcABYAC8AUgBzAHYAeABtAC8AOABUAEEAOABRAGYA
OABBAHoAcgBxAC8AVQBmADgAQQA0AFcAVAArAA0ACgAzAHYAOABBADkASABRAGYAcwA4AGYA
KwBCAFcAawBmAC8ATwBUAG8ALwB3AEMARgBrAC8AdAA3AC8AdwBEAFIAMABIADcAUABIAC8A
ZwBWAHAASAAvAHoAawA2AEEAUAB5ADQALwA0AFUAWgAvAHcAVgBLAC8ANgBOAGwAKwBNADMA
LwBpAFkASABpAEQALwANAAoAQQBPAGQAZABYADcAZwAvAEIAMwA0AEcALwB0AGoAKwBLAHYA
OABBAGcAZwBCACsAMwBGADgASwAvAEYAUAB3AHQAMQAzAHcAOQA4AGYAUABFAC8ANwBUAG4A
ZwA2ACsAOABFACsARQBQAEcAMwB4AGwAMQBqAHgAWABjAGEAcAA0AFcAMAA3AHgAWAArAHkA
DQAKAEYAcQBkAHoAcQBhACsATwBoAHAAdgBnAHoAVQBOAEcAcwBoAEIAbwBmAGkAOABRAGEA
UABBAEIARwBiAHIAVABKAG0AYQA2AG4AWABXAEoAcgBXAFAAdwBYAC8AaABaAFAANwBlAC8A
LwBSADAASAA3AFAASAAvAEEASQBGAGEAUgAvADgAQQBPAFQAcgA5AA0ACgBTAGYAaAAxAHIA
LwA3AFIAKwB0AGYAOABFAGcALwAyAHEATgBRADgAVAAvAEgAZgB3AFAAYgAvAEEAQgBYAGgA
KwBPAGYAaABxADIAOABNAC8ARgBEAHcAZABaAFcAdQBzADYASgA0AGIAMABCAGYARQBQADcA
TwBiAHkANgBYAGQAMgBOAHQAOABOAEIARgANAAoAUABxAE4AMgBrAC8AaQBHAHoAawBEAGUA
RAB0AFcAZQBLAEQAWABMAEsAYwAzADAASQBSAFoAdABOAEEAUAA1AEkAZgA4AEEAaAAzAEoA
LwB3AFUAdgAvAEEATwBpAFAAZQBHAC8ALwBBAEEAKwB2AGkANwAvADUAcwA2AFAAKwBIAGMA
bgAvAEEAQQBVAHYADQAKAC8AdwBDAGkAUABlAEcALwAvAEQANgArAEwAdgA4AEEANQBzADYA
LwBWAEQAKwAwAFAAMgB5AHYAKwBqADYAOQBKAC8AOABBAEQAZQB4AC8ALwBRADcAVQBmADIA
aAArADIAVgAvADAAZgBYAHAAUAAvAGgAdgBZAC8AdwBEADYASABhAGcARAA4AHIALwArAA0A
CgBIAGMAbgAvAEEAQQBVAHYALwB3AEMAaQBQAGUARwAvAC8ARAA2ACsATAB2ADgAQQA1AHMA
NgAvAG8ARwArAE4AbgB3AE0ALwBiAEsAOABMAGYAOABHAC8AbgA3AEQAbgB3AHEAOABKAC8A
QwBpADUAOABVAGYASAAzAHcAeAArADAALwA0AHcAdgAvAEcALwANAAoAZwAzAHcALwA4AFgA
OQBXADgATgAvADIAVgA0AFYAMQBEAHgAVAArADEALwBxAGQAdABxAG8AOABiAHYAOABBADIA
LwBmADYAeABEADUATwB1AGUARQBGAGwAMABtAGUAYQBTAE4AWgA5AFUAVQByAEoARQB1AGsA
eABRAFYAOABrAC8AMgBoACsAMgBWAC8ADQAKADAAZgBYAHAAUAAvAGgAdgBZAC8AOABBADYA
SABhAHYAMQBjACsAUAB2AGkAegA5AHAAWAB3AHYALwB3AEEARQBiAGYAMgBUADkAVgA4AEkA
LwB0AEcAZQBCAHIARAA0AHQAWABIADcAUQBuAGkAQwB5ADgAVAAvAEEAQgBaADgAWgBhAFoA
YQBhAGIAbwBmAA0ACgBpAGoAdwA4ACsAcwBmAHQATAB6AFIAYQBKAGEAYQBmAGQAZgBDADIA
NgBpAHQAOQBSAHQAbAB0AGYARABsAHYARwBWADgARgA2AFEAOABzAEgAaAA2ADkAbQBHAG8A
UwBpAFYAcABOAFQAQQBQADUAaQBQADgAQQBoAFIASAAvAEEAQQBWAFEALwB3AEMAagANAAoA
VgB2AEcAUAAvAGkAVgAyAHUALwA4AEEAegBPADAAZgA4AEsASQAvADQASwBvAGYAOQBHAHIA
ZQBNAGYAOABBAHgASwA3AFgAZgAvAG0AZAByADcAYQAvADQAWABWAC8AdwBVAEgALwBBAE8A
agAyAFAAMgBkAHYALwBBAGYAUgBmAC8AbwBmADYAUAA4AEEADQAKAGgAZABYAC8AQQBBAFUA
SAAvAHcAQwBqADIAUAAyAGQAdgAvAEEAZgBSAGYAOABBADYASAArAGcARAA0AGwALwA0AFUA
UgAvAHcAVgBRAC8ANgBOAFcAOABZAC8AOABBAGkAVgAyAHUALwB3AEQAegBPADEALwBUAEgA
KwAzAGIAOABWAFAAMgB1AGYAZwBqAA0ACgArAHgAZgAvAEEATQBFAG8AOQBNACsASABIADcA
UABuAGcAUAA0AGoAKwBOADcANwA5AG0ARABUAGIARAA0AHYANgBIADgAUgBQAEgAdgBpAHEA
SwA0ADgAQgArAEsAdgBEADMAdwBwAC8AWgA0AHQAMwAwAHEAeAAxAHoAUQBmAEIASABpAGkA
WAB4AE4ATgANAAoAUABxADkAOQA0AGwAdABOAFQAMQBiAFUASQBkAEsAawB1AFgAMABXADEA
dgBJAG8ANQAyAHYAYgBoAGIAWAA4AGQAdgA4AEEAaABkAFgALwBBAEEAVQBIAC8AdwBDAGoA
MgBQADIAZAB2AC8AQQBmAFIAZgA4AEEANgBIACsAdgA2AG0ALwBHAFYALwA0AG0ADQAKADEA
SAA5AGwATAA5AGgATABVAGYARgBPAG8ANgBCADQAdQA4AFYANgBoACsAegAzADQATwB2AGYA
RgBIAGkATwB6AHQAawBtADAAbgBYAGYARQBOADEAOABOAC8AaABaAFAAcgBPAHQANgBPAEkA
dABOADAAdQBPAFAAVAB0AFgAMQBLAFMANgB2ADcAUQBSAA0ACgA2AFYAcABhAEcAMgBtAGcA
QwBhAGYAWgBxAG8AdABvAGcARAArAFoAUAAvAGgAcwBiAC8AZwBvADcALwAwAFoARgArAHoA
MwAvAHcAQwBIAE8AKwBKAHYALwB3AEEANQBxAGoALwBoAHMAYgAvAGcAbwA3AC8AMABaAEYA
KwB6ADMALwA0AGMANwA0AG0ALwANAAoALwBPAGEAcgA5ADcALwBNAHUAdgA4AEEAbwBGADYA
SgAvAHcAQwBDADgALwA4AEEAeABxAGoAegBMAHIALwBvAEYANgBKAC8ANABMAHoALwBBAFAA
RwBxAEEAUAB3AFEALwB3AEMARwB4AHYAOABBAGcAbwA3AC8AQQBOAEcAUgBmAHMAOQAvACsA
SABPACsADQAKAEoAdgA4AEEAOAA1AHEAdgA3AEwALwAyAGcANwBIAHgAbgBjACsATQA5AE0A
awA4AE8ANgBOAE4AcQBOAGsAUABEAEYAawBrAHMAOABlAHQAUwA2AGEAcQAzAFEAMQBYAFcA
bQBlAEkAdwBKAGIAeQBoAHkAcwBMAFEAUAA1AHAAWQBGAGcANABUAGEAQgBHAA0ACgBDAGYA
eQAvADgAeQA2AC8ANgBCAGUAaQBmACsAQwA4AC8AdwBEAHgAcQB2ADEAeAArAE0AVgA5AHIA
dAB0ADQAbQBzAFkAOQBNADgAVQBXACsAaQBRAEgAUQByAFYAMwB0AEoAYgBTAEcAZABwAEoA
agBxAEcAcQBLADEAdwBIAGsAcwByAGwAZwByAG8AcwANAAoAYwBZAFUATwBBAEQARQBUAHMA
QgBKAEwAQQBIAHkAegAvAFoAUAB4AFIALwA2AEYAZQA2AC8AOABLAHEANAAvACsAUQA2AFAA
NwBKACsASwBQAC8AUQByADMAWAAvAGgAVgBYAEgALwBBAE0AaAAxADYAZAAvAGEALwBpADcA
LwBBAEsASwBCAFoALwA4AEEADQAKAGcAdQB0AGYALwBsAFgAUgAvAGEALwBpADcALwBvAG8A
RgBuAC8ANABMAHIAWAAvAEEATwBWAGQAQQBIAE0AZQBDAGQATQArAEkAOABmAGoAUAB3AGoA
SgBmAGUASABMAG0AQwB5AFQAeABQAG8ARAAzAGsANwBlAEoAWgA1ADEAaAB0AFYAMQBXADAA
YQA0AA0ACgBsAGEAQQAyAGkAaQBZAFIAdwBoADMATQBSAFoAUgBJAEIAcwBMAEEATgBtAHYA
VgBmAGkAaABvAG4AagBHADcAOABkAGEANQBjAGEAVgBwADAAOAA5AGgASgAvAFoAbgBrAFMA
cAByAGMAOQBtAHIANwBOAEgAMAA5AEoAYwBXADYAQQByAEgAdABtAFcAUgANAAoAVABqADcA
NQBCAGMAOABzAGEAegB2AEMAMgBxAGUASwBKAFAARQAzAGgAMgBPADQAOABjAFcAbAAzAEEA
KwB1ADYAUQBrADkAbwB0AGgAYgBJADEAMQBDADIAbwBXADYAeQAyADYAdQB1AG0AeABzAGoA
VABJAFcAagBEAEsANgBGAFMAMgBRADYAawBaAEgADQAKAG8AMwBqAHEANAAxAFcAUAB4AFYA
cQBpAFcAMwBpAEMANQBzAFkAUgA5AGgAMgBXAHMAYwBVAFQASgBGAG4AVAByAE0AdABoAG0A
cwA1AFcATwA5AHkAMABoAHoASQAyAEMANQBBAHcAUABsAEEAQgA0AFgALwB3AGoAbgB4AEIA
LwB3AEMAZwBSAGMALwArAA0ACgBGAEoAYwAvADQAVQBmADgASQA1ADgAUQBmACsAZwBSAGMA
LwA4AEEAaABTAFgAUAArAEYAZQBqAC8AYQA5AGIALwB3AEMAaAByAHYAUAArAC8ARQBIAC8A
QQBNAHIAcQBQAHQAZQB0AC8AdwBEAFEAMQAzAG4ALwBBAEgANABnAC8AdwBEAGwAZABRAEIA
WAANAAoAKwBGACsAaQBlAE0AYgBUAHgAMQBvAGQAeABxAHUAbgBUAHcAVwBFAGYAOQBwACsA
ZgBLACsAdAB6ADMAaQBwAHYAMABmAFUARQBpAHoAYgB1AEEAcwBtADYAWgBvADEARwBmAHUA
RQBoAHgAeQBvAHIAZwB2AEcATwBqACsATQA1AGYARgAvAGkAcQBTADEADQAKADAAaQB5AGwA
dABaAFAARQBtAHUAUABiAFMAUABkADMAaQB2AEoAQQArAHAAMwBUAFEAdQB5AHIATwBGAFYA
bgBqAEsAcwB5AHEAQQBvAEoASQBBAEEAdwBLADkAeQA4AEMAMwBHAHEAeQBlAEsAdABMAFMA
NQA4AFEAWABOADkAQwBmAHQAMgArADEAawBpAA0ACgBpAFYASgBjAGEAZABlAEYAYwBzAHQA
bgBFAHcAMgBPAEYAawBHAEoARgB5AFUAQQBPAFIAOABwADgANAA4AFUAMwBlAHYAcgA0AG0A
OABSAHIARABxADAATQBjAEsANgA3AHEANgB4AFIAbQBPAFUAbQBPAEkAYQBoAGMAQwBOAEMA
UgBhAE0AQwBWAFUAQgANAAoAUwBRAHoAQQBrAGMATQBlAHAAQQBQAE0AUAA3AEUAOABkAC8A
OABBAFEARgBzAFAALwBBAHkAKwAvAHcARABrAGkAagArAHgAUABIAGYALwBBAEUAQgBiAEQA
LwB3AE0AdgB2ADgAQQA1AEkAcgBzAHYAdAB2AGkAVAAvAG8ATQB3AGYAOABBAGYAdQBiAC8A
DQAKAEEATwBRADYAUAB0AHYAaQBUAC8AbwBNAHcAZgA4AEEAZgB1AGIALwBBAE8AUQA2AEEA
TwA1ACsAQgBHAG4AZQBKAGIAVAB4AGYAcQBNAG0AcwA2AGYAYgBXAGwAcQAzAGgAdQA4AFMA
TwBTAEcANAB1AFoAWABhAGMANgBuAG8ANwBLAGgAVwBhAFYAMQBDAA0ACgBtAE4AWgBXAEwA
QQBCAGcAVgBBAEIAdwBTAEQAOABnAC8AdwBCAGoAZQBPAFAAKwBnAFAAbwAvAC8AZgBkADkA
LwB3AEQASgBsAGYAYgB2AHcAZAB1AE4AWABsADgAVABYAHkAMwArAG8AUgAzAFUASQAwAEsA
NgBaAFkAMABTAFIAUwBzAG8AMQBEAFMAdwANAAoAcgA1AGEAMwBpAEcAQQBwAGQAYwBiAGkA
YwBzAFAAbABQAEoASAB5AGQANQAvAGkAagAvAG8AUABOAC8AMwA1AGYALwA1AEEAbwBBADUA
UAArAHgAdgBIAEgALwBRAEgAMABmADgAQQA3ADcAdgB2AC8AawB5AGoAKwB4AHYASABIAC8A
UQBIADAAZgA4AEEADQAKADcANwB2AHYALwBrAHkAdQBzADgALwB4AFIALwAwAEgAbQAvADcA
OAB2AC8AOABBAEkARgBIAG4AKwBLAFAAKwBnADgAMwAvAEEASAA1AGYALwB3AEMAUQBLAEEA
UABvAFgAOQBtAEcAMAAxAHUAeQB0AHYAaQBFADIAdABXAGQAcABhAGgAbwBQAEQAcAB0AA0A
CgB4AFoAdABPAFQASQBJADQALwBFAFoAbgAzAG0AZQBhAFQAQgBYAGQARgBzAEsAbABPAFcA
YgBjAFQAeABqADYASwArADEAdwBmADMASgAvACsALwBpAGYALwBIAGEAOABHAC8AWgA4AGsA
MQBKAHIARAA0AGcAbgBWAGQAUQArADIAbwB0AG4AbwB4AGoATAANAAoAcQAwAFMAdwByADUA
UABpAEQAegBpAFcATQBGAHUAYwBPAEEAbQBTAEMAZABvAFQATwBVADYAbgAxAEgAegBiAEQA
LwBuAHQAYgBmADgAQQBnAFUALwAvAEEATQBrADAAQQBkAFIAOQByAGcALwB1AFQALwA4AEEA
ZgB4AFAALwBBAEkANwBSADkAcgBnAC8ADQAKAHUAVAAvADkALwBFAC8AKwBPADEAeQAvAG0A
MgBIAC8AQQBEADIAdAB2AC8AQQBwAC8AdwBEADUASgBvADgAMgB3AC8ANQA3AFcAMwAvAGcA
VQAvADgAQQA4AGsAMABBAGUAawA2AFQASQBrAHQAcwA3AEkASABBAEUANwBEAEQAcwBHAE8A
ZgBMAGoAUABVAA0ACgBNADMASABJADQAegAxAHoAeAA2ADYAbABjADUANABZAGEARgByAEMA
WQB3AHMAagBwADkAcwBrAEIATQBjAGgAawBYAGQANQBOAHYAawBGAGkAOABoAEIAdwBSAHgA
awBjAEUASABIAE8AVAAwAGQAQQBIAE4ANgBnAEYAKwAxAHoAWgBSAEMAZgAzAGYASgANAAoA
VQBFAG4AOQAwAG4AVQAxAFQAdwBuAC8AQQBEAHoAagAvAHcAQwArAEIAVQB1AHAAbQBYADcA
YgBQAHQAWABLAC8AdQA4AEgASgBIAC8ATABHAFAAUAA2ADUAcQBoAG0AZgArADcALwBBAE8A
UABHAGcAQwAxAGgAUAArAGUAYwBmAC8AZgBBAHEANQBZAEIADQAKAGYAdABjAE8ARQBRAEgA
OQA1AHkARgBBAEkALwBkAFAAMABOAFoATwBaAC8ANwB2AC8AagB4AHEALwBwAGgAbAArADIA
dwBiAGwAdwB2ADcAegBKAHkAVAAvAHcAQQBzAFoATQBmAHIAaQBnAEQAOABOAHYAagBIADgA
TQB2ADIAagBiAC8ANAB1AC8ARgBTAA0ACgArADAAUAA0AHEATgBwADIAaQAzAHYAeABJADgA
YwBYAGUAagA2AGYALwB3AEEASQBWAG8AdAAzADkAaAAwAHUANQA4AFQANgBwAE4AcAA5AG4A
OQBxAGwAMABhAFcAVwA1ACsAeQAyAGoAdwB3AGYAYQBKAEoAWgBKAEoAdABuAG0AUABJADcA
TQBXAFAAbQANAAoALwB3AEQAdwBxAGYAOABBAGEAaAAvADYATABBADMALwBBAEkAUQBXAGcA
LwA4AEEAeQBqAHIAOQBXAFAARgB2AGgAZgBWAGIAagB4AFgANABtAHUASQA3AFIAMgBqAG4A
OABRADYAMQBOAEcAdwBkAFEARwBTAFgAVQByAGwAMQBZAEQAUABHAFYAWQBHAHUADQAKAGUA
LwA0AFIASABXAFAAKwBmAEoALwArACsAMQAvAHgAbwBBAC8ATQBqAC8AaABVAC8AdwBDADEA
RAAvADAAVwBCAHYAOABBAHcAZwB0AEIALwB3AEQAbABIAFgAMgB2ACsAdwBoADQASQArAE0A
dgBoAHIANAB1ACsASQA3ADcANABoACsAUABEADQAbwAwAA0ACgBXAFgANABiADYAdgBhAFcA
dQBuAG4AdwB6AHAAbQBqAGUAVABxAGsAbgBpAGYAdwBmAE4AQgBlAGYAYQByAEwAVABiAE8A
VwBUAHkANwBTAEMAOQBnACsAegB0AEsAMABiAC8AYQBQAE0ATQBaAGEASgBHAFgAMgBEAC8A
aABFAGQAWQAvADUAOABuAC8ANwANAAoANwBYAC8ARwB2AFkAdgBnAGwAbwBWAC8AcABuAGkA
dgBVAEwAaQA2AHQAMgBpAGoAZgB3ADkAZAB3AHEAeABaAFcAQgBkAHQAUwAwAGwAdwB1AEEA
VAAxAFcATgBqACsARgBBAEgANQBuAGYAOABBAEMASwBmAHQAVABmADgAQQBSAFEAdgBEAGYA
LwBoAHMADQAKADcAZgA4AEEAKwBXAGwASAAvAEMASwBmAHQAVABmADkARgBDADgATgAvAHcA
RABoAHMANwBmAC8AQQBPAFcAbABmAG8ARAAvAEEARwBMAHIAMwAvAFEATwBuAC8ASwBMAC8A
dwBDAE8AVQBmADIATAByADMALwBRAE8AbgAvAEsATAAvADQANQBRAEIAKwBmAA0ACgAzAC8A
QwBLAGYAdABUAGYAOQBGAEMAOABOAC8AOABBAGgAcwA3AGYALwB3AEMAVwBsAGYAUwBuAHcA
aQAwADcANAB2ADYASgA4AEQALwAyAHMASgAvAEgAZQBwADYAWgA0AHkAdgB6ADgASwBkAFMA
bAA4AEwANgBaAFkAZQBIAEkAZgBEAEkAbQB2AEwAYgANAAoAdwBoADgAUQBuAHUATABHAGUA
VAArADAAawBTADUARwBwAFQAUABwAHQAdQBqAHkAWABkAGsAdABxAEYAawBZADMATQBRAG0A
TQBzAGYAdAB2ADkAaQA2ADkALwAwAEQAcAAvAHkAaQAvAHcARABqAGwAZAA1ADQAZQAwAHoA
VgBZAC8AQQBuAHgAWAB0ADUADQAKAGIAUwBTAEsANAB1AC8AQwBWADcARABaAG8AMwBsAGcA
eQB6AE4AbwAzAGkAQgBGAFYAUwBXAFoAQQBmAE0AawBqAEcAWAArAFUAYgBoAG4ASQB6AFEA
QgAvAFAATgAvAHcAbABQAHgAZQAvADYASQBiAGIALwArAEQAYgBUAFAALwBuAGkAVQBmADgA
SgBUAA0ACgA4AFgAdgArAGkARwAyAC8ALwBnADIAMAB6AC8ANQA0AGwAZgBxAEwALwB3AEEA
SQBmADQAegAvAEEATwBnAGQATAAvADMAOAAwAC8AOABBACsASgBvAC8ANABRAC8AeABuAC8A
MABEAHAAZgA4AEEAdgA1AHAALwAvAHcAQQBUAFEAQgArAFgAWAAvAEMAVQANAAoALwBGADcA
LwBBAEsASQBiAGIALwA4AEEAZwAyADAAegAvAHcAQwBlAEoAWAA2AEEALwBEAHoAVwB2AEgA
cwBuAC8AQgBPAC8ANAA4AGEAaABQADgAUABiAEQAVABmAEUAOABIAHgAVwAwAGUATABUAHYA
QwA5ADUAZQBXAFUAbABuAHEATgBtAGQAVQArAEQADQAKAFEAawB2AHAAcAB4ADQAagAxAEcA
MwBRAHIASABOAGYARgBFAGsAMQBTADMAYgB6AEwAQwBQAEYAdABsADAATgB4ADYASgAvAHcA
aAAvAGoAUAAvAG8ASABTAC8AOABBAGYAegBUAC8AQQBQADQAbQB2AGYAZABLADgATwArAEkA
dgArAEcAWgBmAGkASgBwAA0ACgBMADIAYgBmADIAdABkAGUATABkAFAAbQB0AGIAZABwAEwA
WgBTADgASwBYAC8AZwBkADIAWQBPAGkAbQBJAEEATABiADMAQgB3AHkAbABqAHMASQA3AHEA
UQBBAGYAaAAxAC8AdwBsAEgAeABtAC8ANgBKAEYANABRAC8AOABBAEEALwBTAGYALwBtAGsA
bwANAAoALwB3AEMARQBvACsATQAzAC8AUgBJAHYAQwBIAC8AZwBmAHAAUAAvAEEATQAwAGwA
ZgBvADMALwBBAE0ASQBEADQANgAvADYAQgBUAGYAKwBCAFYAcAAvADgAWgBvAC8ANABRAEgA
eAAxAC8AMABDAG0ALwA4AEEAQQBxADAALwArAE0AMABBAGYAbgBKAC8ADQAKAHcAbABIAHgA
bQAvADYASgBGADQAUQAvADgARAA5AEoALwB3AEQAbQBrAHIANgA1AC8AYQBYADgAVgBmAEUA
dgBTAFAAOABBAGcAbQBkACsAegAzAHEAKwBrAC8ARABUAFQATgBjADgAVwAzAFgAeAB2ADEA
QwAwADEAVAB3AG4AQgA5AGoAdQBiAEgAVABOAA0ACgBQAE0AMwB4ADIAWgBkAFIAZwBiAC8A
aABMAE4ARQB0AHkANQBGAHIAcABvAGMAeAA2AHYAZABNAHIANgBsAEsAcABzAHkAZAA3ADIA
dgBzAFgALwBDAEEAKwBPAHYAKwBnAFUAMwAvAEEASQBGAFcAbgAvAHgAbQB2AGYAZgBpAFIA
NABWADgAVAAzAFgANwANAAoASwBYAHcAMAAwAFcAMwB0AFoAUgByAEYAcAA0ADgAdQA3AG0A
NgBnAGoAZQAwAGQAawB0ADIAbQArAEkAUgBWAGkAOABxAHIAQwBRAFIAZABXAHgAKwBRAEIA
dwBXAEEANQB3ADUAbwBBAC8AbQBnAC8AdwBDAEYAcQAvAHQAQgAvAHcARABSAHUAdQBsAC8A
DQAKACsAQQBtAG0ALwB3AEQAegAzAEsAUAArAEYAcQAvAHQAQgAvADgAQQBSAHUAdQBsAC8A
dwBEAGcASgBwAHYALwBBAE0AOQB5AHYAMgBYAC8AQQBPAEYAYwAvAEUARAAvAEEASgA4AHIA
dgA4ADkASwBvAC8ANABWAHoAOABRAFAAKwBmAEsANwAvAFAAUwBxAA0ACgBBAFAAeABvAC8A
dwBDAEYAcQAvAHQAQgAvAHcARABSAHUAdQBsAC8AKwBBAG0AbQAvAHcARAB6ADMASwAvAHEA
cAArAEgAdgBoAHoAVgB2AEgASAA3AE4AMwA3AEwAdAA5AHEATwBqAFcAdQBuAGEAcwB2AHcA
UQArAEgAbAAzAHEAdQBrAFAASABHAFUAMAANAAoAagBVAE4AUwA4AEIAKwBEADUAcgB6AFQA
bwBsAFcANgAxAEYARQBTAHoAdQBZAHAAcgBZAEIATAArADkAWABFAEsAaABiAHkANQBBAEUA
egAvAG4AYgAvAEEATQBLADUAKwBJAEgALwBBAEQANQBYAGYANQA2AFYAWAAzAC8AOABSAGQA
QwAvAGEAdgBtACsADQAKAEcASAB3AEQAdABQADIAYwA5AGYAOABBAGgALwA0AGYAdQA5AE8A
OABCADIAZAB0ADQALwBYAHgANwBwAGsAMgBvAHQAYwAzAEMAZQBIAHYAQwBFAFcAaABMAHAA
bgAyAE8AZQBDAE8ARQAyADgAawBQAGkAQQBYAC8AdwBCADUASgBEAE4AYQBlAFgAdABDAA0A
CgBIAEkAQgAwAEgALwBDAHAATAB6AC8AbgB3AHMAZgArAC8ASwBmAC8AQQBCAEYASAAvAEMA
cABMAHoALwBuAHcAcwBmADgAQQB2AHkAbgAvAEEATQBSAFgAegBuAC8AdwBpAC8AOABBAHcA
VgBPAC8ANgBLAEYAKwB6ADcALwA0AFQATwBwAGYALwBKADkASAANAAoALwBDAEwALwBBAFAA
QgBVADcALwBvAG8AWAA3AFAAdgAvAGgATQA2AGwALwA4AEEASgA5AEEASAAwAFoALwB3AHEA
UwA4AC8ANQA4AEwASAAvAHYAeQBuAC8AdwBBAFIAVQBYADcAUQAyAHIALwBFACsAdwA4AGEA
NgBYAEQANABLADAAZgBRAE4AUQAwAHAADQAKAHYAQwA5AGwATABjAFQAYQByAHAAOQAvAGQA
MwBDADYAZwAyAHIAYQAyAGsAcwBTAFMAVwB1AG8AMgBjAGEAdwByAGIASgBhAE8AcQBOAEUA
egBoADMAawBZAHkARgBXAFYAVgArAGUAUAArAEUAWAAvAHcAQwBDAHAAMwAvAFIAUQB2ADIA
ZgBmAC8AQwBaAA0ACgAxAEwALwA1AFAAcgA3AHEAKwBJAHQAbABxAGQAegByAGQAcQA5AGsA
MABvAGkARwBsAFEASQB3AFEAeABnAGUAWQBMAHUAKwBKAHoAdgBPAGMANwBXAFQAMgB4AGoA
MwBvAEEAKwBKAFAAKwBFAGwAKwBQADMALwBBAEUATABIAGcANwAvAHcAUwA2AHoALwANAAoA
QQBQAEwAeQBqAC8AaABKAGYAagA5AC8AMABMAEgAZwA3AC8AdwBTADYAegAvADgAdgBLACsA
bgBmADcASwAxADcAKwAvAGMAZgBuAEQALwBBAEkAMABmADIAVgByADMAOQArADQALwBPAEgA
LwBHAGcARAB3AHIAdwBQADQAZwArAE4AMAAzAGoAWAB3AGgADQAKAEQAcQAzAGgAMwB3AHAA
QgBwAFUAdgBpAGoAdwAvAEYAcQBjADEAdABwAEcAcgBSAFgARQBPAG4AeQBhAHQAYQBKAGUA
UwB3AFMAUwBhAHgATABIAEgATgBIAGIARwBSADQAbgBrAGkAawBSAEgAQwBzADAAYgBxAEMA
cAArAGoAdgBIAGMAbgBqADEAZgBGAA0ACgBlAHEAagBSAGIAZgBSAFgAMAB3AGYAWQBmAHMA
egBYAGQAbgBjAFMAMwBCAC8ANABsAHQAbQBaAHYATQBrAFMAKwBoAFIAcwBYAEgAbQBoAE0A
UgBMAGgAQQBxAG4AYwBRAFcATQBlAGgAYQBiAHIAVQBlAHQANgBPADgAcgB6AG0ASgBOAFYA
MAA5ADUAQQANAAoAVABGAGcAeAByAGQAdwBsADgANABPAGMAYgBRAGMANAA1AHgAMAByADEA
RABXADcATwA0AGwAMQBPADYAawBSAFgASwB0ADUATwBDAEoARgBVAGMAVwA4AFMAbgBnADkA
TwBRAGYANQAwAEEAZQBDACsAYgA4AFUAZgArAGYAWAB3ADUALwA0AEwANwB2AC8ADQAKAEEA
TwBXAGQASABtAC8ARgBIAC8AbgAxADgATwBmACsAQwArADcALwBBAFAAbABuAFgAcwB2ADIA
QwA2AC8AdQB5AGYAOABBAGYAMQBhAFAAcwBGADEALwBkAGsALwA3ACsAcgBRAEIAeABIAGcA
UwBUAHgANgAzAGkAdgBTAGgAcgBWAHYAbwBxAGEAWQBmAA0ACgB0ADMAMgBsAHIAUwB6AHUA
SQByAGcAZgA4AFMAMgA4AE0AUABsAHkAUABmAFQASQB1AGIAagB5AGcAKwBZAG0AeQBoAFoA
UgB0AEoARABEAHkANwB4AFoAYQAvAEYAdAB2AEYAUABpAFYAdABOAHYAdgBDAFMAYQBjADIA
dgA2AHkAYgBCAEwAbgB3ADMAcQANAAoARQA5AHcAdABrAGQAUgB1AFQAYQByAGMAVABwAHIA
VQBTAFQAVABMAEIANQBZAGwAbABTAEsATgBaAEoAQQB6AHIARwBnAEkAVQBmAFQAdQBpAFcA
ZAB4AEYAcQBkAHIASQA2AHUARgBYAHoAcwBrAHkASwB3ADUAdAA1AFYARwBRAE8AdgBKAEgA
OAA2AFMADQAKADkAMAAwAHkAWABsADIAKwB3AG4AZgBjAHoAdgBuAEkANQAzAFMAdQBjADkA
UABlAGcARAA1AEUAKwB5AGYARwBqAC8AbwBJAGUARABQAC8AQQBBAGwAdABUAC8AOABBAGwA
NwBSADkAawArAE4ASAAvAFEAUQA4AEcAZgA4AEEAaABMAGEAbgAvAHcARABMAA0ACgAyAHYA
cgBMACsAeQBqAC8AQQBNADgAegArAFkALwB3AG8ALwBzAG8ALwB3AEQAUABNAC8AbQBQADgA
SwBBAFAASwAvAGcAdABCADgAUQBZAHYARgBOACsAMwBpAHkANgA4AFAAegA2AGMAZABBAHUA
aABDAG0AbABhAE4AZQBhAGQAYwBDADkATwBvADYAVQANAAoAWQAyAGUAZQA0ADEASwA4AFIA
NABSAEEATABrAE4ARQBJAGwAWgBwAEQARwA0AGsAQQBSAGwAZgA1AFkALwBzAFgANAA5AGYA
OQBCAG4AdwBMAC8ANABSAG0AcAAvAC8AQQBEAFYAVgArAGkAMgBnAFcAWAAyAGEAOABsAGYA
YQBWAHoAYgBPAG0AYwBnADkADQAKAFoAWQBUAGoAZwBmADcATgBlAGUALwAyAEYAYwBmADgA
OABtAC8ANwA3AEgAKwBGAEEASAB4AFgALwBZAHYAeAA2AC8ANgBEAFAAZwBYAC8AQQBNAEkA
egBVAC8AOABBADUAcQBxAFAANwBGACsAUABYAC8AUQBaADgAQwAvACsARQBaAHEAZgAvAHcA
QQAxAA0ACgBWAGYAYQBuADkAaABYAEgALwBQAEoAdgArACsAeAAvAGgAUgAvAFkAVgB4AC8A
egB5AGIALwB2AHMAZgA0AFUAQQBlAGYALwBBAEwAUAA5AGwANAA4AHMAOQBOACsASQBuAC8A
QwBjADMAbQBnADMAZwBrAHMAZABIAC8AcwAwAGEATgBvADEAegBvADQAUQANAAoASgBiACsA
SQBmAHQAdwB1AHYAdABPAHIAYQBsADkAbwBEAGgAcgBUAHkAZABoAGcAOABuAGIATAB1AE0A
bgBtAHIANQBmAG8ATwA2ADMALwBBAE8AZQBVAFgALwBmAGEALwB3AEQAeAA2AHUAcAA4AFAA
NgBkAEoAYQA2AGIANABpAGoAawBWAGsAKwAwAFcADQAKAEkAUQBIAE8ANAA4AFcAOQA4AEMA
UQBBAEQAeQBOADQANAB3AGMAKwBoAHIAbAB2ADcASwBYAC8AQQBKADcAUwAvAHcARABmAHAA
dgA4AEEANAAxAFEAQQBiAHIAZgAvAEEASgA1AFIAZgA5ADkAcgAvAHcARABIAHEATgAxAHYA
LwB3AEEAOABvAHYAOABBAA0ACgB2AHQAZgAvAEEASQA5AFIALwBaAFMALwA4ADkAcABmACsA
LwBUAGYALwBHAHEAUAA3AEsAWAAvAEEASgA3AFMALwB3AEQAZgBwAHYAOABBADQAMQBRAEIA
NgBMADQAUgBLAEgAVABaAC8ATABWAFYASAAyADYAWABJAFUAZwBqAFAAMgBlADIANQA0AFoA
dQANAAoAYwBZADcAOQBoAHgANgA5AFYAWABLACsARQBMAGMAVwAyAG0AegB4AGgAbQBiAE4A
OQBLACsAVwBVAHEAZQBiAGUAMgBHAE0ARgBWADQAKwBYAHIAagB1AGUAZgBUAHEAcQBBAFAA
bQBMADQAaAAvAHQAYgBmAHMAawAvAEQASAB4AGgAcgBIAGcAZgA0AG4ADQAKAGYAdABPAC8A
cwAvADgAQQB3ADgAOABjAGEASgAvAFoALwB3AEQAYgBmAGcALwB4AHYAOABZAFAAaAA5ADQA
VwA4AFUAYQBQAC8AYQBXAGwAMgBXAHIANgBiAC8AYQBlAGcANgA1ADQAaABzAGQAVQBzAGYA
NwBRADAAagBVAE4AUAAxAFMAeQArADEAVwBzAA0ACgBYADIAcgBUADcAMgAwAHYASQBOADkA
dgBjAFEAeQBQAHgAZgA4AEEAdwAzAG4AKwB3AFoALwAwAGUAagArAHkAcAAvADQAawBCADgA
SwBQAC8AbQBzAHIAegBiADQAOAAvAHcARABCAEoAegA5AGcAegA5AHAAagA0AHIAKwBLAHYA
agBiADgAYQBQAGcAdAANAAoAZQBlAEwAZgBpAFgANAAxAC8AcwBQAC8AQQBJAFMAVAB4AEIA
RgA4AFQAdgBpAHgANABlAGoAMQBEAC8AaABHAC8ARABlAGoAKwBFAHQASAAyADYAUAA0AFoA
OABiADYAUgBvAGwAbgA5AGsAMABEAFEAZABLAHMAagA5AGkAMAA2ADMAKwAwAE4AYgBHADYA
DQAKAHUAZgBPAHUANQA1ADUANQBmAEkAZgArAEgARQB2AC8AQQBBAFMANwAvAHcAQwBqAGMA
OQBRAC8AOABQAFIAOABkAGYAOABBADUANQBOAGYARQBZAHUAcgA0AGsATABGAFkAbABZAEgA
QQA4AEUAVAB3AFMAeABGAFoAWQBPAGUATAB6AGIAUABxAGUASwBsAA0ACgBoAFYAVQBsADkA
WABsAGkAYQBkAEgASgBhAHQARwBuAGkASgBVAGUAUgAxAG8AVQBxAHQAUwBuAEcAbwA1AFIA
aABVAG4ARgBLAFQALwBPAE0AZABYADgAWABWAGoAYwBZAHMAdAB5AHoAdwA0AHEAWgBjAHMA
VgBpAEYAbAA5AFQASABaADUAeABOAFIAeAANAAoAcwA4AEUAcQAwADEAaABaADQAeQBsAGgA
KwBIAHEAOQBDAGwAaQBwAFUAUABaAHkAeABGAE8AaABXAHIAVQBZAFYAbgBPAE4ATwByAFUA
ZwBvAHoAZgAxAFAALwB3ADMAbgArAHcAWgAvAHcAQgBIAG8ALwBzAHEAZgArAEoAQQBmAEMA
agAvAEEATwBhAHkADQAKAHUAMAArAEgAbgA3AFcAMwA3AEoAUAB4AE8AOABZAGEAUAA0AEgA
KwBHAFAANwBUAHYANwBQAC8AQQBNAFEALwBIAEcAdAAvADIAaAAvAFkAbgBnAC8AdwBSADgA
WQBQAGgAOQA0AHAAOABVAGEAeAAvAFoAdQBsADMAdQByADYAbAAvAFoAbQBnADYASAA0AA0A
CgBoAHYAdABVAHYAdgA3AFAAMABqAFQAOQBRADEAUwA5ACsAeQAyAHMAdgAyAFgAVAA3AEsA
NwB2AEoAOQBsAHYAYgB6AFMASgA4AFMAZgA4AE8ASgBmACsAQwBYAGYALwBBAEUAYgBuAHEA
SAAvAGgANgBQAGoAcgAvAHcARABQAEoAcgAxADcANABEAC8AOAANAAoARQBuAFAAMgBEAFAA
MgBaAC8AaQB2ADQAVgArAE4AdgB3AFgAKwBDADEANQA0AFMAKwBKAGYAZwByACsAMwBQACsA
RQBiADgAUQBTAC8ARQA3ADQAcwBlAEkAWQA5AFAALwB3AEMARQBrADgATgA2AHgANABTADEA
agBkAG8ALwBpAGIAeAB2AHEAKwBpAFgADQAKAG4AMgB2AFEATgBlADEAVwB5AEgAMgAzAFQA
cgBqADcATwAxAHkATABxADIAOABtADcAZwBnAG4AaQBNAEoAVgA4AFMASABpAHMATQBzAGQA
ZwBlAEMASQBZAEoANABpAGkAcwBaAFAAQwBaAHQAbgAxAFQARgBSAHcAcgBxAFIAKwBzAFMA
dwAxAE8AdABrAA0ACgB0AEsAagBVAHgARQBhAFAATwA2AE0ASwB0AFcAbgBUAGwAVQBVAFkA
egBxAFEAaQAzAEoARwBCAHIAKwBMAHIAeAB1AEQAVwBaAFoAWgA0AGMAVQA4AHUAZQBLAHcA
NgB6AEMAcABnAGMAOAA0AG0AcgBZADIARwBDAGQAYQBDAHgAVQA4AEgAUwB4AEgARAANAAoA
MQBDAGgAVgB4AFUAYQBIAHQASgBZAGUAbgBYAHIAVQBhAE0ANgB5AGgARwBwAFYAcAB3AGMA
cAByAHUAdgBGAHYANwBXAC8ANwBHAFgAaAB2AHgAVgA0AG0AOABPACsASwBmADIAdQBmADIA
YQBQAEQAWABpAGIAUQBQAEUARwBzADYATAA0AGoAOABPADYADQAKADkAOABkAGYAaABmAHAA
RwB1AGEAQgByAHUAbABhAGoAYwAyAE8AcgA2AEwAcgBPAGsANgBoADQAcAB0ADcALwBBAEUA
dgBWAHQASwAxAEMAQwA0AHMAZABSADAANgA5AHQANABMAHUAeQB2AEkASgByAGEANQBoAGkA
bQBpAGQARgA1AC8ALwBBAEkAYgBSAA0ACgAvAFkAVQAvADYAUABUAC8AQQBHAFUALwAvAEUA
aAB2AGgASgAvADgAMQA5AGUAZQBmAEUARAAvAEEASQBJADEAZgA4AEUANABmAGkAaAA0ADgA
OABiAGYARQB6AHgAegArAHoAcQArAHQAKwBOAGYAaQBKADQAdQA4AFMAZQBPAHYARwBHAHQA
RAA0AHUAZgANAAoASABYAFQAUgBxAC8AaQBuAHgAZAByAE4ANwByAC8AaQBEAFYAQgBwADIA
awBmAEUANgB3ADAAbQB3AC8AdABEAFYAdABRAHUANwB2ADcARgBwAGQAaABaAGEAZABhACsA
ZAA1AEYAbABhAFcAMQB0AEgARgBDAG4ASQAvADgAQQBEAGoARAAvAEEASQBKAGMADQAKAGYA
OQBHAHgAUAAvADQAZQBuADkAbwBiAC8AdwBDAGUAegBXAGQAVwByADQAbQBxAHIAVgBWAEQA
QQBjAEMAUwBvAEsAcABQADIATABxADUAdgB4AEIARwBxADYAWABNAC8AWgB1AHIARwBHAFMA
VABoAEcAbwA0AFcAYwA0AHcAbgBLAEsAbABkAFIAbABKAA0ACgBKAE4ANQBWADYALwBqAEcA
cQA5AFoAWQBiAEsALwBEAE8AVwBHAFYAVwBvAHMAUABLAHYAbgAzAEYATQBLADgAcQBIAE8A
LwBaAE8AdABDAG4AdwA1AE8AbgBHAHEANgBmAEsANgBrAFkAVABuAEMATQA3AHEATQBwAFIA
UwBiADkAeAAvADQAYgBSAC8AWQANAAoAVQAvADYAUABUAC8AWgBUAC8AdwBEAEUAaAB2AGgA
SgAvAHcARABOAGYAWABzAEgAdwBVAC8AYQBEAC8AWgBzACsASwAvAGkAcgBVAFAARAB2AHcA
ZAAvAGEARQArAEMAZgB4AFkAOABUAFcAWABoACsANgAxAHEAKwA4AE8ALwBEAGYANABxAGUA
QgB2AEgADQAKAEcAdQBXAFcAaABXADIAbwA2AFYAWQAzAFcAdABYAGUAawArAEcAZABlADEA
UwAvAHQAOQBKAHQAdABRADEASABTADcARwBmAFUAWgByAGQATABTAEcAOAAxAEsAeAB0AHAA
SgBsAG0AdQA3AGQASgBQAGkANwAvAEEASQBjAFkAZgA4AEUAdQBQACsAagBZAA0ACgBuAC8A
OABBAEQAMAAvAHQARABmADgAQQB6ADIAYQArAGkAdgAyAFoAZgArAEMAYgAzADcARwBmADcA
SAB2AGoAegBWAC8AaQBaACsAegB0ADgASABXACsASAB2AGoAWABYAFAAQwBOAC8AdwBDAEIA
ZABVADEAbwAvAEUATAA0AHEAZQBMAEIAZABlAEYAdAANAAoAVAAxAG4AUQBOAGYAdgBkAEwA
LwBzADcAeAB4ADQANAA4AFMANgBUAEQANQAyAHIAZQBHAE4ARQB1AC8AdAB0AHYAWQBSAGEA
agBIADkAaQA4AGkARwA3AGoAdAByAG0ANwBoAG4ANgBNAHYAcQArAEkAYwBzAFoAaAAxAG0A
bQBDADQATQBwADUAZQA2AGkADQAKACsAdAB6AHkALwBOAE0AOAByAFkAeQBOAEsAegB1ADgA
UABTAHgARwBUADAASwBFADYAbAA3AFcAagBVAHIAVQA0ADIAdQAzAEsANgBTAGYAVgBsAGQA
YgB4AFcAbABtAEcARQBqAG4AVwBYAGUASAB0AEwASwBuAFYAUwB4ADEAVABLADgANgA0AGsA
eABHAA0ACgBZAFEAbwBXAGQAMwBoAEsATwBMAHkASABEAFkAYQBwAFYAdgB5ADIAagBXAHgA
RgBLAEYAcgB0AHkAdQBrAG0ANwAvAGgAdABuADkAZwA3AC8AbwA5AFgAOQBsAEwALwBBAE0A
UwBKACsARQBQAC8AQQBNADEAOQBIAC8ARABiAFAANwBCADMALwBSADYAdgANAAoANwBLAFgA
LwBBAEkAawBUADgASQBmAC8AQQBKAHIANgArAGQAdgArAEgARgAzAC8AQQBBAFMAMwAvAHcA
QwBqAFkAbQAvADgAUABYACsAMABOAC8AOABBAFAAWABvAC8ANABjAFgAZgA4AEUAdAAvACsA
agBZAG0ALwB3AEQARAAxAC8AdABEAGYALwBQAFgADQAKAHIAagA5AHQANABwAGYAOQBDADcA
ZwBEAC8AdwBBAFAAUABFAFgALwBBAE0ANABqAGcAKwBzAGUATgBYAC8AUQBxADgATAB2AC8A
RQBnADQAcwAvADgAQQBvAFoAUABvAG4ALwBoAHQAbgA5AGcANwAvAG8AOQBYADkAbABMAC8A
QQBNAFMASgArAEUAUAAvAA0ACgBBAE0AMQA5AGUAbgArAEMAUAAyAGcAdgAyAFoALwBpAEwA
NABSACsASgAyAHUAZgBEADMAOQBvAGIANABLAGUATwAvAEMAMwBnAFQAdwAzAEoAcQB2AHgA
TAA4AFMAZQBEAGYAaQB0ADQARgA4AFQAYQBKADgAUABmAEQAOAAyAG0AYQAvAGUARABXAC8A
RwANAAoAbQByADYASgByAHQAOQBZAGUARgBkAEsATwBuAGEATgByADEAKwB1AG8ANgA1AGMA
VwBOAG8AYgBUAFIATgBWAHUAUgBNAFkAZABPAHYASABoACsASgAvACsASABGADMALwBCAEwA
ZgAvAG8AMgBKAHYALwBEADEALwB0AEQAZgAvAFAAWAByADYASwArAEQADQAKAEgALwBCAE4A
MwA5AGoATAA5AG4AMwB3AEgAOABjAFAAaABuADgASgBQAGcANgBmAEMAZgBnAG4AOQBvADcA
dwBpAG4AZwBYADQAeQA2AEsAZgBpAEgAOABWAE4AZQAvADQAVABEAHcAcgBIAG8AMwBpADcA
UQBGADAAcwBhAGwANABtADgAYgA2AHgAcQAzAA0ACgBoADcARwBrAGUATwB2AEYATgBwADkA
dQA4AEwAWAArAGkAYQBpAGYANwBVADgAOAAzAFoAdQBiAEwAVABwAHIAVABzAHcARgBYAHgA
RABlAEsAZwBzAHoAdwBQAEIAbABQAEIAKwB6AHgASABQAEwAQQBaAHAAbgBsAGIARgBLAHEA
cwBQAFYAZQBGAFUASwANAAoAZQBJAHkAZQBoAFMAZABPAFcATABWAEMATwBJAGsANgBpAGwA
RABEAHUAcgBPAG4ARwBwAFUAagBDAG4ATAB2AHkAeQB0ADQAcgBTAHgAawBGAG4ATwBYAGUA
SAB0AEwATAAvAFoAWQBwADEASgA1AFoAbgBYAEUAbABmAEcASwB1AHMASgBYAGUAQwBVAEsA
DQAKAFcASwB5AEQARABVAEgAUwBuAGoAbABoAG8AWQBxAFUAcQB5AG4AVAB3AGsAcQA5AFMA
bABHAHIAVwBoAFQAcABUADQAZgAvAEEASQBhAHEALwBZAEQALwBBAE8AagAyAGYAMgBXAGYA
LwBFAGkAdgBoAEoALwA4ADEAMQBIAC8AQQBBADEAVgArAHcASAAvAA0ACgBBAE4ASABzAC8A
cwBzAC8AKwBKAEYAZgBDAFQALwA1AHIAcQA4AHYALwB3AEMASABHAFAAOABBAHcAUwB6AC8A
QQBPAGoAWQBtAC8AOABBAEQAMgBmAHQAQwAvADgAQQB6ADIAYQBQACsASABHAFAALwBCAEwA
UAAvAG8AMgBKAHYALwBEADIAZgB0AEMALwANAAoALwBQAFoAcgBqADkAdAA0AHAAZgA4AEEA
UQB1ADQAQQAvAHcARABEAHoAeABGAC8AOAA0AGoAZwArAHMAZQBOAFgALwBRAHEAOABMAHYA
LwBBAEIASQBPAEwAUAA4AEEANgBHAFQAMQBEAC8AaABxAHIAOQBnAFAALwBvADkAbgA5AGwA
bgAvAEEATQBTAEsADQAKACsARQBuAC8AQQBNADEAMQBlADAANgBMADgAYQB2ADIAWQBkAFEA
KwBCADMAagBMADQAaAA2AFAAKwAwAE4AOABGADkAWQArAEQAZQBnACsASgBMAFgAUwB2AEYA
bgB4AFUAMAAvADQAcgBlAEIANwA3ADQAZgBlAEcAdgBFAEUAMQB6ADQAVgBpAHQAdABFAA0A
CgAxADMAeAB2AGIAYQAzAE4ANABiADAAZgBWAFoANQA5AFoAOABOAFEAdwA2AGQAcQBHAG8A
dwBYAGMAcwB2AGkARABSADQAMABoAEwANgBwAFoAQwBiADUARwAvADQAYwBZAC8AOABBAEIA
TABQAC8AQQBLAE4AaQBiAC8AdwA5AG4ANwBRAHYALwB3AEEAOQANAAoAbQB2AG8AagB3ADUA
LwB3AFQAZAAvAFkAeAA4AEoAZgBzADMALwBFAEQAOQBrAGoAdwA3ADgASABXADAALwA5AG4A
MwA0AG8AKwBMAHIATAB4ADEANAA1ADgAQgBmADgATABEACsASwBkADIAZABiADgAVgBhAGYA
ZAArAEMAYgAyADAAMQBUAC8AaABLAHIADQAKADMAeAB2AGQAZQBOAE4ATQA4AHEANQArAEgA
ZgBnADYAVAA3AEQAcABIAGkASwB3ADAANgBUACsAeQBOAGsAdABvADgAZQBvAGEAbwB0ADcA
MgBZAE8AcgA0AGgAdQBXAEkALwB0AEQAQQA4AEcAUQBnAHMASABpAG4AaABYAGcAOAAwAHoA
eQByAEsAVwBZAA0ACgBLAGwASgA0AEsARwBJAFYAZgBKADYASwBoAGcANQAxACsAVgBZAHEA
cgBUAGMANgAxAE8AawA1AFMAcABVAHEAcwAwAG8AUAB2AHkAKwB0ADQAcgBTAG4AaQB2ADcA
VgB5ADcAdwA5AHAAMAAxAGcATQBhADgARQA4AHYAegByAGkAUwB0AE8AZQBhAEsAaAANAAoA
SgA1AGQAVAB4AFMAeABPAFEAVQBJADAAOABCAFAARQA4AGsAYwBiAFcAcABPAHAAaQBLAFYA
QgB5AG4AUQBvAFYAcQBpAFUASAB3AFAALwBBAEEAMQBYACsAdwBEAC8AQQBOAEgAcABmAHMA
cwAvACsASgBGAGYAQwBYAC8ANQBxAEsAUAArAEcAcQAvADIADQAKAEEAZgA4AEEAbwA5AEwA
OQBsAG4ALwB4AEkAcgA0AFMALwB3AEQAegBVAFYANQBsAC8AdwBBAE8ATAB2ADgAQQBnAGwA
eAAvADAAYgBJAC8ALwBoADYALwAyAGgAUAAvAEEASgA2ADEASAAvAEQAaQA3AC8AZwBsAHgA
LwAwAGIASQAvADgAQQA0AGUAdgA5AA0ACgBvAFQALwA1ADYAMQBjAGYAdAB2AEYATAAvAG8A
WABjAEEAZgA4AEEAaAA1ADQAaQAvAHcARABuAEUAYwBIADEAagB4AHEALwA2AEYAWABoAGQA
LwA0AGsASABGAG4ALwBBAE4ARABKADYAYgAvAHcAMQBYACsAdwBEAC8AMABlAGwAKwB5AHoA
LwB3AEMASgANAAoARgBmAEMAWAAvAHcAQwBhAGkAdgBhAFAARQBYAHgAbQAvAFoAaAB0AFAA
ZwBYADQATQArAEkATwBzAGYAdABDAGYAQgBYAFMAdgBnADMAcgB2AGkAYQA2ADAAdgB3AG4A
OABVADkAVAArAEsALwBnAGUAeAArAEgAdgBpAFgAeABCAEQAUAA0AHMAaAB1AGQADQAKAEYA
MABMAHgAdgBjADYAMQBGADQAYgAxAGoAVgBvAEoAOQBIADgAUwB3AHoAYQBiAHAAKwBvAFQA
MwBjAFUAbQBnAGEAegBHADgAUQBiAFMAcgAwAFEALwBKAFgALwBEAGkANwAvAGcAbAB4AC8A
MABiAEkALwAvAEEASQBlAHYAOQBvAFQALwBBAE8AZQB0AA0ACgBYADAATgA0AG8ALwA0AEoA
dAAvAHMAYQBlAEwALwAyAGIAZgBoAC8AKwB5AFAAcgAzAHcAaABtAHYAZgAyAGYALwBoAGQA
NAB2AHYAUABIAGYAZwBiAHcASABGADgAUQB2AGkAZgBiAFAAbwBuAGkAagBVAEwAcgB4AHYA
ZQAzAG0AcABuAHgAVgBiAGUATQANAAoANABmAEcAZQBwAEwATgBkAGYARQBYAHgAaABMADkA
aQAxAGIAeABEAGYAMgBFAFoAMQBZAEoARgBhAHAARgBwACsAbQBKAFoAOQBtAEUAcQArAEkA
YgBqAGoAUAByADIAQwA0AE0AaABOAFkATwBiAHkAOQBZAFQATgBNADgAcQBSAG4AagAvAEEA
RwB0AEYADQAKAFUANABZAHgAMQBzAG4AcABPAGwAZwAzAFEAZQBJAGMANgB0AEIAVgBxAHkA
cQB4AG8AeABqAFIAbABDAFUANQBRADcAOABEAFcAOABWAG4ARABIAC8AMgBsAGwAMwBoADcA
VABxAEwAQQBWAEgAbABhAHcATwBkAGMAUwBWAG8AVgBNADAAOQB2AGgAMQBTAA0ACgBwADQA
OQA0AGoASQBhAEUAcQBPAEEAZQBHAGUASwBsAFUAcgBZAGQAVgA4AFIARwB2AEgARAB3AGoA
UQBsAFQAbgBVAG4AVAA4ADYALwA0AGEAZQAvAFkARAAvADYAUABUAC8AWgBUAC8AdwBEAEUA
agBQAGgASgAvAHcARABOAFYAUgAvAHcAMAA5ACsAdwANAAoASAAvADAAZQBuACsAeQBuAC8A
dwBDAEoARwBmAEMAVAAvAHcAQwBhAHEAdgBOAFAAKwBIAEYAZgAvAEIATAB6AC8AbwAyAHUA
OQAvADgAQQBEADAAZgBIAHIALwA1ADUAOQBIAC8ARABpAHYAOABBADQASgBlAGYAOQBHADEA
MwB2AC8AaAA2AFAAagAxAC8ADQAKADgAOAArAHUAUAAyADMAaQBsAC8AMABMAHUAQQBQAC8A
QQBBADgAOABSAGYAOABBAHoAaQBPAEQANgB4ADQAMQBmADkAQwByAHcAdQAvADgAUwBEAGkA
egAvAHcAQwBoAGsAOQBMAC8AQQBPAEcAbgB2ADIAQQAvACsAagAwAC8AMgBVAC8ALwBBAEIA
SQB6AA0ACgA0AFMAZgAvAEEARABWAFYAOQBFACsAUAAvAHcAQgBxAGoAOQBtAG4ANABLAGUA
RAB2AGgAVgByAFgAeABBACsATwB2AHcAbgA4AEoAZQBGAHYAaQBQADQAWgBUAFYAUABoAHAA
NABpADEALwA0AGcAKwBGAE4ATQAwAFAAeAA1ADQAZgAwAC8AUwAvAEQAMQANAAoAMgBkAGEA
OABJADYAdgBlADYAcABEAFkAZQBKAE4ASgBPAG4AZQBJAE4AQgB2AGsAMQBMAFMASgA3AHUA
MABrAHMAOQBZADAAMgA2AFcAVQB3ADMAMQBzADgAbgB4AFgALwB3AEEATwBLAC8AOABBAGcA
bAA1AC8AMABiAFgAZQAvAHcARABoADYAUABqADEADQAKAC8AdwBEAFAAUAByADEARAA5AHEA
SAAvAEEASQBKAHQALwBzAHYAZgB0AEIAZQBBAGYAMgBlAFAAaABsADQAMQArAEgARgB6AHEA
MwBnAHIAOQBuAEQAdwBoAHEASABnAFQANABVADYAUABGADQAMAA4AGYANgBjADMAaABuAHcA
dgBKAG8AdgBnAFgAdwAvAA0ACgBEAHAAawBtAG8ANgBUADQAbgBzAHQAVQAxAHgAbwA5AEoA
OABDACsASAByAFgANwBiADQAaAB2AGQAVgB2ADIATgBnADAANwBYAFQAWABGADMAZQB5ADMA
SABaAFEAcQArAEkAYgB3ADIATwBlAEsAdwBYAEIAawBjAFkAcQBkAEQAKwB6AFkAVQBNADAA
egANAAoAeQBlAEcAcQBWAFgAaQBLAGEAeABLAHgAMQBTAHAAawA4AEsAdABHAG4ASABDAGUA
MQBsAFEAbABoADYAVgBlAFUAOABRAHEAYwBLAGsAWQBVADMASwBwAEgAdgB3ADEAYgB4AFcA
ZQBEAHoASgA0AHoATAB2AEQAMgBHAFkAUgBwAFkAWgA1AFAARABEAFoADQAKADEAeABKAFUA
dwBkAFcAdQA4AFgAUwBXAEwAVwBaAFYAYQB1AFEAMAA2ADkAQwBsAEgAQQArADMAbgBoAHAA
WQBXAGoAaQBKADEATQBXAHEAVgBPAHIARwBuAFIAbABPAHIASABxAHYAKwBIAGwAUAA3AEMA
WAAvAEEARQBkAHIAKwB6ADEALwA0AGUARAB3AA0ACgBCAC8AOABBAEwAMgBqAC8AQQBJAGUA
VQAvAHMASgBmADkASABhAC8AcwA5AGYAKwBIAGcAOABBAGYALwBMADIAdgBnAHYALwBBAEkA
YwBXAC8AcwBIAGYAOQBFAFgAdgAvAHcARAB3ADUAdgB4AGYALwB3AEQAbQA2AG8ALwA0AGMA
VwAvAHMASABmADgAQQANAAoAUgBGADcALwBBAFAAOABBAEQAbQAvAEYALwB3AEQAKwBiAHEA
dQBQADIAMwBpAGwALwB3AEIAQwA3AGcARAAvAEEATQBQAFAARQBYAC8AegBpAE8ARAA2AHgA
NAAxAGYAOQBDAHIAdwB1AC8AOABBAEUAZwA0AHMALwB3AEQAbwBaAFAAdgBUAC8AaAA1AFQA
DQAKACsAdwBsAC8AMABkAHIAKwB6ADEALwA0AGUARAB3AEIALwB3AEQATAAyAHYAZAAvAGkA
MwArADAAUAArAHoAUAA4AEoAUABFAGwAbAA0AGMAKwBNADMANwBRAHYAdwBSACsARQAzAGkA
aQA5ADAAUwAyADEAdQB3ADgATwBmAEUAcgA0AHMAKwBBAC8AQQBlAA0ACgB1ADMAdQBnADMA
TgAvAHEAVgBoAGEANgAzAGEAYQBSADQAbwAxAC8AUwB0AFEAdQBkAEoAdQBkAFIAMAAzAFYA
TABHAEQAVQBvAGIAZAA3AE8AYQA4ADAAMgAvAHQAWQA1AG0AbgBzADcAaABJAC8AeQBVAC8A
NABjAFcALwBzAEgAZgA4AEEAUgBGADcALwANAAoAQQBQADgAQQBEAG0ALwBGAC8AdwBEACsA
YgBxAHYAMABCAC8AYQBpAC8AdwBDAEMAYwBmADcASQBIADcAWAAzAGoALwBSAC8AaQBWACsA
MABCADgARAAwACsASgBmAGoATABRAC8AQgAyAG4AKwBCAHQATQAxADEAdgBpAGYAOABVAHYA
QgBSAHQAUABEAE8ADQAKAG0AYQAxADQAZwAxACsAegAwAG4AKwB5AHYAQgBIAGoARAB3AC8A
cABWAHcASQBOAFYAOABUAGEAegBlAGYAMgBoAGMAVwBVAHUAbwBTAC8AYgAvAHMAMAB0ADAA
OQB0AGEAVwBrAFUAUABaAFMAcQArAEkAYgB3AFcATQBkAGYAQQA4AEcATABNAEYAVQB3AA0A
CgB2ADEAQwBGAEwATgBNADgAbABnAHAAMABtADYAMwAxADUANAB5AHIAUABKADQAMQA2AFYA
UwBDAFcASAArAHEAeABvADAAYQBzAGEAagBsAFcAOQB0AEsAawBvAFEANQArACsAaABXADgA
VgBuAGwAKwBQAGwAaQBjAHUAOABQAFkANQBxAHEAdQBDAFcAVgANAAoAMAA2AEcAZABjAFMA
VAB5ACsAcABRAGIAeABIADkAbwB2AEgAMQBxAG0AUQBRAHgATgBHAHIAVABpAHMASgA5AFMA
agBoADYARgBlAEYAVgB5AHgASAB0ADUAVQBWAEMAbgA3AFQAWQAvAHcAQwBHADIAZgAyAEQA
UAArAGoAMQBmADIAVAAvAEEAUAB4AEkADQAKADcANABQAC8AQQBQAHoAWQAwAGYAOABBAEQA
YgBQADcAQgBuAC8AUgA2AHYANwBKAC8AdwBEADQAawBkADgASAAvAHcARAA1AHMAYQArAFYA
ZgArAEgASABQAC8AQgBNADcALwBvADAAeQBQADgAQQA4AFAAOABBAGYAdABCAC8ALwBQAE4A
bwAvAHcAQwBIAA0ACgBIAFAAOABBAHcAVABPAC8ANgBOAE0AagAvAHcARABEAC8AZgB0AEIA
LwB3AEQAegB6AGEANAAvAGIAZQBLAFgALwBRAHUANABBAC8AOABBAEQAegB4AEYALwB3AEQA
TwBJADQAUAByAEgAagBWAC8AMABLAHYAQwA3AC8AeABJAE8ATABQAC8AQQBLAEcAVAANAAoA
NwBGADgATQAvAHQAZgBmAHMAVgBlAEoAdgBFAG4AaAAvAHcAQQBPAGUARgBmADIAdQB2ADIA
WgBmAEUAdgBpAGoAeABCAHIAZQBsAGEASgA0AGIAOABPAGEAQgA4AGYAZgBoAFgAcgBPAHUA
NgAvAHIAMgBxADMAOQB2AFkAYQBQAG8AbQBpADYAUgBwADMADQAKAGkAdQA1ADEARABWAGQA
VwAxAFgAVQBiAGkAMwBzAGQATwAwADIAeAB0ADUANwB5ACsAdgBKADQAYgBXADIAaABsAG4A
bABSAEcANgBuADQAZwBmAHQAWABmAHMAbABmAEQAWAB4AGQAcQAvAGcAbgA0AG0ALwB0AFAA
LwBzADgALwBEAHYAeAB4AG8AdgAyAA0ACgBEACsAMgAvAEIAMwBqAG4ANAAxAGYARABqAHcA
bAA0AHAAMABmACsAMAB0AE0AcwB0AFcAMAAzACsAMQBQAEQAMgB2ADgAQQBpAFgAVAA5AFcA
MAAvACsAMABOAEkAdgA3AEQAVgBMAEwANwBYAGEAUQAvAGEAOQBPAHYAcgBTACsAZwA4AHkA
MgB1AFkAWgANAAoAWAArAFEAdgBoADUALwB3AFIAeAAvADQASgA2AGYARABEAHgALwA0AEcA
KwBKAFgAZwByADkAbQBPAFAAUQBQAEcAWAB3ADgAOABZACsARwBmAEgAUABoAEwAWABSADgA
YgB2AGoAbABxAHgAMABYAHgATgA0AFMAMQBxAHkAMQAvAFEAZABXAEcAbABhAHYADQAKADgA
UQA3ADMAUwB0AFQATwBtADYAcgBwADkAcABlAGYAMgBmAHEAZABsAGQANgBmAGUAZQBUADkA
bQB2AGIAVwA0AHQAcABKAFkAbgA5AEMAKwBPAHYALwBBAEEAUwBqAC8AWQBIAC8AQQBHAGwA
ZgBpAHAANABwACsATgBmAHgAcQArAEIAVAArAE0AdgBpAA0ACgBaADQAMAAvAHMAVAAvAGgA
SgBmAEUAZwArAEsASAB4AGoAOABPAGoAVQB2ADgAQQBoAEgAUABEAG0AawBlAEUAOQBHAC8A
NABrADMAaABUADQAZwA2AEgAbwBGAG4AOQBqADgAUAA2AEQAcABWAGgALwBvAEcAbAAyAHYA
MgBqADcATAA5AHEAdQB2AFAAdgANAAoAWgA3AG0ANABtADcARgBWADgAUQAvADcAUABtADMA
ZwBlAEQAUAA3AFUAKwB1AFUAbABUAHAAcgBOAE0AOABlAFgAdgBMADMAUgBxAHUAdABPAGQA
WgA1AE8AcwBRAHMAWQBzAFEAcQBFAGEAVgBLAE4AQwBWAEcAVgBHAFYAVwBjADYAcwBhAGsA
WQBRAG4ADQAKADMAcQB0ADQAcgBmADIAWABVAGwATABMAHYARAAzACsAMgB2AHIAOQBGAFUA
cQBTAHoAcgBpAFIANQBXADgAcgBlAEgAcgB2AEUAVgBLAG0ASQBlAFEATABGAHgAeAA4AGMA
VwBzAE4ARwBqAFIAagBoAHAAWQBlAFcASABsAFgAbgBPAHYAQwByAEMAbgBUAA0ACgBuADYA
VAAvAEEATQBOADAAZgBzAEgAZgA5AEgAcQBmAHMAbQAvACsASgBHAC8AQwBEAC8ANQBzAGEA
UAA4AEEAaAB1AGoAOQBnADcALwBvADkAVAA5AGsAMwAvAHgASQAzADQAUQBmAC8ATgBqAFgA
eQAzAC8AdwA0AHUALwA0AEoAYQAvADkARwB4AFMAZgANAAoAKwBIAHIALwBBAEcAaABmAC8A
bgByADAAZgA4AE8ATAB2ACsAQwBXAHYALwBSAHMAVQBuAC8AaAA2AC8AMgBoAGYALwBuAHIA
MQB4ACsAMgA4AFUAdgArAGgAZAB3AEIALwB3AEMASABuAGkATAAvAEEATwBjAFIAdwBmAFcA
UABHAHIALwBvAFYAZQBGADMADQAKAC8AaQBRAGMAVwBmADgAQQAwAE0AbgAyAHQAOABQAC8A
QQBOAHEANwA5AGsAcgA0AGwAZQBMAHQASQA4AEUALwBEAEwAOQBwAC8AdwBEAFoANQArAEkA
bgBqAGoAVwB2AHQALwA4AEEAWQBuAGcANwB3AE4AOABhAHYAaAB4ADQAdAA4AFUANgB4AC8A
WgB1AA0ACgBtAFgAdQByAGEAbAAvAFoAZgBoADcAUQBQAEUAdQBvAGEAdABxAEgAOQBuADYA
UgBZAFgAKwBxAFgAdgAyAFMAMABtACsAeQBhAGQAWQAzAGQAOQBQADUAZAB0AGIAVABTAHAA
aQBlAEkALwAyADAAZgAyAE4AUABDAHYAaQBIAFgAdgBEAEgAaQBqADkAcgANAAoAcgA5AG0A
SAB3ADEANABtADgATwBhAHoAcQBtAGcAKwBJAHYARABtAHYALwBIAHIANABXAGEAUAByADIA
ZwBhADcAcABGADkAUABwACsAcgA2AEoAcgBlAGsAYQBoADQAcQB0ADkAUQAwAHIAVgA5AEsA
MQBDADMAdQBMAEgAVQB0AE8AdgByAGUAQwA4AHMADQAKAGIAeQBDAGEAMgB1AFkAWQBwAG8A
bgBSAGYASAAvAGcAVgAvAHcAUwBqAC8AWQBIAC8AWgBxACsASwBuAGgAYgA0ADEALwBCAFgA
NABGAFAANABOACsASgBuAGcAdgArADIALwA4AEEAaABHAHYARQBoACsASwBIAHgAagA4AFIA
RABUAGYAKwBFAGoAOABPAA0ACgBhAHYANABUADEAbgBPAGoAZQBLAC8AaQBEAHIAbQBnAFgA
bgAyAHoAdwAvAHIAMgBxADIASAArAG4ANgBYAGQAZgBaAC8AdABYADIAcQAxADgAaQA5AGcA
dAByAGkASABqAC8AaQBCAC8AdwBBAEUAYQB2ADgAQQBnAG0ALwA4AFUAUABIAG4AagBiADQA
bQANAAoAZQBPAGYAMgBkAEoATgBjADgAYgBmAEUAVAB4AGQANABrADgAZABlAE0ATgBhAEgA
eABlACsATwB1AG0ARABWAC8ARgBQAGkANwBXAGIAMwBYAC8ARQBHAHEARABUAGQASQArAEoA
ZABoAHAATwBuAGoAVQBOAFcAMQBDADcAdQB4AFoAYQBYAFkAMgBXAG4ADQAKAFcAbgBuAGUA
UgBaAFcAbAB0AGIAUgB4AFEAcAAyAE8AcgA0AGgALwBVAEkAUwBXAEMANABNAC8AdABUADYA
NQBWAFYAUwBtADgAMAB6AHoANgBnAHMAQgA3AEcAaQA2AE0ANABWAGwAawA3AHgARAB4AGoA
eABEAHIAeABxADAAcABVAEYAUgBqAFIAVgBHAA0ACgBjAEsAMABwAHkAbgBDAFAAZQA2ADMA
aQB0AC8AWgBkAE8AVQBjAHUAOABQAGYANwBhACsAdgAxAGwAVgBwAFAATwB1AEoARgBsAGEA
eQB0AFkAZQBnADgAUABVAHAANABoAFoAQwA4AFgATABIAHkAeABiAHgATQBhADEARwBXAEcA
agBoADQANABlAE4AQwANAAoAYwBLADgANgBrADYAbABPAEgAdQAvAC8AQQBBADMAZgArAHcA
dgAvAEEATgBIAHEALwBzAGwALwArAEoARgAvAEMARAAvADUAcwBLAFAAKwBHADcALwAyAEYA
LwA4AEEAbwA5AFgAOQBrAHYAOABBADgAUwBMACsARQBIAC8AegBZAFYAOAB0AGYAOABPAE0A
DQAKAGYAKwBDAFcAMwAvAFIAcwBFAHYAOABBADQAZQB2ADkAbwBYAC8ANQA2ADEASAAvAEEA
QQA0AHgALwB3AEMAQwBXADMALwBSAHMARQB2AC8AQQBJAGUAdgA5AG8AWAAvAEEATwBlAHQA
WABIADcAYgB4AFMALwA2AEYAMwBBAEgALwBoADUANABpAC8AOABBAA0ACgBuAEUAYwBIADEA
agB4AHEALwB3AEMAaABWADQAWABmACsASgBCAHgAWgAvADgAQQBRAHkAZgBlAFAAdwBxAC8A
YQBXAC8AWgB1ACsATQBuAGkARwA4ADgATQBmAEIANwA5AG8AWAA0AEgAZgBGAG4AeABOAFkA
YQBOAGMAYQA5AGYAZQBIAFAAaABwADgAVgANAAoALwBBAG4AagByAFgAcgBMAFEAcgBXACsA
MAA3AFQANwBuAFcANwB2AFMAUABDACsAdgBhAHAAcQBGAHQAcABGAHQAcQBHAHEAYQBaAFkA
egA2AGoATgBiAHAAWgB3ADMAbQBwAFcARgB0AEoATQBzADEANQBiAHAASgA1AGoALwBBAE0A
TgAxAC8AcwBKAC8ADQAKADkASABwAC8AcwBsAC8AKwBKAEYAZgBDAEQALwA1AHMAcQB4AHYA
MgBaAGYAOABBAGcAbQA5ACsAeABqACsAeAA3ADQAOAAxAGIANABtAGYAcwA2AC8AQgB4AC8A
aAA1ADQAMgAxAHoAdwBqAGYAKwBCAGQAVQAxAHAAdgBpAEgAOABVAC8ARgBvAHUAdgBDAA0A
CgAyAHAANgB6AG8ARwB2ADMAdQBsAC8AMgBiADQANAA4AGIAZQBKAE4ASgBnAE0AKwByAGUA
RwBOAEUAdQAvAHQAdAB2AFkAeABhAGoASAA5AGkATQBFAFYAMwBIAGIAWABOADMARABQADgA
NwBmADgATwBMAC8AKwBDAFcAMwAvAEEARQBiAEYASgAvADQAZQANAAoAcgA5AG8AVAAvAHcA
QwBlADEAWABaAFYAcQArAEkAYQB3AGUARABkAEQAQgBjAEcAUABNAEgAVQB4AFgAMQArAEYA
WABOAE0AOABqAGcANABVAGsANgBQADEARgA0AE8AcgBEAEoANQAxADYAdABTAGEAZQBJACsA
dABSAHIAVQBhAE0AYQBiAGoAUgBWAEcADQAKAFYAVgBTAG0ANABkADkAZQB0ADQAcgBMAEwA
OABCAEwARABaAGQANABlAHkAegBWADEAYwBhAHMAegBwADEAOAA2ADQAawBoAGwAOQBPAGcA
bgBoAC8ANwBPAGUAQQByAFUAOABoAG4AaQBhADEAVwBvAG4AaQAvAHIAcwBjAFIAaAA2AEUA
SwBUAGoAaAAxAA0ACgBRAGwAVwBVADYAagBwAC8AVQBYAC8ARABkAGYANwBDAGYALwBSADYA
ZgA3AEoAZgAvAGkAUgBYAHcAZwAvACsAYgBLAGoALwBBAEkAYgByAC8AWQBUAC8AQQBPAGoA
MAAvAHcAQgBrAHYALwB4AEkAcgA0AFEAZgAvAE4AbABYAHkANwAvAHcANAB2ADgAQQANAAoA
KwBDAFcAMwAvAFIAcwBVAG4ALwBoADYAdgAyAGgAUAAvAG4AdABVAGYAOABPAEwALwB3AEQA
ZwBsAHQALwAwAGIARgBKAC8ANABlAHIAOQBvAFQALwA1ADcAVgBjAGYAdAB2AEYATAAvAG8A
WABjAEEAZgA4AEEAaAA1ADQAaQAvAHcARABuAEUAYwBIADEADQAKAGoAeABxAC8ANgBGAFgA
aABkAC8ANABrAEgARgBuAC8AQQBOAEQASgA5AHkAKwBFAC8AdwBCAHAAVAA5AG0AegA0AGcA
ZQBFAHYAaQBUADQAbwArAEgAbgA3AFEAZgB3AFMAOABlACsARwBmAGgAcgA0AGMAbQAxAC8A
dwBDAEoASABpAEgAdwBQADgAVQB2AA0ACgBBAC8AaQB6AFIALwBBAEcAaABIAFQATgBjADEA
RgBkAFoAOABaADYAagBvAEcAdgBhAGgAYQBlAEcAdABNAGYAVAA5AEIAMQAyACsAaQB2AGQA
WgBtAHMAYgBhAFMAMQAwAFgAVgBaADAAbABhAEwAVAA3AHQANABmAG4AUAAvAEEASQBiADMA
LwBZAFcALwANAAoANgBQAEsALwBaAHEALwA4AFAAVAA4AE8AdgAvAG0AbQByAG8AdgBoAGIA
LwB3AFQAWgAvAFkANQArAEEAZgB3AHcALwBhAEIAKwBGADMAdwBZACsARgBOAHoANABDADgA
SgAvAHQASgArAEEANwBuAHcARAA4AFcANwBXADMAKwBJAEgAeABJADgAUQAzAFAADQAKAGkA
TAB3ADgAUABEADMAagBMAHcANwBiAFcAOQB0AGYAZQBOAFAARgAzAGkAYQA0ADAASwBlADAA
MAAzAHgAMwA0AG4AagBpAHUAOQBEAGIAVAA1AG4AawAxAEIAWgByAGwAcgBoADcASwB4AE4A
dAA4AEkAZgA4AE8ARABmACsAQwBlAHYALwBBAEUASQBYAA0ACgBqAGoALwB3ADYAdgBqAEQA
LwB3AEMAVABhADcASwA5AFgAeABEAFcARgB3AEwAdwB1AEIANABNAGwAagBIAFQAcgAvADIA
bABHAHYAbQBtAGUAUQB3AHQATwBxAHMAUgBVAFcARwBXAEIAcQBVADgAbgBuAFYAcgBVADUA
WQBUADIAVQBxADgAcwBSAFQAbwANAAoAeQBoAGkASABVAGgAVABqAE8AbgBHAE4AUwBYAGYA
aQBhADMAaQBzAHMASABsAHIAdwBlAFgAZQBIAHMAOAB3AGwAUwB4AEwAegBpAEcASgB6AHIA
aQBTAG4AZwA2AFYAZABZAHUAcQBzAEcAcwB0AHEAMABzAGcAcQBWADYAOQBLAFcAQgBWAEcA
ZQBKAGwADQAKAGkAcQBPAEgAbgBEAEYAdQByAFQAcABSAHEAVQBZAHcAcQB5ACsAegBmACsA
RwA5AC8AdwBCAGgAYgAvAG8AOAByADkAbQByAC8AdwBBAFAAVAA4AE8AdgAvAG0AbQBvAC8A
dwBDAEcAOQAvADIARgB2ACsAagB5AHYAMgBhAHYALwBEADAALwBEAHIALwA1AA0ACgBwAHEA
KwBNAHYAKwBIAEIAdgAvAEIAUABYAC8AbwBRAHYASABIAC8AQQBJAGQAWAB4AGgALwA4AG0A
MABmADgATwBEAGYAKwBDAGUAdgAvAEEARQBJAFgAagBqAC8AdwA2AHYAagBEAC8AdwBDAFQA
YQA0AC8AYgBlAEsAWAAvAEEARQBMAHUAQQBQADgAQQANAAoAdwA4ADgAUgBmAC8ATwBJADQA
UAByAEgAagBWAC8AMABLAHYAQwA3AC8AdwBBAFMARABpAHoALwBBAE8AaABrAC8AWAByADQA
RgAvAEYAMwA0AFUAZgBHAGYAdwBsAHEAUABpAGoANABPAC8ARQB6AHcAUAA4AEEARgBUAHcA
egBZAGUASQA3AHYAUQBMADcADQAKAHgARAA0AEIAOABUADYATAA0AHMAMABlAHoAMQAyADEA
MAB6AFMATgBSAHUAdABHAHUAZABSADAASwArADEAQwAwAGgAMQBPADMAMAAvAFYAZABNAHYA
cAByAEsAUwBaAGIAbQBPADEAMQBHAHoAbgBlAEoAWQByAG0ARgAzADkAbwByADUASwAvAFkA
MQAvAA0ACgBaAEUAKwBEAGYANwBGAC8AdwB3ADEAMwA0AFgAZgBCAEQAUwBOAFYAMABYAHcA
bgByADMAagB6AFYAUABIADIAbwBXAHUAcgArAEkATgBTADgAUgAzAE0AbgBpAEgAVgBQAEQA
MwBoAGYAdwA3AGQAMwBDAFgAMgBxAFMAeQAzAEUAVQBEADYAYgA0AFYAMAANAAoAbQBOAGIA
UgBHAEUATQBjAGsAVQBzAHkAcQBIAG4AawBKACsAdABhACsAegB5ADkANAArAFcARAB3ADcA
egBTAEcARABwADUAZwA2AGEAKwB0AHcAeQArAHIAVwByAFkATwBOAFcANwB1AHMAUABWAHgA
RgBHAGgAWABuAFQAdABhADAAcQBsAEcAbgBLADkADQAKADAANAAyAFMAYgAvAFEAcwByAGUA
YQBTAHkALwBDAFMAegBxAG4AZwBLAFcAYQB1AGsAbgBqAHEAZQBWADEAcwBSAGkATQB2AGgA
WAB1ADcAcgBDAFYAcwBYAFEAdwAyAEoAcQBVAHIAYwB0AHAAVgBzAFAAUwBuAGUANgBjAGIA
SgBOAGwARgBSAHQAMQBQAA0ACgBBAC8ATgBmAFQAMwBHAGEAVAA4AEIAKwBhAGYANABWADIA
SABlAFMAMABWAEYAKwBBAC8ATgBQADgASwBWAGUAbwA0AEgANQByADYAZQB3AHoAUQBBAEYA
eQBDAFIAeAB3AFQANgAvADQAMABtADgAKwBnAC8AWAAvAEcAawBMAGcARQBqAGEATwBDAGYA
NAANAAoAVAA2ADAAbQA4AGYAMwBSAC8AdwBCADgARwBnAEIAMgA4ACsAZwAvAFgALwBHAG4A
SwB4AEoAdwBjAGQAUAA4AEsAagAzAGoAKwA2AFAAKwArAEQAVAAwAGIASgBJAHcAQgB4AC8A
ZABJADcAagAxAG8AQQBYAEsAKwBwAC8ATgBxAE0AcgA2AG4AOAAyAHEADQAKAEQAUAA4AEEA
dABMAC8AbgAvAGcAVgBHAGYAOQBwAGYAOAAvADgAQQBBAHEAQQBKADgAcgA2AG4AOAAyAHAA
YwBqAEQAYgBTAFQAZwBIAHEAVAA2AEgASABYACsAbABWADgALwA3AFMALwB3AEMAZgArAEIA
VgBJAGgAeQBIADUAQgA0ADcAZgBRACsANQBvAA0ACgBBAGIAdQBmAC8ATABIAC8AQQBBAG8A
MwBQAC8AbABqAC8AaABSAFIAUQBBAGIAbgAvAHcAQQBzAGYAOABLAGwAUQBrAHEAUwBlAFQA
bgAxAHoANgBlAHUASwBpAHAANABPAEUAWQA4ADkAZQB3AEIAUABiADEAQgBIADYARwBnAEMA
VABKADkARAArAG4AKwANAAoATgBHAFQANgBIADkAUAA4AGEAZwAzAEQALwBhAC8ANwA1AFgA
LwA0ADMAUgB1AEgAKwAxAC8AMwB5AHYAOABBADgAYgBvAEEAbgB5AGYAUQAvAHAALwBqAFQA
WABZAHEAbwBJAHcATwBjAGMAawBEADEAKwBvAHEATABjAFAAOQByAC8AdgBsAGYALwBqAGQA
DQAKAEUAbgBNAGEANAAvAHYAZAA4AEQAKwA5ADcASwBQADAAbwBBAFAATQBiADEAWAA4AHgA
LwA4AEEARQAwAGUAWQAzAHEAdgA1AGoALwA0AG0AbwBNAEgAMgAvAE0AZgA0ADAAWQBQAHQA
KwBZAC8AeABvAEEAbgA4AHgAdgBWAGYAegBIAC8AeABOAFEAWABkAA0ACgB2AEgAYwBpAEUA
eQBaACsAVQBNAFIAaABpAFAAdgBCAE0AOQBHAFgAUABRAGUAdgA0AFUAWQBQAHQAKwBZAC8A
eABxAFMAYgB6AE4AcwBYAGwAawBEADUAVABuAEkAWQA5AGwAeAA5ADEAaAA3ACsAdgB0AFEA
QgBuAGYAMgBkAGIALwA3AFgALwBmAFoALwANAAoAKwBPADAAZgAyAGQAYgAvAEEATwAxAC8A
MwAyAGYALwBBAEkANwBWAHIARgB4AC8AZQBYAC8AdgBsAC8AOABBADQAdQBqAEYAeAAvAGUA
WAAvAHYAbAAvAC8AaQA2AEEASwB2ADgAQQBaADEAdgAvAEEATABYAC8AQQBIADIAZgAvAGoA
dABiAGwAWgB1AEwADQAKAGoAKwA4AHYALwBmAEwALwBBAFAAeABkAGEATwBjAGUAdgA1AEUA
LwB5AEYAQQBDADAAVQBtAFIANwAvAGsAZgA4AEsATQBqADMALwBJAC8ANABVAEEATABSAFMA
WgBIAHYAKwBSAC8AdwBwAGEAQQBDAGkAaQBpAGcAQQBxAEIAbQB3AFQAOAAzAGMAOQAvAA0A
CgBmADYAMQBQAFYAWgB0AHUANQB1AGUANQAvAGkAUAByADkAYQBBAEYAMwAvADcAWAAvAGoA
MwAvAEEATgBlAGoAZgAvAHQAZgArAFAAZgAvAEEARgA2AGIAOAB2ADgAQQBlAC8AOABBAEgA
agAvAGoAUgA4AHYAOQA3AC8AeAA0AC8AdwBDAE4AQQBFAHEATgANAAoAawBuADUAcwA4AGUA
dQBlADQAbwAzAG4AMABIADYALwA0ADAAawBlAE4AeAB3AGMAOABlAHAAUABjAGUANQBwAG0A
RAA2AG4AOQBQADgAQQBDAGcAQwBUAGUAZgBRAGYAcgAvAGoAUgB2AFAAbwBQADEALwB4AHEA
UABCADkAVAArAG4AKwBGAEcARAA2AG4ADQAKADkAUAA4AEEAQwBnAEIAbAAzAEsAeQAyAGQA
NQBJAG8AQgBhAE8AMgBuAGQAUgB0ADMAWgBaAFkAbgBZAEEAcgAvAEYAawBnAEQAYgAzADYA
ZAA2ADQASAArADEANwAzAC8AbgBnAHYALwBnAEMASwA3ACsAWABJAHQAcgBrADUAeQBmAEkA
awB4AGsAQQA4AA0ACgArAFcALwBiAEgAUAAwADUAegAwAHIAbABOADgAbgA5ADEAZgA4AEEA
dwBIAFgALwBBAE8ASgBvAEEAeQAvADcAWAB2AGYAKwBlAEMALwArAEEASQBvAC8AdABlADkA
LwA1ADQATAAvAEEATwBBAEkAcgBVADMAeQBmADMAVgAvADgAQgAxAC8AKwBKAG8AMwANAAoA
eQBmADMAVgAvAHcARABBAGQAZgA4AEEANABtAGcARABhADAAQwA1AGwAdQByAE8AVwBTAFYA
QQBqAEMANQBkAEEAQgBGADUAUAB5AGkASwBGAGcAZAB2AGYAbABpAE4AMwBmAEcATwAxAGIA
bABaAGUAawBFAG0AMgBjAHMAQQBEADUANwBkAEUAQwBjAGUADQAKAFgARgAyAEEARwBmAHIA
KwBIAGEAdABTAGcAQgBoAEIAeQBjAGIAdgB3AFkARAA5AE0AVQBtAEcAOQBHAC8ANwA3AEgA
KwBGAFMAVgB6ACsAcwArAEwAUABDAHYAaAB6AFUAZgBDAGUAagArAEkAZgBFADMAaAAvAFEA
dABYADgAZQArAEkATABuAHcAbgA0AA0ACgBGADAAdgBXAGQAWgAwADcAUwA5AFIAOABhAGUA
SwByAFAAdwByADQAbQA4AGQAWABuAGgAbgB3AG4AWQAzADEAegBCAGMAKwBJAC8ARQBGAHIA
NABKADgARgArAE0AZgBHAE4AegBvADIAagB4AFgAbQBvAHcAZQBGAGYAQwBmAGkAYgB4AEQA
TABiAEwAcAANAAoARwBnADYAcABlAFcAbwBCAHUAWQBiADAAYgAvAHYAcwBmADQAVQBvAEIA
eQBNADcAdgB4AFkASAA5AE0AVQArAGkAZwBDAG0AOABPAFcAWQA3AEcATwBXAEoAegBuAHIA
awBuAG4AcABUAGYASgAvADYAWgB0AC8AMwAxAC8AOQBhAHIAMQBjAC8AdwBDAEwADQAKAFAA
RgBuAGgAWAB3AEYANABWADgAVABlAE8AdgBIAFgAaQBiAHcALwA0AEwAOABFACsAQwAvAEQA
KwBzACsATABQAEcAUABqAEgAeABaAHIATwBuAGUASABQAEMAdgBoAFAAdwByADQAYwAwADYA
NQAxAGoAeABEADQAbQA4AFQAZQBJAGQAWQB1AGIAUABTAA0ACgBOAEIAOABQADYARgBwAEYA
bgBlAGEAcAByAE8AcwA2AHAAZQBXAHUAbgBhAFgAcAAxAHIAYwAzADEAOQBjAHcAVwAwAEUA
cwBxAGcARwBsADUAUAA4AEEAMAB6AGIALwBBAEwANgAvACsAdABVAHMATQBlAHgAaQBkAHAA
WAA1AFMATQBrADUANwBqAGoAOQANAAoASwBzADAAVQBBAFYATgB4AC8AdQBIADkAZgA4AEsA
TgB4AC8AdQBIADkAZgA4AEEAQwByAGQAZQBBAGYASABUADkAcgBIADkAbABqADkAbAAvAHcA
RAA0AFIAYgAvAGgAcABmADgAQQBhAFcALwBaAC8AdwBEADIAZAAvADgAQQBoAE8AUAA3AGIA
LwA0AFEADQAKAHIALwBoAGUAbgB4AGsAKwBIAFgAdwBrAC8AdwBDAEUAdwAvADQAUgBuACsA
eQBQACsARQBrAC8ANABSAGIALwBBAEkAVAAvAEEATQBSACsASAAvADgAQQBoAEkAUAArAEUA
ZgA4AEEAKwBFAGcAMABIACsAMgAvADcASgArADEALwB3AEIAbABmADIAMwBwAA0ACgBIADIA
LwA3AFAALwBhAFYAbgA1AHcAQgA3AHAAdQBQADkAdwAvAHIALwBoAFUAaQBFAGsAUAB3AFYA
TwBPAEQAKwBCADkAaAAwAHEAZQBqAHIAUQBCAFcAKwBmADgAQQB2AG4AOAB2AC8AcgAwAGYA
UAAvAGYAUAA1AGYAOABBADEANgBuADIATAA2AGYAcQANAAoAZgA4AGEAOABBADgAZgAvAEEA
TABWADMANwBLAC8AdwBvACsASwBmAGcAcgA0AEYALwBGAEwAOQBwAFgAOQBuAC8AdwBDAEcA
dgB4AHQAKwBKAFgALwBDAE8AZgA4AEEAQwB1AHYAZwA3ADQALwArAE0AdgB3ADcAOABIAGYA
RgBQAHgAOQAvAHcAbQBQAGkADQAKAE8AOQA4AEgAKwBFAGYAKwBFAEsAKwBIAHYAaQBMAHgA
SgBwADMAaQAzAHgAVgAvAHcAbABYAGkAMwBUAHQAUQA4AEwAZQBIAFAANwBDADAAaQAvADgA
QQA3AGMAOABSADIARgA3AG8AbQBtAGYAYQB0AFQAdABaADcAVgBBAEQAMwBqADUALwA3ADUA
LwBMAA0ACgAvAHcAQwB2AFQAcwBrAFIATQBTAFMAVABrAGMAOQBPADYALwBXAHAAZABpACsA
bgA2AG4ALwBHAGcAbwBDAHAAWABrAEEAKwBuAFgAZwBnADkAOAArAGwAQQBGAFQAZQBmAGYA
OABBAE0AZgA4AEEAeABOAEcAOAArAC8ANQBqAC8AdwBDAEoAcQBmAHkARQANAAoAOQBXAC8A
TQBmADQAVgB6ACsAcwArAEoAdgBDAGYAaAB6AFUAZgBDAGUAagArAEkAZgBFACsAZwA2AEYA
cQAvAGoAMwB4AEIAYwArAEUALwBBAHUAbAA2AHoAcgBXAG0ANgBYAHEAUABqAFQAeABWAFoA
KwBGAGYARQAzAGoAcQA4ADgATQArAEUANwBHACsADQAKAHUASQBMAG4AeABIADQAZwB0AGYA
QgBQAGcAdgB4AGoANAB4AHUAZABHADAAZQBLADgAMQBHAEQAdwByADQAVAA4AFQAZQBJAFoA
YgBaAGQASQAwAEgAVgBMAHkAMQBBAE4AbgBlAGYAZgA4AHgALwA4AFQAVAAzADMATgBDAG0A
MwByAHUAKwB2AEgAegBlAA0ACgBnAC8AcABVAG4AawBKADYAdAArAFkALwB3AHAAKwB6AEMA
aABRAGMAWQBPAGMAawBaADkAZgBRAGoAMQBvAEEAbwBiAFoAZgA4AGoALwA3AEcAagBiAEwA
LwBrAGYALwBBAEcATgBYAGYATABQADkANABmADgAQQBmAEoALwArAEsAcgA1AEEAKwBGAHYA
LwANAAoAQQBBAFUARgAvAFkARwArAE8AUABqAHYAUQB2AGgAYgA4AEYAUAAyADQALwAyAFAA
LwBqAEIAOABUAGYARgBIADkAcAAvADgASQB6ADgATwB2AGgAYgArADAAcAA4AEcAUABpAEIA
NAA3ADgAUgBmADIASgBvACsAbwBlAEkAdABaAC8AcwBMAHcAagA0AFQADQAKADgAYgA2AHYA
NABnADEAZgArAHkAUABEACsAawBhAHIAcgB1AHAALwAyAGYAcAA5AHgAOQBnADAAZgBUAE4A
UQAxAE8ANgA4AHEAeQBzAHIAbQBlAEkAQQArAHMAdABzAHYAKwBSAC8AOQBqAFYANQBWAHkA
aQBaAHoAawBLAE0ANAA5AGMARABQAGEAawA4AA0ACgBzAC8AMwBoAC8AdwBCADgAbgAvADQA
cQBwAEEATQBBAEQAMABBAEYAQQBEAGQAZwA5AFQAKwBuACsARgBHAHcAZQBwAC8AVAAvAEMA
bgAxADQALwA4AEEARABqADkAbwBYADQAQgBmAEcAUAB4AFYAOABUAHYAQQB2AHcAaQArAE8A
UAB3AGYAKwBLAG4AagANAAoAYgA0AEoAKwBJAEYAOABKAC8ARwBiAHcAZAA4AE8AUABpAFgA
NABMADgAYwBlAEsAdgBoAEgANABxAGYAVQBmAEUARwBqAHAANABaACsASgAzAGgANwB3AHgA
cgBXAHEAYQB2ADQAQwA4AFEATgBxAC8AaABQAHgAVgBwAGEANgBOADQAcQBzADkASgAxAEYA
DQAKAHQAUgA4AE4AZQBJAEwARQBXAHgAdQBkAEcAMQBHAEsAMgBBAFAAWABkAGcAOQBUACsA
bgArAEYATwBJAHoANgBmAGkATQAvADEARgBMAFIAUQBBADMAYgAvAHUALwA5ADgALwA4AEEA
MQA2AE4AdgArADcALwAzAHoALwA4AEEAWAByAGcAZgBpAGwAOABXAA0ACgBQAGgAWgA4AEQA
dgBBAG0AdQAvAEYATAA0ADEALwBFAHYANABmAC8AQQBBAGYAKwBHAFgAaABmACsAegBQACsA
RQBtACsASQB2AHgAUwA4AFoAZQBIAFAAaAAvADQARQA4AE8ALwAyADMAcgBHAG4AKwBIAGQA
RwAvAHQAMwB4AGQANABzADEATABTAFAARAANAAoAKwBrAGYAMgB2ADQAZwAxAGYAUwB0AEMA
MAB6ACsAMABOAFEAdAAvAHQAKwBzAGEAbgBwACsAbQBXAHYAbQAzAHQANwBiAFEAUwA4AEIA
OABDAC8AMgBzAGYAMgBXAFAAMgBvAFAAKwBFAHAALwA0AFoAbwAvAGEAVwAvAFoALwAvAGEA
SQAvADQAUQBmACsADQAKAHgAUAA4AEEAaABOAGYAKwBGAEYALwBHAFQANABkAGYARgB2ADgA
QQA0AFEALwAvAEEASQBTAGIAKwAxAC8AKwBFAGIALwA0AFMAbgAvAGgAQQBQAEUAZgBpAEQA
LwBoAEgALwA4AEEAaABJAFAAKwBFAGYAMQA3ACsAeABQADcAVwArAHkAZgAyAHIALwBZAA0A
CgBtAHIALwBZAFAAdABIADkAbQAzAG4AawBnAEgAdgB1ADMALwBkAC8ANwA1AC8AKwB2AFQA
cQBLAEsAQQBDAGkAdgBQADgAQQA0AHAAZgBGAGoANABXAGYAQQA3AHcASgByAHYAeABTACsA
TgBmAHgATAArAEgALwBBAE0ASAAvAEEASQBaAGUARgAvADcATQANAAoALwB3AEMARQBtACsA
SQB2AHgAUwA4AFoAZQBIAFAAaAAvAHcAQwBCAFAARAB2ADkAdAA2AHgAcAAvAGgAMwBSAHYA
NwBkADgAWABlAEwATgBTADAAagB3AC8AcABIADkAcgArAEkATgBYADAAcgBRAHQATQAvAHQA
RABVAEwAZgA3AGYAcgBHAHAANgBmAHAADQAKAGwAcgA1AHQANwBlADIAMABFAHAAOABMAGYA
aQB4ADgATABQAGoAagA0AEUAMABMADQAcABmAEIAVAA0AGwALwBEAC8ANAB3AGYARABMAHgA
UgAvAGEAZgAvAEMATQAvAEUAWAA0AFcAKwBNAHYARABuAHgAQQA4AEMAZQBJAHYANwBFADEA
agBVAFAARAB1AA0ACgBzAC8AMgBGADQAdQA4AEoANgBsAHEALwBoAC8AVgAvADcASQA4AFEA
YQBSAHEAdQBoAGEAbgAvAEEARwBmAHEARgB4ADkAZwAxAGoAVABOAFEAMAB5ADYAOABxADkA
cwByAG0AQwBJAEEAOQBBAHEARQBnADUAUABCADYAbgBzAGYAVwBwAHEAWQBVAEIASgANAAoA
UABQAFAAMAAvAHcAQQBLAEEASQA4AEgAMABQADUARwBqAEIAOQBEACsAUgByAHkAUAA0ADEA
LwB0AEEALwBBAEgAOQBtAHYAdwByAHAALwBqAHIAOQBvAHoANAA0AC8AQwBEADQAQQArAEMA
ZABXADgAUQBXAHYAaABQAFMALwBHAFAAeAByACsASgBuAGcADQAKAHYANABWACsARgBkAFMA
OABWAFgAMgBuAGEAcgByAEYAagA0AFoAMAAvAHcAQQBRACsATwB0AGEAMABIAFMATAB6AHgA
QgBlAGEAUgBvAFcAdQBhAHAAYQA2AE4AYgAzAGsAbQBvADMARwBuAGEATgBxAHQAOQBEAGIA
UABiAGEAZABlAFMAdwArAGcAZQBFAA0ACgAvAEYAUABoAFQAeAA3ADQAVgA4AE0AKwBPAHYA
QQB2AGkAYgBRAFAARwBuAGcAbgB4AHAANABmADAAYgB4AFoANABPADgAWQArAEUAOQBaADAA
MwB4AEgANABWADgAVwBlAEYAZgBFAGUAbgBXADIAcwBlAEgAdgBFADMAaABuAHgARABvADkA
eABlAGEAUgANAAoAcgAzAGgALwBYAGQASQB2AEwAUABWAE4ARwAxAG4AUwA3AHkANgAwADcA
VgBOAE8AdQByAGEAKwBzAGIAbQBlADIAbgBpAGwAWQBBADMAMABCAEIATwBRAFIAeAA2AGUA
NABvADIAdAAvAHMALwBrAFAALwBpAGEAYwBGAEEATwBSAG0AagBhAFAAOABoAGYADQAKAC8A
aQBhAEEARwA3AFcALwAyAGYAeQBIAC8AdwBBAFQAUgB0AGIALwBBAEcAZgB5AEgALwB4AE4A
YwBEAHEAZgB4AFcAKwBGAGUAaQBhAFAAOABVAHYARQBXAHMALwBFAHYANABmADYAUgA0AGYA
KwBCADMAOQBvAGYAOABMAHIAMQAzAFUALwBHAFAAaAB1AA0ACgB3ADAAZgA0AFAALwAyAFIA
NABFADAATAA0AHAAYQByAC8AdwBBAEwAUwAxAE8ANgAxAEMASwB5ACsASAAvADkAbQBmAEQA
TAB4AFIANABaACsASQB1AG8AZgA4AEoAWgBQAHAASAAyAEwAdwBKADQAaQAwAEwAeABkAGMA
KwBWADQAZgAxAGYAVAA5AFEAdQANAAoATwBmADgAQQBnAHAAKwAwAEgAOABBAGYAMgBsAFAA
QwB1AG8AZQBPAHYAMgBjAC8AagBqADgASAAvAGoAOQA0AEoAMABuAHgAQgBkAGUARQA5AFUA
OABZAC8AQgBUADQAbABlAEMAZgBpAHAANABWADAAMwB4AFYAWQA2AGQAcABXAHMAWAAzAGgA
bgBVAFAADQAKAEUAUABnAFgAVwBkAGUAMABpAHoAOABRAFcAZQBrAGEANwBvAGUAcQBYAFcA
agBYAEYANQBIAHEATgB2AHAAMgBzADYAVgBmAFQAVwB5AFcAMgBvADIAYwBzAHcAQgA2AHgA
YwBoAGgAYQBYAFgAQwBrAC8AWgA1AHMARABBAHcAVAA1AGIAOABFAGMAWgBCAA0ACgA5AEQA
WABFAC8AdgB2ACsAZQBVAFAALwBBAEgANwBYAC8AdwBDAEsAcgB1ADUASQBrAGwAaQBsAGgA
ZgBPAHkAVwBOADQAMwB4AGcASABhADYAbABXAHgAeABqAE8AQwBjAFoAQgArAGwAWQAvAC8A
QQBBAGoAdQBuAGYAMwBaAGYAKwArADAALwB3AEQAagANAAoAZABBAEgATwBmAHYAdgArAGUA
VQBQAC8AQQBIADcAWAAvAHcAQwBLAG8ALwBmAGYAOAA4AG8AZgArAC8AYQAvAC8ARgBVAC8A
dwB6AGQAZQBCAFAARwBtAG4AWABPAHMAZQBEAHYARQBtAGkAZQBMAE4ASQBzAC8ARQBIAGkA
egB3AG4AZQBhAHAANABaADEADQAKAHoAUwA5AGUAMAA2ADEAOABWAGUAQQB2AEYAVwBzACsA
QgBmAEgAWABoAG0ANQB2AHQATABsAHUAcgBhAEQAeABCADQATAA4AGIAZQBIAFAARQBQAGcA
NwB4AFoAbwAwAHMAcQA2AGoANABjADgAVgBhAEYAcgBQAGgANwBXAEwAYQB6ADEAZgBTADcA
NgB6AA0ACgBnAFAAQwBkADEANABFADgAZQArAEYAZgBEAFAAagByAHcATAA0AGsAMABUAHgA
cAA0AEoAOABhAGUASAA5AEcAOABXAGUARAB2AEcAUABoAFAAWABOAEwAOABSACsARgBmAEYA
bgBoAFgAeABIAHAAMQB0AHIASABoADcAeABOADQAWgA4AFEANgBQAEwAZQANAAoAYQBSAHIA
MwBoAC8AWABkAEkAdgBMAFAAVgBOAEcAMQBuAFMANwB5ADYAMAA3AFYATgBPAHUAcgBhACsA
cwBiAG0AZQAyAG4AaQBsAFkAQQA2AFgAUgBOADMAMgBTAFQAYwBxAHEAZgB0AEQAOABJAEEA
bwB4ADUAYwBYAE8AQQBUAHoAMQA1ACsAbABiAEYADQAKAFYATABPAHkAZwBzAFkAbQBoAGcA
RABCAEcAawBNAGgAMwBFAEUANwBpAHEAcQBlAGcAVQBZAHcAaQA5AHYAWABtAHIAZABBAEIA
WAB5AEIAKwAwAHQAOABMAGYASABmAHgAQQArAE4ASAAvAEIAUABiAHgAWgA0AFIAMABMACsA
MQAvAEQALwBBAE0ARAB2AA0ACgAyAHYAOABBAHgAcgA4AFUAdgBpAGwAcQBIADkAcAA2AFAA
WQBmADgASQB2ADQARQAxAGYAOABBAFkARgAvAGIAaAArAEMAbQBuADYANwA5AGwAMQBQAFUA
TABLADkAMQB2ADcAUgA4AFQAZgBqAEIAOABPAHYARABQADkAbQBlAEgAYgBiAFYAOQBZAGkA
LwANAAoANABTAEwAKwAyAFoAOQBQAGkAOABQADYAUgByAHUAcQA2AFoAOQBmADAAVQBBAEYA
RgBGAEYAQQBCAFgAdwBCAC8AdwBBAEYAUwBQADIAVgBkAEgALwBiAEkALwBZAEYALwBhAHMA
KwBDAG4ALwBDAGwALwBoAC8AOABjAGYAaQBiAHEALwA3AFAALwB4AHoADQAKAG4ALwBaADAA
OABNACsAUAA5AEEAOABDAGEAdgA4AEEAMgBGACsAMABkAGYAOABBAHcAWAArAEkAUABoAFAA
NABSAGUATAB2AEIAVwBzAC8ARQBRAFIAZQBIAC8AaAAvADgAUQBOAE0AOABRAGUASwBQADcA
UAA4AE8AZgBFAFgAKwAxAGYARAB0ADEANABVAA0ACgAvAHQAZQA5AHUAdgA4AEEAaABJAHQA
SQBzAHAAYgA2ADUASAAzAC8AQQBFAFUAQQBGAEYARgBGAEEAQgBYAHoAQgA4AGEANwBYADQA
eQA2AFAANABxADAAKwArAC8AWgBqACsAQwBuAHcAZgAxAEQANAByAGYARQAvAHcAQQBQADIA
dgBoAEgANABoAC8AdAANAAoARwBmAEYAbgBWAFkATgBBADgASwAvAEQAUAA0AGUALwBEADcA
VQBkAFYAbQA4AEQAdwBlAEkAOQBEADgARwBhAGYAZQAvAEcAVAA5AG8AWAB4AEIANABYADgA
UwBmAEYALwB3AEEAYgBlAE8AdgBoAFYAKwB6ADkAYQBhAHAAOABKAHYAaABuAHIAKwBuAFEA
DQAKAGYARwA2AHoAOABSAGYAdABRAC8AcwA2ACsASwBmAEYAZgBoAEsANAArAEkAdgAwAC8A
UgBRAEIANAAvADgAQQBzADkAZgBCAFQAdwByACsAegBYADgAQQB2AGcAZgArAHoAbgA0AEYA
MQBEAHgAQgBxADMAZwBuADQAQQAvAEIALwB3AEMARwBuAHcAVQA4AA0ACgBIAGEAcAA0AHMA
dQB0AE8AdgB2AEYAVwBwAGUARgBmAGgAWAA0AEwAMABYAHcATAA0AGUAMQBEAHgATgBmAGEA
UABwAFcAZwA2AFIAZQBlAEkATAB6AFMATgBDAHMANwBqAFcAYgByAFMAOQBEADAAYgBUAHIA
agBVAFoATABtAGEAeAAwAHIAVAByAFoANAANAAoAcgBPAEgAMgBDAGkAaQBnAEEAcgA4ADQA
UAArAEMAaABmADcATgAvAHgAbAArAEsAMwA3AE4AWAA3AFQAWABnAFAAOQBtAG4AVAAvAGcA
LwBhAFcAMwB4ACsAKwBEAC8AQQBNAGQAOQBMAC8AYQBNACsARgBqAGYAQwA2AEMAeAArAE0A
dgA3AFcATwBvACsADQAKAEwAdgBnAGgAbwAzAHcAaQAwAFAAdwB0ADgATwBQADIAaQBaAHYA
agBCADgAUABQAGgAMwA4AEEALwBqAEIAcgAzAHcANwA4AEwAVwBmAHcAagA4AFAALwBBAEIA
MwArAE8AZgB3AGwALwBhAFoAOABLACsARABvAEkALwBoAGoAcQBXAHQAKwBBAE4AUgA4AA0A
CgBFAC8AQwAyADQAOABHAGUASwB2ADAAZgBvAG8AQQBLAEsASwBLAEEAQwB2AHcAaAA4AGYA
OABBADcATQAzAC8AQQBBAFUATAA4AFYALwB0ACsALwBzAHIALwB0AEgAZQBPAFAAZwBkACsA
egBCADgAVQBOAEQAKwBFAFAANwBiAC8AdwBBAFQAOQBaADAARAANAAoANAB2ADYAWAArADEA
cAA0ACsAMAAzAHgAQgA4AEUAZgAyAEoAZgBFADMANwBPAG4ANwBWAC8AdwBXADAATAB3AG4A
NABXAC8AWgArADgAUwAvAHMAawA2AGYAcABIAGcAYgB4AEIANABoADAAagA0AGwALwBEAHoA
eAAvADgAQQBIAGUANQA4AEcAZgBHAHIADQAKADQAdwArAE8AUAAyAGkAUAAyAG8ATgBEADgA
QQBlAEcAdgBGAHYAaQBiAHcAZAArAHkANQA0AEkAKwBFAEYAMwArAHgAMQArADcAMQBGAEEA
QgBSAFIAUgBRAEEAVgArAFkASAB3AEgALwBaAEoALwBhAEEALwBZAG0AdQB2ADIAUAAvAGgA
UAA4AEcAUAAyAA0ACgBsAFAAMgBnAFAAMgBqAC8AQQBOAG0AWAB3AGQAOQBpAC8AWgA3ADgA
ZgBmAEQAagA5AG8AVABUAC8AdwBCAGsAQwAxADAAZgA0AEYAZgBzADQAKwBBAFAAMgBjAGYA
aQBVADMAdwB2ADgAZQBlAEEALwBFAEgAdwBiAC8AWgA1AC8AWgA3ACsATABYAGkAZgANAAoA
NABnAGEATgA4AFcAdgBoADEAOABCAFAAZwA4AHIAZQBKAC8ARwBYAHgAWgB0AGQAUQA4AEMA
ZgBFAHIAeAAzAHIAZgBpAFAAdwBKAGYANgAxAGEAVwBYAHgATwArAEgAMwA2AGYAMABVAEEA
RgBGAEYARgBBAEgAegBCACsAMgA3ADQAWgArAE0AdgBqAFQADQAKADkAaQAvADkAcgB2AHcA
ZAArAHoAbgBjACsASQBMAFAAOQBvAFAAeABaACsAegBCADgAZgBmAEQAUAB3AEoAdgBQAEMA
ZgBpAHkARAB3AEYANABxAHQAZgBqAEwAcgB2AHcAcAA4AFcAYQBYADgATQBMAG4AdwB6ADQA
NgB1AHQAWgA4AE8AVwAzAGcAdgB4AA0ACgBCAEIANAAyAHUAdABEAGwAMABiAHgAWgBjAGUA
SQBkAEMAZwA4AE8AYQBpAHQAdAByAEUAMgBzADYAWABIAFoAdABmAFEAZQBQAC8AcwA5AGYA
QQBqADkAbwBEADkAbQBEADQAcAAvAEQAZgA0AFMAYQBSADgAWAAvAGkAQgA4AGUAUAAyAFIA
ZgArAEcAZgANAAoALwBIAG0AbQBYAEYAegA4AFUAUABCAGYANwBJAEgAdwA2AC8ANABaADQA
OABkAC8AQwBuAHgASAA4AEMAUABEAFAANwBPAC8AdwB0ACsARABIAGgAUAA5AGwATAA0AEQA
ZgBzAHcAMgBWAHAAOABQAC8ASABuAHcAeQA4AFUALwBIAFMAVAB4AFIAcAArAHQADQAKACsA
QQB2AGkASABvAC8AaABuAC8AaABTAC8AdwBBAE0AOQBOADgATABhADcAOABMAEkAYgB5AC8A
MABiADQAbQAvAGYAOABBAFIAUQBBAFUAVQBVAFUAQQBGAGYASQBIADcASgB2AHcAdAA4AGQA
NgBKAC8AdwB0ADcANAArAGYARwA3AFEAdgA3AEIAKwBQAA0ACgBYADcAUwAvAHgAQQB1AFAA
RgBlAHYAZQBHAGIAdgBVADkASAA4AFEAMwAzAHcAZgArAEMAZgBnADMANwBYADQAVAAvAFoA
bwAvAFoANAB0ADkAWgAwAG4AVQBQAEYARgBsAHAAbgAvAEEAQQByAC8AQQBPAEcAVQBTAGYA
RQBMADQAdgBlAEMALwBDAFgAeAANAAoARAArAEkAbgB3AGkAcwB2ADIAeQBmAGoATgArADEA
bAA4AFEAZgBnADEANABwADEARAB3AEwAOABUADcAQwA1AHUAUAByACsAaQBnAEEAbwBvAG8A
bwBBACsASQBQADIAegAvAGgASgA4AFoAZgBpAGgAcgBmADcASAArAHIALwBBAEEASABqADgA
UAA2AFQADQAKADgAUgBQAGgARgArADAALwByAFAAeABKAHMAZgBpAFgANAA1ADAAMgBEAHgA
cAA4AE0ALwBnADkAcAAxAC8AKwB5AFAAOABBAHQAVgAvAEMAYgBWAFAARwAzAHgASgArAEQA
ZABuADQAOQArAEUAbgBqAGIANAA0AGUASAA5AGUAdAB2AGkAaQBmAGgATgBvAA0ACgBmAGcA
YgA0AGIAZgBHAEgANABZAGUASwB2AEQAUAB4AEMAKwBKAG4AZwBuADQAegA2AHQAcgBuAGkA
TAA0AGQALwBDAG4AeAAxADgATwBmAEcANQArAHgAaAA4AEoAUABqAEwAOABMADkAYgAvAGIA
QQAxAGYANAA4AFIAKwBIADkAVwArAEkAbgB4AGQALwANAAoAYQBmADAAYgA0AGsAMwAzAHgA
TAA4AEQAYQBiAEIANABMACsARwBmAHgAaAAwADYAdwAvAFoASAAvAFoAVQArAEUAMgBsACsA
TgB2AGgAdAA4AEcANwB6AHgANwA4AFcALwBHADMAdwBQADgAUAA2AEQAYgBmAEMANABmAEMA
YgBYAFAAQQAzAHgASgArAE0ADQAKAFAAeABQADgAVgBlAEoAdgBpAEYAOABNAC8ARwAzAHgA
bgAwAG4AWABQAEQAdgB3ADcAKwBLADMAZwBYADQAYwArAEMAUAB0ACsAaQBnAEEAbwBvAG8A
bwBBACsASQBQADIAagB2AGgATgA4AGYAVwArAFAAdgB3AEwALwBhAGoALwBaAHoAOABPAGYA
QgAvAA0ACgA0AGsAKwBOAHYAaABSADgASAAvADIAagBQAGcASABxAG4AdwBwACsATgBmAHgA
VgA4AGEAZgBBAG4AdwByAHEAbgBoAFgAOQBvAHYAeABwACsAegBIADgAUQA3ADcANABoAGEA
ZgA4AFYAUABBAHYAdwBSAC8AYQBPADEAZABQAEUASABnAGYAVgAvADIAVwANAAoAZABEADgA
TgAyAHYAdwArAHUAUABoAFAASABwADMAaQB6AFQAdgBpAFQAcQB2AGkATwBiADQAaAArAEYA
cgBuAHcAQgBaACsARwAvAEgAcAAvAHcAQQBFADgAdgBoAHQAOABaAGYAaABYACsAegBkAGYA
KwBIAHYAagAvADQASgA4AFAAOABBAHcANgArAEsADQAKADMAaQBIADkAcAAvADgAQQBiAHcA
KwBMAGYAaQBIAHcAZgA0AFQAOABjAHcAZgBFAHYAdwByAHAATwBuAGYASABqADkAdQBuADkA
bwAzADQANABlAEQAcABQAEQAUABqAHUATABRAC8AQwB0AHoANABuADgAUAA2AHAANABKACsA
SQBmAGgAegBXAE4ARwAxAA0ACgBMAFcALwBCADMAZwBiAHgAVQArAG4AYQBoAGIAUgBlAEwA
LwBBAFgAZwBiAHgAVABGAHIASABoAEwAUgB2AHQAKwBpAGcAQQBvAG8AbwBvAEEALwBFAEcA
RAA5AGcAUAB4AEgAOABMAHYAQQBuADcAWABIAHcAdAAvAFoAOQAvAFoANwArAEgALwB3AEEA
SwANAAoAdgBoAGwANAB6AC8ANABLAC8AdwBEAC8AQQBBAFQAVQAvAGEAagArAEQASAB3ADYA
KwBGAHQAbgA4AEwAUABoAHYANABFAFgANABFAC8AQgBMAFcAUAArAEMAVABIAGkATAA0ADkA
KwBPAGQAQwA4AEkAKwBIAEwALwBRAHYARAAvAGgAUAArAHgAdgBFAEgADQAKADcATwB2ADcA
UgBPAHUANgBuADQAWgB2AE4AUAAwAFgAeABqADQAdgAxAGoAdwAxAHEARwBwADYARAA0AGUA
OABRAFgAdgBqAEwAdwB4AFAANABrACsALwAvAEIAWAB3AHQAOABkADYAUgArADMAMQArADAA
dAA4AGEAOQBRADAATAA3AFAAOABNAHYAaQBCAA0ACgArAHkAQgArAHcAOQA4AEwAZgBDAFAA
aQBiACsAMAA5AEgAbAAvAHQAZgB4ADMAOABIAC8AagBSAC8AdwBBAEYAQwBmAEYAbgB4AEYA
MABMACsAeABvAE4AUQBsADgAUQBXAEgALwBDAE8AKwBIAC8AQQBJADQALwBDADMAVQBQADcA
VAAxAFAAUwByAEwAUgANAAoAOQBYAC8ANABTAGoANwBMAG8AVwBvAGEAbgBlADYASgA0AGkA
dAB0AEkAKwB2ADYASwBBAEMAdQBmADgAVwBlAEUALwBDAHYAagAzAHcAcgA0AG0AOABDACsA
TwB2AEQAUABoAC8AeABwADQASgA4AGEAZQBIADkAWgA4AEoAKwBNAGYAQgAzAGkAegBSAHQA
DQAKAE8AOABSACsARgBmAEYAbgBoAFgAeABIAHAAMQB6AG8ALwBpAEgAdwB6ADQAbQA4AFAA
YQB4AGIAWABtAGsAYQA5ADQAZgAxADMAUwBMAHkAOAAwAHYAVwBkAEcAMQBTAHoAdQB0AE8A
MQBUAFQAcgBxADUAcwBiADYAMgBuAHQAcAA1AFkAbQA2AEMAaQBnAA0ACgBEADgANABQADIA
UgBQADIASwBmAGgANwA0AFQALwBZAHoAOABXAGYAcwBqAC8ASABiADkAbgBMADQAUAAzAFgA
dwBiAHUAdgAyAG4ALwAyADMAZgBFADIAaAAvAHMAOAArAEoAdgBBAC8AdwBBAE0ALwBHAG4A
dwBhAFgANABOAGUATgBQACsAQwBnAFAAeAANAAoAOQArAE8AdgA3AE8AZAB0AGIAZgBEAHEA
MwB0AGQAZAArAEgAZABuADQAZgBzAC8AaAAzAHIAdgB3AHcAOABYAGUARQAvAEMAYgBhAFoA
QgBQADQAQwBuAGcAMABiAFQATAByAFIAdgBEAG4AaQBUAHcANQBOAHAAbQBsACsAdwBmADgA
RQA5AHYAaABiADQADQAKADcAKwBCADMANwBBAHYANwBEADMAdwBVACsASwBXAGgAZgA4AEkA
dgA4AFQAZgBnAC8AdwBEAHMAZwBmAHMAMAAvAEMAMwA0AGkAKwBHAGYANwBUADAAZgBXAC8A
OABBAGgASABmAEgAZgB3AC8AKwBDAC8AZwByAHcAbgA0AHUAMABMACsAMgBmAEQAdQBvAA0A
CgBhAHYANABmADEAZgA4AEEAcwBqAHgAQgBwAEcAbwBhAGYALwBhAGUAaABhAHIAcQBlAGoA
MwAvAEEATgBuACsAMQBhAFoAcQBGADcAWgBTAHcAWABNAHYAMQAvAFIAUQBBAFUAVQBVAFUA
QQBmAC8AMgBRAD0APQA8AC8ARwBlAGwASQBtAGEAZwBlAD4APAAvAFAAcgBlAHYAaQBlAHcA
PgANAAoAAAA=-->
<!--Do not edit this header information:f85b47ac-6be2-4de6-9164-a077e5a0b247:AgAAAE8AAAA4AAAANQAAAAoAAABYAGMAZQBlAGQAUwBDAE8ALAAxADAAAAAAAAAAMAAAAAEA
AQCa14NpBivDRYceUIHdRlfBAgAAAFNiYGAwMTEwMjA0dHNxNHF0NDeydDUwNHVxc3WydHZx
MzR1NGJgYAGqynFmZuAC0kwMIAAAAAAAmMLyEkCq-->
<compressed_data xmlns:dt="urn:schemas-microsoft-com:datatypes" dt:dt="bin.base64">AgAAAE8AAAByR0UA2x0NAAoAAABYAGMAZQBlAGQAUwBDAE8ALAAxADAAAAAAAAAAAAAAAAAA
AAAAAAAAAAAAAAAAAAAAAAAAAAAAAOy96XIcO44oXL8nYt5B0XN7YuaekWuXVH2rHV2rLFu7
LJ8jd3eckCVZlrUelRbLE/NA3wPM+30AuGYmmcnMyqrKKjEclpRJkAkCIAiCINgu9UrfShel
u9KodFZ6KC2VfpSuS1elG3j+C/w9grK/lv4EMA/w7w7eleHfM/17A//r8PO2dF86h7e1UgX+
VeGv30pbpc3SQekE6p1Be8elZWgH23yAv2/g/Rm0+bbUBjj86jdo45Set6H8Gt69Bbz+UvpH
aRfavoXW7+n9UmkI7VxB+QjKOvCePd1AG/+A71cJg6XSF3h/S186hvKX0k+AuQ9AnEHf7ugt
1jyG9kbw84Xa3QcsOvB7UHosXcLbe3h/C3BnUO8j/YWtLnG4JcDxAnp0C38dUIsXhN9SaQP+
vSEavkDPylrf2tC7W/j7muP+lsqj73qAwT38Y29+JUpflr7C12+B9pvw/gn+X8F3+gDfLTVL
a1CnApj3Sivwrwbve6UGvP0C/zsAMYTnfmkV/jXhH3JrBd6uwHOL45Dmi22gwRnQ8ZboeEAU
PYH+fyWKHMM75MMNh3yEvw7g5zVJBFL1LUDcw5sz+rYZog14C+70SVqOieujUG07VBvocUWY
PZA03ZFU6nIVbCkZul1aJypswjcuiaN6/XAZo9IIyq8A7iO08YXLcLj/NiiUBJS5C3h3r9GV
cespgkEydBvozMbiKVH61NpWHBxS9gdQ6grencKbLYK5JHqFaWqHa4M03Wilm1B6Sn+FW4mD
Q92BknNAPLrjtNul0l14d04YV/lITIYUErtJnDdJqihBCUWMLgDGBB0tRepfwF83xJ1HGm+m
mnaoNuF7DDRUkoL644p6dsOlpuwENSQpOZeaJ77FNNAo0edc+uJbTQfppnHC2sv0Tmm0UUL5
EsnrC82GX0jTnoD+xK8zTXsKfwlNi/h/hefTkKb9wjXtn7jU56W1hTZWM4w+ry6RRmS9QH0m
OBeek4Y0RzPNgTPmKXzjpXRIlsG9/EbZEU48j6AGq2enrTvl1+BrX6HXTaJmDd6fwV91oNYp
0GUV3lXhry9E+RXi0TFArMHTKfysBSi/Bj+HvK0ulA3gn95WF9rqw88+b6sHvBhQW31qy0z5
jrQ60HYazSWVz6CPNegz+30MdGgCVZAyTXhCyteBQjVoBSVwDeCYtKMkr8DfOpUHvC32uxNp
q8vbGvK2BlzaWVtDC5UVdZZIIzyR1fU8l9RegX6fwP869Pgr9XqVJLsBdEbtfQwlTaJ5C8rr
UPYFylDOq/BcDVAb2+rxtoayrYFsq0NtdamtIbXVpbb68H/IZ8c4agvqFIvO5US9XjbOBht8
TXJPcwzTiuqb4bWJWinpTzonKwFeVElTN0jeV+DnMvCiCnRvwV8N0kq4LloDLnyF52X4XScr
i/G+BjVqNKp0nigr9x3xU1k/H+HdHdf9t9yCRVsSLS1sQZUj7ld8zfOWr2KY1ajetskO/xJ4
F10Pxa2GmP0SbgPxREvoijBJu8Ji/VD1w+uoUWj9egrvkC9oO93A80hbkY6A4tfULtr2I/j/
FaCX6TvXVPeY8HjgdBtBO0vUomqXyQ5K9Dlx3oR7eD5YgtbO4eeIcB5Rby5If+GXlkr/YaDK
f5b+tfQv9P//A4gezeIv9OVzWpkv8bV3Hf5alk8t+rq+RkbqnhENbkhGbqkU+/ZftF5F6/qN
YS06kmMcW1rkNXq0j+3SJ66LhGVZgxorBB0uaZOldQ1PW6Q1sP5XwmTELfpoOVsLXPOxKuxX
gcdbuQ6Ig/hAGuiZNNyp1Himt0KzKj0SxtAEoXjfJwzOiAoV4tQySRr+XAPKo930F5q7/0Kc
fEO8rARoq9pA/w+OHpzB/6Dye+jnM/HzzEDdckp41he19hzRSDtz+lL2urtUgnxCuop5Qnk3
7uT65YxmFn3Fl7ZumyT7hsY1aiOsgWPqhs+NK7zVOJhwG59INzzIlXCT8y8eKoqJ7kl6C22g
LDSN+AQhcRRdSN36BUqxtzs0FyOt1aqYze7hEZambpv8NCdcF5/xcflIcsrmXNb3JKiwJ+TU
aFt8lHPJW4NXxKUOk/xHkkFbjR2AF1qC1XrHZ4qPpH2YTlU+BWZJPHD/x5UcnUG6ZmtDrNjT
41yOsXVUSZc48cKlpqOVHJD1hqPlQpvDEGZLg0JcvgKMmO/EGGYeoh0oC46WEdl1Nc2LZIZh
vlvsJba7RfiPOK1c2s5WW2i8LskU6irUFcwfyjyaQkuZdH5yLdH+PvHRDqdrNLcabOS68cYG
F7V7xeyKtsUhQF2QfhG+j2iJ8Ov2uHV0T/4ZbOsErIwlwmAJVhLfCF739uo12gHPZI9qnXA5
vw/4qKra7OhaR/BAh++QZBwTtkJfKNqbIdvkS3zmI5Z5CZW2i5bgd+/4uFdvl/ma0VTG6DAi
v6fCQJU3Zb/tMGG9avcNx8G1S3vwnq06Hzg1nww6zgYlaB72hStqmsaTHbpt7O3IWqLL8Vta
GeryyzTiPV/fq3Veg3PTVKZqdGNqdEOrRrtUVuSqwS63ZWvfXPosxklSr2upe13L3GuF1eR6
3nTueZ3LhXvPwzWK1XNdOybLei21rNcK3Pdaqr6vpu77aoH73ljYvpdj9D7rKfMldaDtE7L3
0PJ4obGg63wblJjnbgifBw2vKGyd98W9Rhx1lA11R7Eg/wuzYTyldKuLzZcfycvBdv3YevCE
r3MFr0ZG29KtHlL4G9k17jvfyfDoHbqg9TizHJTlpO9xCwxRhmrcc5SmVvgrytoyw1cM30iq
g7YvWrBfCLpDVhCulFU8SjDGIR62HfF77kRWBmaINvfZbXG7ELFknixlbdohgvpFvK3yeqay
Nq0U74gmSjo3qSfn5DfA+nUuEUmQZt+Fm22PfkubftDpNpkvMP/NGdV7pi+cGTkbtHTd6sSt
7syrNgbdp53FYx4T41d8fsXnV3x+xedXfH7F51d8fsXnV3x+xedXfH7F51d8RV7xZVvDlZ13
c/Uo/gO+03zGqaFWkno0dDRer0enldhO/n/DeF2jSN8G/K/Du2V46lE7yxTN14L5BOP2KhQt
vEyxq0OKtFyj+MsaQFfh7//h+lC1ragSjCyMw7FqxHGNR9F2eeT4MsUosyjDBuFTIRxXaCSw
6JwuxZR3KYZ8QFHl3ZxwrFlwbNDXMMq6QxGOFaJtg3DsE00Zjn2iaI8ovgK/MXa1SZHXGAOZ
D451C45VirfvEBURiybFxK4Qjl14g3TsEhWH8NeARypjf3rwdwve5MfrhhHHOvFtlZ+u6xOv
ke8DjuOQpLBL46VB0rpK+qtJNesUw47Y5oNj04hjhcdwV4hSVdLbA+L7MtlfPaLoGq1kV6h0
CDUHNGY6FKPcpN/54LhixBFH8yqNnBZFqC3D7yrxj8ljh0ZPi0ZUkyjapEj/KpeSIUlmPycc
Vy3y2CNtg5QZEqXQasMvL1Ocdo3LY4dTuQ9vsE9IxT7HES3HfHBcM+KIp08qNFa7fFQ0ScoG
HMcqx7FLZ1mWaWytEO5YYw0o3Kc+5YNjy4hji6Jh14jnLeJmj8541AnHOlFsmcY30+YdOl2D
Wr9CPMBx1spRh5tnmgbFhwuKDEi/9AirZR433uCzD75FWRhQn9boTZVq5SeRVetcgzPakOaN
OmGJY6jHdWSLRhUbS2scc5wFsReog9gZmha8zQvLmoXjXZqzezQeGsTxHn15mehYAcuJRdvX
uQ6tcp3KTlSt8pGWF5Z1C8dX6d+AxjBScEjt9Dgta/SuQ2eMmly/I459GvkNqonymxeWDcsI
79L5kA6dCWnyWbrCaYnjuUNYDgi/ZZKMVS7DeL5hhSiZn1w2LRzvkD7pEEdrZF90SKMzurW4
9qlx+4KdcamRDAzJXmrSWRl3LMvOFmcYxhaJuEFvznj0/AOtZ8taubDXt2g9irHAwShwcRJF
xQGabMcOrQSvIieu9ffsxMcJ9eKMx6OGbX8TRNuAG5aolUZZnm8Pxx3bMV+Ro7youJdTcEjs
fZnWSbPmnsLK7C8It5IMr7dp9nOE+5EELTwE27TqVPDB8Rk8oZ0Mb/I7hHtrgmBS8wPef6Fz
Q1d8RX4QiGk9oLOn7LwDO58Y3T0Zvx2Byz5Jj9rByorLOO0UdYx7CfcSPkkJL8fqd1YWv38w
6znAtiMQlFElu3G7CGG5No+h5J3l9PXaltGV/K309cTJNTuMyE2hpM8VXkh8mrZd4Vl0BSu9
oxHJbJ64vgYlKH39os4LXuq91E9b6stO8wGD0Xd+izBL2HdFh3xfl2UnOqZ9KrRC2Pn6+CxS
Q7knXEwtMYtely0SwN6GMzCll42wvZsHncJYmXNLRXf7TPtxWXFgZyO/cC2s5/r6omUJEyf7
0V95EMlkwnh2TydvxU45+ovfkOdwhbxHirdBONQzyG31Bj2Pb6henXyMTJcEYaJUUlm7BIzY
B0+GbPNMZify/LDIhvBWnuO2lbe1iMVghJyIBRERr1Xa72yQl3qVnzIPRsQq+qiInkqIcnqs
D6NKGDb81pStTMTyYHzJJWW2eIaf5lxlKu6n7CCb6SW4mqsE1xIkuOYswSY5dJPgJmVxCMr+
IkjwGsUDVmn3YpHlt2zRzCySqg8t3pDs4JwlePArzTmnhIk5AsutnshbeRKa+a64pwHhT2XE
TVPLXelSw9T6LtHgpbRD8y0bMQ1LuybYNu8Z64nyAy9BDcZzxgEc65vA3d9LG2SHLAE0jtIn
+soj5WtQkRFsb35IP/8K/9gMb/pOGIMDij7C9QWLnxlSbN6D1MLhluLh87GxvPXgrQdvPXjr
wVsP3nrw1sNrtx7KMV4J5evaop0R3c9VDkCY8pWXA76wa+rlfSSGvBjeDz1/9cgwlqIxIOWA
DHZIpu55NjU14oPfToIurn1XZPqUnWSMwewT5lfcJ9clKDwPUU6E6Ybk+Y7fD4CU+R7Yg+w4
Q3YL4he2Y6jrdMWHFd5a2npi/0HVxNl7m6SGZRkT2kNlLXSvgedh7iljLe5W/176JLVxlWf9
RJufnYWxw9lbqfEsiI3YNmo8c7Tq/+9kM+A5FKGzbaVtOSvdUM6032kX+5xsGLYSYfZPHExx
/fBeyhZdysrOOo/BdSlq5Yzr2rMC7ZIF10WY9fuNPM/psm5a4Tc7RNdK4T7vBuJKxcn2eKh2
6TO/0yZKQZ0idihcibBd0GhZkEp2uLY2Qj4C1+7J7v1GcnMq10DxMMXeNfRSMEspKMdoCbUy
0TOLzj4WV7TyiXp7we/B2SesziOccYEXs5kdQnh0kuBEhIYdYjUQmRHXksI8bGsn9zWuhuht
HIyYX5MhVRykHUaM0WRI4TVRcYJngVFtyihjg7XLylFqaTlykJcgTMUqL0cOEhOEUdlOkmGL
G2Hsx60ft37cphu3ZcssLNYAcTk4Zj1TF1MPxa+p4ugpYI75TTQ/AfsXWD2yWMeXQtDc5smv
SKva7usPrkbFHVRRP38yHLt94IXfjvNAN88E/eQV2vESNxjEQRZVjl4LpctOcs9g9Bhp8w0G
s9+FMEd0iztzwvOAK7S9XXaeRkE2EloOw9vi5KM41GPj40042yCjODdjW47ibO5dVCaCZ7HY
vUEjnok0Wxu2XqX7drY27N827eUGR18t9rvJ9dsJuax+pXPUzFOpa6M4zibVLe5emh/lfpT7
UT7JUV52nvOjcGb/5OxtA5vks0iPC/pC8A5tU7TIuK3YtUw6PMZtpbja3fPJ3W5PHncMzozF
LocvTi4OtSvkhnE4otC1n2w/yQ26EYhFdP1C0XflFpG+5ZTSbt4dY3c2j/ipVDXb7RRoLjPH
bQhK2qI69PfsrmNhO5hKEP5M3rAc1m1vZE0bTPB76zzuQkSlmMuKOyu9LoqXM4+NdPXWecz4
E8GVAzMWq8liIx9o7D7Qzd1HBRmDKv/6aek7v62U8akRys+ulzMeX/H7U1TubkHHr/BvRH1l
Mf8qGsq9nu0bB0TrO36eoMLvpq5J+UiqY2uXrUsH9IZJ4jLFcTVj2o3WsbeOa9Ng68l0idYq
rm7xkrQIklR21FzKchf5puJX2Sw/VTF0XlFHUNIaKS2lxa7IC695Lc+YRGvps5bwthzQfVlf
ASaYy/JeZtM/oyj5Zyg5Juu6nJATs1aI9dlpBDeRacYU7cdGVZo69i/YIgNd4UXLFwSBPdX1
EWqwFa09M1Rbu19Dj8tl9Wu8vhkC677TLLdo/Savb4fCNpTvLtpCnbdgg2nTDeTYn9vQrqXo
u7m0Lel4CnR9kufgyrLNpN3S05j90pvQTqi+A8poGgfRpvOBgkddvsN/R2N+FPjqWz5PCal0
rdXWIA94TAuTjFuKIGBZb9F3/hwoZ6MouWZRfQV+rPux7sf6NMZ6OXHeN58wLYZNwOL9MCv9
RxqNZ4HzuKbYQBtsXFtdoiNyznyiOrmOaJ1xT9hdQ6KyXtuMc3ItU66DC37GSh8lVcvp8zCs
KScIgxK3IR3LnOv2du111Bl2/X4ivU+mvO2ms+xp6ouvhvMWmNaipq+51YvS7oBGRzDTrQm7
9PVMtVQ+CX3FYeKPnnnC7Ld231UKewPZeiP8xXAEGYtFS4Zsh3wDrGbYX8B03zVljKjK+/vE
G72PanQKH0Iz1DcdQt8X1N+reuZyU96VVbpvR2VM0PNW9EiHv9DNbFd0S9dXmllHXL6D2naD
pGaFz11Z6sZltNjmty+zdelSoizF57fIJsnjyn+TZ1gZX+6F1VYE2cfbU97Imw3jxgA7iVp3
HglZx8HyQo+EezkGbPJURNlXGbLykP4WP+1SDPnHfEirHKMk+W+mmglqGUdAI6XsN+g2oQof
m+PL/mTl3i5LRZT8Wm6SX8lZ5qua3s4m+TUai26aX3zJVfLTS33NWepFxq6G3LUuuszX5krm
d/kq5JFiUG9zsvcnIf8Vbkllkf8a1W86SX89hd73do9JuqMyJVYDkxoV5dxWzsJnOJ1MecX0
oXvfmPeNed+Y941535j3jXnfmPeNed+Y941535j3jXnfmPeNed+Y9415u8f7xmbjGyvHxpSJ
PO4bQM8ixJh9Iskdhe7E/s7lsiuzsH2Xkso8O3peBv0Ny8f/xDO2sTbX+G3g4ff4Nvr96Gnr
Do9YZFn0dnmMv8r6r0eeZqmd/E20/6NfbDp9MVo3+XtDfrLC9E23fppbSP6yiJS8N3x71enL
thZcOavrnSgOjVR8trflgs2thQcNR86bW0j+cjSrsL6eSV87+Yv7lF3xlijF3ul55d15H99O
Mh6HdIfHGWlM0es1py8HayZ/KXirthtlwzdx90nCLmRPmU7XdbQZwmaDmXNURy2U5NwUWWbT
8lzuJkT7z0Y+/v8D+MDmm6Qbtavc4s2ntaLumfm53s/1fq73c72f6/1c7+f6Sc715cg6nz0H
/Qp55/3N32KIYhX1gcTD2G6sqaS6q7hivd01GqWQJX4gKPMip4+S7H2KNmGywSRBRYS8yNOv
wvJJgjS1F5dvMwnaNDJMlEmCaifm8NyBHjwQ/VkmplOp+eIzf+reSHZ3YZQqDdnXJEhTe7o3
FXccmqUWzSe2VoPe12gPgj1VI/4jyes5l5z/hq90QS4b0N4qfW0Z/urBuxbtVqLkduGvNbqn
uE87+FXa/6vQLQf4N2amHZb+x0JJNzzS9GCL6Dkia+lspn0IYyLuhgjfoszGe5+vKXQa3HKd
/UR51q9J451xHa/fIDF+i+aehTVd2UljFnN16HW91/Ve13td73X9pHV9OeNqgNVS9xWKO6kf
+Q2I0axZbE2Kb59oDDwaoVSL7C7Fc/Jg4MgJt4Ua/ELePx3MwMVGbpD6qHuRzg+EaVwmLpEn
DLUf82WIFWEwd2Uf/sf1m9FW56d53xihNgHqlOdAOeCrvjNtvcm+qbSbPitX+Jzcg1YOoDd9
Gl0YO9Kh8TXg46cDENjOMnmSMJoORxfGQtQp9mYI/1ZoLK5QfE+PYq7+h0uOaltJTVDbxuFY
NeK4BnhgbGgX3lcATxzjK/CvSTgiPhXCcQXqVynSYQ1gG/SzCf8G8HsI//PBsWbBsUFf68OX
OqSlKkTbBuHYJ5oyHPtE0R5RfAV+r0GNJtTtw89aTjjWLTjiqQOsh1RELPCLXcBimbBfJTp2
iYpD+GtA3F6l/vTg7xa8yY/XDSOOdeIb099Vrs+R7wOO45CksAvtMip3SN/XoSd1kpE+cb6X
E45NI44sv+WQMGQSVwX8hnzMrAL0CvG6Rv7wZaJmnyi+Rvjie/ydD44rRhxxNK/SyGGWxjL8
rhL/mDx2aPS0aEQ1iaIou2vE3yr1DiWznxOOqxZes7kaRzObzzvwc0jzOYs5ZfoI9dCQjxns
zSrhV6N+tOTMPi6Oa0YcGzQ+GqTreoQj/u5w3dMjzuK7CmnIZZKCJklFnfo0JIrmNa5bRhwx
VqtC+qTLR26TRgIbM1WyN5DDXVqZLdP4XyEuY401aLWvWUjj63DzTNOiGOI1kswW0Q+tuBqN
5waVrBGWq3zO6ZBk4NyE+rxH2qCV40xTtfC7ShqI0WRAWrBHWLH5sMG1DrNBlwHvAfVpjd5U
qVZ+46ZqnW1qJHtN4vSAtE2T6x0cI3XCt0WyxzBfITt6lTRllbRkC97mhWXdwvEky/1LCst9
fCwbFiw7NAo6hEWNZu4O6Uo247T4mKnxmbtPY6xGeA9JdzVJM7hjWXa25cIwZqvQfKt3ce7v
8Le+z+rW9yLdMuKlYFZSUI7REvZsk6a18ha1jDcVBVeyRdA3UdzOaIdUnJsvF3iUZMe9nIJD
DFLdxn1doNueFFbm27qiueKT4PU2zdEJ4X4kQbf5mYJteH7W4IPzu96mC7xoVc9NH+6tCULd
6/6FIlqYr4x5j/RIihNqyeRPfBvwQo7TTlveGnkmpe5pDFzGaaeoY9xLuJfwSUp4OVa/s7L4
uKBZzwF78PaYMLsgq1DtxOgyqmQXW3KrY7tJMo4ecbfvxtPRPLqSv5W+noh3tsMcEPYnmvS5
wguJT9O2Kzxa+D946R2/Xz4pbi0oQenrF3Ve8FLvpX7aUl92mg/EzUe4L872T4vjV0I/wDHd
B9GjHfon2gu+oNkOJeqcSi/ICmG71crbEFe32H6U6fa6bJEAESl8Szeksfdd6sMVlJQDsnMH
5Zf8TMv3gI3jDtktiNzZMTTf+bnCW0tbT+g3VRMjEpTnRz+10AxoOJca7dI60eYLWcO/lz5R
3x8pNyDLWyBu8ImDs7dSk+dQ4tqoRe4o/Z3kFO9EExFhttJ26F6Y38lKPidvGNKvzrM2xMEU
d5x7KVt0KSs76zw1S1/Dv6Ks01Qrn/iZky+0Vt0nrM4jfnMXeCGNdogqP+WVBCcsODvEasBy
i2tJYd7hdzi9EOzIoa9xNURv42DE+EiGVH4SO4zYQUmGFJlIlB/hLLDnYsr6aoO1y8pRamk5
cpCXIEzFKi9HDhIThGmGYjbj2yuqB9KPWz9u/bhNN27LlllYzOG2tVURZupi6qF4myiOngLm
mHziD2DJXgIu69wX8lIImiffimm/EzNoTV7w0a7fe9kwWJ0mOOzlCCCuaURjL18iGfPEzaFJ
kEWVo9dC6bKT3Ksbzot9Qtvs72XaPjoLuELb22W7bQqykdByGN7mRY/iUI/1nptwtkFGcW7G
thzF2dy7pLNwwZN92dqw9Srdt7O1Yf+2KTticOzVYr+bXN/2bZWLcUP6GXRdFMfZpLpF1cx+
jPsx7sf4JMd42Xm+F+cQTXze5RGkxYkDVPHAbhiHT+q79pNFErtBB0/4u36h6PHYi0jfckpp
N8dFH9BewojviKvRtM5P5T8RXDlDCzsyTjvdOAtHBuYhCeZdoYaWYcK0Z6S/36DYAaHdTCUI
f0Yepm/GDOuipg0m+L11vqsj9rzMZfmMPE/xcSlezjw2xBhm8Md09umBxu4DwH8rHRVkBHUI
p2P4fVr6DhAj0ipVuStpLmccwlgJ051s4Vs0qtpOqXs92zcOSH+xPCXsRgB2lnklpn29jq1d
ZvcO6A2TI/1+Gtc69tbR9g22nkyXaK3iagYvSYsgSWVHzRW13M1nuWZti9tWoiJT0R3p9BMt
atCU12ncVuyr/nR4jNtKce+V9Vxy9aAnjznhaX/h51Cu5cm66OpaXwGIVfwBtHYBfHsInZ+8
p6iiY57f+1a7I7eccA6zVghdcGrJf2Q+38u0aZo69i/YzgK7wouWLwgCe6rPQ+z2MdWeGapN
2ZbZHKzHagmptZVivXearR0sVftCcVDYhvIH2VuwwbQpkx725da6T2aDaEs6ngJdn0I3Fp1a
99eqslXb/ttNaGdN31FjNkQcBH5b8afLd4zvaKUxCnxVeDDc4dsa5AGPjmDycEt70Sw/A7vn
Wi9nYye5ZlHnET/C/Qj3I3xyI7ycOMfH3cI2+7XAiGKy1a31KjuBObbMBhvXlrqP0HzLXXId
0TrjnrCxhkRlvbYZ5+Ra83cHgbgf8Ix6zOxovU+mvEKm+wXT1BdfVdlxmY4x+RtMX3Orl+dN
ErO/hbEIK0k/xv0Y92N8tjetpsmxXPZZllNlWU7Op3cIGNhL1omT5nJWdqvZsMt8JEdL2uQn
YrtoTDZ0OQuXKWhdx5pqBHXwJknfGc9GKCKi9HdtbRTekiQwHxvLw3IJED1Yt9RLf5P3cf8F
ZqY/Q9l/wW+xImLvUG99pfeC12/g71t4t0RWLuO1Dvs3gBxAKx947pcBvOkAr/Hd3+j3Jvz1
EXD9RFk4dwCuR3X24fffeHxuPP5tKbvKfx+mnhlC1fyVxuANl+6RJaebCY7FQXyTuppxFM8g
YL6c4FmEIE5p6sV/pcP1xZNhRnSvx/Rf/AjA8oHUzfe0TvrGc+ax8XxtqakknuU2+GYdEapc
t4b0O+xGtDN9C9RhJ9Lj9uyS6rEMS1f0bZZZ7ZFKzVrKlMHJva6gcDYKYs0d4tU9x1+/VWIk
s1BckB49CX3ZXpPpWJS3Ox5rLjTBW56zSekBpmXNsG3ygd/yPYaHQJmaCfSW7PBtks0TwnLE
d9hEdoIe+d/v+P7lG+3576V/px79P9qJw3f/DjXw+Z8AxzwEZwG4r/ydDqfn6ddhR9p7Hb5P
Gk3R84DLNfL3ke8/CCiTZ+DvoCn/yaXJ1meTxS900muj1BsDLcwrnmQKBW9yMd2lEy0L1hGr
jLh7ZKIwbbov8kLSQOFTtpawdcw1tRUs+zeYk/8N/rE9ejZf2WDbPCPMKfeSMr2IcbNVysje
oKzHK/Q3s3BN0G3gz4jfYXMVsueDGtIOZ8IkTiOUU8InQ6ssAq7th2vEa9XxdK49c8/4Wji+
7denl+308No5C72KrqNrY+joO1r//i/fLRhHW3tNPd+a+l7qapUXZwlGAN4cMIK/yvC/Sn//
M7POFt9QX3idGjrsT/N62Z1K3mKevMXcpDsPvB6epcWsrxkv6OtLUPIIUF+o1aXSf/Dbz/8z
sz6OjkQmJ69TKzNqel2cRJuia+C1qWtgr3PnW+eqncOsmjTYwuvTnUm7uV6rZqeat3i9j3ix
LV4FtxSJ3VjSbpfPw84V7QdbXQSNXSTt2qG2kENdyoPywnWeqB/dFX4j87RHeSVkYT70YZXu
Hl/jUeOz0YteJy62TsS4qC8U25K3ThQ5Q4Nf8PrR68fXvT732nB22lDEWr/JIXorGLd9pp2U
e50r9wPqH0aChrN1C20SjDrcIsk9k2vV+1Dknl/jp6WvX91PenWPP73uno3uHldfe+3stbPX
zosdbVDhOQO8ds6unctjnqnA2kEZPOYnduLrmevYS+LlPgrVfoVnAtS5uKg+fy0aXK9j94aY
s1MIOqqTU9l19gG1+cD1Csbf3PDTiOK8pB0iL8+CeYzo33OFi7PUhNQtkfa5G2M3XJ1yVO3E
ac884pvz8IrvQGuC8sd0ljU4v0TL8/MdnUqNuCHvHXLj53hcFyfCl+iEddAzssQzwI1zVs50
Wj6N1yUP+ycva2bW8lGdgXxMa/1WbD7rp3snzeXaTLis36y3RLk7gid+lzRN8fexTgEEvxX9
kvhOkSSm6DJTn4HMKHtBzxWXVSrCbXhd4cL3xkz5rrIGjWspBlvyvHfhfXMGvD+Av5dC57ey
8F3PRmi7ld1LAkrCioMkrMxAErZgzC7xNoI5mdA++PMY9kHU5/FrKBdp+IveUnCXldVMslJ2
9kEIb4ieHRWjXdj56lPthJEJkmWwYZlPb7gmeCJ/oPhi0EubDjqtr9LFi1l91V5M2xnNaC47
77fU/ZbRjHrT8Vnm47FMPqs0HY+l+Cv7qZ3jHFaaa2POH7PyOrmcOJuVV1JlZF+St4uhXYFj
5Z9jWJ2iVdHma/dMowxUC+p51GUgL99TNNP/vNuO+clBs6C+SXZ/Qp56gLXodUA6HVCfIe/z
Gv/Buzj82E8z9ht+92mudxld7b1Z+BX/bMi9PH6sfzCLt8oY6KXBXRpWvL8oV39R7VX7i3w8
8yS9SsnU9d6l6XmXdEn2nqaiepqGxI3rXL1L4g75Xbpn5L4w9ob3MsXz33uWXpdn6SPPcZuH
N8mP+fnxKgm+e0/Sa/IkiZNR5+RHzM+bHGw5H6/y/I9/lMPiRrEJ3p/y2wnv6X4qPYbpgn72
Sp/Gjmcyywe27P1Q7nIyixg3cTPEG5IBdVfCP3NZE2a/t8TLxbjxbOPLxezz0bwGKXDJ3HEq
PSN+b2p+dyOScwAgb1sz3ZsK7iAt4o5U0T2E1Zn4CMfPQOuebXay0SbF52/V7zcadhXLmfNz
sFvAmXfygcrZndH2OtE7xNPUZplEgreC227RDb9dp3HxSHttJghVvkR3jL+U/lr6E2iEPyVA
q7GxCW9OpMZ1qdF2xN6EUZY9xn/ASuNN6f/C7+CeYvB9cA8xWOa+X6hO4oo49H/QTuE/+F6h
KD2kXUOUYv1+9/+TuPvagXHzJO9rPg3JVrSU3Qwt5PrUeP+zXtqmc2MDrk06AM3G2j58I5od
KB7WJA9JfK4uGJ836fZnz+cwn2sLwed9fm/9MXm8psXZ8C3xReJrfU74avcU6fw1a2l7XT+u
GwvFf7P29vy38785J/xnewYMJ53jzC7HVcsxrVF6FG+HK4whUclzeG1uOGyL3AtaaiJ677XP
3K2F4mtSzGu0/dfO/+rcrLFFXNAVlZwZ9LceM+Y1dnVuVtVxnA1GB3muVudmDY1QT9Tzn4D/
S2mdtDF6+nX+MhwYXVTuKq+V6wvF5V16i57sW/Jksxlc7Qd4fjfmVFfjyZcvPPLrWMsUvwMQ
p97mtnB7XtbL5qzgOldPIzCM//lYZEFOLMLsvbLwnB/fYls8rq8uGNdZzAFS7YCiMe6mxuli
6/W1BeKziKpDn8p3HlXpeVydG4+ZC4/fhfKBej6rnerKAvFZraw9l4Ncri4Ql4c0F996T0qA
w7WF4rD3lpl4XF8YHt+EfGXeR6a4PC8+smhO4qDHO5zR2XO2uRCcZTHewYht4Qf5ldo6pcgi
z/Ha3PjB8H7J7QCXPwIeLBfXN9LUpxSRcEvnQFBv71KpHongub26sNxuQmue1zqv1xaW10Me
8e35rfO7tbD8Ftb6ved4INa/suBz9wlF/45odeY5r3O+usCcv/W6PcLv2sLyOxzH4nldX1he
71NOqlvS6OyduhvR872xsHw/pFMAZ+Sr8XxuLhCfmZ2G//8AmlzQSZAHnqVidmf0Zs3/siXD
Qlx+BvfsENUU2SHWaSfyyxzlh+hQ3WOyDG6B8i9cHtX7uNPiAgZXjF8BInry6I3MV3jI46f8
WYbqHHFvnWxFlX3I+33mh3eb8PuU76L6U9zTyOIwLW3K8GL4PvITCC+ekzna9JPn5B78fUw1
L2R2LByPnquTy7Iwea7a9ew49s+inQxYmSOOfqLbGB5otF5ZcqT4c7qCs6tzy1lz9iPP2fwz
oUxj1aLW4dGcZp6XrYnzUl97+NwWRcxaMjnO+dwVk8tIMjmufaa6t36HcIKZR8bjns+2W5zs
ItPhpM+nO/m8IeNx0mdWLX6ukGlw2OdOnWVOkPE47LOjFiHDx7g89FnXipC/Yxpc9FnVpper
I9/1ps+aNtuMHONxc9ZZ0RbtTpDq3PPVe/oml3VjOjzNK6OZz6sxKy7mla/M58yYFQfzzEbm
82PMiov55RrzGS9mxUOfSWyyWSymwUHv4ZlsdopJ89BnAptGzonxuOgzfc0ud8QkOeczec0i
J4SNo/4O5nnL9jAdTvqokMnnchiPkz4qpPhZG6bBYR8VMst8DeNx2EeFZOfhWmF46G/FTce5
1lxxzt97m/6EdKUgHPZnf9JyrjoHnPMRAWGu1eaAa3me/Vmsm3IahVlT+gjXcbjYmCsu+gjX
JH42C6pVfYRrFm6uFISb/t7fvDm7Ovec9ff6Rrm6Nmdc9ff2mvnYmiM++nt5zbnRKnPEQ3/v
rp2P1Tnio79X18bF2hxx0Ue7mjhYnysOem+PiYeNueGhj3a1c7EoPh4f7ZqWcytzwTkf7erO
0aL4cfy9tHlwc21uuenvnQ3zsjW3vPT3ypoyo1fmlp/+3lgzR6tzPnf6e2FtnK3NMWf9va9R
ftbnlp8+a3OYl4255aW/tzWOr8255au/l1Xn40ph+dgnm+dCjj0s9/yaJw+Qvyc3z3tyTfUU
hGjjEPgS9KXavoaQ5jLkMI4+7O0j7WyFZeIPoiCjsqixRW19I1ky3ZLbK21CXcTubem/KRdK
B6jXgP91eLcMTz1qZ5niSlsg6csAUyF7cBngh/AP5X8NfrbguUcZc/+H+qK3jc9hfJJwrBpx
XKM9rDqMjx7gMQAsVkljNglHxKdCOK7Q3SLL8LQGsA36ifsmA/g9hP/54Fiz4Nigr/XhSx34
G7Go0VvEsU80ZTj2iaI9ovgK/F6DGk2o26f98nxwrFtwxNs7sB5SEbHAL3YBi2XCfpXo2CUq
DuGvAXF7lfrTo3wrgxx53TDiWCe+ISYV+FafeI18H3AchySFXbofq0HSuko3WTSpJkpwl7DN
B8emEccK8XZIGDKJqwJ+Qz5mVgF6hXhdo72fZaJmnyi+Rvjie/ydD44rRhxxNK/SyGmRh3sZ
fleJf0weOzR6WjSimkRRlN014m+VeoeS2c8Jx1WLPPZI2yBlhkQpzAyDX16m8101Lo8dTuU+
Zd9aIyr2OY54M0I+OK4ZcaySD7JBOoSNiiZJ2YDjWOU4dsn/sUxja4VwxxprQOE+9SkfHFtG
HFvwBTxlPKATq03SLl3K27lMY2KN+I/jm2lzlL1V0voV4gGOs1aOOtw80zTonhJBkQHplx5h
xWaaBh/PPXqLsjCgPq3RmyrVyk8iq9a5Bme0Ic0bdcISx1CP68gWjSo2ltY45jgLYi/qFLWG
+qcFb/PCsmbheJfm7B6NhwZxvEdfXiY6VsCWQszrfE5fpbsJKjTWK/R3PUeprFrmmwbJ2SqN
hA5RcEjt9Dgta/QOpbHP5/Iu4dinkd+gmii/eWHZsIxwpBtq7yFpEzZLVzgtcTx3CMsB4bdM
krHKZbgF/1aIkvnJZdPC8Q7pkw5xtEb2RYc0OqNbi2ufGrcv+qStaiQDQ7KXUIpbKbAsZ7Q/
42uYrVxzbFBZK9+laOdLyhxyQ+sodqpdrFgYxb5R6Q15/kx2pTplFF6vqPdtOrXEVj5nFH0U
jcw0QbQNuJ3R6othPuL9KYfwjMdc96oXE/dyCg7ZMjsVgXtJucGi0blJ8O3ELFXhfiRBt2FV
uw1w2/D8rMEHx67epgu8aHWL70CbemuCYFLzA95/Ie/sFXz1gY/zE+0s2Am1dEaa4YlOniiZ
qFDr47cjcNkn6WElT2PgMk47RR3jXsK9hE9Swsux+j0pU1gR5oA9uv38hnB60HALyqiSXWzJ
rU47dX47wa309dqpM62Jb6Wvh1KJ1pwd5oCwP9GkzxVeSHyatl3h0R/9g5fe8awD8T7x6DnU
tPWLOi94qfdSP22pLzvNB9Hcg0WYJZJyHrKxck6lF2SFsB0g1mJS3aJqiVn0umyRAPN5hvSy
EbZ386BT9ASM6W00O59pry4rDtvw9hpsTaaFq3yXVH+HMMeEzVvyZR5wGPGubcjh8ZZ8yW/I
q7hCniXF2yBcO5Qn4i15Jd9QvTr5H8Wu72mgVphKwqegYJZ5b5Ih2/TuXuqWj0DxB6Kd0Jv2
8rY8Xy9g1XObdNYVeaje0v7AKvWuSV42JseqXKcjk+Iz2aapRFAuDBt+G6XVR5CdOyrDyJpL
irV5hp8mailYU2lUNtNLcDVXCa4lSHDNWYJNcugmwejdD8v+IkjwGmXlq9LOxiLLb9mimd3P
vQVn1TT1kOLIl5PQzBc9rfyWdgAYF1xrmFoX52jVCVqUfXO7Jtg27xnrifIDL1FcD/KccQDH
+iZw9/fSBtkhSwCNo/SJvvJI0UMqaoLt2w/p51/hH5vhTd8JY4A27DGtL9i+wpDnE7vVZjh3
+HxsLG89eOvBWw/eevDWg7cevPXw2q2HcoxXQvm6tmhnRPdzlQMQx7R38sUKYb8JoBjej/R3
EJQDMtghmWIUPNNGfPDbSdDFte+KTJ+yk4yJcweI+RX3yXUJ6gpKyokw3ZA830H5Jc9J8T2w
B9lxhuwWxC9sx1DX6YoPK7y1tPXE/oOqibP3NknNiNoR2uMtRfypHQiXGm06z4CZm3G3+vfS
J6mNq2QtvSGbH9uMg7O3UqN5/Q2fUeKg2oH+/042wxmdw2A621baDuWR+p12sc/JhmErEWb/
xMEU1w/vpWzRpazsrPPMedeLs0sWXBdVSy3gSDPFugmjq81rpXCfdwNxpTUuj/FQbetdH0GK
2KHalDcSpTpaFqSSHa6tjZDo6T2xBoqHKfauoZeCWUpBOUZLqJXJNfwrShyWauUTP6/Kzobu
E1bnEc64wIvZzA4hPDpJcCJCww6xGojMiGtJYR62tZP7GldD9DYORsyvyZAqDtIOI8ZoMqTw
mqg4wbPAqA5KSDysXVaOUkvLkYO8BGEqVnk5cpCYIEyTzr7YpCbcXlEjjP249ePWj9t047Zs
mYXFGsAWO1WEmbqYeih+TRVHz6R7yYpAc5snvyKtaruvP+kuNeHnT4ZrU+aSF5LYM+rlS8hP
XqEdL9bveMiiytFroXTZSe4ZjB4j3aev6F6JYuxCmCO6mb6PzgOu0PZ22XkaBdlIaDkMb4uT
j+JQj42PN+Fsg4zi3IxtOYqzuXdRmQiexcIRc09nrOwUSmrD1qt0387Whv3bpr3c4OirxX43
ub7t22rneEN6KnVtFMfZpLrF3Uvzo9yPcj/KJznKy85zfhTO7J+cvW1gk3wW6XFBX7ig06+i
f6ZokXFbsWuZdHiM20pxtbvnk7vdnjzuGJwZi10OX5xcHGpXyA3jcEShaz/ZfpIbdCMQi+j6
haLvyi0ifcsppT3L3eXFmMvMcRuCkraoDv39Bp2+FbaDqQTh1T2lYd32Rta0wQS/t87jLkRU
irmsuLPS66J4OfPYSFdvnceMPxFcOTBjsZosNvKBxu4D1PxWOirIGBSR8Zjz+DtAjEirVGXk
kbmc8RjjIXvEtfuARb0DX/7KM0ezmH8VDeVez/YNdev3W8oj94ZnNF2JaV+vY2uXrUsH9IZJ
4jLFcTVj2o3WsbeOa9Ng68l0idYqrm7xkrQIklR21FzKchf5puJX2Sw/VTF0XlFHUNIaKS2l
xa7IC695Lc+YRGvps5bwthxQzn/MSB/MZXlPEaTH/C5GnIn7tPI7DsCZ78stwvrsNIKbyDRj
ivZjoypNHfsXbJGBrvCi5QuCwJ7q+gg12IrWnhmqTXeZMF2sx+Wy+jVe3wyBdd9pllu0fpPX
t0O1rXfO6zuBdpi25bbzt7Lv5tK2pOMp0PVJnoMryzaTdktPY/ZL7Xc/C49qHESbzgcKHnX5
Dv8djflR4Ktv+TwlpNK1VluDPOAxLUwybimCgOXARd/5c6CcjaLkmkX1Ffix7se6H+vTGOvl
xHnfdo93EWwCFu+HGes/0mg8C5zHNcUG2mDj2uoSHZFz5hPVyXVE64x7wu4aEpX12mack2uZ
ch1c8DNW+iipWk6fh2FNOUEYVJ8iDR/kPUtx7drrqDPset52vU+mvO2ms+xp6ouvhvMWmNai
pq+51YvS7oBGRzDTrQm79PVMtVQ+CX3FYeKPnnnC7Ld231UKewPZeiP8xXAEGYtFS4Zsh3wD
rGbYX8B03zVljKhyraHe6H1Uo1P4EJqhvukQ+r6g/l7VM5eb8q6s0l08KmOCnreiRzocsxrc
8Nucv9LMOuLyHdS2GyQ1K3zuylI3LqPFNsnbEl+XLiXKUnx+i2ySPK78N3mGlfHlXlhtRZB9
vFkFrcBa4hhgJ1HrziMh6zhYXuiRcC/HgE2eiij7KkNWHtLf4qddiiH/mA9plWOUJP/NVDNB
LeMIaKSU/QbdNFThY3N82Z+s3NtlqYiSX8tN8is5y3xV09vZJL9GY9FN84svuUp+eqmvOUu9
yNjVkLvWRZf52lzJ/C5fhTxSDOptTvb+JOS/wi2pLPJfo/pNJ+mvp9D73u4xSXdUpsRqYFKj
opzbyln4DKeTKa+YPnTvG/O+Me8b874x7xvzvjHvG/O+Me8b874x7xvzvjHvG/O+Me8b874x
b/d439hsfGPl2Jgykcd9A+hZhBizTyS5o9Cd2N+5XHZlFrbvUlKZZ0fPy6C/Yfn4n3jGNtbm
Gr8NPPwe30a/Hz1t3eERiyyL3i6P8VdZ//XI0yy1k7+J9n/0i02nL0brJn9vyE9WmL7p1k9z
C8lfFpGS94Zvrzp92daCK2d1vRPFoZGKz/a2XLC5tfCg4ch5cwvJX45mFdbXM+lrJ39xn7Ir
3hKl2Ds9r7w77+PbScbjkO7wOCONKXq95vTlYM3kLwVv1XajbPgm7j5J2IXsKdPpuo42Q9hs
MHOO6qiFkpybIstsWp7L3YRo/9nIx/9/AB/YfJN0o3aVW7z5tFbUPTM/1/u53s/1fq73c72f
6/1cP8m5vhxZ57PnoF8h77y/+VsMUayiPpB4GNuNNZVUdxVXrLe7RqMUssQPBGVe5PRRkr1P
0SZMNpgkqIiQF3n6VVg+SZCm9uLybSZBm0aGiTJJUO3EHJ470IMHoj/LxHQqNV985k/dG8nu
LoxSpSH7mgRpak/3puKOQ7PUovnE1mrQ+xrtQbCnasR/JHk955Lz3/CVLshlA9pbpa8tw189
eNei3UqU3C78tUb3FPdpB79K+38VuuUA/8bMtMPS/1go6YZHmh5sET1HZC2dzbQPYUzE3RDh
W5TZeO/zNYVOg1uus58oz/o1abwzruP1GyTGb9Hcs7CmKztpzGKuDr2u97re63qv672un7Su
L2dcDbBa6r5CcSf1I78BMZo1i61J8e0TjYFHI5Rqkd2leE4eDBw54bZQg1/I+6eDGbjYyA1S
H3Uv0vmBMI3LxCXyhKH2Y74MsSIM5q7sw/+4fjPaBqPDde6ad5GjdTbhr1OeH+WArwjPtLUo
w0dpPn3GrvD5ugetHEBP+zTyMK6kQ2NvwMdWByCwnWXyMmGkHY48jJOoU1zOEP6t0Dhdodif
HsVj/Q+XKtW2kqigJo7DsWrEcQ3wwLjRLryvAJ44/lfgX5NwRHwqhOMK1K9SFMQawDboZxP+
DeD3EP7ng2PNgmODvtaHL3VIg1WItg3CsU80ZTj2iaI9ovgK/F6DGk2o24eftZxwrFtwxBMJ
WA+piFjgF7uAxTJhv0p07BIVh/DXgLi9Sv3pwd8teJMfrxtGHOvEN6bbq1zXI98HHMchSWEX
2mVU7tBcUIee1ElG+sT5Xk44No04styXQ8KQSVwV8BvyMbMK0CvE6xr5ypeJmn2i+Brhi+/x
dz44rhhxxNG8SiOHWSHL8LtK/GPy2KHR06IR1SSKouyuEX+r1DuUzH5OOK5aeM3mcRzNbK7v
wM8hzfUsHpXpI9RDQz5msDerhF+N+tGSs/64OK4ZcWzQ+GiQrusRjvi7w3VPjziL7yqkIZdJ
CpokFXXq05Aomte4bhlxxDiuCumTLh+5TRoJbMxUyRZBDndp1bZM43+FuIw11qDVvmY9ja/D
zTNNi+KL10gyW0Q/tPBqNJ4bVLJGWK7yOadDkoFzE+rzHmmDVo4zTdXC7yppIEaTAWnBHmHF
5sMG1zrMPl0GvAfUpzV6U6Va+Y2bqnW2qZHsNYnTA9I2Ta53cIzUCd8WyR7DfIVs7FXSlFXS
ki14mxeWdQvHk6z6Lyms+vGxbFiw7NAo6BAWNZq5O6Qr2YzT4mOmxmfuPo2xGuE9JN3VJM3g
jmU5o2UXX8NsP5pvAy/OvR/+tvhZ3RZfpNtJvBTMSgrKMVrCnqXStMbeopbxhqPgCrgI+iaK
2xntrIrz9uUCj5LsuJdTcIhBqlu8rwt0S5TCynzLVzTHfBK83qY5qiHcjyToNj+LsA3Pzxp8
cO7X23SBF63qOe3DvTVBqPvgv1AkDPOxMT+THoFxQi2Z/JBvA97Lcdppy9smz6TUPY2Byzjt
FHWMewn3Ej5JCS/H6ndWFh9PNOs5YA/eHhNmF2QVqh0cXUaV7GJLbnVsN1DG0SPu1t54OppH
V/K30tcTcdJ2mAPC/kSTPld4IfFp2naFRwv/By+94/fSJ8W7BSUoff2izgte6r3UT1vqy07z
gbgxCffT2b5rcfxK6Ac4pnskerSz/0R7yBc026FEnVPpBVkhbJdbeRvi6hbbjzLdXpctEiAi
jG/pZjX2vkt9uIKSckB27qD8kp+F+R6wcdwhuwWROzuG5rtCV3hraesJ/aZqYiSD8vzopx2a
AQ3nUqNdWifafCFr+PfSJ+r7I+UUZPkOxM0/cXD2Vmry/EpcG7XI3aa/k5ziXWoiksxW2g7d
J/M7Wcnn5A1D+tV5toc4mOKOcy9liy5lZWedp2bpa/hXlHWaauUTP6vyhdaq+4TVecRv7gIv
pNEOUeWnw5LghAVnh1gNWG5xLSnMO/zupxeCHTn0Na6G6G0cjBgfyZDKT2KHETsoyZAig4ny
I5wF9lxM2WJtsHZZOUotLUcO8hKEqVjl5chBYoIwzVCsZ3x7RfVA+nHrx60ft+nGbdkyC4s5
3La2KsJMXUw9FG8TxdFTwByTT/wBLNlLwGWd+0JeCkHz5Ns07XdpBq3JCz7a9fsyGwar0wSH
vRwBxDWNaOzlSyTTnrhxNAmyqHL0WihddpJ7dTN6sU92m/29TNtHZwFXaHu7bLdNQTYSWg7D
27zoURzqsd5zE842yCjOzdiWozibe5d0hi54IjBbG7Zepft2tjbs3zZlVQyOvVrsd5Pr276t
cjhuSD+DroviOJtUt6ia2Y9xP8b9GJ/kGC87z/fi/KKJz7s8grQ4cYAqHtgN4/AJf9d+skhi
N+hgZgDXLxQ9HnsR6VtOKe3muOgD2ksY8R1xNZrW+Wn+J4IrZ2hhR8Zppxtn4cjAPCTBvCvU
0DJTmPaM9PcbFDsgtJupBOHPyMP0zZiZXdS0wQS/t853dcSel7ksn5HnKT4uxcuZx4YYwwz+
mM4+PdDYfQD4b6WjgoygDuF0DL9PS98BYkRapSp3Jc3ljEMYK2G6yy18+0ZV2yl1r2f7xgHp
L5bfhN0kwM45r8S0r9extcvs3gG9YXKk32vjWsfeOtq+wdaT6RKtVVzN4CVpESSp7Ki5opa7
+SzXrG1x20pUZDi6I51+okUNmvJBjduKfdWfDo9xWynufbSeS64e9OQxJzztL/wcyrU8WRdd
XesrALGKP4DWLoBvD6Hzk/cUVXTM84LfanfrlhPOYdYKoQtOLXmTzOd7mTZNU8f+BdtZYFd4
0fIFQWBP9XmI3Vqm2jNDtSlLM5uD9VgtIbW2Uqz3TrO1g6VqXygOCttQ/iB7CzaYNmXgw77c
WvfJbBBtScdToOtT6KajU+v+WlW2att/uwntrOk7asyGiIPAbyv+dPmO8R2tNEaBrwoPhjt8
W4M84NERTB5uaS+aZWtg92Pr5WzsJNcs6jziR7gf4X6ET26ElxPn+Ljb22a/FhhRTLa67V5l
JzDHltlg49pS9xiab8dLriNaZ9wTNtaQqKzXNuOcXGv+7i4Q9wrqeYX0PpnyCpnuJUxTX3xV
ZdVlOsbkbzB9za1enjdQzP72xiKsJP0Y92Pcj/HZ3tCaJjdz2WdnHiM7s1t2vR55dO6ccjFH
Mw+u8hzFfcoP3CNvNssDvEwZ5Ic88yDLgIre6C7lIRwStgOeY76XOvNgEtZ6uS2roJ7PPiwB
k7ZJdWjzbLVPmJ2VfiP+L4EksxUny9+PWGwC/X6HUbtB+CwBno8gPU/ydOCI51GuEif+RPdP
Y55IPAPyDuphvhh8vqJnzKyyCz3vUB7Jd9Aq7sbsQfkI/lon+BMY/QJ+D35uUP2aVo4npX/S
8yW1j/CPxOsKwWP7P+gZy/+19C/83TnVOZHfvKPnPcIJf17QN0fEt2eSMMyqusczwnQIh37o
uUff3Cb4LpVv8ecO0FHA79DPF2pvi+O0STiwOojZHrUxkG3uUL+HVOcIfu5TG1Uu0wh/Tjl0
FY7Pshxp9lX2qUfYfqbvNSQdj+h7VUlnxOmYYJ4IpkG0Vc97vI0OZQLt0Tc+Ei+Q40P+LPo0
IGwU3d14fUp9btJzh+MU/ibj/53EUeftlpSHB3quyH4/ym/sanTZCMjjOtH1syZvA2oPv/dd
4sxwssk4ozWj46VBJtk3mUyzPhwFeMP6zfqoxgyjE4Nf4zjpNEGcDjWYE4n3N3p+JnnBb1Qk
HXQ6Kt5UZD8/ECbXBD+Q5U+y/g5974B4fcllQYdHnEx1OvRNRifGi3Mp81shmWV0/SZx/ByS
nzMqf5byxcp/SrqF5Rlx0vl/RHTY4+OA0faUvrwqcTgkOr3n2f8F73aofI3TVfQhqT3F+++y
HHFi4+xB9ovxrhKQny5QWMnkHu83463qN8P5VMoCo/sxvT2XvGLt6zLeCehDpjM7Bv6ysXxE
+kPwgo2BzxF98yzpcMnHlS6zZ5q+YjqzI3XuIT3vcR07kDK+Se8qUmfu089nTQ93uE5kbTI9
/aDB4zfW5fOm9o09roPF85bk7TPBn/D2utyuEPppj2jZCvHXPP/tUb8V7w4T9JHSZyMpL7pu
OKdn8T2ln5i+MM+RDfpGUAYZjk9yHDH5+qbpo05A534m/M9jcQzrpy2Nd5dyvvopn3foS5UQ
HcMyWjXQjfFiU8oCe2a8Dz9fyHHLdIGgNXvH5sQnOa5Yv14y65to+2Je0MfQo6SjmO8EjGnO
DM9XYV6zZ6XHs81VLwHe5T1fjTtXqbklv/kqaa56TzjchMpbslzJ+OTmL/e5ayjpdEAwO8Tf
W9mPH5o8PMu5ZkR0FGN7qOFwI3FQen/A6daRvNqQ8Bey/VNN3s45Tkk4hOfcZJzVHGyaY5Pm
V7FGEHPsoeznixybag5lY0Dphh4fA8+S1xWpM4O2rpg/TySdmPyeS5yVfCJOHzXb9jDEb6ET
RZt7HCcBr/TwufyGzstzKW8vmt3QIT+hbvvq7bM1QlB/6PPPZWju2ODznd7GcWi+YnS7Dc1F
lyFe3kjeh/WV4t2qnKe36XldroX2tTXhwLA+Y3NDVcq0sjOEXXBO3gVhZ+xpa7ENaXc8SHjE
aZ97JAQMm99e5HpOfVPhwOyfd5oetq+dwmul8DpJXxddBuzMZ0lLpVd120T/htDrTC/r+kfZ
648Jc+6z1bZhOKWzbyZt27A5OJ19syXtSCV/gveXcv3/I7Ntw2zfdPbNpG2boP2UxhYZSfij
kHxlsyvOA/6CE63NI4l3I7SWCtsBKyHePGu8Vn2wtSd4peTvWo4xJuPChyB0YJCW7JuPofXd
lXH9dynXVo8h+emG/ChKJzM6B309nzUZU3h/0/iv1m8mP8qGNu9fynFkwnlI8OE5fZ9ofBGw
n05DduCpgQ7523j2McPodC7p0JDjqBKrfzqct5MYE0EZjxsXvxBOz9KWCY/ln5IOas0h5Cud
DlZ6PKyH1ZrhRJOnjbHGuq6TH7U16V5gjCmcXkIyqfyVypczoG98kjrUPJbHHcdhOzOPsTzu
OFbru/zG8rjjGHHKeyxnGcf6nC/sAiGTW4G1ULY5NLpOOZeycBjC0eZXiVuXbiTo6UHA1mB2
6Ucq35W28CfNrkji7SDiY+1ze3o824XR7VrS8VSuMd3obtrbMPtmJqcjw/LF6JRlrjD5cnSZ
vdTgz6UuUPAV65oi7OvZC9miW4Z1xTh0ULrlUOrkT4TT0OB/yttuVGMkyb+wp9HpOYDTbmhd
eyVpy8rdfPZZ9g3CPg1lZ4b3DQYO8tDT6FYN4Jjep9+U/nW1Dq5ofv1n6UO/DKy19bV0PeTT
/yn3Afbk2n2g7YOy+oe8vS7hO+B7AIIGfUmnLSljYp8guN/L9iKm59MP23SzWPeG17y2tXn8
undP8v9Elldz8+kz3s123WteI3QCa84jbSw/B2w4u97uaLxK2icP4xAet2of4af8BvMyMS/5
X+EfuzFIj/9IirhKimVJug8BMdgOxBy9o5gj/YZ3c5RU2THeJhibNJ9RR+n6YIcuYkSSSwSt
j0nyMUk+JsnHJPmYJB+T5GOSfEySj0nyMUk+JsnHJPmYJB+T5GOSfEySj0nyMUk+JsnHJPmY
JB+T5GOSfEySj0nyMUk+JsnHJPmYJB+T5GOSfEySj0nyMUnTi0lKF3+jw2L8CoPbjeQE2wCa
nVFOTFM7rOxWy/S5zPOdRUvalE2b3TXCaBfMChQsU9B6JjpTjWCmuk3izhmPbxL3xunv2lqu
slvKl8UykW9RdtFLgOgB5eulvwE3jik/1V9KS6U/Q9l/wW+RN5a9w+xuX+m9yIj1Bv6+hXdL
lAuUZcTSYf8GkAOStG3i8QDe4AoB3/2Nfm+SlbkBM/0AMNkBuB7V2Yfff+O3mMbj35Zyom45
CFPPDKFq/kqxTjdczqIZA+1w7LaobzKjHeMo3tSM81/wxuYgTmnqxX+lw7OqPRnyBrrXY1ni
4kcAlg9kBrt7yib7jWThlmc9u7bUVBKPUHeUW9A8IlS5HvG2T3nVmO4Y0f09t0CdY7rxIu5m
k6R6bbpH/Iq+vUV0eqRScy636HfS1BUUzkZBrLlDvLrn+Os6eAS17qjVC8o2dxL6sr0m05Ao
b3f8Rl6hCTCPMI5bpQeY9jXDtummgFt+E8NDoEzly9NbssO3STZPCMsRv4dEzC1C17NbXt5o
z38v/Tv16P/RfSX47t+hBj7/E+BYHuWzANxX/k6H02cgHXakvdfh+6TRFD0PuFwjfx/5LQ0C
ypQ/+e+gKf/JpcnWZ1NUp9BJr41Sbwy0MEe1JlOoHcDnI491FTOpuSxYR+RiVeWNSN0oDI5m
ls09jE/ZWsKyvV5TW8Gyf4M5+d/gH7vJiM1XNtg2t8lOeS55phfxdlGM2mWx1/XSCv3NLEAT
dBv4M6Kyq1A+07CGtMOZMInTCOWU8MnQn2Tksmv74RrxWnU8nWu3ncfXwvFtvz69bKeH185Z
6FV0HV0bQ0ff0Ur0f/mdCuNoa6+p51tT30tdvS9HwBKMgBpwZgR/leF/lf7+Z2adLb6hvvA6
NXQ467jXy+5U8hbz5C3mJjy1vB6eqcWsrxkv6OtLUIJnFL9Qq0ul/6CV5XbpPzPr4+hIZHLy
OrUyo6bXxUm0KboGXpu6BvY6d751rrpfJasmDbbw+nRn0p03Xqtmp5q3eL2PeLEtXgW3FImT
WOLURP7mYeeK9oOtLoLGLpJ27VBbyKEuZaZ54TrPHtvyxiEWZz70YRW0SR20ysoM9aLXiYut
EzEu6gvFtuStE6/hH/Y6+AWvH71+fN3rc68NZ6cNxY20b3KI3grebntGEcyvOYrrgPqHkaAd
uu0WIwlHRFehTYJRh1skuWdyrXofitzza/y09PWr+0mv7vGn192z0d3j6muvnb129tp5saMN
KvDTa+fxtHN5zDMVWDsog8f8xE58PXMde0m83Eeh2q/wTIA6FxfV569Fg+t17N4QExVrko7q
5FR2nX1AbT5wvYLxNzf8NKI4L2mHyMuzYB4j+vdc4eIsNSF1SzJPelabTZ1yVO3Eac884pvz
8IrvQGuC8sd0ljU4v0TL8/MdnUqNuCEz+bvxczyuf4T3+NcSjICwZ2SJNM54Z+VY69m9LnnY
P3lZM7OWj+oM5GNa67di81k/3TtpLtdmwuUrKDmns/Y47rfoST8Ls6Rpir+PdQog+K3ol8R3
iiQxRZeZ+gxkRtkL7+Av5OI3aCerVITb8LrChe+NmfL9V4A4pduHxrUUgy153rvwvjkD3h/A
30uh81tZ+H7AZwCkC57kVZGQ7mfDXockrDhIwsoMJGELxuwSb4PVUJbC30t/HsM+iPo8ftXm
BtMXvaXgLiurmWSl7OyDEN6QHS1/FEa7sPPVp9oJIxMky2DzQE83XBM8kT9QfDHopU0HndZX
6eLFrL5qL6btjGb4/cj7LQN+yzB9puWzzMdjmXxWaToeS/FX9lM7xzmsNNfGnD9m5XVyOXE2
K6/kAdHvnqJf0Vb8yf0OOFb+OYbVKVoVbb52zzTKQLWgnkddBvLyPak2F8XLlJ8cNAvqmxwQ
PnnqAdai1wHpdEB9hrzPa/yz9vzYzzL2G373aa53GV3tvVn4Ff9syL08fqy/yOzM1lgqY6CX
BndpWPH+olz9RbVX7S/y8cyT9ColU9d7l6bnXdIl2XuaiuppGhI3rnP1LnXpPoczgD2Gdu4L
Y294L1M8/71n6XV5lj7yHLd5eJP8mJ8fr5Lgu/ckvSZPkjgZdU5+xPy8ycGW8/Eqz//4Rzks
bhSb4P0pQTCKfAnEMF3Qz17p09jxTGb5wJa9H8pdTmYR4yZuhnhDMqDuSvhnLmvC7PeWeLkY
N55tfLmYfT6a1yAFLpk7TqVnxO9Nze9uRHIOAORta6Z7U8EdpEXckSq6h7A6Ex/h+Blo3bPN
TjbapPj8rfr9RsOuYjlzfo5D4h3zTj5QObsz2l5HP42QvjbLJNIHabyhvmG57Rbd8Nt1GheP
tNdmglDlS6VLKHsp/bX0J9AIf0qAVmNjE96cSI3rUqPtiL0Joyx7jP+Alcab0v+F38E9xeD7
4B5isMx9v1CdxBVx6P+gncJ/8L1CUXpIu4YoxVvk476kv/9P4u4r3vf+JO9rPg3JVrSU3Qwt
5PrUeP+zXtqmc2MDrk06AM3GGt7+Hs0OFA9rkockPlcXjM+bdPuz53OYz7WF4PM+v7f+mDxe
0+Js+Jb4IvG1Pid8tXuKdP6atbS9rh/XjYXiv1l7e/7b+d+cE/6zPQOGk85xZpfjquWY1ig9
irfDFcaQqOQ5vDY3HLZF7gUtNRG999pn7tZC8TUp5jXa/mvnf3Vu1tgiLuiKSs4M+luPGfMa
uzo3q+o4zgajgzxXq3OzhkaoJ+r5T8D/pbRO2hg9/Tp/GQ6MLip3ldfK9YXi8i69RU/2LXmy
2Qyu9gM8vxtzqqvx5MsXHvl1rGWK3wGIU29zW7g9L+tlc1ZwnaunERjG/3wssiAnFmH2Xll4
zo9vsS0e11cXjOss5gCpdkDRGHdT43Sx9fraAvFZRNWhT+U7j6r0PK7OjcfMhcfvQvlAPZ/V
TnVlgfisVtaey0EuVxeIy0Oai2+9JyXA4dpCcdh7y0w8ri8Mj29CvjLvI1NcnhcfWTQncdDj
Hc7o7DnbXAjOshjvYMS28IP8Sm2dUmSR53htbvxgeL/kdoDLHwEPlovrG2nqU4pIuKVzIKi3
d6lUj0Tw3F5dWG43oTXPa53XawvL6yGP+Pb81vndWlh+C2v93nM8EOtfWfC5+4Sif0e0OvOc
1zlfXWDO33rdHuF3bWH5HY5j8byuLyyv9ykn1S1pdPZO3Y3o+d5YWL4f0imAM/LVeD43F4jP
zE7D/38ATS7oJMgDz1IxuzN6s+Z/2ZJhIS4/g3t2iGqK7BDrtBP5ZY7yQ3So7jFZBrdA+Rcu
j+p93GlxAYMrxq8AET159EbmKzzk8VP+LEN1jri3Traiyj7k/T7zw7tN+H3Kd1H9Ke5pZHGY
ljZleDF8H/kJhBfPyRxt+slzcg/+PqaaFzI7Fo5Hz9XJZVmYPFftenYc+2fRTgaszBFHP9Ft
DA80Wq8sOVL8OV3B2dW55aw5+5HnbP6ZUKaxalHr8GhOM8/L1sR5qa89fG6LImYtmRznfO6K
yWUkmRzXPlPdW79DOMHMI+Nxz2fbLU52kelw0ufTnXzekPE46TOrFj9XyDQ47HOnzjInyHgc
9tlRi5DhY1we+qxrRcjfMQ0u+qxq08vVke9602dNm21GjvG4OeusaIt2J0h17vnqPX2Ty7ox
HZ7mldHM59WYFRfzylfmc2bMioN5ZiPz+TFmxcX8co35jBez4qHPJDbZLBbT4KD38Ew2O8Wk
eegzgU0j58R4XPSZvmaXO2KSnPOZvGaRE8LGUX8H87xle5gOJ31UyORzOYzHSR8VUvysDdPg
sI8KmWW+hvE47KNCsvNwrTA89LfipuNca6445++9TX9CulIQDvuzP2k5V50DzvmIgDDXanPA
tTzP/izWTTmNwqwpfYTrOFxszBUXfYRrEj+bBdWqPsI1CzdXCsJNf+9v3pxdnXvO+nt9o1xd
mzOu+nt7zXxszREf/b285txolTniob93187H6hzx0d+ra+NibY646KNdTRyszxUHvbfHxMPG
3PDQR7vauVgUH4+Pdk3LuZW54JyPdnXnaFH8OP5e2jy4uTa33PT3zoZ52ZpbXvp7ZU2Z0Stz
y09/b6yZo9U5nzv9vbA2ztbmmLP+3tcoP+tzy0+ftTnMy8bc8tLf2xrH1+bc8tXfy6rzcaWw
fOyTzXMhxx6We37NkwfI35Ob5z25pnoKQrRxCHwJ+lJtX8Pxhf15pL0rrMcgdyOQUUlhcnpC
nLmTcqueP0JLP0h2n3g8HrtnF2V4E2j2O30PV2RL8KVHwPSJKPtIXBe3BNRB2pn9sMXvJerw
G4o26d7FH/C/V3rmp7ZFOf69XdqDn88TK//X0r9M9BsDehblos+dEDz+rMpyxCkJZtrliNNs
cPghnxkdg7yLylOwzU/03KTyE1n+IHnTpzY/yGdW/pPqNyRvR6Hyh5D8voToJOr0ShUpD49U
ZyPQL1ZnU5OfBsGfp/pm0veUPLl9M0z7gWzz2fmbSd9jdMq3n+PSldFput80f+9Zwive/YwZ
N2IMDKn2Dv2sh3D6QVAVehv85jY9m3gblgVdxjuGfiW18Wzsp+kb5nHN5PHQII/BcZfcpjvO
2eubxp1bGz9C+iot75+tvEecGP9/avx/nigdkngbpJOZv0ltsn7+TBh305DxPOiUz3w3SJjv
9mT5S+Y+TG7chcurGl06sXSbLe/M9c02XTr+u/G+ESo38/4wgFNzamM92sd4OjWs36iFdIUZ
x3D9edUFO2PqgiR5OLLONfnqAqanXzT7+tkA/9MqH26y8SNg+8bNJRvSBmtMTTdMQp62IuXP
1jWpaK9Lo6dfurSuW/aIQwh/a+XVc8JYTyrXbd9zOa7t6+Dg2tvtG5UxcXy28i4/Ojyn0JmT
XQefy/Kq1wVeFxh1gT4fnUyALrpsuPhVOiFfTZj/eyl9GB2r72f+15zjyMd5oNwsG1uhNWiY
TvnR4SE0D/xwsqf2HHTBYAa8nKw8ZVtTIE5p1hWD0Df2JqYz7X7ZvZTykMXfMN76btry9Gzw
b7v6kzqx/qSe3L/R/aHPDr6eydhLe871f1rn4I2QX+RoYjZd3nQal9fxfmPlO/wR0rv1KfsP
fjr4epRduZNgFyaP/XOLLhHz37m0G87H8vtO184c1w4I7xGF54Ftrf7JVP0q4f2VZ6nn3fV4
UhthHCsJ65QH657RbO2CbDaibc2Z3k6sJthfk1tLudt49vJt2b4dJ31volh2wWx8zwO55zgK
2OPTocODk12aZV9qkGB3Tn8fIQ0ds9sNiFMaO/GkAPZTFjtxOr7D84AdGt2bH5dO04ov+BGy
E+pTk3F336G7jZjkL4i3E7PZIll8PWGf6o70405HV8SPuyH3wwX9vOG5IW/fovvc8jAmr9xt
RjUHJ9mNk1gj6OuWfOeWvH2Lik663XjuMAdPZm01SCVP2e3GScv4VqHiVdzsxo0cfIvZ11Lu
dmNam3F6tu+PCaylJu1bfDHEsU7TXorfT3az6Saxbz5tH2seawTXuFQ332LU1tnLVWdOwo7c
csJpunakuf5jAKftnOfYceyEkwjvovKzF5AfN/snv7X59OzIJBuy2PtSs/E/bRj29u1rqZ8T
syPd5Wl6duRi+59eQrGOlYnt/dvlqZJL3PNkbbrpxkVPPh7lPDQPzCrGL00c4nMqm24We9Zp
6ZRHbJqKETTzWp0ra6Q43zIJe8p0djJOT6s95EvrN14yxUKayhXvqk772pcO8XBp7Ur7HDwb
u3JgiAdFnMK2w6RjH5NsQrVGmJ1dGW/TTca+LkLMQ/Jc8+zo63memV3pQqdsdmV+vsV8fWL5
rCnC67vwumJrCrGPSWvOSfgns8lTEeKix93ndFlT/HSOfZy0nZnHnvak4zNdzv1ko9NkYx91
Xm8F6FTPbO8sViyk2a6w6/G86ZLU3oOBd9PzUei20JZh3mA+1s5M7Up33k3PrpysXWA+a1RM
H8ZzqljJvOfgPGIllYw/l2Z/XkqPL3ieqV0ZtinDa84tQ7zktGMl3ffK8rYrJ6cLBqXZxD+l
sStPSpM/Rz0N/2VxzlGn3Tefnl1pipXMbj/pa/Fx/ZsdS1xP0jnqZoyf7txhHnhMGKfue9QN
WSefWEiX9rL76fKTP1OcfXhuyebPzH6exTwHZ10T5H0WfHJ25jz6M7edY9fiePM8Jt32Stni
M/Nbd7xGf+ZeZn/mj9L8+zOLmOdhGv7MSmH8mXnk93G3fd39kdPZN5+G3VnJ4M+cjJ8unT/T
PedPejs1awzNQymaQ2iS8Zku8904/spgDpdto11QCcVYTGufM5vNF79uyZYDaBy/ysZM7cxp
+DAqMWNgGnGH2dcAgwnhNOmz4EXI/8T+qgV05vaU/brbmWIe3HNST2Idswj5n/ZKk8oTmdZ+
csdhr1TUMzdZzjaF8yBnWSO65YlU84DyHU16LWX2u3UMfXTfwzb7VZL8k6Z4zXHGada912z7
nO7npcZbc+o4HRnlZ7xYynHPc+ad3ydfv+8s/E/uft1x7YjguLPZEntTPevtnqsySR5+lOYj
L2Rau3TcucU9P31a32N+a8788kjOT47YvdIsz3qr3ILVzP7HvM/DBOc7Nxy2C3bmZhpnvYM4
pfE/Vkv555HU9xTdz69Mwq40x4nN1q6c3JnAtD6z8fxP2yG7MTx35BdLGZanWexJm9ubxLn8
IpwPnkYOoe2cc0+m9eslnYHPwz/5uu68crcrx42ltK8RpmdXzmu8ymxyCFVL0bwhs4kz3Epl
01UmgoOLbTzfOYSqpay5J/Pz07nvc+e9xx3WT1n2ubPHPppjvrLbBfnZle7rlpGUn/DcMemz
30nxBZPwV05vjTDbnOiT3vdk9vhsc1NmzzP6Y6p2wfRyorvte5r0Uxq78mgCZ7/T+uynce9N
PrpgWjnRJ21X1qy+ymmfb3GJlVR0qpRmdcZmMjnR842VVPrJzO+tKdiV9nE3O7vSlBtnenbl
JG2V+Dajd4ubcBw3J7rC+dIwt+R9Nnx2Z7vzOG9eRB+GPe/RdPyZ57n6M7PnRJ/dPvnsfGKm
vEfT8WceTcCfOYt98vn2Z/6Yid15MtVzG+52RlgXjGtruOWdKf79nFtGeXKfC/YM+iWsC3ZS
nOWe73P5xVq3XIbintPG2g4Mer5dKpcOYJTfly5Kd/D+Y+kMOP9QegslndIV/LuFdgalUyjH
tw8A+QgwWM9UHm4P3/RK3+hpo3RT+grw96Xr0jGUXcDfNxziHtpU7/r09xmU1UAj1cDmWIb/
+LMCPz/Cz9XSX+B9DX424N8beIP/8Ov2tqLfOYCfX+HpGd7dE0yX2qrRzzX4eQBYr8AX1oxt
R+vjN26hf3dAJfzqPXDsGJ6xbB3KhtAH7I/A1QarqLYJMIKy0Xf7hM85/LyBNx+IC3qN+PJ+
6QVKdPjwm0OQrSBmHeD1NbRzA/9HJA9ID+Qq1o/CC4pccxzeaj3X39kxrSX2pRaij13SsGTE
pVj/+pAkFp9PQaZfAviXY0sPqL8X8OYK3mOrX+jNWxphFZAd5HYTfq+CJLHxYauBtLqitkfQ
kzMaX2+hlU343wO53wfdi62yvkYhsR8X1GshkZ+o5ZGkQI8ku0o/V0ot3rv4OmaqfQQ63HG5
rkFLdRgjPWovHroNY+yWvnQKUMFn9q0+/K7wlvr0zvStZcB/Begqxr3+BZSUJ5JP1W8hQcH3
cfz7TJxDrq0m8m0L3t7Au6/w+wT6+0iUZK3sAP+wvh0GS4NUMNGkmoImVQeadDLTpA5fbBaC
JrUUNKk50KSbiSY4lqogJdVC0KSegiYNB5rg/FrLSBdXvWfv8xbQ5SA1XcoRLSP0Sj7/dAqX
rbMKm+V2aSZ6oP4/0Gx0A7PYyAAhxnj4LfL5GNo+BQ4Ia6YKvKxJXKLl2PYDfeUrUXzErTbx
ts0to2Ooe8HfrXEbIPweYUdE6WBb4i2WPxjLH3j5kFuKPZIbfHtLM1aFz0Dm0jbQ4Jhk5gEk
VEAH36HEmvq5L3E/IPvkTutPhctj+H2brOi90u8BWbVht03Poqfu9cxfCfYqqe0wDUww0f5V
re2ZaFF2kF8hKwf0E8fkSNohzEJE6+RUwnVg5P4RWkckwbZD2oJxL6xB+vDXSFt5CA11AHAn
8A9LR7z/Zkhd9sP9wXH1DG8voOc3XM6C+hdXTtekRe95TbEieAfPI9lysO/hsnbgG/r7DbI+
cXWmrCP1hq0XUD/ekDXIdFMSdsJmDtdraxauamMpphXdIv6NU4/prjrNHit8DgiWCdgzaFNI
p/4m2BauNxltzkjLVyIthiH09uNqm8px7XNDo+E3eMK/L+E/jucbvtJRpQr2KBb2iM91KO+f
iMOPRLMKn9/C79m8+MMIG34fHCU7oA0PiCd3AHGmab0kKJOsL8GszyjM7IS/lv5Ea5LfAbYB
fy/RvHxNUAyfEcFUgfsVmKf+BO2eA/xXwHgP/uE6uApUWQeqv4NWP4GUqXL0MZ3J8hPAGMs7
IJu/8fIu1AqXn8O7fqh99HB8A24Gy7H+M3lX7N9wa8OOQxKOwT7uA42wHHGyfUPAmPoZLFd0
1HEwlz9H+qjTGXHU6aTa6IJV54Jj8jeS6GSqjzihR3I1Ja/MOATr33N5tLVvLn+UdNJhzmGc
bnIc+gAl+rki6bQDY0aU38vyIdDhM6fzx9KvDuXoob2D8kv6/gfo42dJpyHgEIU5BBw/Uz96
MHpZeRdGvSi/c/yG3r5eX7X/DvqoyhmdwjDmNs6ATm7f0MtXDfV1HFYjfRTy9DEGJqmNc8Dg
O+dVj7w+YRz09g9i6qM8XQbopHD4IOVB/4YJhz5Ietw3RB/WKd7D3r5ezvTTDlDC5RuqfJ32
Gk+tdNK/kVQexlHQyaWN/HFgvDLRyQRj5mVSeZCOjwnyZms/Xp6y4RiWWTuOwfKGpp+S2kii
ta1c8VrJqwuvdXlyl5fomLDJbNKYSTPukvo5IO3+ABBd67hNX852AxmdKlZa6ji+c/4GaqXf
5Dew/TTljE6ubQgbrBLAsUPzd7B+sA/m+mi7nEr76jdp2+h0Um0EYUQ52k/R8ufEb4TrM9vm
N812CdZXdmb0G1EcVBvCfjqV9lX0G3E4mOvr9ngQT9WGGUdmg9n7mUSHJByVnfmbtPPCMME2
3MrT4BAuF3TKxgtFx7hv2MuD9e+1cZdEBxuOSqbj+xAsT6LjYwKdbOMqikM2OgXL7wP6KTq2
dZisMnsvdUsSnYPfN9EpCYd0dDLJQrxuicqT6RvRsZ+HvCXRyTYX6HrY1oarnn8X4aW5fTc9
nlRu7kNcfTMvo/NdlNZJ4y5JPykc04zr4Lhz0U+PGfoQP2eH+6DTySwP78aQaRc9/5gw7pL6
YdY/tnFp1m/uejzdXGHWsXHzWRrdEBx32fSLu36zjTuz/ZRmPhpXx7rYmVnlKZt9NUzQT+52
Zhp5SUdn93Fn6yfyPS0d09o2ujylt02yrVts5fb57t0Yc02S/jG3H+6jmU7mNYOpXPDSPu4e
M+rxeD2czvZ4Hnvdk0yn8WVWlFcN60OdzsF1Sxod9xj7jTTligbb0i5BHHU6qTa2jbZLNWZt
5CJvSeWifUanIJ5xOJplOlt91UfcKzHbBSsRGLFfEm4D9zKOrOUKB1Vubj+og1c0OplwEHs2
3yw4pumDSRZs9XGHBHGqQQtJ39DLTXQw88LWR0VnxEF8X5SH6aTDuNLaxMs0fQzjqNPJ1A+X
NlzpLNrX6ZyWTknylMSLXcCQlfdL9RR0NI+7eDoF+9mK6YNNN3zQfK5ROruNOzOOZjq1YmXB
zGtFR6xvlicdJl5ezOXxOCTp0HT6yX3cueiGlUx63DZfJc0lSl6SdKh9vovO2zZam+d99/nM
ROewDk4ad0ny4joXpdHz6fR4Pno6aZ7Q6RQduzaZzjYuTXR00eNp6ODKK9NcEidvSfaTq37J
UzeI/bs4mU3Cwd2Gs/HSbheoOdN93jd9w30+jJMnIbNJdEi2E3U6mewCl7koyX4y9zM4Z8bZ
JmlsH5s8mb7BYodc5/2WHFcYezQunaI4sNgg+zdUeVJ9Ox2jNFBxYnF2YjwdbHR0xTFcX9DJ
TuuWUz/tOB7GlJv5EKSTO62TvuEij7b2TXRy/0ZSH7KVR8fdYWqZtJWb7FTcwUoaM/HyZKMT
xvxlp2NSeVCPu+unpDGRRqbD5WZ5itJBxDbGlSfVzz7uVhPaWE3AcXVMHbzqQCc3HILl6XgV
rh9HpyReJeHgiqNOJxF3GG3jg7THzbzIRidXHNPTyR1H93EX5IOZTmnkYdWJzi7yGKTTuDKt
ylEeRPmdtIXNOKryYPvJdDK1Ydahor6+PswyLsP2uFke4sedrX56WXC1C9LLrA3HJF7a5enA
mZfZ6Jg8ZtLMd1nn1Gz6Kc24O3Aed0l0stVP0uNJY9tcnk136PMdizk+knHPeeFwJ+1M0b5b
fTOd4r8x/lySfb4zj92DDLaNuX6YBogLwvwV/rFz2uHThiL3EHsjztN36aSyOscYB2Gqj1mJ
jumUozhpGg/TDuQxEqdE7SchN6DHbichOxRZziLNB/TznOLTO7TXPP1nJh2zxSEfnJ5D+eLy
fWY4TfYb84sTk2Rxh4Yu3WFpz+d5jzRahzRU8jPDKV2dST97nNLghGN9nd4dEcxsn004zVp7
svsti6LBO5SvkOGE/Hwv30Wf1S06Iy0raUdm9lV5iPN4RpzybnNxcTqXGT8bMlt0+Hk3RmNj
+QE9b+TwjDjl3eZi4/SR3m0RzLP1eU9mB/4ks8Gy59/o+YSen8d6RpzGbSPv53nAyW1mQl4d
0/MtPZ/L52dae3UohjnrM+I0bht5P88PTnuUNRWfK9bnM3peo2es9VU+b1D5N5oZBxmeEadx
28j7eb5wuqDnDXo+tz5vWa2ca3o+oufzVM+IU9o6k36eR5xO6BnH1Y31+QPx6o6eL+l5Tz6P
6PmZYhBdnxGntHUm/TyvOJlXB+HnB3kXwKa841y/T8fdr6FyrxfH3zPfOP3Q7ijYsz5vyLtr
fmo57p/lfauHgXu1zc/qznL3OpN+XgSc1D0wtZjnZ+tK8Zaezyk2zvbM7t+Nh5n28+LghLxZ
peeR9XmNniu0qt+jnWT1jOVlel4zPCNOSTDTfl4knFx95AN6xpiGHj1vyOc+PW/R83Pgme3K
PcfCTPt5EXHao9PO+POvkbtSgnlvRTZYlm39C+1K7lOm3nMtD2wyHGuLZYu1wbDdSbzvZFW2
Gl+jDdo+6cvijoAjBxyPEr9Y11pLwq1szaJcdsrYLO4RKWJO53jcXDI6ixZ8Pmefzzl7PmeW
N/ZZ5oVd4zPPB8Chy+eivqG8WvoFWuiG6ncM9c3t41xoah81c7QNjHl5lmdkVvl5JNWGKk/C
Qa9v7mMngiPbnTfTwdaPODpiXI0rnQ+Be9E+BumUhIMqN/PKVN9MZzyL9GTFUcUnxfVD4aDT
wVSu1z8jnT+ePCmZNfPbJNNmOiTRUdEJz2yF6zM6memg5AHjrKLfMMlDMh2TeY04uY4LVW6W
B0VHVW7uo1lWRHmYTjovVD+TcEzST0m6xYVOZl6ax00ngQ6dBN3QsdApnpbj6wZzH8x8SKef
kuaKpD646vmwPCV/o5NBx6ahs22+y0YH83x4l1GeksZN0rjLVu5CJxuM61ySxCvTPGHSDVG7
IEleOmPJtIt9pdMpiQ5ZeOGiI1fleXFGx7hxl0Qnk34xzyVJdFLzqTinM65MRssx18STE51M
fYiTpyTdYNPDcXONea5Kp8f1fuLauZVah7rrhqCdqdtHSXbmaoI9vpow390l2ohmu8A8Z7rr
r6QxET+uVb6vpzH0sPu4c1nXJNsFWXRk0topnf2URcdlnS9tdE7WT1nmiiRemmU+nX7Kj5fJ
+qmTan3nbl+Z6aj0W/yYipvvTGujcf0mZp9GWjtzErxMp5+S19p3uc0ltvWfrseT7MSkOVeV
x48rN7vAzKuk9f64Np5pTInzca5rxKQ51X3dEu9PiPPTucusWR5dfRbh+tnsgiQ/3Hi8jpMn
d3s8qX6SXRCsb9bj7uMmiQ5ZeOnmf0pnT4+z7nHxP5nHrvtc4zKXpJnvkmwLs3/bJE9J/lC7
POU3nyWN/Xh7fhw/nbvv2r1+2M5Mkuls6+SOsz1u9xeMty5JY+PZ9Jd5vkuS2Wy8dLV93Pal
kuhg7oN5XXOXaty578+5+7+z7J2l9Wcm7xHeGdYE+drjSf1Ms4+Z5ENz8Wcm6cCk+cx9/85u
PyX5PZJkNosNmFaebP2Itz2y2IDp9u/S6PG8yuPk6c55rjDP++66w8VPZ8bB3Q5N4wOz2ePu
dqRebhpX5v3gdD5Zs12QbV2StP5z5WXcfJe0Fndfl5j9gC7y5O6Dd99PcbHhktd3d852ort+
SmNf3eUqT1nsULf5LsuedJJPI90eo9n/lGYPsJMYO5R27z/9vpS7fWXSsS62TdL6zqwDk9Y1
49mIcf4C19gg27jLI/5pUr7ltPug0X2pLHGFafx8nVT7Uu72U544pvM/jRuvkjX2KNs62Czz
itfZ5hqbX8VsP6XRge5jwraWT4pXSbPGzLKXYdJ/cfvBWeIGk2IC0+4Hu+sXd99NGt+Ri/2U
ZX2WZp/Bpv/M/vF0MS/p5xIX/1NSG+7rszQ+MtvaK8mfOX6MVdZ1cBo7sTOm7zk5Vjdb3KGZ
l6Z9TrNMK7sgrb8gSSaz7f2niztM0pGq3NxP972O+DVD3LoliQ7ue9bZ4w6zyXS83ZBmTk/n
902zvnOfc13Gnfu+eZp1svt86bJ/N+6awBwDkc4ed/eruJcnz9mdVOMuSU9ni0lO9qGl2UcY
N9Y/nV2QZI+n8YFlmQ9d6JQtlt9kf6XxuQbHXfycmHweKukckNv6zudz9vmcfT5nn8/Z53P2
OPl8zj6fs8/n7PM5+3zOPp+zz+fs8zn7fM4+n7PP5+zzOft8zj6fs8/n7PM5+3zOPp+zz+fs
8zn7fM4+n7PP5+zzOeeRzzk5V/Mn0JZXVONc5sQNvluC9cFZ6YV2diu0pzvLDM9B3KpOOZ2T
czbXQRaaDjmb3wQyO/u8zYuQt3kN+LrGYxV2oD5qrAbI1EdYM1+S9rqEp8800wzh3QlAbICO
OwKqDrgX+RP0c0CeyG0qx5XYLpUf0MpNlG9BO6x+H74kyj9Au1XyYPfAAjml+miLoP79Dfiy
R97uKofZAOhT3saWLC/zNnAO/Uw6AufIOpRf0jfuAYcmx+EHlWP9BpUz380n+CLr4xAozvp4
AeUVqn8ENMNyEYXUkjAjgmF0YjDn0KPPvLxHOLDyn1RvQHTep3LEtiy/sQ7c6VL9PmBzzvvw
Ab7N6HzEy9FreMfLezzK5hvQ4YCs7yOoOyDr/Bi+x/q5KcufAIKVb0JrQ9mGKL+HEfGJx/I8
yvKXSP1zoOOjbP+AyvdodcC+jzidQz/XJcytbGONf+McZER8A/v0jfMCYT9TeRf6sE710e/2
jfPyPeDwmcvLC5Vj/bqsvyvro3ytcz5tcjoxmEMOg7xUMCfyG0f8G8iVX/k3usBfUf8zQIjy
niw/l+VH0B7DYZ3+6fUPqD77PqPTOu8nwvwh2/jC20BefoZeMXl5hJFZ4TbgFZeHHu3fMDqt
Qd/YuPoEb7scxx+8vEd9Z+XXvPwcaHNH5dj+LuF0yGWuCaNKwHwhHjcA5gLeHtJ6bwXG4ida
/+2S1KL90wc6YvkWcWWbyrEPP6kc67+T5VVeH8t/k+XPsvwn6DMsF9HuYZgd6n0L6NMnitwA
t/bInj6H8ksqH0AbnwlHHI2/Un30H4nyLtG3T/K2yev3AVLgUOY4YEubsj7LVoVtMLvvgeMw
kG2gTS7KD6CfURxWI/Vx7D/F1Mf2b3j9LvwWffjE6zN5Gspv6DC/yTbWQYbENy7lN44lHdc1
HF5k/TNJp3el74byr7y+KsfvlwN0+i7psAHyxNroQbui/Fq2gTK7y8fEipT5M4Br8XnglMpR
pt9R+QF58yuyvMnr96BE1L8Gnio9/p5/A9v4Ktu44W2gDryT5deyjT8kDpuAm/hGRZY/QFmL
69h9Wb4qyx8ljlvAqV2uHzcIJ4HDTw2mJcf+R9lGleOgdMMGzXyifo33s0O0FeXnsn5Ttr8j
+9CHnofLhR6/k238kDAt+Y1dkD/RRlXi8Iv8BlJ6T853orwj9RfqQ6G/3kv91INWu7z+Fa+P
/RH6ibVxS7YF6vpfgFaMV5cgZ0x//QLPP7hd8IHbBT0ovZG2yXtejnN2l9fH3QA2n32HtoYc
hx9UjvV3oIzVP4bfXSlPfdoDYv1E6WR0OgFutvi8fkhRsBukc0T5N3gv5K1C5YwXonwHajE6
vAMcOxzHO4lDi+OAumGb9wF1MFu/HnIbbQC4MXl4D7UZrdHrw75xTnVZOeq6fb67vM+/sQFw
+4TDe5CNPsdxQPUPSM9XeP33RC9WH7/D5vwL+K3muwHAvOM4oB1U4WvlQ6AaG7vveXkP5jNR
jmPsG7cLWlDG6LgK7TMc/5Dl29DOBpeXHSg75DbeLecDcniXf/+UcPrO+zGEdy3ej0fgLutn
i1YLB5zDYlwN+Td6pL9Z/a+Szu+AjqKP17IPNSj7zHndknN+FX6zOR/prOi0RV9h/bwh+uzx
3cpP3M5sSVofE39YbMcl5xWW93n9S8lrHJfv+Y7nqZQFtBAYDu/gO+85nVT5I5cnRoeyHBc4
5rr8G00pb7vEYzYuP/Nxg7ayKP/CyztkCwiZvaZyJi+XHId3gJmQtwcpjxWAU3ZmF2CEHfhD
0hJx/cxt/i638frAAVEu5I21/I5/Y0Xyag3mL7amwFl0h9Nhn3QC00+3tKZAHHtcP3X5uuWG
t3EBGAh5upA2f4/os0XYogXE7KdT0BPM9kC/3iWP8OlSn5nf9lDKwpDTAS1OwesBL++BFT/k
stDg5YxOHbLeWRtdgDnktm5X2vznvLwPunLIebVGNB3wWKFgfRY1tM/rv+P12bgb8j5s0yqY
0WmPl6MmZLEvDIdTaE/Y40f8Gz1awbDyVdkG0uZXPu725Dew/DOnQ4OXMwuYjcstrXyP0wl7
PpQy39XkaRdKDvk3fpO0/A5v9nk/BpIXu7L8Hfx74PPZBY0b5tE9l3S85WNih1ZyDEdcrbM+
PIDsiXVRDWY8xgcmT/ty7AqZRnkRuqEO9Vk/Ee6BrzFb0FdGxwaUXXI9fwnfG3BJ/cC/8ZvU
kZdQ/4rTeR9kdp/Ht4jyZ65jhTwpPbtK32Zz6iWn9Q5QXeBYlfoLx7aQF1V+KueKd1y/of1U
5fqtR7gO+NppwPnA4IT+YnRivNiUOrBH/WUwf8g2tnkbHT73srH7Xtb/lddHbN7z+minivqP
xH82D7Rk+yeyj585boxOqIfFOrdL+oetzy7lOvcPapt5979zOqBtU+W83uG2DVu3X/Kx/V76
E36R/ogKzYd7VFvMp+hhWefyeMztTNZGHWCEX+Q913Fod4nyY16OtL6TOvA9lR9wO7TK55IW
9QFxQI/rIfftDHg5UmqbyxvaiANuNxyS/SXodEf9ZCvaj7wfXzjMOdUUdFiXbaAdKmT+G9nc
WL8sx8QXWb4Nffkg/QkHvA94RuyK8/qblPmvhNOB9HsMuG3Rp6hLRqcXKfNo057ytfgdn/fF
XCPk5TOfB/alv0HNVR+lXYBSti7H/r70qyh5QpgLSYev0tYdSFsY10lb/BvvaM3DbJsP0l9w
IP1LdcnrNWk/dXgfmTwKX8AH6U/oUhSpsOfFuiW4rhDrlg2imLD5H7S11bZh7XXF1xT6+g41
1UdpS4u11UCu75A7onwzsG7p8fVVhygiYIayjQ5fG3W4PFW4bVPhYwLXNTva2umS8+KSjwlc
e4nyXTkmHmR9pPcOl8eNwLg7IfwHtFZ/4G10aYXH2tjkbZwTrXc0mVc4VLmOHHLd0QUtIMbd
AS9nUVGb0g69kHZug8YEkyf0MgqYsrRvcCejy3Vkj+SFld9K22LIbTRcMxxwefgMGAjd8Elb
cxxwOn2i8j0ad1e8fAvkTpQP+Pruks8lVf6NTWjlgMvLSJbfcxzY+i1Yvkdr+aq0dZscx65W
/lniOOTlyIffZPkn3r7wq3RlG9sS5iNv45z0iGjjvcTxQH5jwPvQIV4fSjtV9BFH/IGk86H0
Zw5l+TdZ3pB02iMKClr2Oa2ZbREuxzHRlG08yvIPGp2P5bj8hewB5rNo0px5TvPPR17epHLm
k21q424dagof/E9aOzE9LvqxLvvRpVkqWI5y/kmWf5N0PJJ0FnzYID1k4sNnjY46nXblN9CT
oWgZLe/RLi2jo+JlGeg45DbaA9mDrKVDaad+4uuaHbJoWPkfVL5H/lJWn407HeZcwjRoD4KN
qx+G8hr/RrD8V4lDhX+D+YaC5WwfosrLt2iGEXsEjE6sjRcN5puEGcjyHxLHLbJsWDlyWoz9
O6kb1uXY/iDL+2Tbs3F5Lf0ym1JWNjgvhX7qSl58lLzoS1515bgSvNrj/qP3XM8r/fOLpMMv
vA/I9W8hXoV5eaeVCzoJ/7ig9RWnQw+4LMrvZRsfOC82aPYW5Vey/D2telj5vqEc9de+9D8d
Sv+ULk8ChvlERT++SRw3qHSf+xBE+bnk5QZZp2IdK8rPpLy9k/KE41rgcMLbx3HdkuWjAJ2+
SFqvc5ndoHn7Uu6/fZbjckeObSUv10DTLrdllR/vQfpl0E8i1gyKTr/IPjwG6KTD1CWOD7If
m5wOzM8mym8kHd/LfvZoPmPfuIzwivkSo3x4R6shRqeLwLj7KNsYcJkTc8Eh9wUKXvS5vAg9
f8jtBjH2+2RpKj0fLu9x/bVBmIvy95xPws4cym98kzhsSBy6vB/MjybK1+U3unLcdGhOZd8Y
SDp3yXJRduahHNfK5yrKfyWcLqXv5r2cS87kvH8g5QXLT7l+Wufygjaa0C9VmrHEXLQv9+cO
5frtk5TXTzHlwi4Q/GZ2gdiztvNCzLlDOSeLft5GeKH4wCJmRXlL2uM75HkTfmPdP97g+3ds
H2BP7hOI8pr0sW9zHzvbzxU2/0+5/7et+fB3Zf0XWY7zxJ6cS8Llwp/5INsYSphnicOW3Mfs
k69pIMduV47tPW1sMxyfeLnax9wge+673OttShvvD6lbHgPy9JXPV2y/96u0ZYV+qUN5U+5l
7Mu1j8DxF0nnXY0OFVke5dUGtxtY+Qrvg9hv2ZZ0OpcwFUmHbblfYuIVm9f3ZPyBKL+ROLyn
XVRWviPb/yZ5ucHXd2y/WN8PPpO0fidx6NJu04D78a5kjMK29In+lOVf5DfWOY7CHh/IeULs
WV/J8jtZfhSg07rsRxcwC8OwcSnaOJLlv0ochhTtwuof8vLXlKlEj/1Z1Dwlry8nyLTzbfhc
F+J5/LwSSc/zllfCJQfEa8zhYD418zxWPoVFyJdgyl0w5Ht5eeUqmMfcBHatEM4D4M/cm8/Y
v8bz7abz699zO68+n2fJg+fAGU7PtO7O6yz4PJ7bjjtz3eA4qXPWr+2MtNv55dd3Htl8NvjE
4SzwYp/9NZ+7fX7l52zj153hM6yv7fxoR2bJLcY50UqOp0MrOZ4NreRyMjR4jjL+1Ge1YKc+
azmd+mz4U5/+1CfZMPcgD+xU1Y089YkxpeKE21Ce+nyUpzY/Qws/ZISkOPX5RZ4KxQiBH3zn
6EGe+lyR5Tvy1GcfpPCUe+k/Bk59YsRHVUbNiVOfX2Q5xts0+W7pe7krvC1PfT7TDgDbdfnM
T32ibStOZO7xE5sdirj7KqPxxYnMM35ik3lZsZ8iylKd2vyDw5zT3qrYOXr3/7N3ZluJLN3a
3vfjGL9g2ZSHmZD0PYLKmYqigr2WWFf/ExFzPhEJ2FSzvr32+HKsg6pVk4yMjL6Zz3x5h+HI
9sVj5F6eN6cZSnU2/+cQemMmXlZmf6/2MfbqIqWJpN9KUZ+7UJkhcTmEynwLqM0+VOd3nn+x
d7ruhu1QnjdU3fLzZp2n1KjxEL/EY2U7RX2+8Jsc79iELDXlqt76PWjHMsRkAaLS7FCUmGxC
fRr+UD0oCzzfh9g0fo5KVoxS1OcRZKhSmSaNm4C41HdUJI2qJdw0D6dCfZrnX7A/r7VvrXn+
LEV9VoJ85vjNmDy0A7JrA+/EstyWRsJbem8z7Zcl2kvMbekx9sfgxnbMLeN16tZ4P7il+wFx
uQtxuSFEpGnTj1CfuRW76Xen2G8gKvegPtuL/pFOv2nf3wqoT/3Nq9zdOVKwEhCVjxCV8xW7
+zqlQjfX2GOhJd36XO1FaMgS6ZvzSKUZ2/bUX2lF42eqROTJit307dMgDX3HIdRn+Pwl9uOA
2Kxgv1ux623oHu94IQ+nvMOMSWr/HlCbLXlHlTwUrKe1e8cVZGtVyuHVerWofUo9mNHxUKIH
HKXK6ZY81MlDwcavWLZXoD7NOw4g6wdQNJd4J57SJ24Cr+Iaz19hfxSPX/X+8dTmK+94Io2G
0I6R9eTSNH6QhyZexeZMQJ9/43nj5aD9th0QnZ7YrPH8Wcp7+pvkc2Kpgg59U9PYIY02eTQe
afr8Ht7THfnGqt136vP7eGd3xLvaPL+3Ynfl1OE7osAbIwqozEu8LarcrhehymPxGHGkoT6f
4CEQB9Sn90gpk36MR4q5VwrHJxO5YS5j/S7U5xxPeHPbn5c5tc+6YA71+WNRevMU4eZO0rvM
RVPxBjHtLcYDqovnYC6gPpv23FXH+q7koSDUprFPhPo0ddnBA3saUJtRQNAl0p4S6NgaeciT
h4vFn+qB+Qxhdwql5zysp4FHbFHKoZIiAVt4LifSHvpQMDdQMnFA0WxDwQwgcTp2naXe1z28
XafMd64sK3xnL+i7Y9q8EpOHUJ1m5rqUdeZIyAvnI5jwDZfUZU3SP4FYGgj1aUq8AFFQg/p0
68BjSOYC1OcG3mJFKD7j36V5+EY5mZgLLZkvnyEnTviGn3aUdOPTTEjDeNEKleoydTSmnMz4
oOsCTyuWA5rxEmpqh7LuQE21bbvRMVLrqk1dNqFClVx168ypELzGO1HtRWlPrq4O+Y3pM8WA
2pwyzqoXeV7IUTPGdaEWlCxtY4+tQlBOvNWUIm4KRezGjh5eWEmwfipYukX7hbanrpS1IwYq
jJE9SMBB0F6qeHppXZ1Z7023fjqE3ojwJjtf5HJHyqkPBTiG+nTrQCWzKot+fCF5bPIdJQi4
otBlkfWa6wdzzTPjT0Pe8d3aHZWglJ9ZpTQk/TF2M2M+U06tgPRLoJ5Mv7uXte5M7KYu+tCt
idg79Kui3ZUOmO9m4pE7F7uZs5WYOrTxcJRqqJHHkKrao2/X7RmGtrl+ML4okbQPbf2NuuxD
8Jo+UYbM0D7zBCldlD6j9TCgDHr0uwTa0P1GKZdE+nZdSORqivjOLX6h5fQmJI7hia+lnL5B
8bWEIHQs3J18o+ExNWpQmT1oOUV99iAFi5CEResTP2V9dM931tkz+LpSwq1sfeJ9exmIt77W
Q5U+EVu/2oT2dBmU04gxzI9P34XIdmOD7iF/Uo6vQky6fqnj04DxqY+9LXOVe17LecLYUJYI
BX4c1990mM+KNqqCnzNzjJEt5txiavxx+8Mp75ivmS8fZJz3Y6hvK+E3uH5XYwwr2vOPhLF+
KG16Q4hIU5LXePVuy9qkvZhBlPJLoD7zzEVmDrxgHat9Ii+koaOyfFtx60ylNxI5e6kvfqP0
2E5Ajw2kzZq6bAXr0IRxfi7zXU+IzchG9kiIDvAMFdFgXdGHEM4F41N18asGtE8/GMefZR04
Ersbf/za5p6+X2efq+NXF3vD+va6PBboE8+sG0oLe5V1rBufEup7zPqnEsypU+bUEXksU046
Jz/QJ6oBrX2JvYU9goQu2mgRCfNAL4gu8kBZv7LWrRHhJIYKLdhYYhoZrUYUlhcovpa1163d
rNcKthw79hzwThT+BnK+dSl5rAVkfi5F779A57cWqQyJzlaCWLrk/KmK/YXnN4W+N21eIxSY
p5TON71oJM+/SgSBgvVnHsj6KqT3GzbinKuLI36zwzuaEsUgEqZViaNLWV8Zf+RDiEu138s3
RvZ8dUgUvBKE3VyeT3g+xrNHie2e5MF4+Og77rAXJA+mTyR85wT7EVESzH7rUL7RR0E4Xjw/
lvbkooA4Snkk9XCyKNNxQHfcWz7DeesdS7+bLlbt9zI2bNl1kyMGHuQd+xCVZg3XZ4+p1NUe
FF4bGrJoPbinUg8zqNA51OhZivqcQyM2oRWLdj3gz3X9OrPPXn0AgTuDCq1h989fQI5VsMdC
S7qoPvmA+iwLCWjq85HfjAJasUQal5TDEXkoBeTpOc8fBvYx6Xu6bUA5h9RpN0UzDiiHBJox
tu17lTwdrSFTu0EezqEaGlCfpuXofPdiqU9vd+s3R0XoeeYGe+0i5MSEuqwGhG6RPEwCQtdT
nd/5xnPaUxkiM6RGj/nGsB6OUuU0JA+lgMDtrpT1xO5f+qyP9PkS9GwMSej64JQzkZrsH3cg
dWKe30zRZyE5uhfQPHloxB72HPbvUFEd6LRiQKftQWW1IRHVrv2uxPqqx1wTUnrbAc3oydIz
7N8gklpQfGYfPKVv16A+t+i3J1A2FXtb4qJInct9jPHD0n12K0V9FugXbiZVUjAPoTteqisX
qapEXc14fhRQo3moUE8A+7qKaW+RtCdnD9vTBuRWWBeeypxTTg0IuIIQk0qtl9j3KCno6bKH
gBqtrbHfpdpTHSKpYGNdDCSK3Qxa8Zk0BqRxQ3uqBVRoj+evA5rxnufLAc04wx7zfJRqTxO+
s0o5mZY+hdqs0e/q9P1j7K9Qn42A+tynvZgbBR+1TNvrkPfnUuXUoizDunqjLpsBjR3znc/0
m3pAffp+db+2rs6DcvbUaAlKMJ+iPkeUUwkSMBZiUsf5Eud0vWAcHzCOlxi/etyNDTgbykON
eupzD3sroBkju3dSGnF75TcTe8LbI+qO2kOy1NOMt9hDmrGH3ZOnVb6xELSVH1B6/RTJZ6Ka
9Fkf6fhiRqBnma92ifI7pr2YuOJ6djML6kLzGJLOnvrcWbHrfOfLespvjoK6mJFGeaUuIonv
EtZFX1ZVar/E7un/mDxG0LlFiUaqZ/AhbZjnju8Z+x5n7O2A+rznfH0Hgq4tZ/RuXzPgTCRP
+q0le1/uvOPU+ZO+4zggT0uQpUPsQ+z5gEz1dk8r/iSPzYAKvSeS35G0lYndC+nYspuiPq+g
Ps1uRO/ub2gvu9Je3FzSC+4yBswlJeaSXrAuGMgZWgm7p7VL1OVmQDO6eb8bzPtKhr5fV2Fd
+HKOUgTuI3VVh6h0EQgS5oGYeaDLPBC2pyl5qNKeHNmeSDnOsLewV8jDJCBLW5ClRewX5KFC
pOI4iGQ8lvf7ftflvsWTo/7O+hn7I/YT3lEOqM9pRn1m1GdGfWbUZ0Z9ZtRnRn1m1GdGfWbU
Z0Z9ZtRnRn1m1GdGfWbUZ0Z9ZtRnRn3+F1KfW/8y6vPbX6I+dzLqM6M+7Un8BO/nCdTnNlqf
xnZGXOYjTvrz4vlnvKTPiNV5FMQbnYsXw748b3YoR3IjMoT6NF6cY+JDhtTnRKhPc+s7hvrc
Jo2mUJ9OI069CJ7R8tyB+ozQ4Yys3miO+JD78o3P6HQOITpnogWq1EKN31zwmzeoz1ZAfT5i
j9DqNPeH6nW3A9U5gOosC/UZ2XvPY25lDol5WkKrYSo0YyJ0ahWNkgIaJlPsQ9Hvmlj1j4SY
ypdoU2+jo3KIvYn9UJ6PbARvTf+Z9M/keb2VecCrN+E3U/Jo9LRUy2XGOx54R0MIBRd3/hKK
uCp5bC6+V71pe9i3eL61eCohDrmWk7vtPMazeBdv+2/YNymnKKBnNwN7FcrlgXfsrthNm9/F
vkkZRIEmqiojqded0rExdGxVdFIiIdzUC0H1HJo2Er/eVB5wK6w6LuY+u83tvOpJHKA3URa9
Ce+tob+ZoVvRsuOeIyrHUHqeuIwDDcsOdk9MRmhgRoGGZQGaMQp0OqcrdtUW2uQ3XmOyjQZl
gn5kbO/+nL0TEJffPrBPUlTo25rnK0H6WykNywu+oxK8Ywv7GJqxHOhg/lixp5/fX5N+VXQ6
tyEu2wFxqV7mFX7T4zc3lFONPBQsFefecct31ijngmiiNu1oqXmok8d1djNGdyR99TLXPLxQ
Dk3yWLTt06XxRh6rQriZvt9EA854GaqHUh77IwTcFvbYsl2uzd9DG3WEflMvzpb8xqWhnsXe
438HoqmMx3+CDlRJdKci693Tw9NBdaZi8bavCnmplF6CbtkzFJ/XZnTzWYJnTcxvcnxna8Wu
36kaSwM8a0ZLdnfiN11jv+L5qthVS2+fPNys/GZiR+9Vex0asUBdujPZAdqN6rUy5vk29iLp
x/aeXrX2Qg3LnPWid+84RP/x2+JLEvEa3kaj6c2O+c7T4Rav4HsZ37zecUFiUztaqMSc670U
tgJ76NXSCDwhdtekEXpbeG+NB+j9RhBj+wlPh+cg1nlrjbfGZC3dvxyje0gM7hmeDvkVb4ww
DefltPqO8RpvjusVbxD1LEzbdf1UWhOF4BaPkVrgvXOF/Z531MX7J12OYV3Fa+qyZH1cVQtr
gMaTydOMebkWrD0u8TS9lfbWtOoeaa0Y5+m+6kU1WvKyUo/dVS+ssxUPJ42Nv7PkBdVdis8/
JI3RWvv+Gi+qH0Fs/R51tc/zPvZ+I9AHSFLt6S2IK/+8xsNo1RPr/W/YX+MttkObbxO/v2j5
lLRdo4t8vaxzayJaRIFezQb2vugbRXYtfIBG0xRCuCb2xuKpsbS3Q6E+1eO2Ju2lbtcy73kP
Og/KTuDBNJC7rBn6IF5nZQv7CR6S5cCT1HtQHqe8E8t4WcaBpsQJnqAVvIZjyxkNxMPyY0/T
Pt8Q2rvk8QB7CS9OjeozgAyd4e06Jg/nazwoV78zXQ6hB6bXQDn7oBzV2yz04pwH3svrPJfH
2CuBV/CIMbaMd+E5noVD8Ww27amNF/mPwLNQ24qJlqN73OdUOa332L/A/g3vw7boqGi/SXvz
L3v8f0YErNOqcsR2j3wOIEeHazzdd7E/BZo6Xv9oa8W7et3zOj6t06EKvczfqKsm3s2hh3eo
h+XJiOEK1eDGp14wPqXLKV3OzytkhmrHxmvojX3KwegAe42mKRpMNdr0CW36Ea29hujVOH2k
c+j/AbquJSibVkA8hdTCBGKpCjnh2vQqqdNaQ015ewVya93znuTx9vD9Oj6VPqGexksab2lS
Z1UDbtneCmigddTVTqAxF5bTKCCKhmuIo5NAx24dGXbCN5TR84sDLb7ToBxnpL+FfSx51Ogi
bdY35hTAzVd3i96iWi4PzHdvRCA4WnzFjuThhPbiKExdF9RYF/QDLawp+m5pbUZ395mm9EpL
aejaYpp6R2TP8dLvUL2tj+xPpF8j/ZAMC8tpkiL5fqzUVYTmYLouw7q+XNIcfL8tzFbs6fb8
XntaJQFDUtCRyH0imCzTa75PpNv0IOh3NxLVx7Qn9YQ/XswE/jyzLFFQ3D72BiJS9bCM77CS
Nh32TgeiSz+x6yClyl+JpNAhOknLjoYaiU/3wT0hnSc2+lWSOs/0ms0aAaBo93luzb6B/YBo
MyWiZjgFMvVSTzhrHHOWWGCvfi7RHkxdxZx3VnleNaH9PjhBJ1zTiCWNyEbzU136e84LtjlP
aEkEgqqN1teFqJxKhIImEQhMJL4ukT8SdDbngT2McjAlEkLNrlFVp1zfccs76hKlxTE5XTR4
B7yjDf1/SzSckUTDMeXUZp16TXt6ESpLoyLecH5dJ6rFHeR8i8gcRTvDK1Wek/bQQMM7tukk
QmPn0LV/JlJDn29oEsmhRGQjpar0N1dEazCUd/psx9GrWo6RRGpYX5cTqxutdV3H/koezOys
5fwjiBbh7LoP3llTV1PquxpEnPDnTxfksULUnniRc7WfB+WQXyqnrvRb3dfMKacm5RT+ZmLP
7fU3Jew92ktCmzZjwzXz/raMHZVFy2gH44/ex9xLJIbqokwmnG1rWzlclGQtWD99l/ZSsKd6
qrvag85/XZSfRgstsT+7lLMhs/4/krqKIOefoftd3D0dn5Sc70Dem1OKQ2krM6IcOA3cHpEQ
IqHzYxsvcyB0q49i8F3OHIo2QoDutWPa9JNEDirYuBB6VzIXe9WuC7UtlDjXiYNoEGXL5mnf
LDFGzmV8cvqeLo8d3tG1a0s3xt7J8+a0Re1NeYcr5wHjXwmN8UvuW54gwovi8ZuT85+YNjfg
7GXPcnruHXdoEW9xbvuGfWbvRdxc82KjYbh33Is9JppNkwhQRdvuNBJNGE0rtifkrhzG/KZA
5A4/n0U22oHua3QuqTMPmHNjH80m4V6qxZ1Pi3lii3miHUR4Oma+c+cmAyJyxWveMWMMrEoa
qhmfyLphsGY+LGHvcHZdtH+6cn7l/fVUdJEC3xEFEUjq5HE1DRfFN8cdYok8xitztouwmxCR
osfZkuaxIPVQtSsaF51Noxgcs5bd4O5qiP0crc/6wj4hMuMduom7RNqrEWWqS3SlkbSXyEa6
KtP3e+id5oLoIuH65ZDviCintswFVXsfpmNogXIqyD1Ceu0x5vlqkP4m9lPKyZejGefD9tRd
W1f32CvkIbb9y7X5/pq1TRRELvLf8J25pG29W1w5X2HfErvuW2J+46PMvQRrjyFziY/Q9Mhc
pPN+ek5dtVftTuGabziG2CxzDzpOtaeGRHibSOxf951+r71BeykGVOc2e/nmF0noiT2x7gUR
DNKks64zZ5ChB6RRDMjRr5KlIeHrtUKb0JBFOcNfPvcdBefn4bnvE+e+6+8qHj+461h/hq9k
fEIUg/QdgLf3hZyPU9EjV+8RZoGmaSmgV5fvIlwUg2VyNaM+/zcoz4z6zKjP/8vU51eIzf8u
6rP2AfX5mlGfGfX5B9TnP0tYZtTn/x3qM/cu9XmRUZ8Z9fkH1Od/jrjMqM9/M/XZfZf6bGbU
Z0Z9/gH1+U8Slhn1+X+J+kwy6vNfTH1++5dRn9t/ifrczajPjPqUkajHzXONOLpX3Iaq1qdq
efYlRuRc7F7L01Oh3xdlMJeRbSaez464VOozL96uxiNOPaP3U9Tn9eLJPB5nY/QalOrsQX1W
hPp0nqJHQdz5HXTFLohfq0TmWKhOFw/5ItArzXEbsR9od+xAff4gjRxpGG/YC3SiNI2SUJ8T
e6elWp4lqM5joTrNN1ziCdHCfo+9Kd4wLi59SH1OxBvJ7HXPuQm8h0Y8glYsLdqB2ns8f4A9
sbow6oF5SR6PuWncwv4zoE7vglvjakBttvjNTMhQs/eoQ0098Y4nyNOGaIy5Nbc+/wbV2QyI
ykOe3yaPbb7RRHANy2mf33QCctRTmTGap2bfXEJnRTVNIzRPQ2KzCLGpVOdEvAxDorMr+3B/
axyJJqrTn73klk91Wc3tVgsvT6U+36ympvvOsWjFOC3QATpSO+hItfHWP0APYkC84zw358cp
6vMRMjRZtHSlFW8CjckWGpRFaMX+it0/n7YPoB1LQn2m01e7a08lyNCCkKNtWz+eZjzFPl6x
m77tacUp9uuA6vR53Fuxm/boacntFM34Y+U3r9abzNOOLeyVII119k3sXo90Tjk1+Yai9e10
9p8B9Wn2YAcQlV5vdBsqsx0Ql15PdJdyagffcLfG3qGciwHZug/R2VnkR9P/niqnyI7w7ry7
Yz3dXu3onV+05ba077HURUSbrFhfIeeNPxcvg06gJdPF0+vSzgSu3+WsFo8bnyoQdHPbZ7Sc
cjJXmLv8CvpoV8TvP7MpuvGniuZEX7wMnC6AesvWZPwpWw7G9avv9v7e7Y1r0JB9vM228eTy
XlLuHT089+6sJ5Wj7xO87i7xuquKp5VTI1MtqzlafNvyvCkRtTfk+bT9GntNnlfvnzN+87Dy
m4nlcg+I6Z7ghdlDbyvBPsZe5xvWP7/ePk6V06X1knd1cb9ooeolfi7j13Dx92c5Fz1BXzKy
HofOA/wETy1PM3oC7iUgLu8/sKv3T4y3fbI2DU+O/lijuRx6W+xifw1oRk9U3q3E1172Ygi9
NcIY2yPSKH+QRtruY3yn44B7T4v8u94a3TXeGs/8ZkYaD4HHyPzDcqpDM4YE7ktAGsZ4tUTY
y0J9Or/xARpPIfUZi0eUqYst6fuR1YYdiCbFDhSf10DZ4B2b5KFDXYQkYbQSnz8dW383RX22
JZZ5lCIet4P4++vi8+/i1dIOqM2LFWJzYn3q0rHzu0ux9Uu8f5jS2N2irlrUVTEgdLcDanO0
5ht83PpO0Ge+rWgUpMsxtOdTsfF30AKOP9RCCOPrh15S+9g72IdCfbq1sI7BFfSNetiNP7Pu
B05S1Od9QH1eQYa2eMd1iojsMBeo/QpvsWpAyHm9iIuAdlzWpNB9TUgz+t98X0nDRRfpreTh
GMquTDk6CmYgNJH/hvwH9ihFbN6mKD1PnpYD6vORNE4DarP2wTdMrCd8791yTH9jfaUedN+S
5zcD8jALtFqel7RcXB5H5OEQUucGfZLDgPp8QZuoD0VjlNXy6AzrHjetLbTJd3TQUXH9YkC/
KOGt2iMajeZxI3h+nBq/Bh+kv2rXfUsP+sv/xpOjrUCDpE0e3rA38YAsBnXxc+3znsjM095a
AdF5mmpP3wKtKk9t3qzJY6iH9RRQm17DqbVUzmE5uvGpR10N8EIPacYIEtBxTKqhq6Rf3bI4
Oqcq9Xkl1Kdp81v0mxyeyy0ovqI9z1HP5QGe8nl0yj2Bd5Si9MLf7PCbE+w30Ge1gMIb0B5v
ISbT71j3/D3Pe7ptFpRTZMcn7TcvAaWXh6LzhNs00Nr7mj1KEZkv2E/5hvD981Q5nUMbVgJS
0NOGFwE96+nYIvZL3hHq3NUC+tVTel6zsIX9OtA+M/3mhvVPHurz0RJfbq4pMx966uoYfaOy
6B9F0u/UQ7uEPtszES18XW/xjS0hVyO7rgjLaYu6aKHHV7TrxOnSO5rQjC4PU/q+kqU7PN/G
Pg/6zPOa9jZN9bsqBG2oKXgRlHXrw7qsBLqJ2yttIQpI5zR5OlxqK+75de3Jt7lIorCsplFa
srsoBp4s9dTo45o+Y4jyDrSjUnyni/8Pqc8bSL6x3YG5s0SNiFNbzF3n0Gm3kDo5ISvMvkqp
rALkRAQ5Yfp+WdIfoo9bQLe6ZmdON4Z+E2pBz9G8HvIOZ2TH2OuQo0XLKfXEJ0rt55CEVfSO
Y3u+6OaBM54viQKbEioDqNNhivrUfA75TYF3dKAzioG29R40UFtoxsjOVz0ioKi9JWSG6zM9
vPUHa+0hHfuYIiITqM4ee8gcZ6b3pHEV5MHTr+ecFc6hOs8C6nMDivgF++PivXHQ7zzJd8z4
Mwx0xIdCXRXsunoq60SlrspSl76uuylqqhwQLG2+0RMosd3PaaSssJx6lKVSvo6iWy3Hhr2z
cPY77LeQNiFFXAsoYq3LSkA8PWA/DihiHzVMo4JptJnkXWqqL6dWaRK6avvNKikd094iq5Gd
Jnkmchqj0bjCciqs0D5ufbNKNHkayI0vU9l33BFR8I32dIt9brlP117faCu7UDY/RH9bqc+5
nN1Etl/khNRJpD0l9hzI5WGb9jRgfGkxdphz3R7RanJyTpfQr8PobEfob5dTz4fj05S+X7Mr
Ro1Stzr++DbtIlOont9U3lEIxsDVscUR5UlASidQyL1AS6+3hjYM+74nCb9jf6a9NGgv5tyl
B6mj7bEGBej6bUIZrNrT9P4L7aXF+GTGAW0PiVBX7karDUl4zd5oJJRwHZ1ycw6n7WWXttBe
/KtSn/u0hZZEPtV+N6O9TKA+NYpBZMuuBPmudZXQHtoyNigJqLr2A/pVzPhV4fmyzGWeZnR1
re2pK/Tqan1frZkLPBlfkDaQrosqeVwX5cC16YRxXNMfiV2jsMRBNIbl37i1SzrSgls3TKEV
R0tjZDoSQwNyVcspJCrDOTuS6CLXaAHr+FJa5L4NEant5U7uPCN7Cz9Ba9i3lwfOVHVsKVry
dCrEuEYoSIhQENnvHqSIS43a6udcH82hS4SAgtD3kfVsUvsh0SAqAd0/wz5nPmsJ3e/m/dUI
A3Xo/4JEF9HfXENUVqDzY3til2M+akk5+kgJByvf4PjBIuehaq9jL0jECnem4cnWMMqBOXMo
SFn/JMrmd0veuvXRHPsT9h2J1OnOEgucNXalrrfF7s5LC9yLX7MvOiZi9A33pCVpT0p03xHN
741z36k9Ze9LKyoROagXaIQP5N7cR0Ybslf3Z41dzlWKwVnjJvZ2QH16jVxPhnYDMjRKaeCe
kYcK9pjIZuHZ8zeIzfDM9nglUl8URAMsyrpg+S4ivOsI70N+BBEs79fcZTxzdp0mS98/449S
VKneEbjxqS7Up79HWE+OqvZ1+i7CnWl0gz1kRn1m1GdGfWbUZ0Z9ZtRnRn1m1GdGfWbUZ0Z9
ZtRnRn1m1GdGfWbUZ0Z9ZtRnRn3+t1Gf2/8y6nPnL1Gfexn1mVGfdu6uWgqiaqNi1tEVe7S3
LRN7Pm/2VHd2RWhupep2hdi0tzne7vxB51aJy4xvZ9YeWZ/p9PNVOwc+LaU/QdNr+R2OOCqn
3vFZHn4lj589r7GCKx/85r3v/KwcPrKv/4Y7O284mlFvfpRWNL4FevNchiQMNSoPuVV+XdHA
dHozCTd0l3h7eJrRk4p90i8HGpYTiUrdkx3EJeSE5rFovQB7En35Em2hYzyxTvCUuOIdJ9CQ
xntRn//G8xOer0JcmjjkWk5diR2t3hqHeGuck8YdVGfdeuh5PVK16zvqQn26G9dlu3n+kOdv
sT8E1Kf5zQNpPPObR9IwnlodqYtz653QF3JlHy28LnF89YasB5lRDvTbtgOSx1M2nsLZTN3y
5bkpTP7nWtq8iSOubfZ4MXaMZbXm7VXsffpEefEFq8+vt68+r96JnQ/fsT4PPo/rn//sG9bb
rxmf/kY5/K08flRO699x/Rv2Xynnr5STf8fboj8O7Xl4a/H3oZCjQ3un27btcbTGfob9W/D8
4Zrn1a5eUi6NV6vjtC6Nde/4LA/r7cNP8ngm9NlHefg8jVV70xJWXyvHz8rpK3n4+jt+pS61
nowHpsnTIVTVsXgPdha/qctc0V7MFjnsz+L1cow3x6b14HJzzRyC5E/KebWc1reHz8rp8Evl
8JX0329Ph38tj3+jPbXtb5r2jGjnN9r8R3nw/bop2mmqW+a1+DZsnqYQ3SM0lNqWtYlktFJ6
Yw7VcPjl8efrdblcToeflMOfjj9vv1DXYXv60zHw99r86vMf9bv1ddH+ZIz0zz8JxWdW3g+B
5uAUTcJ7SMU36xHo4t6HVPoT9H3bavr+SV28/UPt6bO6+D3759+wrj2Zcmr/Rnv6aVUEimvH
ll9vT5/Pmcvf2RRuTmnsF7zmTqCyctib9mZJdTRLeKtd4g0biabOR/3u8A/6frqcP/rG9Nro
/X43/Gt9/3fnos/nu/Yf5vHX7e/1u6bdPx9Cnb+xfyvb9tIVz5lYPMD7QtqYSEA1tGdj9rl3
RED5fGz4vD2t+85f7xO/Mmd/db47/Afa03vp/145/fna5bN9i+MgO4GmTU70YrYl6piJQtCB
NnxGY6knFIyJJHO40l6+Wo7psaP9F8qp/df3Vl+d7/7e+PX766fDP1w/fWR3sfHa0P/q5b4r
nvAaXUS94U3EnCcZX8xaV6nN72jlXf9WXR3+wtrnV/bBn5VjuC74nfFNn/9ovlu/9vi9PcGv
jF+/2+8+fkdDdKcjey4zhZy/hzI+CfRxp0RdvLSkpVIwU8sdOK2qMmTF74wvf95vP9+3DP9h
+9l/YP00/ON++XvtydCKM9kbNQOd8h0ioLxBwbxhb9pbbXd+/ip3TmZvVZb29pVzlc/6zfp+
OfzjNeKf97t/ap25fh/7e+Xw5+v5z8upzd5oS9a6ExupsytjR0R7ebW0rq51feTZCkRT7TfX
Be0vzxV/uob7Sjl9Vle/dx7wN/Ytv3O+9Ctnz2ef7EEbck6nUVt3ZG9UkIg5LqLpNLizbsl8
laBr/8PG7OpKhKV/Tzn9+Rrw8B8an756vvTZN/x6OZ19ec+wrs+YEWVKpL0R0d82IC7H0p40
use97MWNHuxEfnOyaDUujdoiZY1it3w+9f7Z9Z/eS/1aOfzNPcXvtqevn7n+ylq3/dvrp6++
w+jBvtj6zajPjPrMqM+M+syoz4z6zKjPjPrMqM+M+syoz4z6zKjPjPrMqM+M+syoz4z6zKjP
/ybqc+dfRn3u/iXq83tGfWbUp/UGa6Ih+WzjeLrYrlOJq2pisp8RX/YIb1XV8qyL1qdbGxyh
yzND63MHDZNv6HgeWrVPF/PU6XhWrQ5PqPU5FT1Qc1Ifk0bbanm6uM15yaPRU9S49Jtofe6j
BVpYvO1CPOb20eE8Xzy/L14IMVqfU+zmTmg/oPR6/CbPb/KShpnjaryjaOOpOu3FLRnhi3aV
5Mq5EWh9bqH1eU88436g9bmF13ANrVCnpfcinn8Xi/SUcnmwN+XuN+vsb5/Yv/Z8ZMmJZbtq
C739QRpff/5r9n+qnNbZz21PXLbvvltODx+mkYhGnNOvUmrzjLir1YDaPAviqvq4rPt4md9i
3yTmaRzo1fxIaeb0As2cg0Xa7gatvOi9iV3Zz616orvhP7X2Vxupdtlu+swP7G/W7jyfx/K8
0bg8kxv+1ordlZP+ZtuusfU3m/Ib52M2llvfulXmCe0Tu89Vew97vHhfHg3MMzQw9RsSqxta
lIixY9GndBon3/D4f5bfxPZ9+ptft4fveLb2tt1d7kseizZisvuGXZ7vSh7d+JQsvmMsK8p4
5TeOuFR7FfuBvMPYN7F3VuxmnjiSPMRWTdHl8YhyLJNHpT41jTPyUAnyOCeNXRtxOJG7etWX
bFo9mr4dOUvoOYzRfzzCbqKPa+zpEs9PsdfkeY2pfMlvHvlNizRMJHd9xw72DnlIbFxs1y+L
2I3aqGrEjdCIa2E/IP0SeYzRYNI44HlicO/wm3PSGEkapqyH5OEJ+ynPG/3sj+wVyWNkx6cB
8+EsKCejBXwg40vEby6lHMz4M8Ze4R2X8o7IxvFXew/7lG+oSTlEdnbW9GeUk1EVPYB6MHl6
lHl/Y5HnHaE+b2zMejPG7azYzVrhzdqdnuOjjIGnVrPR1XXBkhPubmpGfP4dogPciKe8ibN9
g0fJvfVe1NjTdavhEtkyu5UxtGN5ILe+eWHd4HUKdizz79Y2fetz69r0HRrhu7THk0V/Uo2T
OynHZPHWmozju0K2qtbCLboX9/KdncXbRuhd6XccLf5NdXf6Qhy5VKZSlzsB7XiAR+9U8jiF
qIytyq+uXa7Rrb4LvIKri68sS30a7Xa3RqssfjOS77wimsMb+tsjq83k3vEicetNDU4kj9eL
tqE6dS+2H7p+NZFyPhUtCtMnrmjzM/H+yUk51IjP35ayjO2+bCDkxEjWqoasaEoeOjaufFei
KsyJ379PbPwLNAiOZJ1pSMJIymm8+P+BxEqvpjS93oiff0rEivHiHSPqsoLe8ZXYHyCdOzYC
v3vHBnTIPRpyRavb1pPzzZnUQ2nxC/X2P7He/i62vvP+UQ2Bka2XiVWwH9GvbiSNYzujufGl
LJrLkW1vOdFRGYkGryEOTsT+bNX4XFSMmrRH49V3QPQRbU/3VpPWa3e8WC2JqvUOvEJbqCp6
DzXrT+w14X18f9WreSAyx4ttT13p2TXZ15ygK3aFp/st2o2txXipWp/zlNbni2h9mjHSfafz
Zr1Gn+hOysno0bywNzqlX5WlvRgNkx/Spq8X82gielm3UpfNRXnNiXByhmZYhXHcrRNz8pu9
hW0gaRxR3/tWK8e84wS95DPre6QaAd/R7bmQd5j7FKXTyrZNR3Zto/3yu7RpR5dov+2morBM
pe+bPNbRYTmwddmVuprJnFq3ukWmLqeU4zerZOfWum28hof06210fs0YPUT/Tdvzg2iD6DrT
t+lb2nQOvZnYrtLcOy5p0ydQwi3RZnRaeupZ+Eq/qwfehxXG6E3R+nS+AOdoGKgmRVf8EPPS
LzZs345sCZ+jDXQk66e21Xx15bRh69KV85Edn5wW3wbrCh0jB4tyVl3WDXQznhd21Vc6DqLV
mK+rolGpkRZ2yGMbmtFoJGldtEWryMxcJ0IrxlazW8fIkbTHwqK3jtBO07HhEp0oQ0ueEs3G
5Enr4s2emSbihXJGRBzVsTNKpnOZS9piN/sOfX7A+NRY9Eodn2q0hZ5VC9XIQ8dQMDOed+OX
Rj8qQGU+Uw6Nxe9Vz3gLPeOfeKsaz2TVXH5hTs2xbuiJFp+pu108m9+oh2PmAaMt20hp7J6w
Xi4zTl8uVkWq6XUq73hY2Ofo+jyjfXbKucqNjE8Vu4539rEdf/pyQtOTeeLZ6gE5xbCx2A9k
7NFx/NmOP6YcqrTpwSLtZ2nzLebUh8UIo+3pDg2TvsypRXtC4p7vL9LU9fYGkaryjC0mQtNM
+vWGLSfnP+D6nWoDVWXebwlR6RRZtG9XRPfZ1GqdtW7JpuvG4Ro6TzcQlxXm3FNp8xNbg8fy
fIP12abMt7pvOYQSPoESTqS9OF8QbS9m7ZIT/bUdzsjackZmysTrr23LN5o1YEvq4dkqv7r2
eCht3qyaHuT9e9KeVGNyS/pmza5rde1wguZWWfqVKc/HwK57p0Ppl0aD6UnyOLJKLW7OvWGM
HLOev7XtsW/XT1v2G12/M1HLfqCJqnOqOV1QTZvWYlTWNd6ZvGNXdPoiq4f5JnYTky0nxMGR
1HV5kWpOvmFs669rVzEVqeuKPbPT/Z/J05g95hFaVJcy5xbsvkvPXW6JZrOzyJHqZ5/LN5hT
6LmUcyx9wuwpLtBO22ZseYD6fKKut6yfuteIuxK9rIIdIweiiVOT9lJH69PM62dowA2JfDZk
Tr2wO7j1djefLdvdumOINqTJ0xC94xlke4s0nPKz8+3RNFRHNLLloc+fyfOR3UcPmS+HaO2V
iEBXk/TNqk3tVbFrv+sFe8Tl33h71fo/DonEp+UQW51qZx/zDWW+Mbb7emc/xJ7Yp1yb3+f9
B6lyKspv3G5jyJp+yP6rRBpD3lHCHpGHcB+9t3af/bLGfrCwP1NOZj56RDv2Qdr8gHJKpBzc
2duQvZWWU2JzoyTPEG3GIbquvhzy2BvUtYmd5+tJy6kr5z8f1ZWvS1+ORRuvJZG1zYyoiDGR
Oc6wu+9yc3ZN9lbmxE7tb6KJp/u7Z9Jo8Ju5naPcWraHPVmxm/otyTvManCI3taM6CE7a+zP
kgdjH2P/JuW0+puY37ySh0fy+CvtxZ/LDLG37K2Vnk0/cM6XD/pd2KZ9e4hpDxHjj8nDkDlT
y6Ej5ezOj9S+R121rYqyy8P1Sl1PrMacr+uwnLaDutiX3xg/Kk3jjjRq1LVreYnso2fQjPeU
cwX7JfVQDeqqQvoTeb+eq/R4R0QaF3xnxZ5ruX61Qxrngb2G/Q37GXks842xVXXTc5US+pFz
yWMs0Y80jZPgN0PKMjynO/lwfPHnePGivT1Jv73kHM/XVUPK0VHEy+1Z93etpTbtIjSV2COO
SOOKb7jBXuMbCnZuS5irVusqCeqyhEbmiHI8SpVTjzQS8hgFddWirgr07SioqxrtpUB7i+yN
ddo+kZNYPR9Xe0XSV23rPL8Z8x1lylrtbsU55J5TvyEOvqHL8wljR0R7Ce0FvjFKtZX0ue9n
7eVE2ouZzf06UtvL7WJ+Va3QMW32lG8YkMcS5az2rs1XKaXZ3KM+y/ymQ32HdTHFXuU7Py9n
P/7scT6+wxl+297OhePTgDtpvYsw89EB85GewefE7savA+Yitb9xht+UuxK3NxugRzrEPvzA
rvOdP+ff4B2vpNGQewJv177bkr7dYm/1k+efuIdoyH3M+3NROFetv0cwd35PUt8R7eXA+nK4
uWQ/uIsYsCfQPJi9odrnfMN37jra3KUUrY6nnk/lg3Jqyb2T+c2INH4GdfHVunItb/k+JbyP
8fc1E+61zL5F75y2Uu3pbOXeyP3m/XsnN1fo86e8oyx3OlV7brJ6r1WiLcT2ZFvP52dBOa3e
jYV3Z+48QdMYYB8E9289nt+30Uky6jOjPjPqM6M+M+ozoz4z6jOjPjPqM6M+M+ozoz4z6jOj
PjPqM6M+M+ozoz4z6vO/i/rc/ZdRn3t/ifrcz6jPjPq0J/kb4j1t2KQruV0/X+TkWW4DtqD0
Ni2d5vZXe2vs+5/Y1z+/ETyvlJ77zWd5+Lp944M8TCyZ8b5dKZivf+dHdnc7/zvlpHaz4gi9
p9voaBq2TnU2J9hLaFyqVqc7sbvE+2cbu9fprOMpX8Ieo7MZWY9p9bzZDrQ+i2htmhXAJd47
x3hi1dHyvMA+shyxuzl6gf7Ywn7BN1Z5viB5dJ7Nx5A6L9gnKU3U+0CL8waP/1fSeCaNBgRK
IdATfeL5hvXu1JvIdfbDNc+/BFqfjgDRNPb5zQ/0RtP94uvt7fQ3+uV7/a5qTxBU+6wqt6UX
i/+rvWN3ejQF8fg3Zy+//7x6tXz0mz/N46/a3cnKn6Xxt/OoFPHrv7ycfB4d6VyFfBhJm+9Y
PzX1Qlfv6E3xgAntRevfNfglu2tPf5ZGZMfIw7/yvPlGR1W9/53/RDm8Z4+EAlwupz/NQ/i8
vuPXnnca4OrdXISaKlsveSUjlHwoWC3a5Xl93Rj5Z3X9J+3p98oh/rSthO3Jv+PrbfZP6+pX
y+mzd/xJHpxnoFJ8Jl57X+xnKa3PvNCtkaV5Xj+YM/9eXa+ry78zPv299lQUDXAty3XjdFjW
H9n//jj+p+PwensVqtOsdfvilXcGCV2irRjPsB+frJ9+L4+/0ye+0p7+5lzyu/1S21P4G0fA
ffSO9Jz5t+eiP+l3RfQiSpYxdu1lEzKsiTZswbamj9brut5fLqevj+N/av9PrJ/+1vqqajmQ
de3ps3eE7e332tPvrQscEaB78YpQfI6wnRIFSvVsSlB+hp79rL38Tr/7J+bc/832pHX5lbno
vW/803L6bP30O+3N7e9qi990IOOvIQG3IXC30AK9t57N7+33v7Ivef8bvtLv3G++ui74T6wz
/2RvFX7De3PVr/W731uPf91u7iPaMnZcWurTeT5XoT7N+KJ6oAUhad47P/qbc8nf6He/M87/
e+e7X5tr/olyMqveDfZGDfZFb6x1m4v5pw9ZP2VsOV1zPp6er353Xv/Tb/yVdebfmg8/W8f+
k+vx3137/Mp5QRREiXqxUVqcX8OUvfZyBJSqpY2m0Nof39f8jfOC1faWbk9/c9/yT+3Fv5rH
f8f49P7507q+bU5bptxbqR5fYmOs9MS3Ve0mgsTOB3cZ/9vrzL89Pv35vP9Ze/rKvuXvnav8
+V59J6XNeER7cRS1RqPR8efky+3l4/Hta+cqq2n8jbXu79rXnxf8Xl38rbPp/8z5eLhvGdJW
jjmXKQe603u0J0ds63z12V3rv2Ef/M+cJf7aOvPv3X39p/d3q2OgjiHTjPrMqM+M+syoz4z6
zKjPjPrMqM9/OfXZzajPjPrMqM+M+vyHqM/njPrMqM+M+syoz3+U+kwy6jOjPv/F1Ofev4z6
/P4XqM/t//l/i7dn1GdGfboRd0ZsxLp4zRkNy7HsLe5Fy7MgWp59Wyd5tD6HaH02sH9f7F9V
63MoWp5m5XQkNy4D0fGMbHzIcUqbUX9zLXqgJl7omDSqaH120fI0GkvnxMdWrc9dsUc2ruoF
Hrmq0zle2PfFi8HreF5gvwm0Pl3c5gviOh8FsTb3iQ19QTzQI+JXl2WEN3cMEzTiVMvzMND6
rKH1Wcd+i70hWqAmzR+yE1YPx1i+s2PHLfebN+y7i9JR7bMJ9jtr79r1yVzK0UQ8XX1+36qc
uPSrlHN+5Xl3Gh2+45w0fpLHhlWpcd+5RxovYp/Y9nuOhpI+/yR5MBoCd+i6vvD8o1WDce1x
G/ttqpzuyENtUTvnaJOp/Yo8VMmD0bKqENte31HkecNpqr2CPeZ50741jxtWRVPbU3uRzzH6
RRVp89/kNxPLkw4Xz93Zr8/bvhnZyLdDy7N+1T6x52yf2U2e8tYvMLKaH+43Nbued1qdT+hg
eq3Opti3U1qfr1Yfyml9/uT5n+h0Pi1alGp93qL1OVx5XmMFF9HivCeNfUnDtMk9ScOcmam+
5D7vMDWkOpmNQAtU9Uhbkkeffls0NJyGZWznZ5f+ZEnrcx+tzgt+87JiX05j3fN75DGHBmYL
Hc0ieqax5Yjd8/2U1mfJao+4FWU30OIco9X5jTTGn9in2E/4hjLlGC96m+bhPNDxvOX9O6ly
8r+pSh5Neyljn6OZY4juI+m7Tauh5OYar0O3gf0G+yP2htW9Uu2hGfqUO2gLOar8SPp2mzSa
aE1Fkgevy+Po2Hu5NS5Y/RtnP8bbY4K3R0Hi6FftGcEMjd5aoDF3I2ND3+bpHq2qXXlH2c79
Lo1TG8e+a/P1IO8wdNpU7EX0H8sLu5bjixC4Zi66I4918XIwdXIp498AHanKItWYcbxhlZXc
fHWEdtAmGpZ10Zpy59W3aAbW0HPYQMP7Bzp4p2ibJYtSHBOh4Jbb+5qsG9qL7zkT+0+pu5zE
bK+iGfgiOk2mx6tGk4kAoNpmW/KOol35qd5DTewJccLjQM+0RwzvBG1Z01a8rms+FXu6xG+G
K7+JrPZQ+h1u7eK1Y31sah/D28emTohtHQXxtSvEc4+Jj21KV2N0O0Itz2/GpHG01u7f4eNn
V3lHqI/rY3TXKacCMb7V7oinfKAdWyRme6ih2ybOd1gXlZVyTNdFg3ccELe+FOjfeu3YTTzB
OlZ127WFDWK+h7+ZWI8RjQt/YqOyu/VTXfSuGsR0L1hVsZys0bw+bR77mG+4WbE7PS61XwVa
xBOrPKNplIKY7EM0dn1M9w55uA40dn289V2eP+H5SqBV/Iz9jLqsBPXwmor5Pg7iwvu48XGg
A7ycx/XfGeaxIHHt0+VUp661HMNydu2pzneEdXFPe6kTu74QxNd/oE030FwuBPH5NxfPrWsv
y20ltBdEw/IBPdBd0Yc0vfSMSC2q59BGFyNCoyQKdFSaaHcUA92M+0Cbw+tqeD2J80AvIp/S
7vD6IFdr0iigBaNp9MVfSrU3fB68lkyEpkWE/lEkmhd90WNKf6ObWUPNnER0L0wKJdIYrHzH
e99ZXfkGd4uheWisLcdd7J2UxkkRDZM40Fjqov+RiD6IG580D++NLx+1F1NeD+gYPOAJ3xb9
o4J4J2oeXtBqadjoMO4324G9hN1rC+2tff4z++Ua+6uUs+t3zUCDpEA53JNGDe2gguhdufGp
hCbOHE2cJu+4XnneqRsO2QerRko90KEap9rTfaDb0+M3t9gfA22gEnmcB9pAw3fLwelp5dF4
8mVQCzS9hqlyyqM11Q3ay6+PL0Wroqa60g+yPjL62k/SHm/QwjpFB69sR4yePBNqn53xmwo6
dubufJ29FKSx/I6J7aGqz/bM82O001bTdxGeZoEXZ2LnDfebmDS65CGRPFRF9W5A31UNuPwa
ew+duyTIQ5X0+4EGnX9/I1VOA7TwSuiKOWW+gZzdDLHPKYcz8nCEXl9JdOp8XTnP5DzlOFoq
Z+fbMUt5u65vL8vtqWq9YdV+Z09/XJs+l/ZStF88kLtM/camaO25M6uP7a1UOc3R22vyHYVA
W/EHmoQNysmNX+/Z/fPaLzWi14znqzx/EZTTxK5NVtt02CZLa9rs2Sdt+jP7CeUU2m9S5XRC
OWnfTPfdUZDGuvZwTDmVRf8rshrgy8+btvD2wdjyUXtqL/5V92cP6Pz6vXQN/WwzOuv4NkFP
9GBhV03VB0ie72gd12W8NGvtOt7X96LZrHPBvayfyvY2TPeAusfcWrxjX+b1Q7uPdXqkd2L/
tijpGt781zI2JDZNtz984Bse5OzbtEfdZ3+XfbaeZ/Y5H5/ym9cgjbbsxQv2piYna5s6a/5D
iXRl1l93Uk7PNjaeG3/a8g2m391xLnyClnFdzp1j0Wa8Dc4s9mWfe8Ve/IZyKqALXZd9sFtn
3qIRfs9Z41Wwz52yt6qxB33DXqMu70RH2PU7czqh565P5GG2aLV6xu71kh+h1mtCIrvTYrWf
oH1dDqL2lFmv5zh3mS2sY9m39G3bNOVURwNcI7WonvEJZ9P+TCMv5x4TG63vEr0+rasjzlW0
riO5FxmINvYDUREL9tzGrXXvpQyeRBPPazZrm3M68n1RSlVNwV3a7JSznQdp0xPb5q9kHI85
2zmSsx2nbTZBs1Db04G0p4mc0OsYq+3JjZH30q9MnvS+ZEQ5mdOpHWmTXh/7FQr4CEq4tHhz
H41vtf9Y2PdlLqlzj+B179+shrFfPz1I1Asz32h7OJSzH6dF3OROR8n2JtrXBYnyVBVF2ER8
WEZoEe9yVjhEU/5Q9N4n9v2qF38t5TRFb31fxsi+lHVs+66uj3alHGqLtK/FPmf8aYhWZGTL
YcYYvDz+OJ35meSha+2uzZ+k9ncbjD+PtJfu4jct+Y4tIu31adP7nAXWZPxx5ajfsM34U7P3
jbp+umMdesI4f8I54V2qPW0y/pTRpTen10pmvSyspaW5wmiAT5nXH9C93wjurbS9jKlrM853
iag6ZV9zbMtcx/EXiRBn9m/X6CVr1IzYllJPNGe1zZqoYT2ihh2iSXiDnum96HNHzFUmmukt
0UhH3Hsdcj/o7hG0LEvMV2ac1b7/THv5JvVtvrMg7aFo36v6t3U5NzbfOOPsR+17zFXhufED
beVM2oprTx17w9yTuFd3gY5mSepyi/ZyatuL23vVpa6SRR4m6CXfcv7k+74/N95YMxc1FmVw
KnX5PUV9bhNByZwC9GWcfaau+pKHyI6B59wXa3s8WZSSahJeEXFnRnupLt4wJypsC/3ta3QT
R4xPZr65kvEltrf0iYyBNamLZFFOx2KfLNKbyr7mXt7RWnznmH3PLWdcu3yDL+cL6ipmnmja
u3pnz8k9wkDSeICya8t8FNsS1nvKutD7Lbsm1TlT28urvMNpYE4Zg+/QVdxF47JPpM8u66+W
jH96z/nAnDqkvRyw/jHzyiVnrndSF0/MV9Vg/Jlhb9PeYhmDIzvWalvZsgrfCSXg0t9OUZ+x
zFfOd/GC8yeti7K9oVs+P/r5wTmdP8dLnz8VAn3bp0CDNzwviOXMIZIddvqMbGJnUn1HizSK
nKH5c7ZioLOZ5zy0JefvTuHe67LO0Fz1Z7J7qXuEl0B31Z9/e83T50B31Z9dv/COR85c9UzW
29NnsvVA1/Ua+13qHqHO+bT+Zv0Z/HtnyzX0Ss1dpOurGfWZUZ8Z9ZlRnxn1mVGfGfWZUZ8Z
9ZlRnxn1mVGfGfWZUZ8Z9ZlRnxn1mVGfGfX530R9fv+XUZ/7f4n6zGfUZ0Z92rF5Gy+CtvXp
cJ4MQ/F0N7cnZ5A2SnWaFqneZC2oz5G1O8Itj3dii9utIkTnsRCdZn+Whw6pQ326WzalPg0F
poTICVTn0PpzJHJ/ol4EfajQDavi5G5dnrmZrkN1XgrVObG+SBd4IB1x2zALqE9zP6+/2SWN
b4s378sNWEneYfbix3hXH8oIX1w8P8ETQqnOU6FCJ3I7qLdjx9x+qb25SH8i6TdEw3Iq5ybb
covXQSezKBqU7uZatTrbaFSaulJ7Hp3NlvWGdPZz7HvYO4GOZ2zf35Xzh1EQA/fFqt5UhZPU
m8ZtqKkHa3fnYpd4mx3LNyQLa1nKqYl9wDeWFq1Q7VekfyJ5MLexZXm/0QoNy+mcNAxdVpa6
rPCOa8mD89ZQe5vnr8hjlTwUrIfwFN2NkezHt7B3sU9T5VQL8jDkNze8w+gjdqWcDB+XCA00
k/Zk/KHU06Fk7c7Lc4gH01CeN2t2te9gj2yPcvV0LLd8A/FKGXLDf2EVZ7atX77xhWhbrxdz
W1a0dXUkdtfb0vbI+vQcCu04t/am3X0+Y78m/SbPd8Su3vh7/OaWNCaLXjcSkrAj7zDjh9ov
Fm3Z5bFm/aSW7f750mL8PJSV2An2K8mDeX6P52dCx7rf3POddSkH9xv9jpm8w6exbZlAtd9S
DnXKsWA5cmd/Ig8N6zOybH+Vb/R07KHQqxF5nPOdTb7DjPNfsbftnk6/obWYRTT9qzX29uJ7
9PnXVDl9l3yami0Gv1G7GWee8frtSJs1pKuS9QO5fTdtpIPn8QE32wnej2Ps5zy/Lc+r98+Q
38xIY0/SMPa5aOYUra9jTqIYTMXeWXyLPr/P85vksRPk0dtN/9F+d0+/bku/U8+/IZ4Ml9K3
Td8cQGXmsT+TxgXPV2VsmNhW2EX3R+11ST+y/oL6/CvpNyWPSumNSeMnabQZf4qLsUS1qGLs
PUnDedN38RbTd/Qph4RviC29pt6J+o0lGb9c+jqOd2XFMpdxeMN6/rmR5Jo8VllbeOrz1FKf
zntIqU9zYtxhHkhYN8R4a7xCFFzaUdaVcy/wMm8vVj9KiGzYcdORqTGUSwIttI99ZMde116+
46VgfMlyMu/H0IwTqM438rhvW5Qr5zvKsS43LkpNXUpdmBla4513rd2tby7xkHxCJ6pr03V3
VZdogFfx4jwmD3uLX+3IN25b3aDI0v0FPHu6QZSDyuLL1HP41JZJX1YA2i9e8RKv8w2Gp6hJ
m96mPZzz/IFtcYncmuh89sI3Pkr0kYn1GTpJ0daH8psNvO3N1+/LO35Y0qYvM/W91MUza497
64XjvPGneP+MLN1dtSNinznZfKVrj/e29ThKWe17i+fHQXSRuaVlqnbU6bHOHKCzMmR907I+
tX05nxzJWnaGVvqpzWNf7l5V12fHkjBuPd6j7/tvmFm7K0eTJ/1NwbZj57E2s88639qu5NGk
r151l9gTa3fkqtprNkaBK6c9nr+173VruDzr2AO+8XHx/nFALQxFb8bRAeolPrVl7cqpipeT
2kvWY9zVtauryNJrfTzmtsVT1ejZqBbWIVTD1KrxufXXlW1PbkUbeuM/441fsSSRrhN7rAOn
kDQ18Vw258kH0Gs5xreSjG+mdR9AjU5p02OxR7YvuG/cWtifA035HnkwXnqurEfyG6dWqeR8
EbuZM+9lzq1Ziq5qd1F91rqJeLuWsRuPtz70v9o7i/qoMT6aPPUhcVxdOGK7JnmYWbubtxOp
S+PpXWUc1n5zI+0hsuVQwVNV24vzuXXtdST7mth6eg/Eoy4JvPGbts5cPi9sO3SexdovXNt1
eRjTJ/ZlrpnYcaRNXWh7+W591tza5ob1eB3Pwi3xLHTekReMDa6cdByeCtlQlL7vzpv7eOXl
pC4NcdSAbtW6jLDX7djqyuHY1lVfykHrekZdXVNPB4vfzYJ9y4x+VWJ8aktdmDY/Io+bjD9m
XtM96jN9e0xdzIT2ndj4MboHzVHOP+XvkV3DJ+yTw/Hpit9U7Z86/izbJ+IRGtZ1V8aXHnvt
JMijEpv6fMHOOroH1W+8tZSZX2eO2Sv/oE1e2lnXrX+8Z/G+9V9047CuXczutSXfkMPbtYxn
cwFv2IKdnRPGFo2QUqMeXHs6QPfCr3WHzNvfsV/bSBNKn7Ulj0/Y9xb5yUtd7Mg3GA/uA4jL
HDTRUL7BzJIH6I8krAtM645lDDS+sTqGmb49p0038Zg9gPiecr5UYgyd0uavafMR41tsOZCp
kBVTzreG0uZVW0jbfY552xDfVXlHlTZvzoDGYo+ZswvYfzInmz6u5wEx88BA5nQXY6gcPD+V
cXwQtKfSokc3pawPiHDSW7SMuYwNJ5TDJRSLp31KeOMbEroPeaHfaMb5Smq935XermvIIfuB
iH1LuHfy+6+qJdh07/O6+HNfxsBaQH4dcM6WQIaNsB9gv2DvVVrkpiNlkJB+N9jfTex81uHc
5IAIJNrmC/IOR+Ed4OGtdtMKOsGcmpM14oDIafvSJ8wYfIBefCL25qIUdN1wS7/rS5vU9XJN
+p2hOg+gFnLS74pBv5ul+q1G1Iml35l3HEAbDYik14ZwObDjniOB7gJtRtPPdK7YtO3FtUkl
4MqLVfZEvvPKqijpHrLFHlOjuNwEkWLyEHI+ystFEK3GR5rxkWTaqegiEe8we+k+5PuA6Gkz
2ROYvbhqUG5Zu9uXlMRuyqgv5ZTn+Sd53nzNpaRfsKcQUxnHhwG1UFu0J03jhDTMKY+SXWPs
B9in5KFmT1WdvbnGbqIgaB5q2K8kD6ZER+y9NqWcprKenkG37ge/GXDemZd3VOzKrSdnxQOo
Kc2D4ZmUCHiE+twVSsbRRAesG24Yo2sBRVxf/Oqce4Jb6Fb9joZdhYd1kbbX5Rscvab2B75B
6yGykb2WyzGyxKAvRy0nd84/WypL847CmnIsL75HSZ4q9j7lZCIQKEm4i71FWyjS3ty5ypTz
1FpAfeb5zT1p1CmHAvUd2VXBlHG4Rr/qB/1qKmdDWg4x7SmyJxO6Hh/KN8S0+UjWT+t+U+I3
DfIYUxftRW/TtW4XCth8T4t7iD73EFN5/pi1riG7ziHotK0cpvpdye4EehLfYsCdzwxCzrd5
368Ogrq6xF7C3mHsKNKezEyv39ikHMN6ek31u+aasnbjk1KbeTk/dzyl0owDiCS1t+QMXs/o
9T6mhGZqb409J+fzun4qQTW17G/6wiaVZC07wl7GPrenBK4u9nlHEfsP8mjOZFVXcYc8vEj6
rl/36NfhPcKTvMP/xp0faXsY2jWq63fnwfil9hJkWEtobXcvdcuZh7aFSPqdmyMH7P9KQXuK
GB/CutqgHNpSDm5eH6BfO6Sudr5UV+/Vgy9nM9eE5TSVNNxc0AvGJ9XIzaNJuE85bmM/5/kK
7SW2VJWPWFFifNNzwAfyeCJl4NpTmXuh2I4/el+b506oFeiyDjgD0zyU+IbYUlcD7q1KsoYb
Ldn13LdEv1b7TCi9qXxnjblgg3m/iH1DKGHTy9tQn1FA8Q0hvp8p50fy+MA3rtr1bq0UrAvy
/OaA31xR3xVJI10Xp5RDmfYUW/Z1IOcyeewx9hJ5bGIv8P5IomYMOJ+ecSaq7cXNFQPmihLj
Vy+4ZxjIHlPrMmb8imxskQH3FCX2BD3uMpbteh+8wzvq/CamrCPGQNd3B9yXlOjbPfaxA85s
/T1mHLRpr0O+w5z/wrrgnPbkqMyRnFlEElnDzXe3RGz2URCGvCMmjx3GjqI9DfbrggHzREnW
Bf6u9XXlntW1pwJjZFhXJdrTZ3URBeOT379tcZ/S4j6naHdMiUQanUHvt7hP3kzdS/0gDTOG
dTkv0DRe1tw5F+ytXcIaL5Z+tcM7XrA/koe63Am5fY3a74N7qYk9v9LfTNfce5t+2SV6yID7
mCFRDPy9+bdFSWfUZ0Z9ZtRnRn1m1GdGfWbUZ0Z9ZtRnRn1m1GdGfWbUZ0Z9ZtRnRn1m1GdG
fWbU538b9bn/L6M+8/Lcn3OfW5b7zFkfrYz+/O+mPyf2PGKK91wNfcQScdfHEvs4tlqWiey7
huJ9ZzwqzrgpO0L/YkZs033itvehP1uWJnO39PvQoScpzc8RuqB1oT9drNsjbrnyeCn28Ca4
gv78iSZoZ/HnOZ67SncORa/T7BVbxFXfwX4qdqUXZuiCNqA/nyFIm9CfhnA6gipSXdFIND0j
u2M7xrP3BhrmHjr0CvrzQuhR56WosXSfhYZRTapj6M2twGte7W/Qm03oTxPX85Kb/CqaCyfY
N7D/DOjQE9K/IP0deV69Xrfw3s3zm00hUJ3mndKfA4ieckCH1rG/YG9iN34USj8UIDN72EtQ
lbFQjZd4l9yhqecJ0RvecQp5WRH6M7IUiNpPbFtXz/8y8X49gXqMfYvnn7GfyfOunEyMek3j
jd+M+Q7jgaheiDVusWpyE2fKYQ4Nc4T9lJu6anDLdcUt2XNwGzjjNvAhddsXcXtcgFo0fVeJ
vzL0ZyzE37ZEuJ2il+lpv6HQfhvW50v1OIdiv7D2bent7vk4RTXGQj6+SvRZ95su5GQCdRhb
2sjZ2wHdeYH9COJwAJFYgEg059jL9on1Yj1EC1OpRtXDHKGHqe/wdOYR5WT0NH0aah+tvMM/
r1qZI/Q0D9HT9ARrWE7VRd0foqep77iEIK2Sh4L1V1NC1VOyB9gHvOOGcqzxjQWhP5t2ntD0
64s+rs//SJXTI+XUCPK4RRot8QZ3Ogrq/dvD8/ZGvIed7rLSeqd47t7hHVwX72B3nqH2J/Hs
VS3LmDS2+M2LpDGx7VjpzZg8zPEONkR6h2gJav9JHlp4OBuW5gBdiQEe0p4uvRDv4JyMo9NA
P7pD3HS17wWEaQl7jm/Yx4u6E1Cwe9g38MLuSDlGwnSpjtssoD8jGR/8+NMV4kJ3LnO8wTuM
HSUIVOPb0yViwwAi0dvzPD8JCNYSBGsMLfMi43iOSAJzYtirx3sJj/iy9VVy7ygTWWIO/flC
3HUzeheI7d4lUsFAvIzq1qfU2betz0RX7N5ro2X39T0ZSbpQi1M8kSLrWRDJOYBSsgO8rJ95
/ornd3ne5C+WuaRl8+AotAFeaXPJo3pLdfFIn+IpuSO0neHclMbbt6NcgpecUtM9dNYGULA1
oWVim9dEPMWnxBsfs254gejZF+JHvTaGQhfEtjw03nciBEV7kRel+cbQLKdCJ5jxqwWBMcRe
sH5lSkbVWD/18Tq7w4NnA3LAaVxrLP8OvzFs1CnRLdQLqCB6Bc47pYTenZaDUT1podteTX2D
0/HOoUl8D6W2AyXSTFGNLUgQ5w+k3sFKf7atv49SiT00XxII1pas0QoSc74r9p4834PMnNAW
DCHQQnNP20pD2pPqNgzQAIqhN+f0mx/S3iaWpCvQd9Vu9pw16RP70u8Moar053cpR+fjluDB
rLTMrpSBelHf0162KcuBtCeTByUCzRjYQ89X6VDDyFQZY/toE1bRfX+A4ihB803QKDIajSfy
DVcprZMzNGEiyKKi5a91vZ4L6qKRIpf60p6e0ThroL/aR4tJ7Wal1UDLtx+U4z39rrmooTr1
3ceTcgrRXILePMG+L/1KfduV9uuj8TEVe0Xsjkbus7/T52M7I4ZaJ33oAe3bFYhCl0Yi/S4R
Mkn7TVVIMaWrpqz5R/SZPONPF6IwFlqvasugh35QktJc6DEG3tEmX4T6dDq1RcnDE/Zd6M4O
NF/RalopwXpMBKMX9A6KjC1T2kpdNGG8VpyhgNvWi2DPrpcndtaPiLZSwoMvRustQROvYucg
951z+kSCbs0N9o2FXaPeDESHzdRgWdI3sWnug33LgHZ/z29MC5pJWUdW68R5hJTwsp6Txyf0
6n6Shxu7Xkhkl6wRF/Z4viSRCMw80STawp3coCvdeYk2ThX91kvsA+vr6savKfoZe0RkqIrd
rJ9y6EJcWXLVjfMx43xCJIMmdtPCQu2cYzyU7+wb3V3trfQL04c20fi4QF/sVtqTWZd/hwxX
/TCvC2/oUdVzOafPjJhrzMpH+0Q3RX/OINUqAYXWhFKrQJl17B5FPf+VMruCMksCunMI3bkl
9LqL5tIMaL8ECm4eeJvHEO5V6M660J8mD3PGyNoK8ex0RhroT6u9gd3QwnXmquXxa2IJzRq0
cUhdXzNXRMwVBZtWTvKopK2xVySNAfPVLeNTJYjY0MFehYiO7EpVo5ToPPEc0J8Tu37Rcqqw
1m2Lvr3jaJqQJjd4Bz+wjuxz/nTAOF2Xb3Sje0XKccaeY8a+p8q+yexRw33LIfuWBDozkn1H
X9Y3+zJftbCPsCfsnSIi80RWPUYj72h7NHO60spbtNdHoSZ1nXnJvH3Hb0xdaFQHn8aAPnEl
dlNXc3k+tiP2lH61I3RDnj5zwvNd0i+IvQpdpWls0m860JtFmwc9hxtw3lmC7jzBfmrPDpRC
a+G1r/3yG1EhTAS1BhFjriAzj4OoEKYlN9B6U/qzjpabiX00IY+qMbQPpdaGvnIaQ0qGe0Ls
mfHvEfsu5FQbkq4o5776mxy/aUKAOXJpik5RjegZabtqFNXQEFLP/1JA+w2hJsfQfj9J/zRF
oZUlD26+G3DWp6RcOaDUbrAfk8cyeYwDGu+IPJYCSm0YUG5D9BOH2NspCm3AbxKhFt1vPAk3
g4S75xsqPN8jD017ytCTeG1TzjxG6AZ6OvTGrtvcOjekPytofpr93S3znadYhx/UhYt00mcc
H0BxeDIzv6YejrGXoEdjotmly3Ji17qrZX1AGkVoY8dSK4WWh4qMIQI9qRtBf0a0N+cxof0+
H9AwHYibYkBw7UN5dAJi8C0gCj2l5ikPTybtBsThDul7qmgHEqUd0DTTFDW0HZBseX5zElCL
Mwiwm+DsWGmab6LPOrG3Gn2icU7ZU4wYgz0pfERbaQS0ntNJ6xMRxlOyJaJBeUL1nLooB3U1
xj7g+YSxJQrquvhhXRZFe1DLYXOlLF1UiAF6wJ56fIb4m2N/wF6HGirYsWMgtMsMCm3E857E
uw3ak4sW1UND1v9GCa5aQBR6amgGNVSDOnIxkJRiy0Mk7mCvBnYtg6q016rdr4XlNOEdVSFU
3Xzk6at7xq82/fKU9rKHrp/RLD5n3r9F23lIe23RXg8C8jKfomRb1FWH37xRTo3gO/cCytUT
gfmluuqKHp3WZQv7xZp6qAa0389UvzuivksBnTnAfsB3JpBybhwfyJmGJyc9MRhh71JX3h4F
JG87RaEVoXndqbWSbP5OyBOFP7DXKacCbT4SirYro3+JyDk97kFX7TFjj0b9mzKO15i3t5gr
rrDvohHbZC4yfmraXnzkikrwjt2Aop1Bbi7b3d3cLCinMv0uDsjuw6CsPRH4/Ut10Rc1RyUK
fT14urSAPaLfFgNarysnAzERibvsffSM/Ttn+G2h8dw5nY/momf0bSJVFgMab5s7xDbEYNGO
TxpdMYwi2Q7O8f05/xZ5aHFPULSU/3t2N5cMiAaVh1rcD6JIals4hP4sL/7e524/pD+3RHN7
kqLLr2gvO7K+mchqfbkukoBQnVGXtZW6ioj2WJVdh84j+YBq7EA1Fm00gkTOCpfrws25Pppv
nrr05eyjAT9SjnXuW/Q+2J27lKAih9h7qfZ0TR5qtKeC3aEnEtFK81CVb3Bnd8v2iUSf7AmX
rOlfQG5WuJOObZ9QX5PwXqoibS6SNXsia9E89yn7pHFHHk74zrLcW+kOZ5DRnxn9mdGfGf2Z
0Z8Z/ZnRnxn9mdGfGf2Z0Z8Z/ZnRnxn9mdGfGf2Z0Z8Z/ZnRn/9l9KehLf9t/Gf+L/Gf3zL+
M+M/A/XPJvznKeqfJmLss+wy8vCdJ/CdN/CddfhO4x17hJ+Q2s2KckyU5SPuyWbiy2T8VJX/
/L6k/lnCF3JIGh34zgNR/5xYrk7v+9qog+6jDlpYPK3qn2XYzImwm5Hlii4CflR930oB/2nu
gi5QuDqC6xmipHEv/ruGdTvCJ/QG/7sd8aeK7b4kkWivh8HdxwT2Se0PqId69c8Camh6f1LF
77UApzGzduefty1+rSaecoIf4iWKa1WxJ5bHcPZD7MfWd93dnbxgn2M/F7s7l65an+CexCnX
38zIg4ncm8ALX6Jyqu9oLFaUCUzPJTzxHcosG/hpn2Df5hvaVhusJ6svLSd373mM4to579gk
j1HAqF6Jv7hTsVPVkmPsZTiQ8PljGIz+mucLASfrdlX6mwa/KZIH46fYgqk5wKdhIP2mLb63
VVEZVDYpQUEixo+xgw/iceD7u4+f5EnKT/EBlYoyvF4syplt+23PcI0V7EV4vk6g/nkKW7mP
vQFT6O2x9ZNXtnM/4BoT1D2Nf53+5hz+s4rCaMGqRTj7KXxnNeASh4G6Zws+dJP0L7BfwyzW
5f3b1gcnVLV8IA+NIA8PAVs5Xkojbb+jHOookBYCldQnyrEhKqmvdmeuz8/FrpzHEeqcXkn1
J9/Z4jvU3rQj8v6S/dX2K7Vv8Y0t8li0N7ou/Z1A/fOC9F9S/Oce7aUT5DEftJcpd9BjYdkK
VjtyQHssMdfERP1W+4aNn54IE1SQcb4AB3coXJJysiNhj8wutosqQE44DzMXKNv0CvvUDpTp
5owvMXxVhKJb0RIHLg9P+HLfiDKU8wWPyaPbL6ifT058OxKriah++WrvW4+DBJ1QjQzexQ9o
gO/IDtziBvY25Vi0d9Q6J3fxPckF/lLhb/b4TUfK+r13dAN7zPMjnq/wjTF1GVlvwgE+8eon
NKKu66lxfHfRfsb4KFfxWbjCJ+JY/PbbNuJ3T/S/VTXgVfwQI+svr74A3l9hji9BU/wVqtYv
dtmuqnHeh6bNb17xN2gEfhdb2H3E7NV3OM7D+7f4aNc/sM8Cvw1v76b8Nq6Iqh3GAmiRh+na
NFpr3+Gjcp9jvyGPdZSqC9ZXU31PQj+gOrxw+B1PpNEIoo97348f+K80gqje3ndkjq9TU6Kb
+7p066976bdOTcu1R9eeZvTdHflNy+pWqgLWLf1ihMLfM348VXy2osAnq4Q9/tBeFNVdty5J
+0vl+Y7nld+k7Tm+cx97JyiHG+x52lsLVd6i9QdVf6sS/lZz2uNxKi7Et8DXyPtkXQW+SkN8
lWZL3/B+Hr9h38TPaLUcQ7v6Ue/Aj/uyLuBvub6uCvgpxkG0/UPsh1atyY2xuyge1fGJ74vC
TWRX+ZfSHi+E/1S26F7aSwc1oULgzzkLfEK9z6hXZrkO/Gbv8Qf9HvgpejUPrwbyFqh9hH6K
lUC5IB/4MnqVCu/H+CMoB++T6vNwEKh55LG3sJ+sPK8rZWcfp/xeR5RDGT/q2JJ5qkqSf/c7
3/uGgvi99iWax1fKWVUtS6RxTFne4ONXwy+/YNkA9XEeobDlfZingcLNPSzLleyjnYLNQHwt
72GCysQ42kiV02bgexszfnxbsbv2Frb5qewpvM/7EL/8jUBpY7hkj4TaUpWdfOCXH6OgFb5j
L/DF9n6p/cAXW7+hiX9w0SpLLdtXn3e+3p5N8PzERcrffJv20g58vW8CRmKG/Z53PJOHfZ7v
BH793wKloHwwjveDsWeaKkfd312uKacniTVg9sEPtKeWbfXuNveeNn0VqMfcojQ2Yn/3ID6r
BeEbtL3WiJXSJ1ZKyA3dwQXVA0W2GWncBoprzzA7xzx/EyjfXQbvWLann7/APkupMlUCPupH
wGDl4ae8ct1dwF8t283Y8bjyvBs70un3ZYxUX/IRz39PldM53FAlUOiLAnYpD9s0xu75qivK
uRoo13k+65o81GBZ1L5cTqbftANllanMuQ92laznKl14mTvOl3bYy+9yRuZV5bYDHi9mbDhb
a/c8zHWqnL7xm1bA6/Wx5ynHJvNhMSiHXMDzLdv7ssbT9jpcao9d2XmF+zuv1ljnN5NAbbH1
SV3Ggb+4VxDMf9gWLki/EvCCO6lyWv2N0/jVd4wph9U+kW6z5YB1e1zTZ2qL/tEhDxrn5NTG
MPD8wpawtmZe1tgVV+yNaos5/JxYAhEx0CYw0V1Ue79bVXW3Z9BYAy0bLVBV50qcl8aydzM0
6hEMmPOFysl55hyG/UzScDsqjW8xR+l+W+IVFGwEmqmcV8ZiN74dh5KHHesV35doIXrGdiex
BmLbilXJbJ5S3a0Sr6BBGh1JY2JPU4YotZY4h5sTe6Irz0c2CoWeJcZiby/mhAEcbYn9o8Yy
aFsfdWffId5B3/abOYrYXWIizLHfyfmEKccmabSwf+cd5ly4SAyPCYrexyi5qt3slS6JQVQP
4vsY5uYGv/p7abNVG+NPeZiK1Pc34trsE7emYM8ydF7voWatityx3a/p/k7PZX5ITBoXh6ko
9g3i1mi8Jj3f1jhHsVXkTmDce9Ie9jm77pGHG85+qpYX0b7fg0+YUs77nI9PSX+UijPi7iRc
Ho6CWEoJsSnypFHD3gtU6EfYC7yjjfJ5QeKYVIU6SZbKQMvRxd0K1dPX/2bEO8rY24syaTIO
XzOfVVE3Pufs+Tuxc37C89VEWdidF6iyeVfiwXi+SuMRRLSXJ+L7tFA3dwrsGsskJ+2pKnGQ
qnZF02P/5+MkXaLO3iRmTJlzvEKg3p6XctJzOI0rk9ger/HBNI1a8I594mXuUY47UpduvtO7
kH3q4Ym2UCfuVkHK3s1FOdqTP490cRl68C4aY6hMe9A26fjzKXdC99gPsHd4vmjHC/+NydJ5
aNHWmd6taXvSuBA91lgJcR2u2Zdoe4kDNdk8dnfu5MpBlajN2ZC2lzPiBzWD+Bsj2kJZYlvo
PUKL8eeG3xxJjA4XR63EnKx13aA9+LoM20tF2oLrd2p/5Pm2tAUXr9O3R21PYRphmyxK+bs1
mPbtpi0PVw4/sT8Qp60mdeHO8ZbbSySq6T7+mJbjNBifyoyB4Rh5Rl1qGq5vL79jYu+LV/Mw
JY8N8uDKTGP5ap+pyE68ald+Lk6b7qWPZe9TWaxl28Rz0vbStt4zGsd2wtnxHbHkBsSsionn
8kAsuoT21LaRjZRr7HHmkQTrgk7Qr3w5tPjOov1tOE6H/S6ya8CEvVOPs+WEs8ghd5RJEGtu
tRz1/KlHfJ0BddH68thwgn2APSGP4TeEY8MlY8N8ZR7ROJJzflPlNzF5jILxxd+nbBILriP3
MW4M9bELc9h3uK/5RtytQjC2nBCPZZZqTyYancbU6xNb+Y3xJUJ9OBG+05WDnhd0OU8oolgb
Bex4m/OtYnAWOQ/UP0PV3UKggjoJlFg9Fz1bOq/sSrzN5fNOPVvWc5P0uW76nmL9XUeUukdY
PYP3Z/QuTtFs6Qzf+Ugs3wOk7U88/4C9Th5DRvVh6R6htvSbrpxprN5V+LjIM86u/V1HLAR6
xn9m/Of/Zf7z93jPjP/M+M+M//zP8J/td/nP1R6Z8Z8Z//l1/vOfZi0z/vP/Bv9Z/ZD/nGb8
Z8Z//gH/+e9Z/2b85/8m/zl5l/+cZPxnxn/+Af/5z7KWGf+Z8Z+/yn/m/3X859Zf4j+3M/4z
4z/R/0ys/5VyZsp/mjP7Z7kfjtH/vITvPBb9Txdv8UzO48/QBzVxc+doAZ0R7/oIXwLlP4uW
+tHz+JD/HFpeS3VwxnJ3cYT+p7mN25H7mX18lQ7gP1/E7li5c3g8ZTd7sJtltDvNrlrZzWFK
/7MMIxpqhN6Kvqe7j7vgLl/T2JJ3TKzf/gV6acfoOZbl/qWIvmcc8J8nAR+ax36S4mGGsJOJ
+Ko4JueSO8k7fEM2uHu94/laYL/C/oPn27Cbidz7u1OaS3xXtlP+LQ/85oZ3nMJvVuQdVfR9
nN/ZHXfYfeznPH9HHurB855BfQn40AL3ppUUJ/smaZgSKeBLdIT9GwxpC0Y1ZEy3eEeLctLn
nb1K+ruBntol9/jHQTm1KUtzx3yJb8gdPlnPwneau1uvvTJFI2IE/xnDf36DD+0EGhE12E7j
j7UjddlCxyKtU3HCbyLRjHy1seZVv/P7Imeq33mLvqezOyawJXpFLRuj2/F+Y+x5ed7bX8Xz
Y5p63vW7to1/7TSPBvymBNcYo0sZBbqUZbjGguiHbtsaUnsdtjIK9D+jFfvE3irr8/sprrFH
HpJA/9ProLbgHtNpqL3DO5JAYzQJNEif16Tfx34Y8J+mRLxG6CjQGPWs7ibvuAk42TEapJ71
feYdY76xEuRhL9Ao3YezbcCo1lKc7BVlXSWPBUviqJ5sDq5oZsu1an0hu8SznsIF9WAGhzCD
B3CRFbQQzd2vMoePKa7R+DHH+Bp10YfJie9sqE13jL/BneiATeytflGevwl8Kqb4bF3Sr4/x
ZyjgB9QUDcWIcuriI5Pjjtr/potm5LWNGe5O/rScCpb/TMTHWTnaimhKmm/YwH5O+qE9F9iT
VJzlS8lDbP0u3kvjPXvZrt16cnKt33DEN5TlG00errGPqOvy4u/++VDv+n5RG2Px/ThET7Fh
x2RXV1Xx46kHOhN14nrfLVJQP0Xvj1DEl2CCP4KPV522h/xnyFaW16RRgYVz7FICwxXjT/7+
O6JUzOxH/BkG+G2U4CbNnBzyej38NpIgD15L+gB2MiEPcaD1OsBeIkZ7LFqubt0xoy5L5GHK
88fyfl0/9dZ8xynMXxmOVstJGa/VcvS+Jxdr6yoKmMQa/sEbaLqdSRz4nJxw7chv6gH/GcNo
xfCfIS8c844f1GXoH7P/gd2R6gP898Jyqgdx2Gcrv3Eax2l7f62PjWd1lXWLYU1WWeBr8hiy
wIOUH9DNJzyw98FRH50qfj7Or7X0rp/Qsh/R/RIz7dZ4s6CcGrTJgtVoSGBFfLyULv5zy/5O
jjPrBqyK6s7dS1twqy7l17WtlEUTySktXUp7fEjxn2c2Kn+oF+SUZdVnq4/PVjHgGov4fPWw
J+i/RAH32IK1C7U2HrHXUronhcD37IXfNII8DNekUQxYN6/30eQbioH2wRx7qI2gLF2onXCY
4vVWNT+qtscP8KMuEQtgvJTHbkpzJPwGr2vSCfzvlsvZxSoIyykJONfWivbKRKIU9aCNdY+q
mkeGOujDjqsORQ17LLEIqrbvK1v+AivcWLSiMfozIf/5HHCsfnx5XrGHekPFQGdizjes17h5
pS00Am2p0rs6OvdrfvMUcLI1WNsK9svgG+Ile6g3ZFrFM/Y29il5rMEzF2TfsqxpNIHV9Vo8
72v13Hyiy/S68o0Tu9dX+7eVelCd+XV1YTyLYzS0PBc9lTSGwn+6vbz3B1X+M2LtEqFZEges
nNd8K8Goxuh5vKct59a6A/RiS2vTWNadm6A75+3va9cNeb67pPM1XKPzVSWNAnl03pppu9cB
W29PP3+3oiPmdcaqdqYOeb0GPF0xYJ63sLfJQxGezykna0wZX06eKYxWyiGy+wUtp2RFn0/j
j3n+s2D5T7eOrNGetgKtn1u0N+/hhW9YCx+SxxntpcY3FOw4/p69aiOzhO1pGvDAnq30/Pg1
5VgNeOFqwMmWluxeI9B9Y572NKccPT/aT/HpRXQCI+E319dVui5bgQag1/D7+WW7bysF2Mz3
2lNa2+6J72gE2naXH2jfreszXVHwUT70BrazCf9pzvH2A52vXbRWv9Nehowv5cV/52hBKyOx
E/BReXiZXXian2J363HlOHIwFFuwKGW7h3P2eopD22Wv3UGL3kUXTGTtoexSAT4qFnagL97x
yjbNOYusBuyS7tVjWJfI7iOVi5wGOs5+v1+0Zwo5iUc3kHVgA+6wYGfnnPisT9lTxPINRl+v
i+73dElXPLLxy5RZvCR9b4+XuMYjYSCcxmgRbcwuvK+mYXRONQ8N8nCFtnkRXjiyvF66vTh1
sA4xY27g9erBerxk78FdHq5gKPJoIBuOoxSwlcqQ5ji39d+wSx6r8J1m31NAI7ALE5Rj7Ijl
3EZ5mC73ADk0aWNJI7Lzscb2GhDzpcfZzhb2LuVk+m2RuUTtZeo6pq4ju7vIyf7Rtyen/1mQ
svTnTya6Sw1NtgL6nWrflRhmTnOygH5nF5ZlCkNfEnvBnstMZW2iZdBYtAW1b7xTTvobt75Z
TaMobJfrV8rTdOCzTFQg5flesF8vvkL38nV4viJ8Vk/YTj0vGMJ37sDKPcDrNS3R7blG1VHN
wVftM75cBXHaErijVjD+LI8tfmyo2jVXOD51GH+K8MB6Fuj2iMpvRjBaRWkvLt5BsmbseMF+
u9L3nSautrcz6ffK640YHy5I44DxJYGPiq2XW46ybrE2WW3zVfIQB33C95mEbwjts9T41GB8
KgVjaNcyWu7c5VjuMto2HqOy28pwzdHnq1jOL2wvbq07IT7Qk7SVSKh/FxdnHvDpscQjiOxa
TGMJ3Es8gok9rT1i3i7xnTG88TGxBto21kBfdP9G8o0ai8BFVlMeWeMANCyZrO3Z+f6q/meP
OdXHEkiIFbAP59+2q3RluEqci/Q4e54QB+AEzn/K8xU7zqhGcwm2s5fiP88kDRfvIJG67DFv
R8RReyaNNrEECkEet+ztstvnzqW9mHLsM5+q/Xlh1xgiOdaIY6k7jbVUZS/e5gz/FHtN4qtO
7C38jYyhLRuLwJ3B5yQWgVlHVdAp9Ox4InNVU+YqF2dS1wWNFMdvYmim+53Tis7RL3boF09B
v1uds8M5+Yn5rhnY5zx/z/M162Gia+Ww342Dd8zI4xnvOAz6/j32ZGW+c3fzRe6Dfb/28+EQ
+znPF+QbVNfykvlsm7lmX+Y7d09ZQIO0SzypKXP2Pc/PV+zhfGnqV8eOV+GQ3V2v3pOOhf9U
Te0d6dvNgP8cMB9ty/rGn3FVbQ3rfj8O9D19LLlCKi5XTFyubhBPKpH3D1Nx/7zW6vVKzD0X
30LtI9LYCuL6Ddecqd4H577P2Htrzn2rwXlqmv9cdxehZ+zv3WWEZ/TjwD5cc8a//g7gkfRP
UvctZc6ew7uGUN/T30WMsR/yjhJnaKacJ5YeyPjPjP/M+M+M/8z4z4z/zPjPjP/M+M+M/8z4
z4z/zPjPjP/M+M+M/8z4z4z/zPjP/y7+c+tfx39++0v85w7851bGf/7X858mNvgM9rEmd2Hb
tuVpvOkz4lUf4WMzg/98hv/0+p9Pwn9GlhNU/jOHvST8p/NPHuO7q/yn+t7m8flUbZRD+NBi
wH8+41tbhf98DvjPktiLlt1U/zxlNw3fcCF3BiPYzYMU/2l8iZT/nMN/TuU3E+tDoPxnnjRy
gT7oDP4zgf+sBPxnD/+ZEvznccB/DrmjOoeHcXdA27BFW3JvWbC6lOq3ui33ovVFX1YfnMeA
pznGfoj9lfR/yL2q07DR+MQdns9L+uofvMtvbvnNHnnoBLqXRt9TNWaqcvdqlEf1Lv8Ce3XR
NjWm/w32HPY29sR6rqnPvSunKTqnI2kvGxLfN7bx6afiT3Us9rIlQVQb4RK/2GPu+m94/ojn
jc6q2nexT7AfSx71HqvOb2a843WRno9v3uFe9IC7Vb1LK8g9VyQ+pcrklLhL83prScBoeAbD
64B1U9zQDmkoG7lt4+Iqv/kdfrOzSEX5zyf40B174+c0Iy+wn2P/Bj9qtHqV7fTspT6v98e3
MKJtmMEqbGSMpqTyn+2A/5zAf77a0lW75zv9N4YMaj3QML3g+Y0U19ghDyYysbKTDeytQOfU
p/FtzfOJfMOr7fteZ3UfdrNB+n3saf6zDMca2xtb945j+M0yeYitwo+zn5KHz+3+G3OBDqvm
UfnQ7RT/2bb3A5pGjbIuWErFvcP4tu0QS6BDDPYD9EAGMoYaBr6DJoD2iUurYqr6DB10dNR+
Y+MDeJ2vIb854x238puJ1YDoECf+AH/OAeP8DPsz9id53nnKdGAHNP1nyWNkGYsO3LbjrnNy
wqDf2SSP5sRB7T/5znBsOMRuynNffB5G2MfkcZtvbFtNYJeHSWDPBeXUXjy5Ov7syjuc30ba
rn4dar/kHds8v0EeTOtX+x72CAYsCvwRXJ6uZBwtLUaxuYzTbXQovls+1rFHVVk31Bc507XJ
pa1j50NYk+er1v9L+dAuunAD/Dou4YkfYVyNPQ50BZSTLdqWkROfiJ+sLV6tb4Hz2+/QHg6o
y22xO6bZ+zArj+dZ4C3ysAnrm9gSU7+QUE+2h4+M8SVSv9fWGj+hpvgJVSXWh8boyBGTIY//
XnmNH2M10AvZwBfT9MtR4Jc/Eo2GyHJ13vd2LOube/Q+cthj0XCYWI+SqowNORsjwvlDJWJv
LdKpSh6fFuNeTtZX6sNsKD31d2+LH5C+Y1vqwvzmUtLYhRc2PtX7xJb4TryDt8XzTXsr8Wz9
q13LHKCVof57p2j9VKx3vGvzDeyP4v+n/sETfAAP0DRqBJpHTetn6PzF1c/Q0NpjWf+oPV78
awnft0thpmPbutTPqIRvW098Wk0LVd3LzZTe0IP42E+sB/0APrNEDI8eftBdScP0m0TaS9OS
dc5PsQn79GZPg9wY3JX1fGdRjnX5xqo9feyK53Mp4GSbaIWZEWIqdRkTS6D7/9n7sq5Gdp5r
/g9rvYQhDBffRWWCJGSEhOGOMUCYaQjw6z9blne5KjVXhe7z4MU6p7tR2ZZlWZ60JeD1hrQD
GrAHt44jUmKfU7kOaPof8qdV+3GV10eWvyKfxgHnSd0B/kHnuFH5PF65H01x2noGZnAXuZ6H
wCVO4Sv5yTm05Gw5xNyu89mrK372mcc70T+NDagjNk+Z6RVCsWofxCnR9f5pyLKUe/YD5ACc
Eo8qN0ub58UG6HWmy/LP5N2mcr0e4Eygc2lIWgt75QPkRlB0lee5BfsoeToAnnjK/ph7lGVL
Y3IO4B83Ra6wHdiOM7INyg5rX3Apk13g0zW2YD0gJoNj5JbS9kvj+Hd8vpKmr6MZF0LtYbQc
tQ9zS1iMLvI53sFn9YTXol16jdLYTY23mcG2VMnbUMmpxf7m7r7glHEYLejDPsZ7n8db5fBr
IyfIATCBdR5r6YfYYvoHxuqE83yonNst5Gw7gM+8mZdJjqI3j9fAyOOl/O8a8PEbItdrCTmT
3Dw6p6DPgANpGTlLXrAWHWAtqiH/jOmXr86I7rw6Nb7R9A7qqCPniMLleWN4TPi8q/r4ZOiL
m7PExR70Ma91jnc3j3MDeZGGOKc2ee8hz7ldlkMLfqsrlH1O2dgX3tvUDH1ZFy3r+4Q1vo9Q
CPY6cthcIp/aLvdhhPg+A577ZZ53LcQAaoG+i/g/fbJAOsffIfLqThG76xl96IFeosx0yue9
gf3ZlPTwgLObfBrxosawgWV8s0de60oOysYpLIq2gS+s82q/vs9j8TFnAxVmug2feW2/rqHz
2j4pndf26YDxVXpvofcuan6VOM98CViUBmTdw5wYw5+8SuuKmwNnyli4Ou5ddnDv0oY+yTto
F/8p0eMdlvWlsdc9YX2Sq3oHa+4TsElnuC844vslh9CmI/i03zCPO9h/bQaca+SeuY+8mvrc
ovx39blkF2cCea9yiHs0fSao8ZlAnbQ1vY3yVZxLpG04BH5qhHPNJ+ur3D9pfZX7sLKBu37m
b1Q/dN7dEut8m+tQ8TMOEf9Hn0Gbxrq+Dfol5oT0Ue7BR1nXP0L9dcwph+NCHOKOa4p5tQqf
9HvMm2/E7pK3KnreTUG/onO3jnfXBbbpELmkS6wLUpP3mX4tviixrjwZ+wJpf/Te4Y5Q8Cp3
0xnvn2qMuXE4bkSJ44utwi+/BRyHmy92HRjWLjCsNQP7XQJG1cz16nhwsu/A6raBpa0aeVBf
gaNtAw9cNbDdT2ijybhtlUNZ008NPPEq8MSn6MPIgyduAO9bMXDRI8ihbuQX7oA+NLDfN6A3
Aug1A0Pv5pLugcca8h9L6Zly6hr49EvjGxdP7LZRAf3PHN2hE8MhbOwUmJxT4NQemC6l94QY
kKfGvNsV8/AKsXNucPZxc9b+MfKjuzltXcxyGfTXiLHyjsOhgaF3cf7LHnx6sCy35uSobvY1
vW7k9dZt9I284h+I6bCFuBA9xJ2oES57xPepY+Pc0kOskhrlr9J7VR3foosc7jV66dB37KvI
fz4MoJfAQ5djUziU+86N4TFG/vVng27GY/kycrR38U3NiBOyitgUm5i7Z8h1/41YJx2hL+7Z
TNOnnIta2lgzt/Aj7nXGnjzzLsZ9H2NRhc47rPNNzjjnHasJ4/z0WX4EzI+b493t4xvktGmM
pTlOZpyRMuKMdDhujXpPGeE9ZRVxSFz6mRHLxI2FsoM4Ih2UvzPonyjfMmKljI04I01gj6oG
9ugaY7mHeCoSP+6nTwgbPkQsuBFiGI1RvgG6G3PmHPRdI27Og0efTtAPuSa/45w7xZvOKezT
AeZ2D7FzJpz/1KGXEjN2zpTjarlxb+4hAzf+z7tHTuY3X0bMljFivgxBv0EdD0bcmVOMVd8Y
q0boWKm7ab8clV6acjpA7Jw6vnFYZ3XsiQZiT2gc2psRy8mNk+TGYno24iS58aLuUf7eiMN0
b9inCuyPQ7G9dB7CVcRqcuNJnaOOXfBQgRwd2snqeFJjxJNaBd2NiVVFHx3ok7RIKk7blM+A
z6wPEj/uxiLR+rJMN1RKHzbx3ts04v65sZw+MRZ3hr42oNMV0N1cjMdM1+/BY3yzPzdWE85E
a46Ff6zcmFW3c2NhyrlGL2c6np3GA/aA55O7ahOvt4Y7dHknqrFuh6ijZGAKu8Yb4AjnXDdn
ZAV0Ny7gF94gO0ZOyXm6zgveAg9V8DADHm/fiCW3Bfo7MIf6ndKlq7ndQHk3ruAAunJIcajU
WN/Ctvzx6NMhn6Un9K6t9eUA9uVTaIy++/lEH1YN/KaWc9+IJfcB+hb60Ddk8Dr3zqrk1EVs
wJqRt3J+rJr0JqTp35BDx4gb6OJHp+CxyfhR73vwNcZhDzH3KqJWU58u0Y89IxblzMBvzr85
V4z8nmfAoO4acSQfUP+pgf9sobyb2/PYwH9OKC6y/uYcbRwZ8TBd/OcIdRxCDnVgTKvkf2Dz
f1r8p8V/WvynxX9a/KfFf1r8p8V/WvynxX9a/KfFf1r8p8V/WvynxX9a/KfFf/4+/Of6P4f/
3CgI/7lp8Z8W/wn8Z41jFzuUIaCFtxGdv1P6Y2oMxRXwm0+c/9OhPDwa33kO+groFeT3lC90
x/A5bbCvk/JcV/XvevCfD8gR2uM61G3TseGDU2Yey3i/OQFdxt8s81vbM7CbLWA3bxj/qcpf
Iy+Txm4+ePCf8hX1GrmfjuGPuQp/zFX4Y7r4zT3GbzrI79kk/xU3v+cu4m922d9KnlpOkDNp
F/mMbuC/tw9c4wHfBJzyO9ULsJd/4IOzwfhOh3JgNSAnTS8BP9oF/rNG2MsRx+PX9L6QsqZv
g+4w7lHJSe4IdxEv+gb4hCbwmy+gfwMb2TOwmQfw5d5H+RGwmRLJu4s3ohvkrNT0PQO7ue6R
0zV4aAIjWqXXUx2fXNfRYrqKzXuDPBWaxyb3QeV80324xTg0WQYqx9YN/F+eDDm1uJ8qL4Cu
44ywGeqtvsLvWI7xLmrmXHPjubbxzuXGe9034pwOjTfJMbCdN0Z+GdMfYR9v8Ton5IxiHGu8
3inwfGZOyaGRl7KLvJZ90NsGrtEtfwf69xxd+9/dIWdkBd88AtfYBA/ydK/p98B3toAPrZJn
jaI/Abe4K1rWPGzO0aU03PY3PPjPd/RzH9jIGuM3OzR3L1HHnlGHbuMDuTnny/foxKnLdyHH
GvkcqfrXPHLqinVA52q9wTcbqKPHPGwQLtvNtarl0GP85wa9cWv6FnjsA6Nao/VD1b+Cceiz
HNU5WslJ4aOqwEfJ24dj/qYN+qmBnVwFJrBm4CJLwEWWgTnsgb6G8l3GTaq1yMU1Tj24Rhcb
6eI7t1BH38BGfoO+DR76Bi5yGTysAHvpAJftcI7AAd9lV4Ap1PS+B3fdwNys4C3fId9anVfA
xX53QXff+pt4p6+y34fDyFWN8RpjLWqg/B/U3/H4bdTgVyElOEKc91XEKyijjmXUMTDe2e8D
ckoezOWkbLLfrDfnpGPktXQ4n8ctj8UB8J8tMQc1RuILPvFDyvSl9OEBe5Mzwn8e8Gr1yT4V
fxjfWaOcIm6OmgZ8TisYywH8/0ZGPGq5d3DgezuAX4bGd0rfoBXm8ZzQdQfsXarHYog8p48o
/wd0NyeuuuXWecKmyLdWBo8vyOehfdp17jkX33kJbNMXYtVXac3ReL4h/D6mwAS6eU1OgZdp
g95jvI3DXk1uLmp3vWsKPvfgGzI0sNmXwLppjNcA2CMXgyGx300eqz4wGiugV4HjkHPmyojJ
oHG4bZ7XFd4/6Tw3AwMjesb4TznKj4jZf8pjKfF8DWACh8hZq3GwDQPHVgWP34zJUXnl9hDz
YQhdKBl5TzSWpEn7Oo0lqRu5CW6APSobmMI69nD3GMuukfNI46v2jbwFX9CFI+SwaRj0Y09e
gR762eeY+wo1MoC/Zgl+98+Iyf8BfXwhbITyVXLz8EyQN+APeGhBH2vkBTfinEt1zz7zk3Fo
aidTYv+7Ecta+oXtIY+Oxux0gTnUeGKFgT9APPwN5Ab+Ao6kQVhDnYOijD3eGc5FKv9nifEJ
p6xPbg4bhQty8eVD5LfaZx6egF2aAbvUJl1VYz0DfUyZwbU/6D7L4AT0bcZuan36JN/WJmNI
p/xSNgVGtQH85zkwgzvAd/bIo1rx2AB+6onxU9ImlYH/3AOuqEOeZ3VG+mj855kH/zkFtlv6
jTWRf0qPxTJsQ5ttg8pDMTSwSfpMUQ6QcwO5yHqMKXR4Tumz2Qj5PBRepYYzoNbJa2Nuu3ly
3kF3OOeRQ3Ftujh73cGvfwP4zzbZToWxeERMB43/lBbnhWXwCvynyudaB87sE1i2MsbyHmNZ
B/5TYQKnyEV2z2N9w2PhEH8j9qPW46DGQOfyOUAMoinsk4qfsYt8r0PgMEYs633kRKoxtlJh
B0bAXX8Ce/llxBoYGWtJDfitAc7iJcQa6GIt24Z9Un6IU+Q7c9e7VdQxQbyDJmxcldb9EjBi
XeSWqmEsNb0BfGkDGNQq545SGA1Tn6rIf6dxsPqM+Mn7p11guO6gLw3oi8M5kVQuMY25qQKf
VeGcJcoPe0fw1qZRrVCOsgm9Wm3wucbx4Pg/OCeRumnQsQI2ECvgychp1OScSBW6WdBy0rEE
5Np5DJyapn8QmkqXn69/6snL1EFepRplxNT4qCG3IfMRHSM2haZ3uA3lI3AMfNUusJtD1nmZ
8+gMfv+ax3eu39vHEstJ586sAP85QG6oIer4JO/+OvtmHAGPp2MyfCGv0z6tzjouVwO5fyvA
f15wbiiVVVH7kjeAr5pQNiUH2IAJ1vUN5HBv8z5R4qdesIc7Q/69I77nM+d+k+5olA0dAv/5
hXPNq4H/HCLuTc0Tt+YMZ6MGn9+UF88h9ut15BEcAv/5CXoLMWUqHHtH7eF0/VXEjJH79R7y
Oh0CdzQycGgdwpC4mGWd207jN/eBz5SYQV3HM/kF6/tOXd7FRF8zvlPdV2p86AbKn3B5uVPT
+FKH758OcQdWQu5etx9rwG+uAd/ZMXDXq8B/3lFWbY1P0LZhE3QH9IaoS+8bmsB/Dihqlpvv
ug1c9QXwn2PYl116d3DzXZeQk7sLrK7GBE6Irvo4Rv6rZ+RPP0P5OiFfdV7xQ+Df1Tm4hLxJ
OjfUEBiuT2C8toFr7AG/WTNwjRvAiHW4vM5DP2XsuIsvbSHf7DXwgA8e/GfLyEl7gjrujLy4
bhsjIyfuGDlxG6C358rLGXgZQJ8YOXG7wIeWPbhG95s9Iy/uNuiXaGPPwMG6OW+vwKO81z1E
nkKd636TYzFIOb+Dfoa16IHOnu79+AHwn0e0Fus4kC3eF1z6xsJPrwTQX4G9bBlY4HPQ70Fv
AkdbBa5R39vez8mySj4N+l64AQzqDeTYAv0AcqoZuX03QO8YONsGMIvvc3S9L3hGHS9G7l43
96+La5wY+awbwKiu+ugDnnfuWV/z4OZ5bkAXKpCBe/80xdxsYW7qOtw8zlXw2KHTrX6L0Poi
d7D6fPiFebkKvM2M8cIuPkt53DwivuK9B3d9ibE4NHKLrwLX4+bUHhi5yRvAXd9D53eNnNwu
FvgzxVia+tSGPrmyrhnYyR0DQ3oKDKmLM1sHzqyLvHIKI6+xvmNgeceg9wyc7qqBQ+swXk/F
RBghd+YqMKqXoNdRxyd46ADfWaVTnz4TjIGtfAZ9DeXfDOzlM3CP3x6c7Ct42BO2osJjdQR9
GAPPtyskfIC9xRT5zzchp3foy60Rl2sMfXXHqoFxcjzzzoEdrhk42BW8dfSAS6zRvBxhLWng
DOkdK/V2dg8eWxFj5ZXTiee9ZYrxbqKNKuOutX1qIAbsEOcaTb80MKYtYBJdfPo5eDDpTyh/
5tGnXeDLFU5fx+9xsZENH12dEV1s5SroZyh/BDk1oI8VA78+gq40gMvWeOIp7HQZ6/YZ5p2L
F+5RhnS9173Cva2+l/kGD23gYKuMo9X7ggbOqEPcBbi4bhNP3GJ8pt4X6Ng4rqzvfWMRPFZN
jnfgHQtXjg5p6Qj3Ki6Wtwz6o2feNcFDxahjgn7uoY4Kxsqh+Bca6zsGBtXNa9lH+ZqBBY6i
63l3gzaaaKMKfXIMHKybW9Mx8MINzMtlvEO49D7yZlYpE7dXVxy6pzvw3NNpfWkiv2df1HyF
+IhaX+7phU3HwPaOhV5LNNb3D+gboPcwb2sGZvoTfWwbuGv1ZjNEfJ+gsbgH/Qj0OvDCjhF7
4jkwf6gb77cH+ifejDr83mPGY9FY3cbcm3LVyO/5jnepfcZ36rVCv2Xco3w3IEfpK3hoA09c
NfCjLwZOVqHZ9Te3+OYRbbQMPPEV6Pdoo2XgRx2L/7T4T4v/tPhPi/+0+E+L/7T4T4v/tPhP
i/+0+E+L/7T4T4v/tPhPi/+0+E+L//yV+M+Nfw7/WS4I/7ll8Z8W/4k74F3x5QPiIGv85zHn
91R+FRfwuziG78cqcjx0gbE4ILqKxdpgusIxqXeLbeTuPEb+T5nz7ZLfyXY8+M97xogqn/ZL
+JweG2/9ZfjgXOENXNO3Qa9SJkLtC3AM396GD//ZZIxrif1qG4H4T+mXquvQ+YBM/GeNcK4l
xuwcAbOzCn+qVmB+T43vlCe1E7x97CK+ZwX40BrjGuvsx/PEfqkS+1jH2+wNMINP7Fur/CNd
bKXG5GwgL8om6GOUP0H5Xaar92dNvyafYTce9RF8Ywdo44Fy36i31R6wIm+gv4G+L/S0Dn/z
G8SUPWEeu3T61b5Imr6B8j3ClAx596XlpPzGtJykv1PdwLHWcTM1Zp09Q46aGnKYrrCcJngF
lzyuoLyDPKoqpvOQ70h1+QqhprWcHMbqNjnG7YjnzZj9UqXfWRe5WLWP4Df7CE7IH6ELf4ZD
xGGeQufL8FNsGX6KI+AXXD9Jb36YZ9RRF7/T2Mg6MIFD4B5rS+u+vJY9RsjpvJc1X27ODns3
+vNi6ryWJl37va6Dhwd8c2XgN88D8lJegsdd8FihiLze8g5ya3p5cOs38aV9T17Le2AjW+Ch
SpFoFf0upI55egs42ypF21U8PEKObR6HGcWZ1/QXLq/ktA98p4kxNTGqdzH0FeA7d9HGJ7C6
HfBYI28NRV/FWHahKxrnodvYABZXY1TVN5q+iVyHVc5eoDEW2g+6jvjnN/AjOpzL1zgh5HIF
mOcBYvqPPO/sGntUoVx+U2BEW8jfUkPepAHynpTg93rqy081YGzTkNeBFnKNXcDvf8j4iAmj
B7Q/ljov6LjbU9j6MnJK7gMTKHGwFfh0OahDl/8k/If2NXIMDIWOmT013ukdvMO7mMOp8c6+
T68YYXW4bTSRl9KswyHfWgf+MQO800/xDn+D8leo/ymgvLQhJo5/lTSqzh4ATewdbhEzu8kY
r31Ry7yfYUlwXvb4Mzjs+1Zn/EIQht4B/dPjj9Ax4rDXI3wedA6bOvznvD4TLg/BPhcO+71q
nNoYcb2fjTgApt/GDeJqN4023FgBtwZ9NYA+hV9HC3Hkq0Zs8nvE/W4bscfvjVzT9waeuAW8
sP7G9O2YUI4+r5xM35Ag3xKlj/fG/miAPBi3PO8anP9N3VSNsCZLnu6BzS7z3DVz2EiMlrY/
ZWBy/L5IOs5IxeOL1OScI166wk0OgD3X9LJHTj0jVrzr37KBOnqQg/bz8cZ16AFXXaPVft7P
x9XXfSNm/6phe9y4EaY+rRl5Adx4+NdzPLp98PZzCzrbB7a8RijhOt+QufHyLwPp5rwzv1kO
kHWwX1kVPluO4bPl+q6N4cNcZ5/3JuEadU6kIdPlXvqIPK6adCJX+E/tJ/iM/MNufpddtOH6
CLr+nhXDryyYHuTvuYs+mD6Ep4b/Xdg350Z+GNcP8XHOH1OvVi5OfwQcf4P3iG4ujQHoI/i+
NYw+HHn8FI/nfEZ15ii/T+mukaPmEfSzOb9Wr5yuDf/jnQg563OL65/r5iW5Aw8tyKFq+K3e
cp4JKedl+KPfwMdwhJxIMpv4BDm5ta5sUY4gtd7tIPfwskdOy/Dx68AXu0b+cyM+57o5jS59
dD2vvHQ9r7z0iSe/lZszacWTH8YxMDnrhk/7qo9HSd8DjzPD33zo80c/8OWecv3Ze0Z+qzH8
rF2f+BOPnNaMHFh/UMc1eCxDjj3DV9v1790Cj30jh9bMyB3VMHxOzXXAO076fOf6pFcM/EIL
+nQGfeuQJ7XyHy5DZ6+MPDiPyFVW5r1LjW74dL5ZF1fk5r5bhd/ryIPzuDcwNUPjmxHiFDWA
baqA3g0o3wQWpWpgMO6BsTCxUccGbsnEV+3im4qBdzmGb7+Z9+0M9BPwuGvgQFw8zKmB6XHr
f5zLKzdB3rkm5Qg0cR7nBn5qjG82DPyUi79yc/y5+CsXV7SHvHImfQI5uXkKqwZW5Y7jbun9
+Bf2NzJCgI739Iw92jvWww3gy88Zo+XQ3Y3eCw/Rh1UjX+MQ+IhRBF3NKVNOq+hnFzqv5u4U
c1vnGbwEfS8x3c0H2QJ2qsr4rAHvc1uGHe/6ZB08Vk1CSgfRGwH0C/CQhh6sT36dGyH216ov
V2KwzgbptKnzE0K49oFpvgNO98SIgyT1QedzbUBfbmFfWsBQqKxjU8StOQXWtwHMso4DUOOc
3OoWpwHs9xD+7G7O2yHO0X3kcR7weX/Ie4ugPM1HiBWwy7EGVP48TX9G+VYg/Qp5oNX9ssbJ
+tvXeL1TnOfd2DcVxFPpcywBtebqWATSO77Lc2IH9BHo36B3KDaWordBnxmxCJ6ZXmX85wCx
c3S8gxbXofKo6TuLZ25DYZ5rmFf+NuSoPEBfXub0xaTXuF21D9009uNN3t80GeGm4+/MEN9i
27ChDcTtu+FYAXviTHwEjJcuX+JYBHJ/tM30Kt2+6rnvlq8z3QGOX+eF0zj9joGzfwLOfgJ6
jXH6at3X8RK2aDegzuIqB7gaiwbOsJreItSCXu80/ZbWca1Pe2SVXDnoOJCfOIMO+Jxa4RhP
So430NknlD9CG2PQ64Sy0XEDG4jtNWR9rXIflK+GGRdi3/img28moO9xP9XZp4q9ywQ29AT2
6QV3bKdEV/r4wmMp8Z8PrE9XdN88YNtyY8w7N77PMuzLhGORSPtxiThJddinVeSZ34X9UT3T
uVrrmLeneAPYxNyvwD5VkMdeWndln3R8xBHiZ6ziDn8IegWxmHoci0mtuUPE39B3hW3qr9KX
Q9BvYd/2mK7yFw/xHlM33lsaxn1kE98MUEeN7LnOeTtvY2uIZaLiwOq84jrWiUMYKFeOdeSy
HiJuTd0npzpj1erG3YuOnbOLWEo1jp0zocykbsyEOx7LfUKgK32p4uxUAf58E3G1KshdLi3r
ELjvuhG3Zl/ok45bM8M364gR1KD1068Pr7Dz5lpyNrfWuGPp0P2Vf6wn1H4d+UXN9e4ebTRx
d2yO9wiy1mPpHSsdO8c7VhWU38E64cZxqxnrhL7b1nEkd7BWXAfcf/covoyiu3GStrGW9LFe
1eheWMd0GCHWXBf6uoE+TI3783ufPml96IuR1znYjxDDowt6m7xndP7hCeL+aX3pIs5RR7Sh
Y4N9wbacsW1ReVh3DdszQky+oZGHsIW5/Qw5PULWbSOelCuHVY4nZcrRMeIkdSGHmjGWLxjL
PexdvGNt6tM2YlbN7z10PE2996hgb/EFHl9Al/e6Nej8AO/iJcRpq6CPuyh/wWPtnu9qWM90
HcfQhwb2TxV6GyohvmEXcSBryPut6YfgoW708ZHegpSd1zEgZUxkN46S1id179HiGGV9jnXS
xPo64PgYZbwJ6fupKu4DBkau1yj8p3q3GiLujaa3PPdPVdzdaCyujtugsbqnoB/MYW2dEPzn
Gu7Xu4j5qc5W3rcM7zvDpufeN/gtYy3gLaPNOUa9+M1Xg+7e8T8FvgFEYTvn3xGO5/Cdyhdk
YMRjmX/LGKKNNbqps/hPi/+0+E+L/7T4z8XgP58s/tPiPy3+0+I/F4r/nFj8p8V/WvynxX8u
CP/5ZfGfFv9p8Z8W/2nxn78C/1n+5/CfmwXhP7eB/1y3+M9fn/9zV8jjAW/ULfgSjQPwnyfA
dz4a+M9n4D/Hc/hPFW/ai/88YN9enf+zFYD/VJhBnSO0yxhRFVv82IgFXQaWZD7/546B//Tn
/9Tx03eANfHiP/Wbwo4Rd1J/U+O8VAOO1bwD31lv/k/1XreLfGl/gP908Z2nYv9UgY/yBO8a
J3h/dvN/XobgPzX+Mgz/ecR0L/6zZ+A/T+Bv9YXyR6CfgL4H7KXMrRmP/zyYw39KObr0jzn8
pzyFrPnwn8pH8CkU/6mwB0+R+E/1Rr0B349bfLOcGP/pII+qettT+liZowfhPwfsczSP/1Qx
Z3Ud8l1e+3R9Av+5jhwPEiO2yu/kz3jXbBg5JjS+s8Z5KtQMPIS/VR34TzfPxbknT8UrcllI
v0CNjTw18ntqXOIu8J0Vej/U+Tt3fPjODfYy9+NH60IDvNhOs7x67zO/Kc1hL2WPP4BrbIJ+
izZM7GUzALtp4kf/xGIvzfyfL+hnm3nw4jOD65hGlPdiM9+Am9w3+rAyh83UOLR14DO7+Obb
yCF6GIHfnHjyg7rYzDXIuQf8qJlfdAt96CFPak30xpTTDuroGxjSNbRRY1yjisnvAKevMYMH
yIXYYNyjzutUR94mN8axw7ZjHeV3PfjPBnlMax++Ad7i53PXST9EnduubeSWcv1fHPgjVAJ9
VrcC/IQqwFXKeAnqXKVzSdeQ58bNGXlAdOULeYc8p03Qm6B/cXnlebUCfyld/wfnpDTpVfIC
1jmR7ox4B9LXcQV5Afx1uHRvHY9C43b4LX8E+vUcXUp820dXecXvfOVVvkeN/1R1NNkHsCes
t86nWCGbrvxTThj/2UFc7xrtmXRuuxbbwA5wjdonwsTKBdFNrJybf2FgxP2Pwm9uzmFMTdyi
xo+abZhxuU3cpIu9NLGZI/hteH0emkbc7tFcHSr7SBDd9akoB8TUfozBuL4aeL0wfGecb8m7
QY/C4rq4xibtI918amWel8pzR623beA/DzhT0RC+QnqfWQZGq0drnx8z2IQPThW4IBcfGkR3
jJzbKl+IFxep5NQ39OEP5LSN8TbppQjspIsf1fvU+Tjw41hsp+kHFIXvVP6YY2BUVyPwnWbM
fhO7WZmL+d9E9ikz5r+bz2Ne1hXgxBzG/HnxnQ34bFWAATP9rY5oV6X3woeIlaJz3ByIb7Vf
2gPj9WReTY3/VLEANKZv38jn4WIGp9CHJnCPCl/lxRyadIVlGQFXFIV7vPTkqTDzUJQD6/gM
qOM4MJ/HkSGne9BPA+gnBka1YWA7TbzeKXzXdpEfQeFhwvCdKmftyPDP8/bBQd4UjW+PkvOt
B6/XAi5R4ez1GXQVeL0yxvLGGKsWcD9t4I7ugP8cI2fJLp3btc/7IzCFWlfkKnuGeDAmbqgC
XE/PyAHhYgrdHDaOgb9aBo8OMIFuDhzlbT8Noes55W1fn1t2fLhGPfcbsC9Dw77ouDX3oDfg
pzgEfXWuvMrJ7WI7VwOxnaY+bRi5fE59+E4Tv+nFd64H4mTLAXI25XRj5L/S9GqonPpGTrYW
8na/QJ/6wH/ekBe6zpmk7dMMOY96nENrQp7LV/DNdXPX3Qdg5c48+M9H4O3awDUqnfbTW0ZO
NbeNpzk8nsP7Aj+9beS+u5nDl2o8TCMCC+fFyj3GYOmi6A7bt3m83o2BSzLldG1gAneM/FR+
3KGJOdT4TYU/GCPv3H0AjvbOyBE49OFo1f3UE+1RNH5hE/ujb/KXV76zp9jDLfOaKjPF+PGf
E8KnXxmY6CnmTAtr+oEx76aMYxv76Mrf3ZTTOsaqy7hFh2NPTDmvZRA+dBiBH/ViUGeov42x
MvHE9555Z+KedwOxtm4+xRUjB+BqKFbXpJu6kATrG6ZPN4kwqq7ODnhdn8cjz2NQFXZT4/nW
gOc7F//eMebdLvCfHeQ8ugNeWOM/VV7eIfIQThlvJ7GXOgbaLjAUEp9wymM5BD60NYedMvEw
8q7SxC8c4qxs4jNdDMQFsE0aL6PyDw9xZhjhrnHHwNz4sSbK9uj6T0EfenAeNTprhuEwXPyT
WlOHuP/Wuez7wC+YeBkTH3oD/ML5HE7Ei+FoA/+psUldnhd/ArAm78B/dpAzO7gNjQVWuCNX
X56A/9R0iUB6gL6eBeA/1Xn+EDn6SojVdMp4PaVPIx8WzuGx8N6ruDgQufepGhjXKfITtxAX
Qt/bvLGcdN5KN3bXqg+LcsD60IWdrhmxwUps5927nzGwKu9zWBa1F64B0zww8h93DX0qA/ez
hTo6qKPGeJkmnTY13b1/qjK+yqHZqtuoArMj5VhDDA8tg2WOb6bOXlpOOx45md908c0mZL3D
d2TybLSMu+VV4K/O6a1I2YYrxB68At7mmfOtSX3dhK5sEz7LxHZqnMcpY7DknaqJ3zzl89sN
6GXo0wHwn13Glztk5/3YSYdiyszHcbuE7dhj26FiDQTh9RTu2tvGgPPQD4FNmsdeNgNsR42Q
MyXGG2t97PK8VvmutS7MDH1yKC5WDbhDPw5N7dG88exMnVfrZQ3r4cDI6d1FfI35OXNi2I6h
MSdMfPo1dFK+NOyyTlehD/Kuu8x3opusTw6tV3of2UY+xi+8je0Azyd31ZfA+u4ad676zDFC
nnmH7PruXDyCNrC8bawFCvNX9+EWewaG/jYQ91gBfTPgXtiME3DvsePrc3g89VY0P1b67lnF
OtHlRxgrbVuadFscZDu6oF+AXme6e26p4Wyjv6mBxwpspJxtA+T91jpbAY9mG805Hr3xFZ8h
Z8cYh0MPXq/H+iLHu4q3qz3Q5c5F4z8PgBc+hb7IOymdi3XKcQNlvM4a0w8F56fMg4ol0KQI
pg3WJ4kKHhvxxzqIFeAglsA1vf7XGec/5rFqoI4a05X33Aj3oQ3YlooP56/yezZwV6kx+LL8
IWKtKJ97Hdehgn3BiGOYVSnibYnvND4x95+4jirVqt/FP7m87MMh7l10/Wcov8s8qPdmXf6E
Xvjc9xYH33TwzQg81im6raJX0UaX6cpKHEIOdeSh/wT9AnI4JZmqM8cJ4kVtIiboA68tOq7V
CduPvmjzgduQWYlLnJt8zHuXYPzmPu40qogH5RjxyVq4TzBze07m7iIVT2Yu1eC743HEnaj3
3vck4h3B+w4Rht003xFeA2M0zuM3lY+EF79pxoEMekfQd2ze3JzeWJf3nrh/+q1C6aw/Hqb3
rWM3Iham+3Zv8Z8W/2nxnxb/afGfFv9p8Z8W/2nxnxb/afGfFv9p8Z8W/2nxnxb/afGfFv9p
8Z+/Df+5GYL/vKaa334EATqkWzuJCPwg9KPMfFQMBnTHYkD/kxjQf+E22tqkRdok/+/e2Dq8
C5145fEI+p1pvUp/Hbvu5W21AKu1LqzQhthtlq29+vU5i6VvTk98MaGXv0PBwQbdim2IM+4W
7cDlSLyTt8FUtHVO+/QyecfN0/cF/c1HHxB95qG79e8KWhV0dU5OVodL99bh8tgW9M0E5aPp
6o0oKw/p5SBzi03Ef2++cTDLp5NTMXLw9zGbnBZFD+5jsJyCZV2UHPLJqS3sQXYewuZVlBwr
jMV25VCUvmSj6z5kmXd5dDpOF+blVJQcwnhINg4/M+/SyTmNfQqzcXn7oG2wV5+y6Us8j0nn
TPh6V5wc5teiKNsQLCev3setR3H2Jc+cSTvvLmmPtJOgD3FzP7sdD5JTGjkUY8cXM+/8+vJv
2Kd5HmcJ5RS21w2SUzQ9n23RcorjIZ8+ZbdPefc/cTwknZdRdjyvfcpqG7xy0mtBV+zlyvwa
tidavKB7ahmB6JF8faQ/5ZU4e22QR9SjKL9MvvUtUXqF3g7le4iiv4k590p06RN/RHTp6/8k
6JLHk6UXwdcy+T20xZ8rwKZtLn1THTXid5/eE45FW6qNNvmkflA/OuJLRS8TCmCF/FRfxdcf
FNOnJXh/Jfq9aEHx0KNbCVX+ne5Ct+l2vk88ONzPGb2gT9g/SsnBIbSDQ76s0st2xq88u0xv
UhQWFVvsSbQy49cyyWGV8AJ3LMc2vQnM2O/5kOn7otwdR5i6Z3sgcfWnov4qvbY90Auu9hmW
IzXjvFqX/JIp+35NbfTFuX6T2pD+ttdcR5XmqQOvLdXPNl5Cm/wSOuFXqxljbK4FZ9uEKzsW
klVylvlH+/Qa+MlvRHf0IjgTf04oollH1LeBb+bpNUITSXqNdKdG9I6QyIavfBa6xlzpNkwe
8rYR14cwunpzzFfHPD1OztF90LFs/N+UUq0VLaFhl4RCirZfG4nkXKScsox1kK749SmOh2B9
y6aPSfQpr84mLx+sKxJL12Pcc9o1d36PpukbueWUxD6l0YeixjqZfQqm57WxYeWD5ZRcZ+P6
EMRD2v143P4n7JybZZ+a7t63uLud7PvxRe914+7PvfvQYu+f9Fimk9Orr3yQPsm3hFmqc0vy
++/s93Tp7vqSz4lkuvAz95nFvrdkk4NbXsYW2RP0UurzXbHvJcnvp4LnRBHvUunP8tE2OMqO
/9y9b5L7TPn3O7GXdVLemSa3T1FrUZ77zLxjlWzezcuhSPuT9Z0zy51okfcyRdw/FXnnms6O
F3d/nvbeN4u+FDnWfn0K3t9Ez/2kY5FEzrr94HfOKH2Qtznbme1T2Fj7fQOK1qci1oFs611x
7wxBffTvx/O/K8noCq+idotZt5h1i1m3mHWLWbeYdYtZt5h1i1m3mHWLWbeYdYtZt5h1i1m3
mHWLWbeYdYtZ/6/jQ704ymjU5+o/hvpcKwj1WbaoT4v65IjvffHFE50uD8VqtUlZpM7En5sU
FfpIlHwXdBmjWurhi0F38NNMST8Q1K25+qXVjPvG30YQ/cloOUt5k65eisK+UTzGySEvD/76
1Y5cvXjM93OC31VTjFVaHvfJAobJaWK0l30sgvo4IvosUR+1Pj3FyCmOx2z65B8HpStR+vQt
+G7+BZ33zrtkbST/aabk0ZVTUG3VGFnn5eEpony0Pj3lnFeTmD4G8xhtn7LP/aLltGgbmc+O
J7NxafsQbqOfPHb83bfeRdm4uHmTXU7x9ilpHWnX/ST2yT8WYbJ+E7uZF7G/KW5OBM/LIDkF
jeW/aMfz0p8S7TuK0KfkdD1napTX/Zzu6ZLJKdkeLrtOh9Pj7HiczufdR8bpW5g+KVlv/LN2
PMtYpp13po3We5Wf3G8vYr0rmge/rhRrn/zrZbw+ynv7SeS5JVk/spz/kvDYi5DTIvZwL5n3
mZOUe5O8PCa5L8imk1l4jNKFJPcFcftE+XZwvDQVO5ni9k9F6FNU+SLsU9o6svNQnD4VNfeD
7gLaQH3G7z28bdyF9HPCWTYVMl5moewzMr/Fr1TSe+KW0f17or4XQqVXRU37jO5XGeRuOcrA
GuHzVyj7bHupyxECHgQHij4jn9sVikBwJWpRdcj8uipCwC1lxV2hd+dlijAgX0W+6TZ0md4d
TwXHKoLAF0VJUK8oT/S9/N0mRShQ+iS9e6fMw3TpmSMlbIte3HKUgy+K/LpBc+yV6Qfiz130
ocTldxEl4ZX0Sr1ofYkSqg/yHV3R5bpyxHLaF/1RURYeiadv0Q9VR1eUWCH/d7lDld9UKZfw
K8tphyIxTMjv5477+SSkd86+5z2Ss3xvlRnxFF3KWPEwRoSBCuc3b7JnQ4fGus10LSf9nq8y
CqpvvmjEV6iOHfFnP0Jno2zgT9mnRe5DizgHF73/yrIf/9l73yfYn/eC93hp95nFnZ2Snd9+
Vp/y7r8mCc4tTu42pKVbizmLJ31HqOa8M13EvPvps1Xae9+0tiHuvjKdnPTZqEYZrj9S6FPU
vAq/k3X+6v3TT5+Dk9xNJzu3ZL9XibvvLEKfsu/pJ4Xdn2eZd//de5V/571lsfMuem+R5y02
7TvC397r/q317i3F+2Cx9+PyhHMtTrL7FvVpUZ8W9WlRnxb1aVGfFvVpUZ8W9WlRnxb1aVGf
FvVpUZ8W9WlRnxb1aVGfFvX5y1Cfa/8Y6nO9INTnpkV9WtSnqKkrSnYJ9Sn9fOQt+Cadn774
RWRPfKlfG1Zwyx5Ff6O1v0nxGSV9GbfwUeVntHfQsTjfc/Kg6Jt805+1/JfxahxfR3A/XR7i
6GnqN1GfYbLWLx7xbWzyi25P2JVqZjl65aTGcxJTh8tj8rFMpk8bkFNQG2nqiOMxuZyT6NOm
+M1mxFimldPENw7hcorTuTg5Bskh2ZzwvoZqupZTmjbCx2IW2Eba+r36FK7TXm+L/H2IoueT
U/hYhiM243U+TE5BbZj2K9h2JF8HovqY1I6n5SGZDY6242nnXZr1LKm+6j4E6dN+YWtyNnoS
OXnty3bh+4aweRe3VvykHNPJKa8+JaOnm3dxczt8PTPp8nbzK7Gcku8t8tKj9C2pPuXV6WRy
jLZPPzn3k+hTWp3MvpaEr3dx+rTovW4SfUo7FmnPBHF9TKJPyfeZxayXWdc7c90Pl1M6fetl
2hckO3fk5TFsnxm8hwvfH2Vbc7PrU/JzbjH2q5j1rrV0RcivZqAc/H2Y14X60g5l3G1GnoOL
3gv/3HpXzN1O0nuVIm1kUvv3uvS5dMuozzRj5T3nZltrip13yc9O2e5Vkqx3i9GXuHmZb94V
M1ZJ7Xie/VHevXCS+8zkY5ns/BZ3V1nUuSXZ3maSaN4muX/KLoeNXPrkreMu1d7kp+5VFj2W
ee59ixiLtGMddm4pRk7uvPpKUP/y0jf50ig59cX4b9NqVhGlW+ybcyH+fse+OXVqQfq2vSx1
xddV8oesLa0zumzMvqQSc3jA9MbSKnkQynev1tIx198Rf1P4ky1Rrs+eCc/iR9WvUDDnXEdr
6ZE8pGSEgGdRn1pxy2K/dkH0PUH/Jnpf/HaHeSiJ/m/Tl+sUEcChPd4teTY2yUttwjz8Ef/e
Z0uwy54j1aVTQVeRGrYFvQ/vfxl7oE51yEgJNyynW4rgqjyxD1gOVSEnTX8R80TR2+Lv3vJV
8jvV5aX0Fb0m5DDhPjwIuooW0RPlq9yHAY+dktMb91NKpAS/qpIYcRXtoQ4/q75oa4UjKbj0
R8HFNkUgqIuxXCEvkurSpZDjN0eb+Obc13qvK3NfnyM39qGoa4Ac4NHfTEiDVP7sivj/kPNn
u224dLN8FnqFo0H0ROvp6gjuQ1E8KjkV2U9Xjq6c3T7EyTnMjoeffaJtYFwfTgV9moBetJzS
0IPkKOlmTvkgnU5SR9H6FiWnOB6z6Vv2+/GwfeBGoethlvvx5Hu8NPv5dOe7bPvMRd2Pp3nX
jjqfydXrQPzOoj7/l1Cfi0VYWtSnRX1a1Gc+1OdiEZYW9fnfQX0eRqA+Bxb1aVGfmVGfi0Zc
WtTnfwP1eRGJ+ny2qE+L+syI+lw0wtKiPv87qM9ZKOqzZFGfFvVpUZ//OdTn+j+G+twoCPW5
ZVGfFvVJO7wuoT7lLfoe34LLN2wZ8V55SMqR6BF9Kto6pJUuiG5ig7LQZf3Kq0W3URXfqJv6
AX0z8/Hg0pPyaNLNvBpRdHXLmlcO7k8aHsPqN+OD5pWDSddyTjJW/vJp5RRMD5ZT0Fil1aek
4522jbg+7gv6W2I5FTeWacbaq0/z33j7ETwvk9OT1a/ltMg2HMrnUU1cvzoJFyWHYuhB+rRI
HipCmyZLd7FyirPjso13Ok8fsJdUR/z2jT2MrgVd5x8JordAXxdfRNF1efVqHP2N9CLYzsBD
UrrUt0ux89L1S56u2VusQZ4NytPqhb3BaqLUhO6qZN0n7G0mJVkjepXOTtsshyZ7rDXY06tJ
GV20p9eOWNkPqXxN7CEa7PH2Ieiq/TtBP4Yt2Bdj02AeGvimLEb0mD21vrgOeca7YR7lfvaY
+9AWfVXeYI+C/uaj6/Ky/gfUXwJdty93KMvE0wrnDtoUElvm3EBb7C1Wpd8ob7FNsa+rsZxe
qKUNuvOS/V6m+p74dBq3DkSv2f5cxOqb80LsdNxa5c4pb/veeZd3Dxe8FgXZ2Kj1Mmq9i+9n
tn3kPvlohu8rwuSUZ/+TV87F7J+Kk3Nafcqyvwrb+wTv97PpU7axTLdfzzvvkszttGMZvX9K
tlctWh/j5FTkvEuqC3nmXdZ5FWV7itan/POyyPNdsL4l/1ncvItf95OdzYqQ04ReKE8oP1I2
OatzzXuAPuXV2bDyaW1H0P5p0fbnZ+14PvqZ2Le2M+4L/kt2vKg1O+29yqLv6X7Kjmebd0l5
eKIT1AEjVOQ7pkJGyPNki7ztg+jSD2dHlDbpJfLLKbG3vre85Cl7GwPy8D5kRMB8+Wx0Jafo
fgTR07SRXE4DeOOH9+Mk41jlu8Of16d3cQL/ju1nnJyi9CWuj0H6FC/rNr3OFjVW/j6o+6ek
/YjjIblOFzHvvDqf3H5VyMvo1XeiDv6Jk1OcPgTPyzg5JbMtSeddGp0N4jGNbUkip+T2K7nO
R+lbkJz8e9H05+BgetI+ZNWnbGtJsvUwqX3KZuez2dB06102OaSZE0XeZ1YTyGlr6X6pk2Nf
sMj9UdJ5l21uZ7M/cXMq3bxLrk9h5bPvx/Od9+PuK9Pux5Pceyzi/in/vW+xZ6e89yrxZ8g9
i/q0qE+L+rSoT4v6tKhPi/q0qE+L+rSoT4v6tKhPi/q0qE+L+rSoT4v6tKhPi/r8hajPjX8M
9VkuCPW5bVGfFvVJKJWxsM8y16dEdxyK1WqTzt/PFFN5In4n4/qqWMBT8XeFYjkV++Y7jql8
QHSFIPHT5Tl1OaD8kfjCW17ST8lqhtch29gkuvztudDfO759OmK6PNto+hQ8tpZeuI0qSVXV
/8B9lOeCakD9Qy6vYyo/8DcOybTDLZe5Dbn/OWGUSxdt7Aj6Ncd9vuLY0jUxXveM1NF0uVdY
A/2W6GoP9czla0IK+4TOrQh7I3laY2TDUNTyQHEuu2Jn/4fiWNaEVCUC5Z1un17Et4un69iu
/m/e6B7jiWO2R9ch7z02ORZnEXT1epWujuRymNFYrM3VXxdjdppLTi6Pso0rxDSd70MwPbmc
VXkzx675zbfQzw/ayTfEHDwn1FRF9O6BYnBLfr30bToV+ekzWgOXhf4mKb8mfnPLL9lyLr0K
+gfNjM/INjQ9ro1gustjVP2SJz8PDr0flkN5TE4PlmNceW2fkvIg7xc1/VjYJUXXY10MXctp
me6lVliWTcGN6meVYvaqOlpC4x55rWnxfYy80zxgJOE1rdoqZnyZ6NKOHxK9SnZel29RBH+1
Dqyg/AfTNZpxx/dNlc62da6jJyxui9GII9A3wYPCM2ovtgPGLDToBVpRT0E/mqNLb/4/RG/S
DYzy/lGx8QeiPf83FfGj6xiLfrxybZfcRoV2Sm+8HuryTdGDNvfxBPRX8NgSY6Lp73N0jY7t
Mg81siCKxxnz4KWfgr7GPMj1bIfbqIkR0G3IO/wPKl8Rct5nOchdjVoPZQaHDz4ZnhLdwXp3
JHq4RvdSYzEeO5RrYSxs14foY1WM4LFouUQtP4rWVqiNHtXepB3NhNfkGe251Zp9z3c48nyu
eaiSz6ricYfoTZLZIZeXmQtcFLH5zfXcN24bwXW45R3SwkPeV3TneHB5VAheLScZL3+f6Ves
T95vgvoZXIeXxzg5pJGTbHns66f5jRzvP0yvkB+7ksOl0Ml5+hrod+L3ioe2mBWah4rQlC3S
haFo68GnKw57tUj9Mr9Ruz+HebwifVFW54lRxH1CUCud30AflsGDS3cok8NFCF1K426uvM5x
EvWNrLcbQJceMOtzbXQhpw3Ieb68Sfe3r7zJwvtpysHlQXrZdFmOU5KDsjp1ossvn0HfnKOr
HANeepXzA6xDTvqbJuWM0HWcCp1c5zPDmOuoCO3X9CuuQ47qHy4vX9UehC5sBtqWAdmfedvT
JT3UuqJtpldfakIOPW5jmbAZVZptU8Z0VgVnGmP8PEd3ywfT3fJu/Sp7y4joat7Nt2F+E8bD
CstRjvUqxuJwji6l20X5w9j6lT6F9dPbD5mrxy8HuX746XI9HIL+AvoZ5LQrWu7xvmGM9u8N
Ocm9w9j3jcqJo/G3HdFKj9fMV9QRtRZ59aUu5swy34wG2Zau+LbP+vzOclLr0bnoxwqflctc
g9xlaPqNqHuF1/2hUcc8XZdv0rtheP3B5ZU+tYQsvd+onc6IvpFjce/jMZxeS8xDGD1YTnFy
0HSH7gMOkb9oyjzqPqr3ME1/4/JyD1nx0au06x5BTvpeRUfN0N/E7V3ctaglSm2F6ovUxzXo
Y0u0rHM8jUF39VVFFxmxnf4jKDXOVTWkO2j1ja7jUfBQYznsgN6KoV8nrl/zqOQks28NkGtK
13HBbcjcHd1E9DA5NIW+ect76d4+aDmZ/XT70SQ/4BEiudzP0Wtk+bx0ueZWuA35PjbCmtsI
pVd51izDezrOvpj7m8MAfXH3NhXR8gjrYYM9KvbE/BhG0OVN15Dl1GM5XfAe7D7wmxGv20+c
Xy05Xcr5bq5+OfdbTJd+tbr8CdP1vuAz4JtD7kdQHWFy0DzG9TGKHiQnuVftop9l8PguRtBL
dwiDpsuXmS71ZczlaxTjRkftORE6t0znx6GwZWG64tUnub9ZFvvsbV63T+b0Ra60I6Y3yKop
ulwlda69Edu3Nll3tYerML1CHpPRdCWnbT4HN/ibKu1I/G1ouuTmNKANl+7yWKMdyxuf5ccc
PakvpHHgoZt91PvxqG+C5GDS3X7KL48i+uDS1Vle03eFPh+yrlQ8cpqgjSatMOqb4wB6S4yv
l67O+5qe3LZU6A7njmrQuqL2Ba6+VIUWjtmG7dNZT53fpBapfjaIru7YxwH08wh6k2504spL
nsZYKxoc7WqP9o9KX2Zz9Lg2JnSSSMKDl37EMlBymu9nMI/KR2mMtaiB3I2foLty/oSc92kV
VPq6B/o6+tARuqDplx456TrkXnTV+EbzsA16Un0Z0Enhmr0AgteiLdYmuSavGlHH2qQlqp+y
vgveW9zTN7KNU6I3yRdH079FqWO2ka0IupTDZ+Ly6yynC36zWfXV4dB7rJ9Htw9y3q0RXXlB
j+d40PRwHtfn2tfnu67QMP3uNGb71BTfnPNZfJXoagXy093yeoV54/XynsvXxW+PeM70QD8V
PJ7zejoEfcpyeuM19R48NIQ2hJ+lg/Wpjlyh8/cy6vw45rexhujDMfNwKH6r7N9I1HUNOUkE
m87t+kzfqDPimN/fdmnUTLpZR1j56zl6k+7FdPl7wZufLnlUcvK2Ic+5q/yNHOV5uu5nHA8O
IeiieDB5fBFfXGO9a4ua9Tcvc9+4dOUjp3mYoY2u0A1NP0L5TfShR2/zMx7XI7YtsqY7vht6
pyjET6QLkie/fZGacSla8Z+dBsJK3oXoi7JfDab3xRcnzOMMPATRpV4c8byV1v/RiJB6Kn78
3yStI6h8lf62ynfTFdHf00Q8Srq6H+/42ojmwWwjmocm7Ug0XVrLR9bXBpdX81rVf8x0JSd5
vtPfXKIOGXXykfcuN9xGld7xL3i9031oCftzyjb2KoAuz166fPTexa9P2+JvJTqxB+tLWfD4
yjauQb4Xcu7eCB7e+NwxZvqe6NkZ89glura2r7wOdEG/A12ee16N9a4bUIf+xqU3ySdX8/DO
PJr0ilgrNP2SywfxaNLViuDSlT5F9aM7x4OU9Y2PR4fWs3su3xEyPWOdnYLuyrkvvjzj9a6M
+pe5fRdFfM462RffbLOWjPktQ97enfNYboHeE737YPvyB/QrUcOrRX1a1KdFfVrUp0V9WtSn
RX1a1KdFfVrUp0V9WtSnRX1a1KdFfVrUp0V9WtSnRX3+MtRn+R9DfW4WhPrcsahPi/qkV90/
jPpU3vYq12f6H5V3TOqpGf9xQojKd/HzFEP35rBUaJ620L3NwDpeDHocD8l59MaG1fVrr+Ao
HoLqcGLaSPMzodPLt2hZzvUee7uW+FatRHsK9erSp2+q5I1f4leZOtM75DEbTo8r79JrhGrw
0rW36yLa+ObotPF0t31TTnnqKIoeJif9TZwOVFPofJxO+8srdKx/3nSFHWrxrvVS2LVv4lLa
DtXTOLp8f9xLRK8Je/3FUtgTO6ALxFQO/iZpHWl4iOujrF/yFM7DCb33ffJu3+XBW0cUj2no
uv2i5RRMD+5DEjkVNxbB9KR98Mspro5s9OA5EUaXPBXPQ3r6Gt0tv4nf/JSc0ozliF+mRmTD
rmlPqDxVLoQs1WnykejqtaUsfrdCXlJl8afM9SmR7deijW26M5f4ZOXN0aFvpafEHflwO3SP
+s12vC3+3GUbLdEjI0aX3NN7hPYyl/f1aj3bFDKcMhp4jXiUdvie/N2ahJ295DYOhX5+sjdG
j0/EUg4TUV7nbe2yl1RbtKHKD8W/S+w180Q3uBO6p9um8lX2dr3gteSF0E7K22tM2AeH8s8e
Mw/Sh++SvTku6W5LIZFHTH8khI7iUXp6KTldiVKqj+viu2deKaS8lQxqxK8ahwrt/TXaWvZP
jdW34GzKIyh9fpT3s8R5DxiPWgMPE6pD7n4uMBa7/KYm+z6gmwQppxUh/z4hygeiNRXBIGx/
Fr3PDFszpR9imfvQg74ckj+/8lpZF7vtPnkr3hFecZnG6ppvQ7pid70OfVxhfbwVu/qh4SVV
Z52W41bj8V4hLILauzyJcR4wdrLJctgVX32yHKXXh9KHY0LWKc2q81h3yetwwGhrrQvPS0f8
IiARnffcR6VPZ6Jsle6H11hnm2KEPrkN6U1U4lgoj8yD9F7c4Tb2Re/rPILrdIfokC/xNutT
H3PC1NdT0aoqf09o+Cp5aX0DIaDulF5YDg3o3Lew+qd8syTP8Ka+KU/4Ic1dFWvgiPXpjSJe
rPFYbyTaz0vE2pnQgY2I/VOwvsg8zfc8d2XmZ6WzMiLON+mL9AcscZSEF/JMkvpUIZ/pbbJ/
bTFbVa7jB9K3GSGWXljf/hBWcQWohQcxKuoG7l3QVBsblH9nhTy8VwhbIutQWbOXycPhknVW
RkM4IrpE769zvuSB+P+A6HuCizfm8USM+h334Vr8RpUf8Nt3hb2nqzxW8hy7w+gOOcYDjnKw
y+N9JTRxh+/ht0UvFP2FsNoK5fLN64DU7RqPZUlIYcp5qVdZ53vkfzzg/e4p118SI/5seJNJ
30FVxwXZUBWdaJ3r6AjN2WSdHxGGLc1+Pf4crNcipSvqNtpvX6TPYIvHclOMVY1zX3d4LFX2
AmVfzggbv0061uOxqhLWWY31o5DtIevCtfhuhWTzRuPl0FpW43kvMZJ/DO/pbcG7mnevQnum
bHVKPO/6FANiAC/0EnuKNnju75GODDjixBns+DrZN4eibpS5fofkrFARG2znm4LnCstpxGM3
5XebE14Te0I2VR7vE6yZ8qTcZU/RM6I36c1Yl/8U9Abb8TPSceVJes3ly7xmyz4+C35U+Wuy
rQrhsmuc75ri22fmoSpkUo9da4Lsyzvbl/k7j6aocXlu7+LqSkPo7i7Pyw7xdMP2Q+aMP+Hb
+XfSJ/mNRF8o+pSkqOxLj+b+Bu+wlL60ye6ukA1dJnzsBiHg35j+Ieo6Ydtyxmtyhfz+1Xr3
TvtMN1rNoWhHtfEpJH3HNmxHjMYKae+K4EjV8SBqU/QO+XCukBz36SQt6S26TVcIlgHv8eTu
7JLH8g9FFlDv3l+8lrUp3oG5f+rhLD4inTbP6lqnlSav8nol457otaaMPeA3RR5QOnsqeqPa
qELnZTyeMq8Dn8Sx1/ZsiX+7uT7T38O9hNifIH0x1yr5dn7GY/Ug+vDGe+mWKK1szwnxdM7f
nApJKDy0RBR98+vPi/i7wvOUySdDrQXyLGfux5dphm5w+bqwHDUuPxX6quzXjaBfcBSXI9Ef
pa+rYv1Q5VdFDe56J2OmDZhPuQfQCLVnwmRPKNfLMevbueifou9jze2IHk+Y/iJKqTnxIWR4
wfQXxoRXyVtZI5q2qA8Tuu1f5fVySDxpbPwZ3a2uUO0rtPPZoDX5k3X6TbTwxPRDyrG0QVF9
SjyvVoREL1jOj7RvmFGkvTLzcEXe3juxd5VefdL6che6X852rxJ3DvaW/9vn4L93XxBNn1Cs
v3phcgrq54R2NC3st/U5W6JJ7nm9e2IfI4nS0/NS1rqNeSfRFSus98n1JekdV1o5mnLKWkdS
etL70Ch9WjSPRdw/uTyaZ9Qt3Lv0oC/yRKXpf4RlUfbtWFitbY6bccn3MlV6+boja5tETj9n
G5LIqbh73Sz6lk5OYXfTxcoxWE518ec+25c+9EXGJ7jx2BeXXjX0JeweLymPUffj/5Y+Jb+D
z2af8q935noUvJZ416v09q1HURC0Luh7X1NfJnQX1JrTpw3yRfPqizq/KX3J+2aUbl+QfqzM
O/hF2vGf0jcdtTWpjcy/j5xfi/x7G1OfVoTVGXn0RfmcR9mXxclpsW9faesvcj8e9kaYVo7p
5l3cW+yJ4e9iUZ8W9WlRnxb1aVGfFvVpUZ8W9WlRnxb1aVGfFvVpUZ8W9WlRnxb1aVGfFvVZ
NE8Ni/r8h1Gfm/8Y6nOrANTnxtL/kc+jRX1a1KfMhVBhr7gWPKw/Ca2gvMwflk6ZLuvy0uXa
/8L0GnkYjzh+46mP7tA8mKf3KO+not9zrs+ob2agb4MHbx2aLuPhalTCGXmRO+TdqPtQp5we
6tX5PaD8GknfgVfLA38jfTj1N3f8jTxf9ZgucyU8ACFyynLcFbvuU/bSvAX9hMt76cegj4UU
tBfnmWjtg/tjem71hIQ3PEg+lSNJenJ5vdBr4svsyNO4n3nvxCAegn9kHzbn+pDlR/Wx50N3
/L2feRkEy0l55m2Lvz+z9i6zd7Xceb+wp2iX1hKHIynnodcpZ9GAc6tJnvQ3A8oSqtBAMq6/
9hLf4NfQZ8GZQh1E06XX7z7RVb7RDfbSLInxSVJe50Td528q9EL3zR6Omoc9MSfm6c8B9KQ8
eut3eaywB24UD0nlZMrB7GM0PViOXjmFybpPft1hdJMHiSUIL+/St2mPH0w35bQS0YbyxrgD
Wtoh9JjS3j7ro6ar85SXXuX3mApiyjv8wi/XNOUB3iD8mZub8RIouz/0jcIB6Dqi6Q75kegT
TA30AbfhMFJuwLmuNP0I9TcJ3TDgfFvqlFBHLqoKck05vNbMUIfMRVVBrimH19wGyn+ijQ7d
lyv6Ocpvow99lpOU4+ccXaOqGgF1yDvWBv9tld/AFJpvxJ7wI0ZO1MgHX61nTdCPRR8aLKcy
0BtXoEsERYPldA/6N+ewPCeNkF7xKh/WHuV2VTkEvom+Rneee+xd3RS1asTRGWmzyrNSpTGW
a26Xb0Mr5PE+5QjQI74dlei2Ko9DH/Q7UU/LiNE9xjf3c9/E1eGlq/IqQsCU6bp+he7Q9EPm
0e2Doit98n8jve3D65ByvA/gMU4Oz3N0hXz198ErJ+83JdqFOeztVWV9G6CNMuSg6Srr+jy9
LzS5Cn3RuuBQvt4dxrj2oCtB+jShntRYTh/Qlxvxmy7r/CWjoqQmD3lOSPsyhG2oc/kq0ZW+
TX10ZVv85bVXS9o2tH3y02Vd8+Xn69c2NIgueZr/JrqfExrTougnoB+JP105yZx/dR7vd/Tz
HLJu0u+Uvp2CfsN1KDS2bmNKp/lg23LCctz30auElVPokCrzVOJcCQ4jtitCJxs8FheijhHn
t60zGkjTHbpVHrIN7Ah+xrxHuwmgHyQsr1FVrYg6XHqTONc8VriOCed1SUa/CKB7eVT6FN7P
Co2b9vodcR0SMZiE3iTtHQIpWGK6HEtN/56ja5TePbchR3YI1HkJKOGdALppOxqUO9ldi7z6
0gMqQq9Fal8wYV2RSOhdrEVKTlN+89WISmnr9Td3oF8BnSbzzLl1+OnKziehNylP3ZBt9DPl
3XbR+8/4ZjrHo1prdlnW3cR0l4fgProyMPtw55FTVD8VSnjKPLTF77x9MPvp9lGhX3X9JdC7
hE0esFeHn670SY63jlJwj2+i9i5efakxMmJGaMT5tahGMRd0lIQh65PEsl/yqbLB78IOe0wO
uY4zjgAwoZgLezwWB6ijz5hvh/ZJ4XSFBPTSzfplH8v8Pi9Ps34eNSr9D8tJZk3TdSxDXyqU
hVHJcQtydPupeQyTg0l/RP0jUc98H55i5OTtxzXX4VD2yHn6Pcq3Kcuj0rdn1P8COc7T1d5m
hNyMcfpi2h+tL+pNV+tLi26oVT//kP1X91Mj9qSXUUaaiNyh6RIxPU8/5f1T9Dea/oA2WnRX
HU+Xo/YRUL/MQtQM7YPSJ/2NQ3uH+X5G12H2waS7PJh9mJeTQ5Fi5uWkcivqb+T5rImIFbqO
NUK6qlx7z1xHjW584+nq/Ca93uNti1efTih/7Qojsz6xHnUok6Nq4wxtyHX9HrmqNLJrV9D1
+a/O9ArdEat5/TlHV3midPkLllNYHeqbA163O+JPbx1NyjXlp4fxON8Hrxw13c3plaSfLo9x
cvD2QdqIFvYuB8be5p5r6nL98n7elJMcT333fG98o+m3aEPmy2qxTl6hjUfIIfgc7Z6dXHqN
cr6pu6F13ufq+6cZn7Ul5YDX1CvRv+clnWO3jftvTZcI+Wfeo92w702VkNn6nDzl+1C5t4mi
yzVd06cspylH4ytxG/uC+zbeKg5wjq37eGjSHf58H/LRlT7pfqg8vwc4K49CefT2oSNGZJ5e
Rnm572hj36H7uMzlHVpv2zxOQ5ZTiXfhI773lWvuPr454PWqReektPoyQW7Y+bVIttSmueAQ
sr6E6CJqTdzn8VwBj/obFX1hn23oGDxuMo8Tih6yz3J4Ad2hXNBeuop+UPeUdyiKUodlcMTR
I/VZu87RP+Z5UPeVWo77QhpRdF0+jEflA6t58Levc31+csSuCsVz0mfpEdch79M6eFfSdBm5
4pP3P5eg/wH9HOXleumlO7zeeekO1rtD3FeOWE7eu5fwezz3rL3m2evKHte4jU/shS/EWK0i
X2CX6Vd0r+WwfVuFnKQN7PJYtPHNF38jLfJzDrq0fztEl2N5jQhx64JXL13xqOTk5VPlLdTf
lED/Q2cmLz2axzgemhQ1Q5evUpw8d737Q1GCvN/Im9Qyf90gurpNOWT7oukTioDSY33pIAKT
jA5UZn389NEdXgd0lBbplxB1Txdmf/YIPbzi0xd3L9znqKvq1rvPfdhGxFWX3mDsWZNj3ZQ4
2uDIiOqj4nWZ3zh8rtjheXHJbcizka7jFBF69yg2iOLxEOWnAXSTR12/y6Oq34wCPM9DcD/C
eHhhus7MrujPKP9hRM91I9eOQF/1RLeVZ/w+6+wL2thEP9RLzQBxdup4Rakw9RT0ozn6hGL5
DDz3vlG6YurTHVDlfdz71sgvuMR3iWPmoU2vA9qHQfMg77V0xMEdojeJsxHPuy16IVF2fCyk
EEbXUceivnHI+s7TZab5ho8uo7NpHtcgJ7d+TY/iUeWU97bhfuPwCjHiXfGqjweHX6NGOO00
eN41uA0V281Ll2vRp4+u9sINois56W9ka1+o44Ju75QlumF6lW6EtI295zb2SSNNfbGoT4v6
tKhPi/q0qE+L+vxJ1Oe2RX1a1KdFfVrU50JRnzOL+rSoT4v6tKjPBaE+1y3q06I+LerToj7/
p1CfW/8Y6nO7INTnqkV9/mrU5xajPuWLhcr1qV5+Xmk926FsVVv0InIk6n+nTDOrgnpO6LQd
yiWyOUffF/R3X/kR0Td85YPpKmfO/Ddp2khOd/sQVV57J2arI1kbcX1UnqjSs0bO9TV+5evQ
mrkjtPqbc5Sc0p60SfswTZeZFL75daoSSTfLryWm6/a1nKK+KZYe18ckckrOQ7AcJgHlg+Xs
lZOXT/2NxL4+8uvUmRhxRZcZji6IPiOr73BOinR0lX+kTXR5dvkiuoNcMPqbDfG3R37P+6Z8
MfLF9I1yUpTova9DWZ0cipVaI7r0HJhx3FWXHlc+mq7RHUl5yNJGWrqKgft3eQiW02LHwqTL
WyQdp7dF2I15GQTLKbiNb1GyxTpZEjWr1/Uu1ezkpKt5e2egz/Q3TcoKU0QbwfTg+qWHks5z
58AWaE92nYuqSnmBVRsfhFRSrylPQNo8AJXQEfQpe8o32VO+IWaw9iJ/EHSdL/CEvdRr9K16
XZc5c+r8OnNieE9L+6E9k4/xzRZ/M6FbJO0xu050nU/rnr13buENWyYPVC9d3h+0uP4/qH9V
jNYN7FcT3kfqBirNuu6lSy/MCed/3KTsgztE/+ZTuamPf0TbnQj7pulR826+jhM6C8/4JiBp
G2npkqe8dcw47vwKnVFNOQX3wZRjWjnFrSXZ+tBAvogX8eUNz64TIAqOPDkHJ3x3PqFMeMuc
U2KLvFWXOYfSBnuTFTlWQXIKkqU5FosaSz0O/vYXq0/Z5VTkWEhfvDbbr13OI6wQwNpb/wT6
JCk6h8A98o+oM0IR+uIda3e9zGJbipZTED3tWBalT0Xa2LB5l6SOLfHvG/ZsLhnrZRXrpaZ3
xbrTSGxbTDktxkb+/XmXRZ/89kvJKdl4z8txMWtymJzWDPvi6kuTM0COfPpSFzu39py+tDii
hdx97Yka0s67vGvJT8lpnse8Y5WsfNJ5txg5enlcZ13RKJg3oAlfYV/ukf/IpQfpi7u3mSXe
f0X1cTF2vMj1Lm68i5v7Ufqaxj6lb8N7bulxnvMgXTH3wvp8V8c3DpB8ej3y7oUryA27jzzl
8uWuDOR7E1HqDpAbe0Q4L3l+28A5WJd3OD/1gN+UdTSIKkek+GQv8iHl/VLIlCOgwxpAPlxS
pJwmrblnXH7AOXSVv/oXvzbeU075KvnEHAPh2yKLK+k3yCu9SWh1F1W1hihNU+q34l7nhW6L
1irIa6/P8gNBbyGaXxWoqAmf1V9Bl7lVNb0G+jnyVqvVQefWVmM3YuTExhwPNTr36ggnTfbo
71IEAUXvop97YqxX+dxzS3cO8ffn5jk6+H58Rp4kPYzFIY+39Cwp833ADEg/iRsa8/7oCbmG
pQ3QkRpGHKWlDbSijFOiUQ3y9UtHi/hcukAUKcmTzrl8KbjUkRBWoZOrhP2oEq7xmJHOMg/5
Go/lOmEGFIpljxGTe6LlbebxFnKcivJl5uEPy1l67k2AoHsy0B1tmmeqH+f4Zhm5zCXeoYIo
KhNEqDwB8uIsYKzL3IZD70haXz9Av+P6ZU09tF/lc4uSQ1/0eYdn6SrnEZe9u2Y5HkBf0r23
vM7Rtb7NCLnR89kGPe+UvjQJ97PHSBzZKx3ppUNRC5v0Fqrtyxpynbc58pnqs46kIMd0le2X
tDdqLMvCtkxZBg8G0uee21fR2c74mwFydPfEF59z9kVmYr5hBNwnRbhqks5f81hvsByl/Rqz
DazQ3NfR206YB4ntqyDSjJ73O2x7lJzqhn2pwf48sP2QO4AHRNt6D7Q/PZTvgX7CdPnbL8P+
TICi2WC/hT7tabXOKx3X94mPc/YlyH7E2595+lvIWqRtj7ovHRqoz6747S3sS5t5bInf7bBO
n9DcVz5NfR7LZUSRchgdq7LTj1hO20IKN0wvizHSKOVTrl/GqL1HJKt35nFMPF3wWJ0KuY15
BoxFH5Us5Xt/iRGTxyxHdeegdPId+rIn/q0RTcuIxPeGsbyidU5Hx60C2TUB2rEJ9L7UpytE
BxnSN+peZINtpNYXV5+86527XskzjbZf77BPstaVORs7EH+/5DkjY2h+pLz3fTNiqIbRG8hr
b65Frr5o2+LQ+qJtywWtVer97s6I6iN3Rts8dy8p6qMayxHujypARF6Ieuvsv32PSMRaX+SO
5ARRfdZ4PetQ7EclJ+nhoqNH7hro2hm3/8j6NOLoIsc8Fl3R+28ei3WK5ubVNxl3aY3rkBFo
powE3ON9pIzuts5yOBN0HUlmj8dKRoZc5z7sUXQDNSeOEdVHzZsNTx3e8e6KttaYPiYe1AzZ
YznIWMirLIcybOwlRaxTcrqhPjZjbYe0PWrslP2R86IdoU/pzyU/cQ5e9Bk0/L4g773tou59
s8rh//06tOeWRXtatKdFe1q0p0V7WrSnRXtatKdFe1q0p0V7WrSnRXtatKdFe1q0p0V7Lpgn
x6I8/0mU5/Y/hvLcKQjluWZRnhblSS+Fz4LrD3rTkfE/z2m9lvGhVb5IGXte5Uqs0NuXylM4
ph3hVijd/VH097ny8/X78x663yT/ieKh58tpGVe/pvtzMSbpx3wbwfS4H11eeiRNhZ4G5fYM
6kcwj9FtxMsxmh6VRzMLD2noYTwq1HC4HOL0Jd1YJ5sTyfQpTg7Z9C3dvPP2Q+ZlfEtkG9L3
Iai84il+LAZEn8XSs/Dgp5v6FKcvyfUpnz4mlVMWHpLTw+WUfK2I+8k6L7PZ8TRrSdY+LMY+
ZbMtSex40vUq71qSjCd3b+G3w5uGvpn0Ku0nD+lmS3oKStz9jHiQJ7Ft9tqsMcp9n+6TFVJe
5ozbZk+bEp1ptTfis/jNjLxUbunEpLyiHsRpV/HYANq+JXZXqo320jpFnZdn4orgdsYvZ9fs
r/RBHicK7brMt95V8r7usCfgHvVQxU5fpfIVztVxzmj9O8oHobwFK6LmGXstjZmHGmWUUrlf
TgXHigeZc0n3c5X7sEvZEVUb0m+rw8jlEdffF7/dYDnKE80bezHd0LuFzq3wJP414/x6De6H
9K6u8ViUOOqBvIGsMA9y7I7Zi6jDYyH9ZpdF75fpBfZa8LnCmSild9iM7p5WBH2b7i774rsV
uoOpiT8/GOUgeVrhOm7Fv2s8Vmu4tdglT6ptvKusUB90RP0q5TxRSPcpR9OfUCa5uoeucg5M
xW92jPIn5GM0pPgOLl3Lyd+G+Y3bRnAdcTwG8RBFV973Yd8M6AbjkD1pouQQTA/uQ1x5naNZ
fxPEQ/KxOqH7/juhU7OUexdzXxG0f0ouhzh9SV4+XE7J9SXNWKStX+VWSNeP4uZdMD1s3iWZ
N2NCaWxmXi9dz1RvH7Sc4uxHnJzixjKNvoXpU5yc0oxF8vJe+1SkjUzex/T6lHwfGby3cX9k
jsHNxGMZPe+y2eG4sYrTtyT2KYttSDNn/O0HrXdZbGC28l66ti1R5zvXfuj7oUHsmaGIfUVS
O57XfqWhp7PjSWzkm/jzLtd6GLd/SjoWScrfil36Le+b05zvsp3Pkp+Dk9QffK+S9wya7d63
CDkt6s51MfdP2e5lwu5VFv2T/b7g53hIe++b5W4nzR1ZVjmpOl4L0fn5nyblot2lzLrZx27R
8y79/VMx9ieZfUq2j0zCQ7Y72SLtuNaHfex/8rz/hd2PFzn3s7zvpZVTcW9j6e7Hi7AvSXlw
97FtQe8GvnPmlVNRP1H6lPf9Lh9P6WS9aDmmnXeL0Keod85FyOGn31sWtcdL44eR9z046Vim
9S+I27tYlKdFeVqUp0V5WpSnRXlalKdFeVqUp0V5WpSnRXlalKdFeVqUp0V5WpSnRXlalOfv
QHnu/GMoz1Uulx/nuU44z5L4WbVoz1+P9pQ4hm5ATs8zwVfwDX11yc1Vab7U6vjNXi80nasy
2YtT9MtHcBvxnrSKh54P9THfx+D6i3iNiZNDPH2P/PT8r6DBYxH/ql7EWGV5tQrKEfuUgh7U
h5cIfdQ5YvN6kUXr/GGq+r1yaiaWQ1Qu3Tg5xI31T3ts5dGnaox9SjqWpQxzRunTYap5Mz9W
hzE6nV6fgmyck3DelDz6NMll39K+qlcDdTqbjYyzDXH6FDav4sa6mmNeBtmn5DYwzj4lX4uq
CeTk5OTRyWHfouU0SSWHC8quvJVprLOvd5Oca00yehBPyWWdV6fj7VNWfSlu/zWvTzK7i/SS
z6pP6W1DknnXzGR/itorR+0L4taaLHu4NPYvTE4vGcdKoo+PGO2Zdp/ai7BPWda7NHM/iZyK
3k8nsR1J5t3LD8ohq5xeMp2tsvHoUH7wbY4K8MS3rB1G/h9SLgSJypcZNFQkgA/xO4VWvxEn
+AO6bZVZjk6Z/ib+v0/0HfH/d4oUUBf0EtHlC+kKoeYdivTU56gA2/xOKN9O69z+6tIn3WHr
6AYnhJmXntmXQv/fqJ/PdLOiIgMMEf2gK/72xhEWjvCmcr/0wHNtl6IfKCz/8dIdS+JZcDxD
3poOPEz2WapnjA6oiT6osVN1HIpvDvnbNfIjkDz8oYxP6q1T0WVkgTP2M6iJUZ5w9IMLIfc+
l9+kl7Amva1PBKXKr+819iP8Q2Ol3ssuuf2xkMA+9KlL+fZUP2VeEtVGg6IRKE+ZOqIXHJNc
qnw3XuN+dkF/Rs49eQ+wTWMt8V5T5K4YIHdFHbkrhr4cHXHf+OkTyiu/nKgN+bKskW9J69f5
n5K2sVj6CXJ3aYTfkLIRzn/TR+73bG0kKb+WYF/gtaES/dfD/VCUDc071qY+Bcsp3Vi0BH1a
wFjqnC9F6YvW6SR9DOtD3LzLMm/C6BdCLx48+9inVOdgp8A9WrZ7lXR7iyx73TT7iiL2T3nv
LNLtn7KdY7OcW8LPd3n3cJNC7mWSviO85DzfOSnvC4o7Yybfp1ZT3qtk2ctGnRncPGvzdJXj
8c6Tk6+oeefPK5rnnSFo3mU5Oz0VfF9Q9DtA3nu+LPdP/r3JTJw2vnLcgaV9R0ii03nvZL05
j4t7vyvyHi/MPuW920l3jlZ7m2TvnNneMoqdd9nklHcdCNPxaoE6m9d2JDu3FPueEpTfNW7/
tIh386Ln3SL2mU8p9WkR61n297tmzv3PxKI9LdrToj0t2tOiPS3a06I9LdrToj0t2tOiPS3a
06I9LdrToj0t2tOiPS3a06I9fwnaU6Ir/zW852pBeM8Ni/e0eE/gPffE3zuE96yItUnmvdqk
E9SmL1pikzI3yYiNLwZdll+miIxPoIe9/0m6zBD4HlG/jnob14afvh2Qwc/ESsaVj6Kr95h8
dRRFl/4LWk5+Wbpy2MjcRrbyX5S9L0xOTznGIqiPacrn06eNguW0GRBFubmQNtL2IUxOwXWo
8Y7ThyRjGcWj1ifzm7g6XLrLQ5Fy9MopuI3kPOaVcxL7FCeH5HKK64N/3hU3FsnkEMfj37Tj
n4JaIl/cZPNu0TwmmXdFjkVe+5ZUTnFrzRPdTDTFz1Yh+4Is+6M09DD/hWRyymanw+mTRDyY
fdj88Xk3SS0n6W1/wHMzCw+vYnZPQsqn2fssYv8Urk/NAuadX9bF6Ju8OauKn7x2PJ39eU29
z/Tb8Sz78Tzr/t84t2RZ039ivUu2lgTbhqL0qUg5p5NTcWvyv3sODu7jIvQp+5oefQ5ejJyK
2z/lPWunlWPQ+e5v3auk2T9lOd8Vvc/c92Fk9Jr5EYoTSsZDP8e+IPm8Sb+P/Hn7lHZv8/fn
3d7Sjvhzq+B95oRw613WtvOlmvhPYfVnS2v8Wn4gvla4/kdCryp9PFl65hvZq6UOv66PKY+6
ymZdJ1y/oqv3MoWJn4n9uI4dcE+vZE1C246Zh4r42zrr2c7SLWPinwhT79B7wRrPg9bSDcUm
kGO4snTB5cui9mPu56r4l6q/QrfjVfImOqb4CmretcW/d7iOP0KG6psv0eMVjh2wy7j8qig1
4X5ukm+/6ucR+y9Jj7YJeZ5IT64n9mXaFS1UuA+viC3QEF/sLalsZ7fslSDjMaqx67CsT7gN
l4eKkO41y/FMSGmL4zjoGAoOvQIo+ougv1L5jhiVFZKUjOGwIkptU/3XQgdWPPSaKNNnOe9w
7AElp/7SUPy9T+/+6xShYo18A+Stxw7HlewT5r1GGnOYiC51Yeqjm/W79I6oqwW65Gn+m7g2
3DrS0N0+RJdXYxcnB28/0ssxHY9mFvnkcipuzZW/PeL4CppHrePRcgimJx+rOH3yysCUUxZZ
V2h+1ArRN68+xclhMTqfTk7JzyVKH17JyypuzQ3m4Vtw/B2gT8Hj/SJWgIGvjqpoYcxjFUSP
m5dJ6KZ9Smo/0rRRtH0qygbG0+UIn0W+c2Y9n2WxDUF0/7xLY8fzzst0djxbP4sqn0yfsq37
wTb239iPpy3/E/e+P3UOTsuDv4/Z36XSjoXFe1q85+/Ge/4XsJW/Fe/5EzPQ4j3/DbznYrGV
Fu/538F7RlmFicV7WrxnDrznz2IvLd7z38R7zkLxnu8W72nxnjnwnovGVlq8538F7xl17mxa
vKfFe/6TeM/Vfw7vuVYQ3rMMvOeaxXv+WrznDt/9tsX3J5TjQ2rWLuM9P4Wk1paW6T3llPN/
ynwb++wXLTMibdIbwK5oSeMQTfoL+fr76VKfXyLKq71mdBtxdQTxsEn0p9DyUXT1zuD9Ji2P
cpfUoxnt8vhGd0MbYgS2EvEYLqeXGB6yjUXyPr4YuI74NtL0M7m+ZdenvPS0+hgkp0XofJo5
Ma9PmznmVXJ6VB+D5l2WNrLxEC6n5Dqdl8fg+sP0KU0bixjLcDllqyPvWuMvn2XeLZoepk9/
xz6Fy6k4HpONVbR9Sr6mqjakn+qh+HdY+ZnHtzupHL3zbhLYRhKdTkNPvy9Ib8eT7+GS2a9o
fUrOY5H6lnRf8JVJZ/26kEzOXjnNQvUpzbzJIqcs8+69YNsQ1YekdjzPvHLohvwsox1X/QiX
U16dTmfH06z74Tb0b+zHFyOnJPYp77xKvodLst5lO78VcfYydSFMTuY3i7MNfrqyj4qnxd5J
ZJ13yXhIZufDeXTLe/OapD+3LHrNzWqfsq2HcTY4+7zLK6d89wXJ5aBedO9FLduZbMcTY9xe
Eq53eedNWtuhefTmhctvI/POS3MPWIR9yr5/mtD97toP7J/2c+5Tw/YFedtY3P6pOBua9nxX
nE4XY7/y6dNi9njp9OlfXO+y60vR+8yi75fi7Px8fIP89iXvWvUT7wg/db7Lo28/q096Dyc9
9M6WPiJ0wV3vBuJHeXItE0pd7wuahCBTuPtlsSoqXP2xqGOF4xPI+MfK+0vmzr5gTPyIvJFl
XrhP0bKKDXArfqt22/JdWMUmaIud1jVj6uWbqYoLcL90xLEHOks3gqow+fvE0yW30Vza4zr2
xMzY5tgBH4Tbd9ibcY9jBzyQj16TvRsVbn9LyL7PPNySB3WT/GtuuP4n8XPM/vkHFKdBeRnf
MI/X4vtz4Enk++8uy6FF3zjk9XbCcR5kG7vMwwx1dLiOiSh/y97LlaV14kH14YljLNTEONXn
+rDLsQscijiwzH3YJZ6uOL7BEe2pHLIfH4g/cI74BGvib8s0mi5desheL32L38ueqfgE8qX7
k2ITzKiPfaEnJerjIedw7whNWWaM4TbhtE26kpP+ZhBTx8/QlV9WsW1IaX8K+cWXP6EYHD3G
avZFmcE/IqdF3D8V/aadb595m/jtP035dO9Sxclpcfe+yd4yfhf+U/sAuT+uh+Z/Hf/p/vu3
4D/db/Lk+3Qs/jPzvxeb71P9+7+A/zT/PQjAg7Z9iJPfgv80/z0JwIP2fTPyt+A/zX/PQvGg
Ix8e9Lfk+7yIsQpPPjzob8F/ut9cBuJBN+jfM8aD/g78p5cnE//p4kE7Pov8G/Cf7r+D8J/u
7xT+08SD/u/n+1T/fgvFg7r4TxcT+jvwn+6/64F4UCmTb+BBfw/+0/33SSAedOaLcvFb8J/u
v99C8aA7Pjzo78j3qf4dde6s+vCgvwP/af7b4kD/RRzo2j+HA10vCAe6aXGgFgcq/lN3wDK/
zpBwnjXxp877WRKy+aLXs5b48g/5kFQFV/uCwzfaOX8J7dki+jLRJ0R/FfSnCHpQebN+9f6g
65CauhlRR3K62UYQj1F9VPetYXXE8RDXRnD5OB61nN5S9CO7HJP1IUhOWfQlTk5p6ldnmPR1
aLr5RpJfn7xyyjZvko9VcP3BfQied46wCG9iHzcJlYNuw4n5STJn/PRoOUXzENdGlp+k9ilI
jkFycH/y9SGZnLKNRRCPScqH6VMcD9lsRzp9yrMWpLXjcbbHa5+y8VBcH7zrXZp+ZKGntU9Z
xiKaHqaPxdrxPGtF1n3BU6L1qri1JIrHtHY8Wh9UXhmNe0mvCxvIu+CvYyJ2wm/i3PDB+qDr
cLE18u3hiXPw7CIX0g1yGVVFLbecaWhbnLHO6R5kQn4nKn/Ot2jrg87/VdHfV9phq8wY2l9x
X+y8d9kP7o5uGFUOnwrdz07o3fmUdybP4ivl63co/v/IsdMnohXlS/gpeqR8CaU/l8rHtC/4
HbAf3trSEfvxPYkTgcpj1BXf3nL928TTKfvyyewsuo173h1VRK2XfGN6LeT6yLJqCJmrG9Qh
/Pg2mS7l2KJ8S7J8G/mYbsRJ5Zp9BXfEOMx4FewzvStkt4X1riZ68MRtPIn6LvibW+5nmzwX
ld/mWPCzzXmehnzPLeU44rHcpKihVZKO9jVU98Cq/Bl8DR3yHTTpil+d42CbbtjXyd9Q8rAD
f8MH8ech3f+VyVdth3Nj7bAPW/F0JafFtpGWru4Ri26jIca99mNykjo/4PwT0tewSvR069mr
qCPMfhUhp4r4bY/vm4PkZNKvCBsSXv9I/L+zAH0K5vFf0KfFzztpK644BkXWc66ma338r8sp
uB9xc3tvaSpm4b9tn/LxGH2vovTF1acN8bdXIbUtfuGe38PJdf2U/KSDeZBe1O2YefmT+qTt
z7+x3sWNpZceLKfk+pDNRsq92Gmh57ssZ4o0Z9AizsFZzslRMshyn1kcj0nu6fLeFWrb0RB6
JPFKJ4nOVq/kNe/Qy8IGnxHSyiHv3U+Se9/i7uiL0Td9Rkiz7seNdV5dyHo/7m/jnc5eOhZI
Njn67zPzyiHNvUtc/Yu6p1NtPPnmXbJxCLNP/rFYjJ1PYsez3QVqekWsZQ8Rcv5cOhCn8+XM
csrzdpZX38L0KVsb2e7xouUUfs+2aBsaZMeLWdf95dPeJf6cPoWvE2nmnfd+O+/dctb34Gw6
mf6dwRF/fotelBLfj+tv9BnTKUxf0qyHWeSUZazS+mEU96aTjYck73dpeQyeV78t/+f2XP7P
+v9M/s/Jr8v/2cmZ/3Ng83/m+Pdi83+e/KfyfzYD83+qf088CJPflf+zG5j/U/175puRvyn/
50Fo/k/177EP//lb8n8ex1iFMx/+83fl/5wF5v8c0Eumzv+p8J+/J/9nPTT/54Q8N7wW+ffk
/zyJzP/56Mv/+fxr8n++heb/fAvI//n+y/J/OgH5Pz/Z50jn//z+hfk/BwH5P9W/L3y7mt+V
/3MSmv/zzZf/s/SL8n/2yTcl6tw58eE/Z78M/ymzgNo8oP8m/nP9n8N/bhSE/9yy+E+L/8Qd
cENowRPn+dwB/vMa+M98P9JXfFm03AvBiPnp3hjQUVgsyeOm6OVm6jb85ePaSsKT24aU4wri
SyblMW39Op7pW8A37xnbyIaJc/uYdOyS9DO+D03I+Snn2P30T1ae4nQ+D13z5P2mJyzCh9jH
KVnvL93RSfBaWIYNeqOWcZVlHRsLoSt/qfR1vNEppCl+0vPwKugvBt2hiPVV0NW8C6tjRve7
k8Q8uGPxN+T0HthPtw95xjJaTmE8pF9LtL5uJtD5IuZd0ethEE9517P5teguxEY2A+nzeRii
6ihuXxAlZ699+kKuvrCx2vTUEbxWZFmTzfqz7guyyTF4HIL2BUnGqppzbxI8Vmn06XUh+vQe
YhuSrcHKBr5jLXD3cMq+1MVv63yfk36s0u0Lmr71KNz+FGmfouddMTzk3Qtnm3dJ50S4bYnS
tyg7/p7x3JHeNrxGzLvi9CXN3E8ydou2P8Wud9552SN8zk4KfXmiHC+7Ypf1FbFWZbHjeeWQ
1T49ZdqbFDMnom1BnA1NvhYF7zOfEuhTtrmb5qeyNEXuI/lSo/Hpq8CnHxFP92LHvU3vNs9L
bbqnryydie9VPp2BoKt4BL2llpDXCt3g3y5dMl3eEG0RvS5KvVA8gxbFGPigN5/60h/GyL/R
HZIqf0cl1XvIl/j9MsnxQvx9BXlizin+mLwTf11aYx77gstljh15SPdTkgdZ/znVIe+0rvit
4ZVOqbJ8l7CN6hVqQi+dsvzF0phf92QmqW1+e/ji/Ex1IYFvjgNQ4/egN46UMOU3UZnjqcMx
Ga5FbSpmwhvdEjsU12Eo/q9iBZwvnXK8gz3BpYp3UKcyaizGHBVC9nGP668KSeocVLtC4tuY
S6/QpwpeKdVLSgcvKTp/0gnHK5C9HzAPw6Vjzn0keZCxCDbE7yviXzWaCTPKjrVDfehSHp0T
6kOfoj04hCwc+OgV8X/Jk8yPtBZSh/xG09066uL/dW6jtnTAeYPc8i49uLzJ43x5dQ4ObiOI
B7ON5H0I5qEr6NsBdMnTfD+j+xFGd3moCR3ph/Yhah+7kfLcknXvknxN9653ae5Mk9Oznb2K
vS9Idn6LW6v8ctos5G7ZIbv7QfoUJaemT5++gP+Mu7fNy2PSM+x7Aefg99z70MXdRSfV+feU
8+4pEw/Z5pV/rILsU1r7kXavm7YP+cYu7x1a+Lkl7k60OB6T0YP0Kd8921ao/ZFxm6aes1fw
fj9OThsZ5ZTtfW8xctooYKzD7PhPnjGD5OR/58x771uEnIq+F8m+v/qJ9a6Zef+UfN4lv08I
47EqTl434uyyFnuv4u9Hj7jqL0hfsurTT/4UoU+L1vki7n2D6Rb/afGfFv9p8Z8W/2nxnxb/
afGfFv9p8Z8W/2nxnxb/afGfFv9p8Z8W/2nxnxb/+bvwnxv/HP6zXBD+cxv4z3WL//zl+M+J
2BXekf+djMl4KH7OaQWfEjpYefv1+I1I2iz9FjfA+4qXrt9OstLN976sdbjltS93WHmX3iH6
LLCP6r41noeoOoqQk1m/V07B/YzjoWh6UjllG6s4OQWXN9/7guow344WJSd/+1pOwfqSVw7Z
9DFYTl1hD07n8qC6P8E8BPsoB/EYTffrU9xYBdPjeEhXf9wbZN42guUYXD7sXTRO1vH+5Mn1
Lax83LxLorNFlw+ad8nriFsrss3bYuUUzGNaG5pUTkXuC5LYp6BvsvGYbazyrXcS9/OF2OHx
djrbWCbRpyxjpXnw2q9kPCa143nnftxY+/dPfr2XuTfbHBs8uI19woqovExp5JhsHxqkT0n3
HuZaUeQ+NEhO2fUp+X48WFcWYZ/ceflOt99PHLO/+HlXHD3ZOETbp2xnoyz0tOe75HY+25rs
pyedd0E8tIQ9eKC73aRy0Pp2l9o+LW7eJbOhWc7Bi95fFbveJV9zo3jMo08/fa+SZ5+YV9+y
2PGidTr6XmXR90/p9plp94nBY71B+5ghv0UF0ZPsU5PcP+VdK4o4tyxi3qW9VynuLjDaRro+
zt59bFY7XuRZfT+VPuXdF2Sbl0Xc+xZ3Vi9iX5BsPZM4/unS8tIHn2vS3NNtROjTC3kPHDIG
XuL6y4RPry6tiG8v2Ouixr5dVXpxUPQaMPh74u8rVL629MnecRXx2wNRW5V8cMdcXnoLHjMG
v0w8HTMGvrK0S7m9VEbBJ25DIkUU/XZpnV9jZdSBb25jRjj8Kr1oH3MfmqKNLcbY31EcAxUd
4JikLF9QyuLrGTw5Vf1HlJNZ42H2Gast+Vymbxy6aT3hfjSWzqj1JsVDmIg2quTp9kT0iehL
lX3gKqLmCfMwZrpDmVwrzOMLyq8Ieo1b6rG3S1VIUfHUYb+XJn0zEd98Uj8kDx+inyoewb2Q
gupnT/Czw/3sw2OmRqMp6X3RyxWO2bAn/qbiQuwIma0w3mZV9F35B9RF/d8c00HmpNY4fqWT
EuMucT06HoH+Jg1dr3fB9AH5gfUYYx9Wv/J/SMuDzEhXL6QPQfSi5VSEnM24EEGyTn8nEb4v
OBd/niQYa6+cko13dn1KpgvZ9GmxdGXHpY9kOXUdVcSmKFLnv3jsir0z/ZvzzpVTsWP5d/Up
eE4pOWXTh/Ry0jyc87kmyfnO+02v8Lf7ZHcaWe7p/HXE310H3+GH3Rv/xH68CDkVw6PFf1r8
p8V/WvynxX9a/KfFf/4L+M8G32pY/KfFf1r8p8V/Lgb/+WTxnxb/afGfFv+5MPznzOI/Lf7T
4j//g/jP8j+H/9wsCP+5Y/GfFv8J/GeL1qsP8kvdQ/7PG8GVyv8pTxDqbUSeKHQ8xVuxm1Qx
G8PoVc7p1hR/V/E7JV3n5wuj67xxb742zG+y8GDS4+r309V9a34e4sonrd+P+QrrZ5wckvJg
xvUsQk5p5BinL0F0s7wZxzSvHJLqS1x5Lac4nVzEWEbNu7A63hPMXVNL4udd3FiG61NefchC
T2KfitTZtPRofcprA7PxGDbv0oxlXtvhbz9ITouwDWn1KXkdRa2HZvzlcPuUxn7ktaFxfci6
L0hjn9LyGK1Pxe0L0vBYxP4p7f4oqZwWsy/IxmPwvPPOi/k6qqLMGXm8pluzk63JRcmpSHrU
vqBHXtkPwLItfu+SZP8UN6+S85B23iVvYzE2NGz/lKafcet6XjkmWe+KmvtB5xZTX73xM7Lp
ZFucvV/otjO9Pr1l3I+n36PF2bdk+phHTovS+SRy+lvzrsh1PYsuFC2nRe0Lsu11k9v54D1g
/v1T/L1IMetAtn3Ba8Re+GVpTZSf5bDBee14krFY1Lwr0jakm3d57wOSyil6Hxt9r/Jv7jN/
4oyZZN5F7S2y7l3Szrvix0qdaz5S7gvk3ufpL5xbws7yJt17P553n5nXNhSxf4puoyy+aia4
2ynqviDv3ibtfWbydX0xd4nF7jOz3f0E61PceMfrQ5Fn1HT6FN2GaWODeDxaulga8NnrX7in
K2K9y3bWzrZfL2KfmeXeJZoeHtuyqHklf3tJvllN8ssaMM6/tVTiOAHSC/KDMfLnS13G2E9F
PR/A8ffJl0nh+HeWhrwruFsaLa0zTr+8dMg73SnpqopFMGYMfF3Qp+x1uCxW3w6j/4+4fEu0
O+P6H0RphcG/XDoWHKlYBBXRG8Vjh3i6Yh5elvaIT5VHfpvbuEa8gneOVyC9x28Qr+AIcQAG
iBXQpBGfca5dHc9gjelSBu9Md4QEdCyCCsciUGMnoy9UPN9Uab064Tb2KU6Ejvug2zgBDzXy
6lZ9GCMWgfTcUHEh2qKPy1y+xD7i0mvxWvx2hbwUjxGLYEw8yXgEyzzOqh8NaqNP8+oZ8QgU
nmVl4XubRdyP571zLXY/XoxtyHJuSXYHZvGfFv9p8Z8W/2nxnxb/afGfFv9p8Z8W/2nxnxb/
afGfFv9p8Z8W/2nxnxb/afGfvwv/uRmC/7ymmt9+BAE6pFs7iQj8IPRjMTlAy0v/R7GWLQb0
v4cB/Rduo61NWqRN8v/uja3QE60P3+LPRyp/L9bXJ2rzj/hP/rZo65OkzfzWaI0yEu+w7kXZ
oZL4cs3aof8xLPqmWIc2xCqkXqT+rZ+4bJ9Jfu4orr56Fz/nXV9FyGFGL7HynuKNdoXy5Xsf
b94vRHf4zmLApdaFPBVPHTqxfvKZdchnVPmSfcd3QxVR7yffzMtX8wG/sj8SvU3ZnjX9kduQ
r+nXXL4qqJr+zuUlj8dMrwlboNuXPK1xHU9CY/rcRk1owyff/u+AB1mmwX1o/H/23rSptRzZ
Gt4/paK/EnGPDTZDxOmK8DwPwGHylw4bgw14Amxs+PWPlMpcyg1UdT3P7bf7xnszKqoKyC1p
aSmVklIpyclPKQ/vk7hg/8MPkjdpj2XHtZ/wqsL79s54v6FE9Z5w5MQFr9xrTufL2C0uOX07
ZS63rs91+AWCFZXaoW/OuB51h/uUZuglh7fCK5U3khfJQ5L5b8mDR+Wv5lFW8heF8YLlxWTA
beF/O+O2KnJ6v/7KQp9eiIMQvVGBvg1SPGXwzZJ58lEoRejsMXi84jx8zmcs9xhEvs8rOp9v
ntuqoNoqvAYScv2Ftjx3qWP05r7TBOk3bZSxj35xxf3GM3LE8pJDI/KlK6HDZV2TvEGvUWzB
wy3Le459kZ+oftdBv6uj3wXv+w5tccttUaC+GRj5QB7vjMH3hT54PIC8CbmvYQk2Y8slP4FH
738SDmrgOUSzyDc9902JMdyC6w/I22gLP8MQuR+HPrdVaOsJ7z1I+gqv1kMLniLyUuQdJy+C
pxL5p0+RR4WxF9kHUKQ8/jXy8Tc8Fcnj/R1PbfBUUvV8+zfLI0//OQyf5R7T2/8qnvquD4pO
30FfqhgnfKTaP+93efS7O9Xvnv603y2Rvol+VWKv2F/pd0Wl80XFU0HlUfj0zb9DXiaeJspb
H7lcw05HHl7AU+tbnv7V8qhP/zkMn+Uh2u4/i8F4Mp6MJ+PJeDKejCfjyXgynown48l4Mp6M
J+PJeDKejCfjyXj678mLvF/4Nb6grvYBGmpfu4J97S7vU/qXkGWvdot97x7F/BT43IfsJ8ue
dgH7zQXsNxfUfrPII6Y//ubfLdf75vobvwdyht3lCscXFJMsx+37vVrZN6/wvnnYI6zg/L+k
P8G+eM9xXkaMg/D8xjxP6N4jvW8+wL6QfzVB2mqFfci4b9TAXkhf7Utl0NaXat98yvuc/gyL
7AdfI5aknYxS+8VxX6rpvunw3swjMLzimwfIm04/RZ9esS/+hngUr23CwwPkJ5z+lGoh8Qcd
xIpUeU98m4pXqRD6HSLAj7lG3eQH9oTivvgj9sUrkJfplocJ7z91vtl3intjJbXn1ET6TMo+
5cF1F/Ekeu9qrfruAG11BfkU8thvi7QjPYE+SvxCGuMp39KR3tOWfvev3BeP8pKq4xYYT2E7
iqzz4aYPzdNG7WOuwEP85t8tj3b8P4fhfxNPZTobN2FNj/oyxr54H/atCPvXV3vi2xRPOdXv
Yr+Ie8qvkLfUeHiuYocEYw06XSTbP+H+Hvekp8g/hz6xhz7RJxsrPP3ZN//v8howeGTCU+x3
/f91+mT9zngynown48l4Mp6MJ+PJeDKejCfjyXgynown48l4Mp6MJ+PJeDKejCfjyXgynown
48l4Mp6MJ+PJeDKejCfjyXgynown48l4Mp6MJ+PJeDKejCfjyXgynown48l4Mp6MJ+PJeDKe
jCfjyXgynown48l4Mp6MJ+PJeDKejCfjyXgynown48l4Mp6MJ+PJeDKejCfjyXgynown48l4
Mp6MJ+PJeDKejCfjyXgynown48l4Mp6MJ+PJeDKejCfjyXgynown48l4Mp6MJ+PJeDKejCfj
yXgynown48l4Mp6MJ+PJeDKejCfjyXgynown48l4Mp6MJ+PJeDKejCfjyXgynown48l4Mp6M
J+PJeDKejCfjyXgynown48l4Mp6MJ+PJeDKejCfjyXgynown48l4Mp6MJ+PJeDKejCfjyXgy
nown48l4Mp6MJ+PJeDKejCfjyXgynown48l4Mp6MJ+PJeDKejCfjyXgynown48l4Mp6MJ+PJ
eDKejCfjyXgynown48l4Mp6MJ+PJeDKejCfjyXgynown48l4Mp6Mp/8ETz+TH8lZMky2yXny
4L5ZuJ9nye/u7wX3//CXeXLn/rtOiu73YfLqpBlK92dffJf+PLml3O+cPPsHOehvftJvL+6L
FUnW7q+r5LfkzX3x4n57d7/dJX9P/ubqUkn+4eq1737+zeWzcfm9UT4b98UrfXOY5JNccuB+
+p3q/z/pH2lpw2SYDJNhMkyGyTAZJsNkmAyTYTJMhskwGSbDZJgMk2EyTIbJMBkmw2SYDJNh
MkyGyTAZJsNkmAyTYTJMhskwGSbDZJgMk2EyTIbJMBkmw2SYDJNhMkyGyTAZJsNkmAyTYTJM
hskwGSbDZJgMk2EyTIbJMBkmw2SYDJNhMkyGyTAZJsNkmAyTYTJMhskwGSbDZJgMk2EyTIbJ
MBkmw2SYDJNhMkyGyTAZJsNkmAyTYTJMhskwGSbDZJgMk2EyTIbJMBkmw2SYDJNhMkyGyTAZ
JsNkmAyTYTJMhskwGSbDZJj+nZh+Jj+S8+Q2eUkeklWydj+vkzv30+9Ocp103F8XyaX776v7
d5TMnOwsGbq/TdxPvycZSv/Pvwt5DZPdX8rrz7/7mdz8RVw3fwHXzV/EdfMXcHkmH9xvC/fX
WVJ2/127f4OkniyJ4w/3/wX9fZb03c8+r7X71//Vf3np8nqhv9z+4Td/VErD/W3s0u+AWv/l
Z1JKpoR34f4yc7Ky++s/K8/n8l26n0nX/W2OmuvfrkmLhpTv78l+8l/JcXKSZLl9tUy+DRqX
cV/uq6+iHsY0BYcg1P7O1SxqzR9/ocv4s9TfyX8mF+5nz8a1+83//OT+XSZbZkZL47c3f/rt
DX0rmuk53yg9+/r3n9C8r99+/rtvlY1rhxG1ai+5dzXz7bIibX1Fyn/21U/S7G1K035L3pjh
d/flXfL35G9JO6kk/3Df5tzPv7nvfK5vwPNK3xwmeSc/cD/9/v9LK/7o2qFBPxUdo2X+aebY
27qeU3CMvLov/F87jq8gLyfPJPc/l1zPO3X/37pUH47PgKlDf9mRvOAY7tA3k6Tqyqu4nxru
61fI710P8/Il9Xgvb7m//4J8wWVM3N/vOX3JSUW+4fQTV841y8vOFuwIa+Bpn/NYOo3pcxll
pw2SxwnnsaU0Va5D1clPndxz8er6QMH9t+A0UOTnJPdlVFjueWj/BXnk6f89j89teUr1KjA/
P7h9JtxSPn2Hv6i6/Iosbzj5KfTpGd90XFsVub0n+GbifjtmLRmzPpQcp6dOkpY3iKkC89tn
FP+3ctHx/04e/2q5x/SfxmA8GU9afuh6bei33WRAEv+Pt2nBjk+d5eiwDc1Sv22QXRO5H++D
vEnWQXgqurJOuYwrN/522CIMuO97+yTyA4cgjCVNZ/MFww1sQwH2qeCse4nr0HKpgzzj7FuD
5UfI/x1jjcd06eoUMNTdWC325xTjlR8rRL5AHivkscZ4V1I2sAWMVeapkNRcWZL/EHWcMk+e
g53iqUzfTD61RcXZ0JKyw0G+BAY/Bv3r5R7T/9dl/N/KY7/7z2Ewnown48l4Mp6MJ+PJeDKe
jCfjyXgynown48l4Mp6MJ+PJeDKejKf/rTz9T4sSe8CeUjE5S+1LPWHvao49m/hPiffyC7yX
Lfsxcc+ngD3tpdrzLmPP+wbyPcgLyQd4uk3pUxtcltU3b9g3enN4G7x/V1QYbJ/T9oONp38H
T0XV77bYq21RVEzYLx5jX/wR/XYN29JKutgPvlL7wRXsF6ftUwHf1PFN3/1d7PASGE5h4yrA
WFb26Ra2paPsdAV72i3seVeSA8RwpffNH3jf3O/vH6CeNXzTRx7d5IXLKJP0lHf5K9ibr6KM
M9jgJ9Sx6f4u8lNwUACPFYoNiPvm25QdtnmBzZ+MJ+PJeDKejCfjyXgynown48l4Mp6MJ+PJ
eDKejCfjyXgynown48l4Mp6MJ+PJeDKejCfjyXgynown48l4Mp6MJ+PJeDKejCfjyXgynown
48l4Mp6MJ+PJeDKejCfjyXgynown48l4Mp6MJ+PJeDKejCfjyXgynown48l4Mp6MJ+PJeDKe
jCfjyXgynown48l4Mp6MJ+PJeDKejCfjyXgynown48l4Mp6MJ+PJeDKejCfjyXgynown48l4
Mp6MJ+PJeDKejCfjyXgynown48l4Mp6MJ+PJeDKejCfjyXgynown48l4Mp6MJ+PJeDKejCfj
yXgynown48l4Mp6MJ+PJeDKejCfjyXgynown48l4Mp6MJ+PJeDKejCfjyXgynown48l4Mp6M
J+PJeDKejCfjyXgynown48l4Mp6MJ+PJeDKejCfjyXgynown48l4Mp6MJ+PJeDKejCfjyXgy
nown48l4Mp6MJ+PJeDKejCfjyXgynown48l4Mp6MJ+PJeDKejCfjyXgynown48l4Mp6MJ+PJ
eDKejCfjyXgynv638fQz+ZGcJUMnP08e3DcL9/Ms+d39veD+H/4yT+7cf9dJ0f0+TF6dNEPp
/uyL79KfJ7eU+52TZ/8gB/3NT/rtxX2xIsna/XWV/Ja8uS9e3G/v7re75O/J35J2Ukn+4eq1
737+zeWzcfm9UT4b98UrfXOY5JNccuB++p3q/z/pH2lpw2SYDJNhMkyGyTAZJsNkmAyTYTJM
hskwGSbDZJgMk2EyTIbJMBkmw2SYDJNhMkyGyTAZJsNkmAyTYTJMhskwGSbDZJgMk2EyTIbJ
MBkmw2SYDJNhMkyGyTAZJsNkmAyTYTJMhskwGSbDZJgMk2EyTIbJMBkmw2SYDJNhMkyGyTAZ
JsNkmAyTYTJMhskwGSbDZJgMk2EyTIbJMBkmw2SYDJNhMkyGyTAZJsNkmAyTYTJMhskwGSbD
ZJgMk2EyTIbJMBkmw2SYDJNhMkyGyTAZJsNkmAyTYTJMhskwGSbDZJj+nZh+Jj+S8+Q2eUke
klWydj+vkzv30+9Ocp103F8XyaX776v7d5TMnOwsGbq/TdxPvycZSv/Pvwt5DZPdX8rrz7/7
mdz8RVw3fwHXzV/EdfMXcHkmH9xvC/fXWVJ2/127f4Pk0n3z4n5/cFx7aT9ZUj7+L0uXwn9V
dt+Mko3LQefjJXX306vKce3y2rivfc6fZT//EEXD/W3sUu1QK/2Xn0kpmVJ9Fu4vMycru79+
j8mn/e7rn0nX/W0OPvRv16RbQ2Lh92Q/+a/kODlJstzqWibfBj3MuC/31VdRO2OagkMQ0N25
+kRd+uMvdBl/lvo7+c/kwv3s2+7a/eZ/fnL/LpOt+69PqaXx25s//faGvhV99RxvlPZ9/ftP
6OPXbz//3bfKxrXDiHSwl9y7mvl2WZEOvyLlP/vqJ+n7NqUJvyVvzPC7+/Iu+Xvyt6SdVJJ/
uG9z7uff3Hc+1zfgeaVvDpO8kx+4n343226YDJNhMkyGyTAZJsNkmAyTYTJMhskwGSbDZJgM
k2EyTIbJMBkmw2SYDJNhMkyGyTAZJsNkmAyTYTJMhskwGSbDZJgMk2EyTIbJMBkmw2SYDJNh
MkyGyTAZJsNkmAyTYTJMhskwGSbDZJgMk2EyTIbJMBkmw2SYDJNhMkyGyTAZJsNkmAyTYTJM
hskwGSbDZJgMk2EyTIbJMBkmw2SYDJNhMkyGyTAZJsNkmAyTYTJMhskwGSbDZJgMk2EyTIbJ
MBkmw2SYDJNhMkyGyTAZJsNkmAyTYTJMhskwGSbDZJgMk2EyTIbJMBkmw2SYDJNhMkyGyTAZ
JsNkmAyTYTJMhskwGSbDZJgMk2EyTIbJMBkmw2SYDJNhMkyGyTAZJsNkmAyTYTJMhskwGSbD
ZJgMk2EyTIbJMBkmw2SYDJNhMkyGyTAZJsNkmAyTYTJMhskwGSbDZJgMk2EyTIbJMBkmw2SY
DJNhMkyGyTAZJsNkmAyTYTJMhskwGSbDZJgMk2EyTIbJMBkmw2SYDJNhMkyGyTAZJsNkmAyT
YTJMhskwGSbDZJgMk2EyTIbJMBkmw2SYDJNhMkyGyTAZJsNkmAyTYTJMhon++Zn8SM6SYbJN
zpOHZJIs3M+z5Hf394L7f/jLPLlz/10nRff7MHl10gyl+7Mvvkt/ntxS7ndOnv2DHPQ3P+m3
F/fFiiRr99dV8lvy5r54cb+9u9/ukr8nf0vaSSX5R9JI9t3Pv7l8Ni6/N8pn4754pW8Ok3yS
Sw7cT7+b9hkmw2SYDJNhMkyGyTAZJsNkmAyTYTJMhskwGSbDZJgMk2EyTIbJMBkmw2SYDJNh
MkyGyTAZJsNkmAyTYTJMhskwGSbDZJgMk2EyTIbJMBkmw2SYDJNhMkyGyTAZJsNkmAyTYTJM
hskwGSbDZJgMk2EyTIbJMBkmw2SYDJNhMkyGyTAZJsNkmAyTYTJMhskwGSbDZJgMk2EyTIbJ
MBkmw2SYDJNhMkyGyTAZJsNkmAyTYTJMhskwGSbDZJgMk2EyTIbJMBkmw2SYDJNhMkyGyTAZ
JsNkmAyTYTJMhskwGSbD5P75mfxIzpPb5CV5SFbJ2v28Tu7cT787yXXScX9dJJfuv6/u31Ey
c7KzZOj+NnE//Z5kKP0//y7kNUx2fymvP//uZ3LzF3Hd/AVcN38R181fwOWZfHC/LdxfZ0nZ
/Xft/g2SsvtmlGycVH/jZV7iOb91/126diglU8p14f42c2X5b9J/+y15cv9/T/6e/C3Jun/9
F39UcsP9bey+3qEm+i+fc264tL+7Wt25L6ru9w0hunMobt1/F/Rfn8d3qX4mXfe3ObjQv12T
Xg1dXmv3ezb5L4flKDnmFtcy+TboYIa+zKvvom7GVAWHIdTe446a9Mdf6FL+LPV38p/Jhfv5
wUmv3W/+5yf37zLZuv/6lFoav735029v6FvR1iExH3Xv699/Qhu/fvv5775dNq4lRu63l6SX
3Lua+ZZZkQa/IuU/++onafs2pWm/JW/M8Lv78o40sp1Ukn+4b3Pu59/cdz7XN+B5pW/2k0On
BUesvQWna1v3l1P334LjoudY6rmfJsmjY7zs/t9wv+2TvJTUHNIKyU+TD/dz2f3UdXXYsfzF
cRDkK4f0hNL3nWTt5DnKp+1479FPvo1D/jfJM6c/Izvact903DdvpOv+mzK1XchjlDQZo+fj
jORd166PLL9xOWYo/Q/HTJUwVt3fplSGz6nu5D59z6WOGMeM4cjJQx0+kiJh9Jgm7m+vrmxf
RtF9UXP5+DKe3G8zKqPl5Dck91alymX8cOUOqIya+/eK5CXXq6rMw7FLf0bpiy6/C67DwpUW
0o/c35ucf8d9GerQJUwVxlly3xSpjIqT9rmMB6qrl2fp38BDx6UNdTh0f6kwxgK3Rc3Voc3p
M+7fJ27riWtPn77t8m9yHR+cvEIcDJx8yjwVSEPqrE8efWiLhft9QHkU3F9qzHXfyUNbt10e
l6wPvh6hjC593aG22rK+eQ0rMU89aoGgCwVqa68rDZdryL/NmEI9d668E/dXz/XC1frUaU3R
2YofLo+W++vG/ZR1cp/HD9cyvt7+r3sOg+8FB04jV5S+63LOU/py8svJLyj9oUs14/Qv1Ke8
/MjJnyj9pSt/5+RBnzrumxMqo+i4/OHKaFE7TLgta1yPHGmA1POaSg/yCvNUcrpfZH26dJKg
b0X3W515PKB28PI8t9WESmsyj2+ESdp7ze0d2qHN32RJJ3xb1KhHe3nP/d5iDB2kLzt50JcG
64tviyvoy879OyZ5zaGuMcasw1hh2xPqGHjy+lrkbx6JJ8/lkeNyzW2xcPULPDYdoxWq2crV
qUht0XU8v3JbPrhWCW01cq0yoPR9l++M02+cPOhClbQk6FuG+r2vw4owXbHO5lwOO+6bR67P
+2+KjmFvG85p7CoTHt9D1y7HM8qz5krMkPzN5TMmeZXa5Yy5GxLvHu2SOJm4ep1zel/fB5fu
nHJduvIrrOM1h95bCK81DfdNKKPqbNKOyuhRG53RjOGc8jglG5dztaoQTw+unDPKt+10JGDw
ti7Iq64Oa5bvu1xDHWuulqEOHfdFk/L3euUxST2vXInhm7abxWwYwy3ZcS//5RAGnvxYcMl5
FEnfPIY9NyLmieeSa4kn1reZs+5B5/fc+CH2aY9tT9B3GcvW1O+DPvUd+ib3/bWrdWjvW/db
6PtN1/N/kbzgRs8q61PdMTIjffGW+5779pLq0KK2OqcyfN8/ZttQovHggmqzdnimlL7g/t/n
9M+E6dKV0aA+ccll1B0HY9LJstPIG5a3HNtnXMaJw+blXieHLF87ebBPDVeXV8hHbH/WrqeE
PtFzub+zzldcbUKfyLv/Tpkn3y+u3XeBh3fq217nT9z/w5hZdRrfxLg947ZouLY54X5TdMjC
OHBG1qpDtT9l+1V2uN4Y44H7u/SpLfepotPNY5Y3CNMhc/ngcthx371yLR64PnaMBNvwy+XS
ZNtQdT+Htn53dQ48eCsqfX9KOjYhdsewDQvi2f9tB3mGdLjBzJxBnyrUtoGnDX3TIk094Dwq
yMOP8JLHDGX0WO4xnhMGL7+nWWeJ9HXsWjOk36EOP5x8QHLf5gesT3uEacw8LElrA4Ys6eSE
eLrjPG5dPXaUR4V6SOAx58oO6ffIlpSoLa/IBvsyqu77gPHN/bdK6RuuFkVO3/4iD/pUdv2u
xN+80jctGrfDNwWaaRdZ539BrsuYo4whyli53hHkLYe3yDzOIR+5+kj6K6SXtgtljPFNzf2e
zqNFVqABeY8xFmieEuTnwFBH+gKtNy+4rW6431XBU5Hmg0Fe5fKFpyG4vqC2aZGWLLmMgsJw
BAxt1KEADGVXrqR/57b0fX9DvXBJ8w6RD4GxyXM+n34BHfc4X5y+BBtXcv8Xfbl3+pThMXMB
+7NjffOzwzuuZ8XJp6zzUx6zS9TvMuhXY5KXnO6LTr+RzrdIHw9I5wOmstPZfc5jiW+K6BdN
90+WMeyj3xTR96vuH5EX0O9+uTa8ZBu7Rr9rwjYMuF/69DuW+/l36HfpPHxbFukbsT/CwzXL
/XxNMFygjAuU4VNnuU88w7ZUHQ+CYYD0ReQ/pfEjjndj2Jch7M+O7Y/Xhy7Ly/RtBbYh2Ke2
a9MMt/U15BXwVASGouNYMDTQDg33t32Wz2CfWqS9B9Tefu7RJTs9IZ7EPm1cGVm200W28167
RWeb6JdeWuY63tDcpUVjVQN1bNE8c0m/PbL82CFcgSc/3tS4jArWZ34dnqXxqu7y2/LcokNj
Zod56vJ8e+X+EtZnPlXgIevqFcb0MIcL+uL7vvSZJY1Vvp1krVV0zEi/C+uKBfe7ptPJPbT3
Pedxj77rV33St99gx/1Ykef0Y+ax6Nr1nnnegWc/vxCeC+j3c+73sm7p0trJl7aHMmqwDX5u
IvIrlHEAjD3GOKH5vNSxAPvmZ+Fiv6J9GrlcmoxxSOPIhMbLgEn6vnxTptVvqMee4rrhsJd4
xSXyCcnDrHXJct/uZcbwg/IPa44bbqsurWZCHfKwwU2WBzveJrsQvinD1tfQ3iXHa4nbso46
HDMPfjysgYccylirsWSF9eM+bHDdMb3mftd0iGX+5jHdcT0f3VeydhrwN15z7rDOXXAePVfG
EWM4h/zUpd+xTs8wRxu7tg5t1XA5ZNl+XWKc+EV9JswrFiSX8W7K3/jxRvK44m8KtBY54jJm
qGef6+nlUk9v2wXjO49FgQeZjx/RWNSiPnHAY1Gd/GVB3mOeAoZTfFNxeecYYx3yPMYz76+V
8W6N8e7DyWfclnn4CyKGfZb7ucuK03ufh8jL3A4yH28yD2VXR+HhEG1VdSwes/wcPD6CR9/W
0rdP0a8W5F8IOv8Ond5CHzPu+0tu60NaW4XVucf0hDnWiPuut39HbANPXIuHOf8HzVgCj0Na
S09ofTbnMo7I0xnGw41DGdryzsllLr0inn1b+jFIxpIZc+DteJwXNNxIeQWcYod7ZDt9Hm3S
9KBPW1dShuehQy6j7ljaMA8FN1OV+VGb61hxeb6zvlw5eYbHwxeMh4fwR1wQpg3b0Sv3jcx/
hpj/PDl5aO8DlnuMh5j/HDrcT7z+G3EZDdfCO67jzKXKsM+jxf3Sf/vM6b0fWez8M9m3wFOd
enTIY4m26Diepqwvh+6L0Ban1NahT6xYX7yW9VlecXoW0j+537NcxxbpQ7Doj+gzDejrM/mW
JmQdPaYHrG1y3HfbjrMWf5Mjn0WYjy+53/hZepPl904eyrghb28YU99ZZ/1YNYV9u+F5pvgL
JrTSmDKPft0zQL/z65IauJxyPdfk/QltsUdyX0Yd8gHnEeVL6l1TruMW8qarY415yiL9E8t9
S8a5y4AwyTcT9zfJY8h5lMlnLhglj7ZDLnlUIJ8ifc21dQ1tJfJTlnv7tg/5I+pQVzz59hSe
iq7nyzcNYCioepYhb4KHCtIXnF4KhjbSF1FHkTdIS6UOZaT3q4fAU2jPM9feebY/+xjP5u4n
mQv32P7UaF8x5HFL+tag9A2epxaZpzBWTVkf98hrFWzHHfTtEOm9dR+oeeaCfGsTas9XzuPF
1e6M8/CznsDDM+1aBX1Ycd+u0k5R4PEX+u2KbWiYDQxYfkg2NOzgrFjnu2xDo79gxlyeuNYQ
neuRDQ0YZlxGheVep2uuxkF+SL6fBo8wlxhLLjGXnnEdH8jHWeY+UeK59BHZ2A7ZhhH5hQNP
LcfIB48lwU53yA5f836Ln1sU2P90SDtfHWKnxL5pv054Z9/1xlkCGYsyvN/SJ79b8K97PsQ/
/ki+Rm97luTDz8H/1GEMDy6HAe+nVGhOvyX2jtm+eAQr1rc3snFLWuduMU9ts6+x5tpln3W6
7XiQdU8ba/kr+OkOID+iOU8JMQc14mlJNveVy2gij7LL4Q12+oXbouTaVeaA704W9PGa1nqh
jCH6XZAHf8Qz7NtIrTlk7jIiTDu2w3PSqKCzbdp/89/00O+yDtcZ2/k+75d435Ds1xzSTLtM
M6FT3ico0Rwg+HW9Vzqszfyauc260sKekl99xHVw15Xb4no8YUz0LT7jerSIxzD7F3/nA/Sh
7OryxvoS/OvBH7pi33Od+nnQBW9FQ3qv3VXerzmkOWSOrL/H9ML16NC6POxDPpNvOUelzXkN
mnf5Vnnv7IrG1BzNr6bM05PTjR3vp6xojZojT/kNY1yRjz7s5+R5P8d7JvrYJ32kvbfAUwn7
tWXHR5MxPNAsPex13JBfN+wJVbmesk/p63BBfuMc+cdL3K+mLtcpr5OX3GdKtBN0wf26z/rU
dwzcsy5cpPTJ+xZn3C8OMR8/pH2UMJa8so2rOMv4i+U1x06G7dsd97u+435PtXWoo/ccNHmf
YUlzoxzVvMU8l8nHIjz1XLkP8LEvuF+dOYxjXleU2Qfv/SI/MP/5gX7VZn3z3rQ8y7O0exDW
Xu+8R1mmOWLod5cu1ZptxwuP0V4DAk9PPFd9BU8HPAcrk3/jief8bR4PvY7tGMOr+3vg6QZ9
oub08ZrLGGEcWLr6nvG65Y54ntD+nYwDdzxWiZ/ugfYqwhryBX60EfzfG6xTX51WiE+0zWNJ
x33R5zKO3Fey17HmMbtPa3BZ10i/PaAZf+BAxlu/pvCY1hgzW1hjzim+YEnauWQeqk63ilzG
g5sPiK9wzvOKIdYlffe7rDn6GO+q4Knkav4L62SZS384Foqw41WygEHvG65HZnhNsGR9qDmN
7bH83MnF17fEvtU+7ZX6OlRpLt3ifYQd+1SnvD70MylZH/6C3I9kxyn/uHwzxjct9c2G5MEH
v+B9BD+jOcZYJL6hHXwaPfdPmTF0MX/aYY3ZdrWsch0OIW/xXFvmmfuYJ15ijrfiOZrPY+h+
DmVcYc1w6f4mY/Ih1h17ZMcb7D/fQd862P8Tnm+dXHwaV9wO4s98xB5ijvuVTyltVYD8yuUk
PrISyYO+PPJYdMxlhPVfF34Tkd+5/+Z5rnzO6b33VeQ3rCviO4z6sqV6yPpsx21xx+OhnwvI
XHXBa6ewy1vnej6jLYbsU9U+trDPEDA8YT/He2t+YK9D69OKfRbBz3+EOb34bjrsn/I8DT7J
xW+y4jXkmnpNGLXEbzynPevQL08gPyN5i/dBV8pf0OVvysSJfHPAedTI8xHkVyjjAHsdIhcf
2hP7ROosL1C0VcBwB/lS7ZVMkf4X+58Chldg6Lr/C4YK5O/Iow2MRSollDFRZQxYXiArGHic
qfRT5D9H+mfFk9eXLOMskN3PsI9K/HB9xVMVeRyjjA7K0G3l597ix8sj/T7qGHnqog5+3iA8
NT7xkEUeWci3qi2q8HdGf+Y++2QLPBoFnd668V3Wjy3uE22a+QQMFfgz713+s5R/PMcYNuQr
FP/4CvPtCmPIY322dmzLXLhFsRlh5HqELuTAU419IiWKiJWxJsdjdp3GD9kz0uvgBe2TBRtY
4r7tVwey1i5hnettYA39Zqrsy4DH1H2sxe8hP4Adb1EEXKjjPmzHM8vFPj3wN56dKXyeOeyN
bXi/JGCUOeANy3vUBqcc8SXyJ5f+jHX+nHkOY0mF9emGeW6Svyj0mXvmSXzPS+zdDzkPH5kg
8g7nEVZRIv8guewjnHEd3oFxjn2IQ96H8F/ewYb+gvyV9yHiOriMvVL5ZoI8vH9I9r7usZfh
565d5ukK+wznSF/BXkcR6QPG6HfpMgc17JXsM6YM+0VynIef2UkexxgLjnk/ZkI+EsnjBRhO
EKfRo2hC0dkJdF72W3qOM5HfIf937rcBU9ulLDGGMfLIAUObNCbwuEYec8bgdf4d6beQx/Qd
9llMSF8nsH/CY5f3c8J+jexLhfmP1LOJttAY3lFGTcVINFCHe6RvME9p+VKl38PeWBb536h9
KW8f5sBQRh4P2DurM48+j7gP8Evtv8UynlDGJZdRIP95CftOkn4EeY3ml4HHpxRPZ2hv2eNb
ktUSeRV2ugSuPbtSRg/yirMdUsYH5FvsF/c4xmLC0atP8E1XwVMJ+lRUPPWwf+fH0ZLaT3lK
7ecWaIZcgo9sgvWbtFWF9THYFpFHDirM0xLxmRP44XLA8IB6ViE/ScWKlOA/lz3EPjCUsOcT
IkPFp6r7nfC0grye6nc9x1NR9f0LxniDfe1DxMQ0gbEJnS6pfvOEfdK4D9rluB6xDRc8b8gh
/xbk96m4nn20d59ji4LPU+RHHDNToPMSgvEGGA/VnvQ5eLwFhj2kj3u1IT7hidduOv6p5/AU
EYcqXJZQjzbimzyeCeYuUoboW1gziLyG9AVlvyJPR2o+Hu3jBXgSOy3ftL7Jo6ps4Dsw9r7s
WYfIBkk/VHveYjv6zNOEI5Wf4D+vqniV52/0pfJNPUOMgvRdicHqom+XVYzWGerQVXFmF6l9
dUn/DnkrpU/v0KcOdLpEbSnzm6/6VHbfThBfuUQs2j7kGfD0ojCIzocWv8BYFnlqIk7C+/ok
j3fEgbWBoUQ6fYH5UTWlb76el5C/oI5ttFWZbOzneLwubIPvE1qfpC0K1Iek3/Qhz6Bvt6FP
gqGRasueioGYKYw5+BNK4Okd6Zcpnvqu3xQRJyZ5TIGhqXjKqLhC6RMtFds4QfpH1NHPMyX/
GPs4BU9NxOP5EUHr06PSh2fOo0jxJheY80se54gb3CqMMX20X4dIf6viFq+A8R7ye9XvQnym
lBH7xTXyqEPni8qGPkDeQlxikeZfnzE0uK3CfFzqMEEd65D7fQitT6+oZw0xnmEuHH0S0pbv
qOcU8gtVh31gPFF9X+RV1a/vUP4Tlx94arE+hVjZidqTFtsQ40xjnOtKYYh9u4IyrhVPD5/a
OtQhxpjWVKyt1qdb6HRFtcUvVYbI67CRRRW/FONYS6qtZ0h/B3kVdQjzzAv4p/T8KdZjqPpm
DvtSEkdWIH+A7N1L3HPXIftg21FzdQvjnY9BEYx58l2HeOBbFVct+1Jr2guZ0LjmMd1yGTPa
mQr2p8h7Y361OcL+XY39dD2ysrLfO8KaYc5+Ph9vscHcZMRj0TPLJ+R32WCsGWG+P4efzuts
lcvwe6ExVl/yqLveJPIN5N4y5hHDvsbe/Qhzl332V5bd2LdhHo6Rfo/iGoMNXVH64J/3mEbc
VgXUs8llhH4xQhz+HL7nFTB0IW86jBK/uaO9kCWdJxH5iespO8QTS/oaycNcea7ixDzOV8bp
I2EkblAw+FF3zW35gDxOwUPF5beGv3PE+vJGOyDBjs9wZuIC+S8g9zELr1gzBJ4qzJPUw8eI
Sj1fIJ8gj4prCymjizL8yYU1yyOGBtJ3Ob0fy/IuX5lfDXkN6j3/O7XPOeZvvH6PEL+0jzMT
kkeJ5aGMGvzCWZKHMw8jnH/ZZwxlVcdDyK+A0cdNSx3CeDeEz2JfxQ2+YD9lhLjm/S9c+11F
3dbCQ5fTez+f5H8BjN5fKvmfIn2P0wd9Kimux8jjyeWxZjveBY8HJA9xXlfYfzthuR+zh/Al
XmFfvcoYvBWU/G/Q1k2nj9IO7ymeDvCN9zu+wMYNEdsoZfh43Rf4Mz/XIcRuvyAWTeRTzj/0
1q8YuywXO57HNz1guAYPPmb8GW01RCz/HD7+GXhaoIwKeC4qnjcq/RX6xA7yN/AU4ljnn3iY
0ElYKeOXwjAFhjnS91BG1Mci7W4Lj3PEqkWM+0h/5NJH/3iF23NClu1zGSF+4AUxe0PsO12h
jDEwRB5uv9GFIvkEJWY51rGq8tc85flcmB/P1txWBZVHFTz0aa9HYkCHGK+u2Hft46RE3oS8
jPR+N+oFvsYhxtMrFcdahj55+yJct6GzOo8x8lgyhrDnI33/mDCEONU5ywuQl7gOMh7KHkAR
NvSDeXpi+7IPnT7henrtH8LvIVz7KMln1oc+6rCPMrwNfcZ+zRDxVVKHFveZcAZniL2QueKp
objuAWMXPPWcvj1j30jy2Gcewn7Js7INElskZwR9tMozzoSJfAweO5w+xOoKT2GeF79pAmMW
8i3kXdgGqUOwodH+NNGWEWMW+tZlDsK8QziYM8+BJx9z+Yx9SsnjChga0HmdxznnEeKmJX0f
8lvwWOM+EWIgRH4BeRPyEsc/yTcfKKPpavKs7I/4EkVfqqotW6jDCvpS4/Qhpm8In2vtG3lM
/8QYP+tTiSKOxG8yh042kccF8nhUZ0rPkH4A+RvkdfQJHyMq+d+gjl2XfsX5z1M8dcBTnyLn
TjnyTffLFc8LVsBY+5I+zIVXmK8P1RxwhbOWK8yFpQ6/lB0PtXtW477obA3xA9VP+qb1yctX
37T1WrV1TF9C/kO0ZV2V30r1u3Ng0Dp5kLJPK8wTV9xW+8RDg23kDOfvVjhjM0Scaw08VsHT
E/L/4PQyHy/yN963PMQdCPu8D9ljDEseC54wf0q31YR8ZJI+y2VMaO4iGEfA6OdXM8y1I89a
n7qKhy4w6L4d9WWAehaAsQMeStD5MumbxPNeYb95hvSvSL9Hp+LjeNdELH7MY8TfhHPSK/g9
RL7lehborLPw9Ar5K9pSp7+CvA771OE6xnjfIfxHwmUX/a5EdlxiQQRjG/pUpvttQlvdoa0K
ysbOvmnLnko/hfyFdUXuDdmhreJYcah0NguMe8D4gTr4eegK8XRDnOWWti5yv5Ox6OJT/hWM
I2X0uwu+F2Sfv2kojG1gzKGeHda3ECsyhN94H+dbiuApAwx51Q4rtOU55NlUv6ugHmFukv4m
xJ+JTsa5x4FqizUwzpC+ij5TwlhSprFG2lLq0OJ2WNK9I5qnNTA0lP2JGCMG0bcl3Rn0tS1a
SuefIX9En6ii3xZVn7hJ8VRXGLYqjxrKqALD3pd+F85arnAuNpZRQ7+MbRVt6BIYO+BJ4jDk
mzHnEeZHaZ0W/5FgPIN8jfSR57qykftIf4K26rIupOvwoezThOLi5Juos0PY8Q7LQzzdEL4Z
kTeg80W247L+k/MIY8hvlL5dIe56DH3dpPSpgXqUyMMU8pggjwZ4KKMOBZp7yHnMOc7eDiA/
/KYt/fxrhXi6ofJfzdT5uxnHyRfJ357WuQL5ulaYLwuGGurQp71hOXs7hG851mEGjGWk7yl5
nD+NU/rUA9c1ikf/PJZcQ99qqq3ivKCt2qoJDCM1ps85/smPl0tuqx3kBywPPBVhf4rKfhRQ
j7Yacx8gP4M+ib6EONQhztRHO30G21CEfIA6VFFHuU9MvtmoMTXq0+Yb+9LB/KiUaov9T/0u
xCYN4UO7wnh4gjoOkf/OyadqPt7EuYoj5HHA3wT7JPINyVu8tpqiXy5xhnCIs+JznJVcIf05
5D8oHiuMAwPIZR1c4XWs5NGk81WyvyYYfzDGCcWiLxHrNsSZ032cIZxCfor0C4r3Crqwgz7d
geclp4/zAsljgDzGwBgxhDE1+vgFwyXSPyF9Q81dov05Q1sdIX0B81w/69L6dKX0aQAMG5Rx
BIx9bmvxm1SwdprCF7hU83XZy7hCW3Zhe05Rx2JqvBOelrx2usBaWeoxS401og/zb9ryARg2
qq0H32Csg4MW7W9LO4k+BfszB0+X0Lk25FXYJ38vkZRRAMb8t229r+49kj5To/h98Z8PEZ+e
7ndVfHOFMh7AUwNtVVRlNLmtJhSbvER8lMgfwFNN9Zmm4mmOti4yB3H+VMF+x5Rjf1YYK3qK
xyvEZkeuzyG/QBn+rrAl7j+Q/M9VHWdI7+9Bi37fqYqzX6Fv5pHHGexHBTwU1B1UJ67+Y/gL
lsrvG338U9xtIjzdIv0UPJa5jkvaj9P6NFdczpBHEfIleKoDQ0nZ2AvIqyp9FfI9rkM42bNU
Y1EF+3djNd5dgoccvumrtshCHvXlCn1f5DI3kTMX+5/0SfwFFfapznE3QdTnyqd+JzpbpZgw
rZPazod9JynjCumHkOs+cQb5CDz26O6fuNaXc7U1xVOB22LCd3hUsEYcY527gF93gLP9c26L
Nt23ENfyFV571XDuY4r0E6T/oLt/wvzpEnUopnjyfvwx7sKRMq4hP0O/LDCPYS/iM4Ywpi64
jrHf5iHvIn8fxzpg3/YLly/x403Ow68r5Jspf+N1PvJ0gnpOUM82t0Ww4wPE2u4DQxPyAvKv
qbEqD3mIY5VvcmirPvXpUI9ryAvouyU1XsW5Rwv6VILOllUda+gTHdrHl3FC6tBJzTML6Df+
ts2B2keQ8a4JfesBwy36VRFjjfddC4YyMJaVjT2GPA9dabD9C+eEtD41lA0bA0PsdxfguqTm
BSco40rN8cbQp6rKv6bmVwv4yCR9JtXv2k5/FzjjJ98cp+qx4LZaQ76FvKn0sQqef0CfGnSe
R9byA7XvNYY/dIG7wkSfZM94jP2Q+M1A7VOOeczt4nxebOsb1bcH6LdDYBir/AeoY+x3o1S/
awBDkc5oZvic4j7Oc+7QFh2Vxxzj3QxlRAxzNR5WIa9C3gLPZfS7EuuTfNMFl36sWGBeMFD7
nGPEm4j8APJbyKM++bnPAOc957AtebTDHdJvUuNdC32zRHd8iZ2VPGqMMYwVIn+EvjSBoUjz
5s/2raHquI/0+8i/gzrKOcUB7iuco61iPR4hX4GHruLhFPIfwNBDHbzv5rOdDvugX/M/Tc2f
Oqo9Y796VfpSRR5D1PNU1WEADA3IG+CxR/X5zNM10le43wZ/qu53nqcBfJ5iP7y+yL7SFez8
lO8Z9Vqk+/4A89AFzviJvAUMZe4zYS/js86LHY8491R77+NejzX6XbTDDdUWZzhf/I467BEe
uftygXNGUeevcKdHHhy8MU9P2FsfYyxZ4L6vr2XUYOOCvjxhb3/Mc90VMER9asM2tMh/IefZ
BziPNVf2yUcsir4cfsHg5+NdYBxCPkAZfVoTy95a5DHWMdqOc8iPUMdon4q8Do46t//J1of1
23dcrxTXA5z7qMEGfmcbasr+XQJjtOO/Ps0zd8jjXH0TbdwZ8rj6Zv7UUPYr9tsH8FjnuU+0
HeJ3GWOuLW2dtk+xnkXFZQd5FJFHQeXx/kXnwz7BXI2XT/A1jnEedI7Y7YGKDdD3GlWhcy/4
5oS/CX7ZBeYucW4htqOn9Cnahip41nXcB8YK7FeHxmd9nnOA+8AEQwf9oqj6xTPkTZXHOerw
jD4ReShRHSTG4Ur1mTnOnIr8PsVTmzFMKMUA55n2cbfSGTDeIY8V+o1OfwP5iDEU6O5FacvY
J9aoQ43veg5xtNo+TZBHh3wHUSdjDOkAvsI569MR6nAJeYu+lXsjB9jXqkGeB09jyDMpnmQ8
kjn9E/bnJI8T6EsX+lKBzmr7VIJ8AYx91CH4LD63ZVe15STF0xF4kvEs+LdFp2eQl2C/yqqt
69DpKsYqbVsOgaGg1n9b1e/1/KmCeWBJjSUL9KuW6runwHCg9C0PfelDPsF4WUOfKdA8VvK/
+qRPIR5G8/SoMEyBIY5nL+BJ60P3S7+MfSLsMQ4QDzPH/VFrYDiDfKr0Kfjx5Zvhl74ZzgzP
4fsZ4DyV6GxMX1B9v6XGbOmXRa6j7GuJbcijT2xSPMV+U1Z5nH6Ra4xFVYdTyL11niOmb4Bz
s1ccAx8xFNSY3+Y6yL7Ujt8v8CUPcCZrjru4mshjAfkt9Kmi9Cn22xvVb1eow6XSp8hjFXXo
pXgaop5V1Vb7X8ajsNc6R0zyAHeeSVvUoS9FxcMjMDSgb7ot65xezlF38U0NedwCYwO2QbdF
FjrfgH0SnW3wPoOMh0XYp3vI56rPnKGOaZ6i/WiirfRYsFEYYr8sfdsWMf0IPFyp+X4RHGSR
vq/0acJzALlLItqX2JbFb/quXxNc4rzCHG8LDHCudV/duz2Hj03kd2jrRqqd9Lygp3Q29pto
n6rgqQr7FNYMT1hHC0+XaCuf5wXm22LH41i2gbyj9EnrdJjDPcHPFu8PFwxZ1dZzvr+gpPpl
H/If3PcLdIvGHP73aDtqGO/W3O/LvB88wNnYOeYFwTYs6a5lqUcd8gLKCD6uixRPYb4+x16t
XhdJ+ii/UxivFE91Na5vVVvOP9mf4Kf7rJNhvJxjr3aAuymjDb1U8yORj5WNjraj8QfjXUHp
06Pq27Uvdj7cpfJZn8qwHSW2LbKfIvOK2O9ukf5a8ZTud7Vv6llVGF+U/dLr3K/zgoXCMEP+
428xXkIf5ymeGmpNEOdYWehTRa3VYx3i/Kmo2iK2dey379Qf5czXLKVPEv+px7v4TSW19hEb
egKdL0Gn5xgPvY7Nvuj8G/qd7jNvqGMW/bpNu06iC5qnohoLzlDGGnk8oO+H12QCTxHDEBha
dGdf3CeIcRaXiDOb4d6QAfZ657hfJbT3jO10D2WsmOsQXzBDvK/IZyijAZ5K1FYXmEdeYu9+
hv27gYoBu8TcZvZpnnmB+fgldFa+KSGPEbhucD1DvMlAxT5eYp07U/OvaN8uea6bZ56CbYhx
P/oemhN8s8E3bfBUUm1VhfwBc7Qa7HDQ+QvEkF5iTJ+ptfoF1m6X8G3PUnH28s0pMLRVW5xD
fgkeWtzW4YzxZ4xhvj7DnUEDnIGO+ngJDIdfdF7GuzPkEbncqn4T+9UN8jhGGR01T41z5d2X
vi8+tBiTLGu3FcrPgqf0mNtEW0g9ZW11Cb9u5HqAeyIiD1FnLyDfQp9aXMcl26QLzKUvVXzB
DmXEtrpAW5ahD0UaVy6wb3WJOLEnlo+QvgwM/pzQTPldLnCm4hJr0BlibQNPFZyROcMacIZz
QAOc/53j7qVoY+coo4c6VGA7gj+ggjj6S/hDZ4jHG+DO/bm6j7XBbSV7GU98F6DM8brwwxVU
nMZcxeVcIlbtCPEux4gjKyOOvkjyJ8TJrhBP94J3lfR5qRLOa3ZxLsyvW+SsZIbPe/q2yuKc
4gBnTh9x5tSvzdbwcY0Qhy/nYn2MxQY+1ZFaq+dTfpWNOlub4bMAV3xG2e9lyP2+H5A/4oyz
98NtcU/DCHsV13y3pW/JLeIH5By139et4gz0NrUOvkW/WuAs9wnOYj9AvsJZ7S69lCd+lVvc
h7HAvSNVvue4RFot655rvrOjQa+cBg6mSl5X9yB7nt5xF9ct9hgXfD+T92d+IB7llnlYkP2V
9dkHfBq32Ms44D7TQfoCvdNVScmD7zuTeq9sjJgYeUvH483gfN0YZ3MXWO+P+b0g720ZI0a0
Djsu7wn5mL0x4jQWGEvyLC9Rz0y/JyT39eTxHtAdynjEm0Q1lUcPeTzzm0OehxO8STSG/ABv
Evm9+yzGqjFiSBeQZ5F/P/Vu0pQxBM/7Pva+xhjXD5RfOAsfWpQvlB9uH3PAMWLk67CRY+R/
gvRF9b5U8PPvQ5/kfalHLiO0xT7ueh/jXuwF1uqXKGON96fuaV9Pzqsf4EzFGH3/GvcD7yB/
ZZ5kjSjf+HP5cn/4BO8q7eiVadmzOUDfHmMfIcrl7big0xm0pbzDFTHUkP6V0wd98uPzAc6f
jHHX8oL9/D7dAcbtMe64O8D+XRUYXnBf4ob8CDJfP8AdemPEBR1grySP+xYvU+9LrYBBfxPf
G2vz+3hhPyaHc2NjxEjUsV/TxTuCG9xV0eH3YcIdofKGTHwfpsJy2Q9e8TcFejNNYrTqiOVo
MsYC3T5d4bnqtYrBymGvVsrY4Q0a3+9y0EeRv+ENGz+PzSOmRt65CeNdHXHPTfB0DPkxYwjx
UTnYnzu8FVZHHH2e74L3dvoO9xbFd27GeIvnEe/kZFP3Z9b4vZ6gs3cYMxeIH2/irZ1z3PGZ
p3cBgm1Yo4zyN/Ii3yMaxoE73Nt2gPOgXdyV2kvdx1rBPaNlvqs0xIHFO18XOPc6QB3ivbND
dW/tGPeUHqKOPdxT2uf0YV/9Dv6Gujqn2Kdbw6M+yb2NUo8y1yPcFXGHeeg1ziHG+1jnkBdQ
x963PJ9DXsCdtHKP3x3O3tZxFjKPe2mnkFeBQd9L+67ujK2jrVdIv/lyf2+YZx7iDoc7nAfV
9/u21d25XXyzQVu01L2z8X5f4WmSwniC9G/guQ+dL6h3mfIsD+deDxF/pfVpiW86+MbP0e7U
WLLCfsoh+u4d7myMd+PugHGAe237uFu3xG9oif3K4N23tdKn+I5WHXc1n+L9KB/ntccYTvH2
XFHd31TD3ZQT3JWax/stVX7LJ8xT453VTZ6fVWlVKXH6HpPcR18kuxF8L3u4C+ec3l0N9qXD
d/603NjYxpvaWcT9bPCu2wj33efct3IPzSm/S+LxtfAmiLyv3qDXeMvYvzum91m25GFp8zcb
sgll9tFf4V3tW37foEZ335a5x5/y+wg9uks+vOvdInm4E/aN5cf0dlS4z/6I393t0vv0If9w
b8g73oHv8LvdPfd9izG+OHkow782k+V3Isp0N/iW5jEZvL/S5Tevm3Trf3hH4h7yd8d4kfM/
IvmW1m4Zfj8hw3Kx4/f8jfeJZhijX5UU+b2MF5b7OdoH3tPo8Hsbfdc+8o7EIb1d0CGv4C3z
XHf/9Dn9XMk7LJc65rCP8IE3GzvMg79nv8v12HNyeSe+w+9p9BzGDudxCnnN8bjjd2we+d0R
v18jPO+7dltzW9fxfvqFkz/xOxOhncRP9wadO8c31/SGQ9DJI35nuUgRThf8hvoxvacRRu8G
t1WFdKFDNvSW3/zw6euMoQddeXFfBHmJUAb5kN+RCPU4pnjR8PbliN9f8XcM7xhjxskv+W2T
e7qrOUd9e8cY38iuhfRHePPjjN7zkPRnrNMfrNNl8p9U+F3vV7wD723kNVmeLbXgljEOyRda
Jt/PI9mf8HbKlvVhTXOaMr+XUWKeXkke3gbv8JsfteQXv0nkz1RsuQ5ZipMJ+tjne5UlvmDL
XN+S/QnfXOObU5L3yHp3WOd9byow102k97csnXD6Ft5n2aP5VYfvz5yxPlaoV23pjPMT4q+a
8KsUSAcu4EdrMIYLeqOhzGfbjpiHcLYt8PhD3U/eVfdNy72RB3zPlh9pj+B3uUOc2QLntAeY
z9dT65Y3fpc2nAXIYh9T1sHPeJO2xm/WhrFgjDh9WUeHmCnxiYxx7uyA1/JVvFlboPm8nNu4
xr3a4eX6r+9yXwGjj7H6wD6lyA85jwK9LpzBXuoYvu34Lndc33UwV/7guU04y5RHHH6YF1xg
zJ1hrZ2HD+xOrZNn2I85hA/rDu+ayJuQJbzv6fcJ7rDuucabICt+e9O/8nSPO0Tj+5xhhb2H
s2v3XEbW1e2E53jyVly4h1R8HjmMyRvIM+o96iXLA5vxLtUK7zffsH/Kv1NYwPt6+l3cCd4n
r+PN6nAfobwZK2X4eyML2H+Lb1438JbqEOlbqMM10vtd4gLuiJngPNWNer9FeAi3Icg3fZTh
b74oqLe/K7gPuoj37wrq/k0pY4n7DCPGsnoDOWLs4T2gUoqniMGXXMAZ44l6j+ME/u0fuANB
5nglpPd940fqfeB0+oLC2EP6FmOUeeZOvWsk32SgT016I0l0+h5vVRygjH205SV0dou5cBNv
jxfpDYj4dnn0J+xjTZG2T9EPt+a+7Wd2Y7SF+AKryv5cwTZs2TaENccHfM+38JvUcad+luX+
7qZbxEUvlH0qsT8yxE6LP/Ic/swKyvC+2lu8K1Lnu5Zb7A8Nb6Xe4h73A9yRPoC/dI70HaTv
022qsvcf/L4ZvA3ehe/4A36VW5yZOICNjHd4DpD+EHUowB9aUP7QNo8DIeYmgz3IsXoP+yx1
X08W+2tj7PfWVYxDDn400YcB1n/eO3eMWNt77OXm2LY0cJ9rme+SDz64pXpfoYJ2kPc5g69v
iXPO7zRHW9JZgAf4THN4r7XGb1z5segJY8UAY8WQMZbpvaswd3mk+NUwD83TmmNL+xRXmO9n
1HtlbdrNljj5Oe5hX/KdiT28vVSmu3PlPJS8b9BX99bGO69PlP05hB1/Q79d0T09JY5fP4Hf
RY93U/h160of3qFPO9ZZX4cu9gmiTvdcfk3e/8uzTntf7i3i8ep4Z0J0OujjE4+nC3WffYFm
o6f8ytyt8hV2EYv2wW2VU/sIcZ9hjbnLDeQDnruEM/UZnNMe4yy46Hyb9ibl7RTZRxCfwhmP
mScoY4c8cpi79GgOH+pwgz5Rhw++jH0EP+6PsZ8c9xmy8K+fQn7HcuFpDN/zBfzfl8pHv1Z2
doy46AVik5rw0V8j/Qunj/5v8b9n4EMbY6/3IHX/uHxTgM+zS3jkbso7NcebYrzLQR9EfveN
rzG85SPxA9Hvcgk/3x7khzw/EzsefYVHmKPdYY5XUj7RNvy2VfiWO/CfFynePQMf2ADnEfZx
D9YY+5zX2BPvoi1n2G+Rt+Eu4R/P4u7cMd5lE33rqX2rotJH0VkfG5BRGOW+1YNPc+n0eFpU
djyc2cqk5tstfmeri7jnD8RyjPEe0AHs/CV89O94my6Lt3r8GuYNa6sbXvdcuzKbvAb1XqbQ
DjP2P8l7GSu+i7lArSx3TSzgm17x2qhF0exyp+ICa6cm3hl8ZnmYnco48Mzzdf823QliJLKI
ydmoe2u9L6UMv0mZ17k9fpN2Qt6AEdfz2f0m72+W+C1VPxt74vXf1iELY4kflS7ZtzOhGK0c
+W3k/c8DevW2zDuXj+yPWBImWWP+oLV9mT2d17zO9a8whTxuaYwvk06/Yc9o4TiT+IQR9sWH
/Aayt6GPeL8lh3PY73gD8Aa+xh2/8SBxGFe4f3wfc9UO1hV+DvYDvul7xAReMwYf63DCGOrQ
pwO8Ted9z0eI77zDPaV1+NcH8Ok2MN7p98LC3QFiX1bo+7fo+2V6Z1xize6g03Wct5K9sQK9
8SrnPeO+1wrvyNdhY/NsO+RcWcyjhTyO0K+qND5LnNgYZwAX6szEAdYdIp9jj7FKY7HcjyDy
Gvb/fBzGQep8yxjnoBfqvOU+7k4S+QXkPpb2AOd4xuqu+AHmmQfYKxnjruaFsh0HOBei90F1
vO8K9XhFHr/QFiXl94h7pbLuCHcG5bFPeo8YqyHeUh2zjy2ctKjwG8dDvMfxjPeLe6l33cbq
nfYHvLEe30hf83v34TRHG29kPSPe5YLfF/bz2A372PyrL8F2HNFN/sFHdkr9MkexbtLvb1zP
O4GfzrfLPeeRg/15pt3H4OOakA3M8Yoo2K9fjoU8258blvt1Z129Pyx+3ZA++LZFfkTzhTKv
a+/Y/oX1nXzTI69TmdZvN8C4I8vTIx145zeOuzQ7DPUMd6R3+D6NFfsSm7CRPprxiTFkuA6+
T1Q4/zt6ETm8cfxBNlTmT08Un5SjO4IbzMMtRQyV+ZWlS8aQp3dietTLp+xb9ju1Dyx/R1v5
Okr6Au9DlOkFXPEDnjJP/mfxK4d7Q4rsg++5v53xG+jhFFLwLRfhOy6wvElvt4vvuMg8v1B8
X/A9N8i3vKW9N3lnOehk4DFDvsYc3YEldczwW9Iyf8pgP8Wf7Atc56APfR6PcqSjLeb6zI07
J+zvvKG5TY7iVHtcRoVqX2ZvTYP1yb8bHdrBv2R/xrqQpXXTlmIgPKYb1ocdxcuV+Q2HJd7+
HjCPZbqXvMwxNRPO49ClCfIGnWMo8xxN2qLmkIn//Ir7ZZX2J6QOj8yjx7WGPtVJ60IZR+7v
IQ+/QilyPa/ZR+/jcXecx4LODpbZD3fMPF7QO/I9GnMPeR/C36Ex5bZq0b5Vhz2xl9wOV7zf
UmCeHqAvDbYffZohhDx+UdxgeJ+8ynsZfh+zy23h+0aG2/KR9cXvfH1wGX62fMG2o8Tp+zSC
hzruke3psO3YgacuRacGnnIUa9mjXjplnfacnTOGDd6TvsZb9H51uMI9EQe493HMa/ka7W5K
fPox7hAtMAc+tqzFunJAmKqwgee8nu+7dPKOe9v9FjB26b31Mu/VDqDzorNnFGsZ9glyZDu2
tPooMQ8vbCND1PkS75u3WRdmxFR83zzDXHqfg9jQippn3pDPIsdexQy/Vf8D644j3OPuo4pl
fvXG86eG+/ID59aOcV/GPd4RLGPf/BQ+1g6/0Bb6lZ/fNWDDyqwPp6RFYr+GzIPfRRN9/OB+
VXeSE9jgc07vZ2VdtuN5V5LMpU+5HaquFnH/rk73i8k+55TLOKEXUcr85tCKeZrTe69hvr3k
tvK3A8t8Pry71KExvcEYi/zeT47O1d4zz1nyuZb5LdcCc9CH37fD+yV5ti/Br5sj7b5H311g
36nIcn+e6p7r6f0NedbZKtsfPz+S9FfA4PfIJP855P4+xTje+dvSqhgrFrjLpslrqz7t7Ya5
yzXWTjfk3Qt+l2esrfbU2qvJ8iJFucgccYFzjit+w6bE9jHMtT2mDe43ecVbO280LwhvXB1h
HnqK/b0c2ekc2fYK83TK9qVAI+gT13ED+5RzPfSS2+GCeNpSbLfoW5dijqJ9OsHcI5zz6VAr
19l+VMjvFPLIUlt1eE+xynuMPexjbsiP1yMtzbGdLvO7uFuOVQj6+ItqFtoyxHlsaQdY5uM9
nrNXed88j/nPHkVKdGg2N+M8/K6cjKnvNP8J+6Bl7lc9spihjBXNAYNOn7G8QvYhyLeuBHlv
8U69w+X1S95h71CcRNh/aam3MS8Rf/mIu5aXeN/lnd9R9jw94M7ZBu6MHbLPtkAezwr7TJY8
l/b6WsP9LeL3bal3kv166hzz8WPIXyBv051XEqs/xZn5HM7e7qGMPaTfsjz4jeUd5y7SZ1ku
56VqyOMQeRTw1rPf5a2jnlO1ZzPG+8B1+CunWL+JvELrLC0PcWINpH8meTjzpdctv/ibAtne
Ovbfprg35AZ3Cg0hv0P6Ia0nS3xzWJ15bkM+QP5+XVTH/t0U90s11Ln8qsqjhm/ukUeT9hQk
LnqKe2pyWGtfsT76fdI295kt6VuwHed03iFHtqXNNvKWPG+ir/XUe2UT3EvUUG+llvGe2BQ+
/AHuq99iTTEkne5xZHyWx8Nn2K+gLx3ShSXbhi6/iZ2jNeoEdjyn7FON36zO8VunGfbtNLjv
V/nd2rA+m3DffmJ5uLGyBP+SyDuQl/iN5BxZkQljbFOkWLBP4S3ELY1F8v5dD+8plvlFrCLb
yGOMqc+Q6zF1Bvkly8ObtgUuY4L8bzEmN3hPOkdnSkX+wfNcWd+dcxlFyuWC55Fip9s8doSx
QvKoszy8E1hgO36JMb3MGCZk80Q+5feEvU7f8DhR4PcUt7gXcoIYLNlDrnE9cxRXKPIhzysn
ZL8KiscKr3NvMJctIX0PGB9V/i3wdIf0Z4qnOH/J0RkY+SZH+71hzHxPcR3kZZRR5j3pLetj
kBe4jPDeq/C8B3mT6xDefCwgHkbzdI4yupgfhfc1xe8hZbQxvyrSm5CBhxnWPRJfsCV/9QTz
UMm/gTlceKs1pO+zPPY70ck+vrkHhirzFGLypIx98FiCThc5TqPHPq4T5nEP+e99w2ObOdji
vPk91mdR56I+xbnqHu0BSr8TruM8cw/zTH9qT89DMzw3Ebl/Y2sPsY8y9+nwPFfe29jxnD6U
UeE4rwOeo/n54jHWDHdchwuKlS3zXThHXMYjyXt8zmfFc5Own5Oj6PI7zNcXvE4OsS8h/RXi
7DvUFnWe83fpPoSAIezZBP/QNdvhDu+nbOkE/pjTh33OMt8d9445msSYtui8VZnvSn3jthrS
ubMO38+SVf6CNZ1NC313hL5bYx6q/HbTlt8Ke+I53JzX2h2+RyvHdyQ8sT7NeX0oZwi37But
8Fx4jni7KvmvtuSz1X6VQzpHUOZ7jcRX6E+9XHDfzzLGDp2uFn0Qn2mf4rHKfOb0gsuYuZ+e
2M+XRb88Q4zplevvGfaJVLAODucqqvzNlNaAHRrPyqzTfZfqCP6pHvxsH/AfZXgtXyQre8Fx
quesL03XgjPO37/wfMHxxDuOUa3SqwpBvmR/wQXPLc4w3hXYj1Ygb7LEZxYQn3nBY5GfA+5h
D/EH4jCO8BaiPx9W4fj0NfatyrQKCvfAf/C85I24ifcgv3AchPcfvWEfoI04+0Ocl1qQfync
TzDk+IAK7RpJfPgz3g4fYp46p7VVOAu+xN0Ehxx/UKBTDLInFPbv5H3NFd7JOkSM+Q+KLWnw
CVi5U+OZYyf9HcFPLD8gD1WI+zmnmOWw+/3IdXxzvMo7qCWKFw7z1AdO36HY+TjPvKM5WIiz
f8Adw0vsaz/zfD3M0eTtgSXOxLeI5xDrP8V5qRyPxt7qlDn9K+JVRjR/KnE0T4nLv0m9H3yH
d5T7PJZMMB41eH9VYtXOEef1jFiPMmK45KxAOEd9j7ssDnid3aJVrpzJuMde74Ha5/T3Exyr
uJ0M9rXlzccZxzaGs0QS67HAO4Ddb85tvGPfvYh9d32eaoS9tzrHBixTdjzo3DXum69iT+gc
ez557Cv1sTcfzkLG2Ml4P0EWcYljnAO6hnyMOI4V4jxeVRzrhON85JtbvAtZR3zS7JuYmFvE
xNQhL1McmKy149ndMc7u7nB294V8AWFfSuTxneUnXjsdsD7V+PxvWN/FMha8F+vjKLY4qyRn
kFt8BjnEFG9xz/EtYvrqiDFd4QzzHuTPfMY5xhds8UbeLd7mFQw+bnCL+wpvcQ/7Ajq/gvwC
6a+5jBCPssWbH5/ThztmtriLJ7wfHONxi4iZeeNvypDf4j1qX883xKuMcDflFWJxZ5y+xOnl
7ZUTxIq8qfeFRV/1e9R+HfbG9dz7BkMf71EXlPwUZfgzo2+4k2Ok7rWV9PFN7BOceS9w/uHM
/QZ9Snhq8dwhz1xmUcYZ3rz+wJvZHS4jnGsVjE/8ZnbgeYN71UaIS6zBFxnP3J98edc7nufc
IIZ9pO6zyONtgg381yOcn5M6VPnt8DBWjNQbf3kea/LfpL+G3N9bssGdsoGneMddHne9r3Fn
4kjdJZHHnUAb6PwI8XA1vG8u75+X1Nvib7jfoE6xXQFDrMMJ328g/qcB3uVuI49rYOjRae/4
3nS811bG1AHLy3RHwgXuiZA7FuK73gvIX1kezuet8VaPft/c37uWxXnzDXw7Ij/GG+mtb8v4
gLyJN9h1+iPOP9y/slbvyMf7V7Kpd+DXiPsb4Y2ZGuZgM5RxA3kf8g6nD+9rjhDjJTw0wEN4
J/4Cb4hmcafaGnenaJ6u8ca694WtYUNH6j6dLO6cXuO+w5G6jyeLuynT77zLfdNZ3EG1RpzY
CPfgXKnzCGW8NV9Qd25s8TZ4idc14Z0JySPH75uHeLpXxCzL2+ANtGWR8w9nLeXOjxp0pYX3
z8vs9x0hLlneLy8qjFfAkFVvrF/iLfmI8QPvyPszbK+IFRlh3J/j/fQm0u+h/LPU++Z+/H7F
Xe7xHfg5MET5CPLnb8oI94ZUcJfODm/8vSKGXdK/4g32OsvDuwHCk7yDtcObs69Kp2XcvkJb
DnC/SqznrXpHfor0l0g/Bc8Nli+5T1RwJ/8O+lRnDPEbea81zcOSTimO1Bs0XzHEOjTQJ1qK
pwXy3yD/mko/T+lTA2XUVHu/Qn6PPBpKnw6B4VLxPAaPWchv0Gc6iucHyB9TPFVUvxkCw6lq
7xXymCGPDe7KaaAM31tHiMWVOrbAg7S1vAO/w5l5Sb+f4ukX6tFVZeSRxwXyiBjDeFbBu7Y7
nJlP96tGqk+U0WeKzHOID91P9bvIQ6xnF2XUlT5EDLewT1VlX/bV++gRw4DlBeq58j7VFeRT
1KGR4mmDt8P9uY1XrGNH6i2eNc/B8vxGutf5oXozZI258iveJZH0J8i/jL7vxwSRDz7xNEM9
f6CMD2DofXobPIO7l9a40/pFvcEnZ8Wlrf265AVvJAtPBfDYUflXUvc/jfFNEVyGt+fkbL/U
s8BtHc5LRQzSlhXV727AQx19po+37sv0NmYG95+v1bwg1rOEMrbkp5M32F9wxm+I8wjyxnoL
6cNb8xle9wjPbcjDe2gZ3H25xnuxL+iXmqdnfNNQZdxAfgN5U3H9Cvkdy4M+vqg3s+NbPmvu
E2vIF5BfsVz8KjvU4/KbelRYH+R9zgzm42m5vJkW+92adaEInuMb7A2kr3GfCf4G4Unellvj
nj7pV8/AMEK/ajvkL4gfH8I/FXk8QR3G37Slf7tAeLpW8priqYy2KCge2sDQwr1oJdZpeet5
jTcYXrCWF/nZNxgK9BZifJdkjbO5L7ifXPMU28LHw72otzGfcP+ctFXUp5x691vbnxfcBz1U
7yes8U7gi3qXKYP389Yqzj5+01D96gr3n0QMD6k30le4C+cFZ5SH6q2eNe4IfVb27QnvJsmd
HVmUf57iKXLZ5zzkvbIM1qAr3An0DBs3VHdSr3AW8hn3/EX7Jm9Bd/DGengbON61ulZ+3ypw
dpDHoXpjvQkMe8Bwjb5fhP0Kb6Vm8HbmCrbjGfenDHF/i8iLSlc2qXfgi+CpwhiX1AJSxlrl
sUYdhqjDCPanqHT2LWWnVzhL8LVP7TPP8b2yF9wdKXksofMlZUMvkEdX2fku2uoM8h+qreP7
5lEfL5T9ulT2TetTFjxUmct0Hn3oZFnVc6b6zRX69llqPHtiv/Ac42XkIPbLPS5fzgfnUY+Y
R1XxFDE+AeMReCjyOBD8KkO8SxLH7Nk3tiXa8QLG5BLeMU3bB21/ikpfzqAvJehLmfTlCW83
rfH25Yt6OzODe44l/UlqTH6Cn26lzpsPPnGtdS740Z7VO/BpriNP6bbOgccmpw9+4aF6h2IF
f+ZLyu87xHnNOfr+Cn13gjKq0Om2mrscoIxf4KHHuhD8JkO8i/Rdv6x/6dfRP/6Cd26G8BXu
426lPDCugDGj6lCEvAn5C/pMrGOZxoknvJW4gj/0Bef/tD6dqrFg9009t6qM9Td9/wN2vM12
OtywPcT5lxrqOIX8Ssm1PjVQz7JqqxPUw9+Z84w9ncjTFep5+clGfsY4QPoTpL9FHbuKx/OU
HZ8onYvzowbkVywPezZpfWspfYg8h7O7Q9zpOFf3aD2rtVe8c3+t/E/rT/OfdD21/aohj1du
izBX/mrf5qij3wt5Ts3X07ahhzFZ7tUe4v6C2PdjW71D/gPyNsYKH/EXedpHW40hL6h5wxz3
rk2B4Vnp/JXqdzUer6L9CP2mhraKZUQ7fqZ0No8yDr6ZX9UUj13I75W+RdvTTfF0pto76ssl
eFgqnfyuLR9QRgNjconGmie8M7jC2utZvR/8lJo3yLn8MXiK88A7NY9sftN3X9GWDehsgdbq
gnGu7q97xl3yQ/WmSLx77hl7RpqnV/VN7Be/UI936GwN9qXAfVveFlhhj/EZcbCf56Hhnodn
Nfd5wrveKzUfj/1iiG+uoC816LxPOcQdeRHjDDztfaMLdehLQWFcQN7k8vV71J+/aWNOX+SY
mfRY0lVjyRYYb4CxrtqihPSPao6XhfwQ6Z85vehT1Ok4bmdU3z5BPZuwLwvIC2p+FXnYU+NA
EXWsfVlbTUhfX9DvNU851d7Rfux9qUeIQRed70G+gE7r9d/smzWBnjf0UP6UeYzvvaZ1Ws8j
NU8l1rew772POkR9+IH0ZbWObn4jj3WoKduxS/F0h/ZuKBsYMY4gr6sy4lz2F3hucluFGIkh
3tuI+rj6NN5pHsX/NP3GRsaxogb7FE6zPuGt+RXumhd9KUDeUWunKjCOgHEJG9tRPK1T88wD
ta64hJ9uCfka8+228g1V1Jga/cZj+GXuvviOwjr6BXefSPptyl/QxjdFmoOlMUR/Zdr3sw99
0f7MiDGnfCJjyBtf0se5dLinS/M0BQ89VY895HGAPKKvT3xo8obDGmtMqcO7WqtHnZ9CHv0J
c+Uv8P3uBPah98UPF9aIr8qOx/nVGnc1v+IczxBxQTX4n/LgofWljgVa+Uj6sxRPffhli8p/
PVU+dtGXgvLBv8Cv28J+TF+tc+uQXyB9Re2tRT9fLbV/14M+hBiGyieuO2qd+q58sldqvf+q
1lbxffPdFx9b7wvPIcb0JbXPOcQ78DX4n6bAGPe+3r7VyYrS2dhWxdRYI/sMsj7sYizyNjKu
72qpfrdDv7v60jfD6aqv+nCnfNcD6Gwb6W/RZzoKYxHyScoH95K6V3uo3r1d4/2n1y8+/Lzi
OvoL4n7LE3jsg0exHS2242vMC17UfnIF4+la3fsfx/UBynhVvudYj2u1F3KFekYfWg9llNVb
GWeQR30tYl+qp/rEPLUfnFN9vwidfVHvccT94NhvJkpn415FXOvff+N/78I+STsEG5vmafxN
ex8q380UGMvAcIK26qr5z73yyc6hC9F+nSudj76AqAvp/ZZj9JuC4mEJeUHtOzVhn/bRVscp
/9IrzuZGedzL6CJ9T+2dXSn75COvXlVcT3rPOdwxJWUUvuy/hXXsS2pPW95ZljvR4n7w6Ze9
2GD9o6583m/Z4Z0HySPWY6DKWKmYY+FhT+07jbFX+4z0K+h8CekLLNcxFvF9hFfcVzhCvG/k
ofmpjBa/c7rDvOAVd16LfPFt/MFG5V+DnT9RY5nud/Uv+5wx3qTF93t9ji8osb40UrEkLbR1
kffd9XiX5vlcxdTUlD5V1Zh78k2MQhVjrs6jpeJRpt/EMNyqvf8x9OVateUVeMwrXdD75hPo
UxttWVIYGso+RX2L8QE/vun7RdXviuC5pOoQ3xv6pfpdtIHpffNLpQ/Fb+IwdqhnTcUw/IL8
VMUnrJE+xszcq/iEpool0TwdgKeGirMoqjgMPd9+xRujn3U2+HZeU3v3LX6bboc1wyv2hCJP
81S8Shc6XVYYapijxRiHOGZG29FFLIjEP8nbTul4lrD3NsI7grHfzlSf0v1ujrao4puiitu5
U/bl8pu4nchTi+fKSzprGWNuamiHWIc4j12m+l0ddrysYs0mqowqMCyVPtUw7sc4sthWVcTT
tZUuHH6JCwo+stfUO4Ej3LVVQ3vHvnmk+mXk+uyb2KRMyk6vsYaMY1WMMc2nxrILvP2rx7sm
8th+U88u5i4lNR4+KBuYR/oYm/SEPtFQ/eprHNqEztC9foqLju/X7bDf8vqljKzq+zPwdKnW
FHFds+bYR83zQuU/UPEwMX5K8xTbosixRbInk45tDOvYEe7O/axPYX02wr1tEkPqR4c13mrV
c10Z7+K84PM8swY7rnVO8qghpriAGFCtDz/UXDbWsYn029S7ca/Yk47xVTr+qUA3Ncl5gM9t
EeK81jg7MsJdy5/H/SX5piX9D2VjT8BjB+n3VfznDvKnFE8VcF1XsbRTFUt7hXru1Boz9u3P
dn6JWFuJ7d5hD3ENP98I5zq0HS+reNzIZQ8Y+youMKtir2ufYgLDeasR7hWRuOgKvaQc58rx
DeQs7qpfIz5Bx0XH2OmCilvuqNjsOcqIcdHLVL/N4p33NeJZ9Do6i/vt1vCPS/rrVPx4ERhK
XIas77KIX1qr8e4CvsAs/AFr+GSj/HMcvsQLX8CnmsUccY25j+bpKhULu8ZexwjvQ+0jtnqM
OhyrOgiGNvf9EFMc4/hjnH487/Cmzgponlpf3mSUvplF/PgGd3CO1Nvi+S/nCWJs9xzx4U3Y
p9CvZV5QQ5/qIv1Niqcd2qLLPIS7vwXDgXo3sgqMZ5AfQd7nswIyf3pCLFsedxVucOejpK+l
zgHFcxtl1d5zlFHisyHhXtkRznRdoa3G0JeNitMXnquKpzLSP0Jf43mHMvt9JY+Zau/dNzp7
AAwdjGdSB61v4V3dNfZTtO3Iwp+wxnuNkt7HkkSeukofnvDNEepZVFzX0BY3wNBR/Xb3Tb/0
JWxw97c+75CFb3udin+SPH7hPFRZ6XQ8p/Okzo40wcNQnbuoQV+KOKv0hvQ/lC7kcRbqFelP
Uv3On93f4Byh1OMXcxl5WpLuCU91lgcbu1Exx3L3yRx388YzXYvUeaws3jjepN4xHal9cTm/
MkUZXZRxgLaI54TC+ZYn9g3NvynjHvIBMFZV+gXkv1Lnyop8rizs544QOyR9t6bOx+UhPwdP
VdQhxNE/4W3xPOyPYCgpXZh/OrcW72ONecg3ZXxToLnqE+Ki8590vki+n7jXmsd4t0GsyEjt
F+cxFm2U7+cJ421e7SMMYH/OkccP9Ls6n48LjI5U3E4ecfIif4K8DQwN9Jki2fkYu5RHrMnm
03j3maeK0tk9YDxT+tAE1y3Ia2jLGtIXKY7+CWcp87hb92sdrxVP4TznBud/R4iTqKGtmqmz
kE+I1c/jDPIG77yPEONQw1nuVeo8aNzD/Nxvy2pekO7b/q2LjTo/95Q6rxn7VYjlGKmYmXie
fIMYrhHiE+Y4xxjzj+0wTfW7vjoDWPvSluGu+I3yJ8TYJOk38czoGOkH3O/C2biNOhcS48Ty
WBdFG6v16QV5NHncl7V2jGXLY9/qDb7lEd7Ym+NtlRXKqOPcaxlnb2PfL6t+PVfjXfBnfuVp
AfsSeSjRGvEJ65o493hTPrB4niGPufKbWh8+YV2Tx/vpb3h3QJ+jPgaGnsKQV7ZhDp5O+Jx0
gXyFmU/yPtqiTPInnOE5Qfzmm1ozZHjdFM5hy3hXxFnug9SYmcca8035jjPoEyfoN2/qDKHE
6deAoYp3v0dIX+H0wXf9hnfARJ/Cno18I20RYvEljy4wlLmMwLVguFYYZpDvID9AOwjPkxTP
L5x/9Ge+IfZ6hPcyaqjHCc6sl5DHI86Tl9X7549IP0/p/Bv2/r/K/b7XG2yoPm9+jTI0hgbk
E/BUQxn+LuaR2vM5wZseb2ptlkGMwwnWVlKHF3Uuv6Z46kJny6qMJc7+F/BOe7ANGfgC0zyI
j1/OM4i8j3Yo0Ro0g3nsCWLA3uDH0/3uGfXowP7430Yqjv4zD2E/RvaD5+AhD4xHkH+gjnXu
E2meDhRP4TaXN9zPG9tCMNYUxp7iIdZhAPszhbyBOxq6yn5tIW+Bxzr6ZQl2PIPYx8/3NBT5
fgIZc0+wb/6G96RF/qx4jHUYQr6B3O+FvCFmWd9/cKL8dFV8c6N0TrhuQa717RU63UVbhHPS
GfjHT/D+1Ne7KIrqzo8ZbM8j3xtSQXzkCeK43hCDMFLxAydYa78pH1jc0z7BefM3NQ5ksE9x
gtjuN+XvzCBeWOtTHvYph3s/Knz3SLgb4A3r+RHux1zg7bkm7gXZoY5bZb9OcK9IDfKMsh07
5L+f0qcB7j/xs6It1vu38AVefbr3Q3xoGcQEnuDt8Te1NxbjfgRjHnWId6fsp/SpwHe0BP+0
1KOA9tY8TVCHc/QJ74PZQh9u4QMTHnrgwc/cbrEPEXnKoq3nKTv+rsZUqUeZ1pAS5xXziPen
9JB+q+TVT/ok8QdiI6fQ6To42KXGu75j+02tpeWM3hXaItrAuy99N/g83pRPI/NJH9tfxpJW
qo5NNW84SvGUxTcd6IO3Op/rEeaJb4jdjmPNHDZ0jLaOY+7qW54fUb6fJxXVeDdAPfv4pgR9
6qO9C7QyqaTsvJaX1T01x7ANsd+FO9kreAOriHXRFnXU/W4PbRHHs7LiYfdlLBH/92cbW6Qx
5HNb/VD2b4x2mKMdiimeCrh3qKzGo0PkUVB3J/W+6fttNQe8Qhl5tFUfc11tg+N42OM7i7Sf
Lj3PC2dgtjg7O1JxN8JD7Jf5b8aKNnS+qO6HuoRceAxrilucN1+o+59qyj7FPOpo744a19+R
x7Wy42NgXKl+dw0Mq2/yH0Hu3xzbYl9exrsQE3ONO+xiW72pu5XquEMqizzukL6K9BWl08sv
dQwxO1vceT3CGUK9bvHrii3OMt6qmJivbRnnYF3wWFMYTpB+qO7ZKmKeWob8EfIKMBY5PvMW
sRzyTZX1xefRh/we8prShwHKeFb6MsVY8wPpFyp9FekvIV9yHWXfPAv78IBvVuChDn0r8ZgZ
7kc5wH1h0b7EtpyirXT+8U6zD+hTQ7VlJcXTL6VzO+Qx+8J16LFbnJW8RexR5Ln5Tb96gbyu
dH6N8tupftcC10U1rl+Dpy7PXULc8i3uqjiAnW9C/gT5Ejy20Gd83M4t9hij7Vihra+Ypwse
U+NYUkQZp6qesa2+u3/uQ81lzyDvI/0TeO5CXwukKxe8Vj9Q99n3waW3gZJHTvEwgzwL+QHk
JdiXMrdVg9/PKyJGS3RhDPkQGBts38L7eXo+fgsequCyzG2Z1umuqkMck1+V/TrjewB1n9kp
jDNgzEP+mOp3NbRFmGde4D7DIs4BbREHJnnMVBlnsB2/UIcFeChCH7WNzSt9qgLjbarf7cMO
99VaPI4Ffeh8U9mvHjCcqn43A4Yq0p+jX4s8jOnf33dY5TsVgx2N/SrqbPYb2zBCW3bUnYo9
pY+SvgPbUqD7EC/wtpzowhrtNEr1ux9qvGriXsgh5BnFdRyzLyHPqrVXHjzU1bpHj5c7dbdl
fCe+qM5LRZ19wDfHqt/F8W6uxkOR95TO5hSGa+jT6hMGuce0iBiKLd6N0zytFA/FTxj1WBH7
5YTORgvGD7RFATyXeD4fdPr6Ux3CvnzUJ23HO8rWN7+0d/Dr7ljfXlNjkdwTGnX+XNmOBex4
nANGnh+UDdbjhO53U6UPcaw5gnwOeV/pS0n5GxbflBHHmpmaA+ahrweQzxVP4T6eLfbmb3G3
W1yfZcFDbMsO7lvtAIOPM4v9MrblCdryxxcbHOeZ8Zzi1/tSq7iPVdvpGfQhtkVJ3XW6Vvap
+mnMlrtQqyl9S9uWZUqfemp+dPPNHK31pYxwD80B+vYU99JmvowVE3XnrL5T9g39sqXG5PS8
IKfmJnGOtlO2QdqirXR2hjJq3JYhBn73RadPlI2MuvKM8vMpnrpq3I/j0QPq0Vb30jbU/KeO
eWL+m7GiDIxxHCjTe9fpsSTsi8W1m54XxDla59v7dw/UumbNbRHm2xJnca3m4zvMZb/qa//b
OaL3BVTVumWGe4ifYZ9KuIPYz+R3OFfxeayIfULG3AvesxadrkOnw1z3gtdewmMFcxu/1tc8
nTPOsGO/Q+z2LeJ567h3O65LrlHGi+KpCAw3X+5RDuu/HWL+Ptt54SkL+zECxrbiKZYxBI+n
qEOV6yDrw4tPfaLIbR15FH9oFXv/O8SgavvUAtexHiXShwu8zVtFbOQOd2pIGaNvMS4hv8Cd
1VUek8Pev+Q/4HaQdyfjN6f4ZocyOgpjlHfRlk26kUxjbPBYUcX5uh3uhxKMZ8AYxwG5x+8W
8XSxnrG9N+DxDmNJhe/mlnnmBeYFVZxt2+GemVv1znsV68Md4hdiO+h+1+K+G+Jq4hxO2rKF
tiopfbqFvpVYH2WdLG1xDYxRXwpIf6N4nCL9BXj6P3ydy0IiS7NGH8jBBhRbh1Dc740NCDMU
BeSqoqJPf6zKjBWRFP+Z7d5pFVl5jYyMb4WLDdrSF7ofaR22lLd4R3xykjrMzDeo/fR55hs7
ZqyoLTwLzncNY+t+GLtA15cJbf1u9qL0vIqSWg782nJJXzeog/ZlkfeXTPlV0E5vjKeqaWsd
k5PUeNP1yfl2LtlL+vzGwYwnaecmfW3XjhfTTi5+4Eje7kdiQGVMRox5O3erph31G6qpvnTn
oqM5/+leVOHu7UicmW2nHW2t7SR9YW1d3c/C31iYb2ic2Wt0v4x4f9Gvf03vV6kYbm2HvURt
3Rv2/S7+ALFDmz6HTAUf2dH4uNLfsKcdGpT3eL5m2qB54lepMTeH9KXuZ0PGU42+LiQ+13BM
uxiKI3Fien7c0k4zyl8oLwXt1PH+yDD3QJvv0N8omnc06KueOYOOqGPWnIP1bPZozj1b2lHt
knXQTi3TF33qsKT8lt/omjNDl/Ib7IKesZU/jF2hc39PX30b28bud7p+lIxfpWnmvvZVzfSF
+pZ13r2f8U81jH9qcMbuKLMGC9/3tC8Kpg7F5NwyCN7hdtIjsWinNprzBh/h3p6OV81lsQvs
8TvfjuL3XfA3d6m563RfXyk7McOY7Zpz9C3fUKId2sbfoGfUA+fgljm3vAXt1GHuFkxbajs1
jY23ODO3a4zH+LRzNP512YvkG0tmHV+YfrLt1DXniiNj8sucpTvmfu3UX2n7Kkrymsh98iXz
Us8cetfRYLyGZyvbTgXaqc7cL3lfoLs7U/+25i3Re6sRGsCyYQ9MYJvUDFvu6HNFO17PAF3/
2rTTIsmFuvN8zDJc/zXxdDt4z/KO1yTXpmjfdsSqTQ2ffIEfbmf05mXu3hZoNXfBPeeU+7WN
/434zCB1eKb8mOQuE/tny/ozIS9SzufObPpcYW6vmPg7o+/kTk1imre+nbT8zr9f9Jy3/MYF
v/HCb9STc7PcZcg7utSxnORicb/xzPMVni9Rx0JyFswQXz7jDLoJxpP8zU+S80x4Yhu0IRMf
8zenvJ20qej2J8RnVn3+qUryexLnKuXt5F0SD7whrmdi4tMnJj5zRj1H/M3G/427n9vA4ZuY
WNkJ96Ab/HgTwzWawKLfsCdPTGz2hDunDTGmrp00ZnjCvr9hDZU6xHrzCUzYDXc6E8P6muB/
2nCXMTFcpAlMtA2xuBNidTcmL241icN27+jzjr7/ThcfsEFrNCG3ipSXTTt9m2+Uvi4lOk6x
hSewVKupch1Prp5D3w5z2tr52KV8SjuV/Te4nNcTYo431FHHrNZhxjdUKS8m807jhSdmv9Pv
OFKHFnWIaOuCaYcn09cdX8fY3zCByyZ1rFMu+a5FEzEhjn+DL8COp6Zp6zzvuOQdW9NODepQ
Mu24Ybzl+cYC73/jG2xfD82cypl5Vzdt+cU7pvR3I4mvEb/u6dwteN+CxEdNDL93xrzdYktP
yE8s5e1k75Pn7fr0hzUutkV3xCRPDGdmRtzzltjJqdGkLmjHPT7bqbcrVr/vX+NL3Bte4oB4
GJsncALbrck7pikmmdO8n3Iflb8pTKAV+VkO3IO+cVerTDRhxJTQ/Rc852FqYtEOxCi8GSas
xhwf8AdIefsMz94y1OcpJr/lvBcNy+vNf4MbTxWjtR5Qhxq2R8dw3A9GJ5074RuE7JM+uvuq
yXsyPZNzRHkb8ZnD6oNbJqeHckFuUqwI1UFLzqHySR6csmGXXFGHN5N7ZU151WjFR/8jj0TT
5AQ51YNLrJqwSXInWnDN9yOM4Sx25LuJWww18e6u9534dNtO30YvfqQtlYu2Mszpc1rtstER
Zc9oePJGU9E/ibN3+6GNY60TmxgZzcLIxBVqLNujic+0caqfhjMTxuk7huen4flo3oBb4jw+
YRzbeLop8XI9E9ecobxi7ik19vH6TJx928TKXplYf81dtz8TM5gx8U9z4uDDGKwXE6eqsbBV
3tExsUV7/A33lA+4ZyjjjyiYuKC+icnReJZR4B//4KxdMnGDGo9ST8WBuT1VfqNzNr6pnYqv
crr/L/K6PcIe2Ab35hon8WHuOvS8r/dSe3Pe1zqoP+CC8q65x5zwfPbM/V/TxAtfn8SJaTtp
TkeNT5qZWDS933tP5YR0evMv7ir0vvmevtLnK6k6yjp+OPM3z+ae83gmr+Q746Vu7klzJrbo
8uQOMYyFm5h79c7/iBPbmvtevf//z8SAnsuNeW3a6Z67s9szMX17+qpq4tAuzP2eHU89007Z
YF7oPcBXyh+wNX64hfnO9DfW/Zh3bF29074/E3v0HrTTq4ktWp/cBzs/nf7GkHKNfRyaMd0w
YzadY1THW2Ti7D9P5p2OyddUW1o/W2Rihw6mXNvhwcRO1kwO0q8gvqDu71uKMIq/Am7taayG
jcsJ4zPvT2JpXfz3aZyG88Gn73s1RtT25cZoJmw71VlHbQzW7ZkYLBv383LGT1cyMQwbvtHO
y/cz8Sp10wbbk3mncT35M33xZeI3NcbzPRXjYOObJGet81+dxsI5FuEjzCLrH2+Zufuamrsa
E6Oxi/UgZqZr/HDvZi86vfOeE1sU+oXlXt7FeFk/3W0QW31E827vzopn7krF31nE31kzvsD6
GZ9t04y3TirmT/x0/TNxYpdn41Rt7PU9Pv7KSfxB09xlaJyHYzFr7NEle1kfv3MYr1LHz9+m
r0rG9rjnOyPGi73bvzB9mQ/Wp8GJT1bHQmRibb9MfIHLIXNEYyN/E9EOul/ZveaH8dZlbbCx
bmXGU9fsufsz+6WN8boP5t0l88L62J/MO+5PYovCeF5bxz3t8JZaf+ZB/NT0f8SrFIx/+9w6
3TLt9MfEqmnMjY7H3Jn4Tus//3vG/27jHkO7YG3ulfRuq81vjM0aqPF2r2f21IZp549UOzkd
kOodTr9R5p3G276a+Kf0vl808ZVPfGfP5P3Om3Va6zA8Wf/Cu9gOug/h06Xtm46JD9c1Lmti
afOBNm7AmaESxBS7ewKNTdoazekX52DVAdl13MbTqe2h97U9M57uU7H8ekeosbThfXFk1vGF
0bdorJvezZVO4n01PqnDOv7XxLzonfL6JG7HrR0aH6XtODsT49Az61fJ3N+F8073zGf+ZmDW
6SH34hq/2TV1GJ6Jl6ubmJlbvqGcqkN4H7wP2mnOb1S5fyskdsHA36dsjebqCx+W3s3XUnf3
NjZyZu7lj9ThMXU/KPFPFe4AI7Mn6zlWY7CaqTgwG3NTNHeMWbOn50++0cZnujxdxyAf0COc
PrUtdDwNztzndgM91SMMvMuT/TC8u2/yvLV9SnxjJYhXaZv4gIa5701rHmwc6ojx1jDxneMz
+pUS7WTt8Rp92TQ2XrjfXaRihp0PKx0f0DJ2g8b6f9NOLXN+K55d32Yn63w6DqNszi3tM/qU
lolhGKRsMJf/4IvcA+q7qZ2c5UO74cLsZX2zPtp2qpsYTh1zY9NXNe6Ub8/YR1/0ZWxn/rCn
z+CzXOK7vktWPqcFmMNGic+Nem75/n2L3CO8cBc79j6s8u8u1ffv2P2+QWJeJsSqffz2oewl
S3Jd7LwPP95BynAi5tiIW8PtvuLuLK7TzMTcdfDNfJsxfdoODWOrPpkY0sszMVwaA3FrYivz
QdyP3K3d/75Z41X6vg5F8zffSR/IOv1tfA4r5naHGIgfM+aFp3Hvy6vJ3aMw0GcwRF0buNbJ
4GNz4ylDfGYfbloGXuojOWVduYvZyxD/NEO3eumfj2MrM9xzzox2pI//PIvve0bsUY3x5Dgy
WXw3MxMbOfR1OPh3xGeCmYnBGnKWz8AdmeG/0joW+YYcdWhQxyrfWPT5EWbmHHvaDqVkbgtD
4dKXx7G2P2jiH+EW3fvyKLnLEn/ozMQ9d7BNMsaPp4yGvrEzj/R3j3fUfR3d+ezHxPJnOL91
8AVKHao8P+Ybi5S7dTxDLEqfOPsf4lnseLqjDrGfPwMb95H8LpfUYe+/wcVHZYgja6DR+TF7
bgZ/QAdd2Y8562fwd3aC/OYZdNAzYl23/o4xjq/M43N44g7yEr5BN4mo3vlzlmgqdv6utfP7
vU3uCV7Qq+e5b27+vteVOz/dK3bmA+3w7esQ98CBuX9NPo14Jrg58cMaeptoIJ3/+zupo9Nc
PLE21IhXqfg5E/sYZvjXL007lVlfbFvm/Brmvv3HxB2u8C81YN18m3PLivNhg/3yG960PN/1
5RqT7GJ13XhaoXeqcP//bWLUV95/Lb9RSWIbTtfQnf8Gp1f/MXbBinZqwCT6YU48wnWz63jF
7yUSS7bChmsQKxuu87adHKfvG47oI7nE5Buafp+QO4DTOsb3FN+cYaWd3H2LfGfJ12HuY0hX
+FwbxG9+G3t7he9G6jChvEH5DeWxPf6NBvCRfEB23sW26o/RS2XQ73bIIfNj7nwkBuuSud3w
87aYxAyob6iPLZwhzmxm9DF9mCC5wH56gn9y5dupm/SWxJivuLvfk2vn+rdVJD7zjdxzD36v
qSeaIvcNMR1W/MavMB2rv+90Yz5Wk4lfJW/sp0Lic3a/sfudeTJe6n596f2+reR/Y/j77wH+
BGG/3f7WUri1T0abMoF7mzX3DBliLzvEn38H95w29rrBPab1BQ7wFTaIr7Rze4APrYGP7Ghs
5YE/68ucaJk41xHj7eokfjzPmLtmTP9l/Yiw8ZwNtyKO/nReReY31nyjtRGfeb7k7a95Qpz9
JvbSzrs1c7Nl5u4jY3pNHdt+7s6T2fpI/nJph7LZ717oqzfmTMSeXzQ24NDX0c27Eu8oJn2R
QX/XwUcvdsGMdrg1a2ieOjxRxy/qUPXlcs+Z4azfgT3wE+TheuTeW9qyi31USvwBGbREffLg
ZIweM8M9QcePxwnfcEF5mbWhxzdGZm0Y+HL1+2ZgnM8MA6GPTyPDfbGUj7Aja9jKcSzJzJwP
xdadYKcuE7uj7m2XITojsXPvTs4tYsvG8y6L/mQGL6zmY23j8XRBXpIFes06eSW7ydnLxe1s
/PsziQ3s7kGfiDOb/64z8vxrcvYSPUKUrIFupdrhk2iYM+KAWLQXYvrGvo6xarjin28lZ0jR
YuaJTbpGA/1ELMmlt1163lZWf+bM+ET7xMH/pGz6EeNF7Ezdi0Tn2MGn8WN02MKvu6S8f2JL
y/rWN/vd0Ncznjfps1EFW7iYnLXLwZnBxYhmzJ6cIca9T7zKj7mHyHBv3uduTc81Mu9Eay12
ZoffaJhzieyZLTOvXin/pJ1i37aU31L+TnmRPbuQ+FjKaDL6hp+Z59yh82rM3G95e93dZczI
OyJ1LDIniv433HiUdmjQD/E9wum8dCfbbJD/bkbut5qfm11zZqjyGwU/d90dYBafw4z7mC1r
w9CctWdGR90nLjGDT3dGDL0938X8lAx+25nhOPTxkWXNWVw1FUM0p1lzvlOGTJ/75Aw24gyt
Qc0/XzPtHLE+Cc9Cz7FZY6OpFnKIP1Lq+I/yT+rYoa/j+M0Z+mFp53LC6HblF/inYs7NIrhH
SJ/fNkkcbuSzVUX+Hbtkjax7/9LM23hdbwPG59wlbO8dMX8575+K6yjnu3+/NRe/8of3b8Xr
X1wnOZ/tfv9G/GwXv6uNxCCsiBne+3kZ1/eff8cj5XFLit0Qr5CuHWdJHZy9XSd/whNn0NHv
N8iYH5t431g5UCZf9By2d52798lvi4lt8XTS1o4JlGNPnhmt0pD4qAzjxfp+wrVnB4/1kVyF
ejbS89dHUN5hz/wxzCC1rzowhH/MHaWsX7IPtPB3lrx9Jv6njuHZ31JPrcOF2SvU/tFzia6h
6pcpeZ+FaHQ6jOkMOUTV9tmyvi1Yx3vB+lRj3lX5zpL/TrEjO2gpf2Cepf181rfzwftvAj9d
hvfPiNmx9lPsh8tw/zYzvK8+uozQvyQ66j65eTPoyWcm1qTPmSADf2Vm4vGGnNXFNpoH69OD
2QsqrD+f2Fcjs2euWb8WlA+xv0p+nY+/ocf7D6xvTe+LFBtyRYzF0NgFev6KeMeTmTdZ3tGh
DjvznXnKRzz/wl5VMe3QpbyOnVnhHFzw+TlnsL1r2Jnil3XjYUAc6wR9b457UHn+ht+I9+Es
Mcsz9MPyDT2+Ie6rGT6PS7M+xaf0HPGX8htZ9opykvNG2LlSXsTHFe+XOeM3znA+nBEjf0kc
/8zM/QX+zit0js5fIDEINX8XEcdn5rl7f8L3vPW2blyXa+7WngzrVPPi3mB7PLNGblnHs34N
ji2aZzjLu4BrlP/tOdmv5nDRdmgpn/x+F8+bOefYsV8j4/h/2Q/jt2S8/3uMfXSX2OtO27bg
vrmOBieOwRY7Na7Twv/G8vcdMz8v4nsLYQQviZeTO506fpd4fVr634i/Ye3P6s2k3N0ZLYnh
kvLWb+s3OLcsfT8sEhtZ1/GN3xPjFl7iMx37OvQSNrprh0VSRzf362hHLvw3lBLegvjArriH
mNJOz9gVuURX48aC9kPd10m4/HX8mUt/vxbPxmfs8S15JCbJeHGxtE/wXOX8F68XefaiJ2Io
Ln0/tPycclzumfFXTIy/YMi8aZy5b2liCxeTua1xGn101npfMjO8ww4xDj8mJjD00euZw94H
6zk3fW65pjzLvt7x5zN3RyjlffbcEuUF83zB+CLVZ1IyfhfrV2n6+zXxH536K/Xs4+JNQp+F
i1X7SZ3vVmfOXnKGtXdv7p4zg37GnoMf6YvI7JnX7KlLcyeUx7boBvZ2Hz16Fi3lzHCT+tzt
Z9F7zowfcBjkK8sau0DyJl2iK1uwjqtNX2GdbiUWu+5nK+5yZ5zlr/DZPpkYLdWdXcEvt+v4
yKzTe+bNKlnHnX/q3q8vcSzsNQyGJ3MXu4cfdU2+xWcTj6earhviMJ7Z8+9NfqmYnXTLOfYZ
neIleWw6iW/H2cJz+nIMS6LL2nGZ+IWd32QMX+Xa31vFsbpz+Hc7Yk2a3Gs9BuvTc2KHRz6C
LfJ1nCZ7hbO3x5xLIr/Gxa0n5bPff3f8+tNMfNfO3p7DSR4znjbetx3bDbIXtX25+Mef/P2/
i98ThrDsV93fNimhE5rDzN/xGxI/UEr2S9Eh1rHHP6jjgfLM7xiSteHOv1/ym8/JhXPFvdEd
76hxtipwz1BN7psk19ecfGV14nYu6MsufT3zZ7N50lP/cff/jJ1bM3luaslb5Kz9DGvrnlyq
+d8dVPScT2hna96PV8APV/J+OGEUL9iLrmDqPxmtwIJ94JI7Rrc+ZbCHJ9jbObPGrbgTGqJ3
ytCXp74fZ29n0GHPTJxqn7u3DPeDM+JD7fmuyhmw4M9fwq5swPH7NrGwK2LNGnCOv40WacXZ
KH2P0DPMM425OXK39hHE060N/2lyhnPVMHHTsyBmWeMK9Z7hiJ0p9y2v5v3FgMUzYK+qBPvd
0cSxDrCXT9lKbs8doF+psA6nOVnzFONll/hRH+FE1IgL0m/sBu2UNX+jsdu35je28FM0xvPh
DBepYWIflTPzwfOR6Ycnw5i5DzjI6zP8TI1xr5h2qKbaUZlDwkMccG4JOX2SbyNk8Wj8pvtG
205vpq1nZ7hGf814UO7RNsVvcnnhjpy9VJdxCRdpRh2bKS6b2JnKYOmkxrTL3ZRmtIxMrJu2
U+HMnOkY9nf2DA+xZTh/q+CeU+MCLdN6bOIrt5ytlLk4N/ec53hkBTOm5Ru7fKO7RxhgX1WM
7lV/44K/eU6xbuY+x8KAs3gFOzTNHHow3CK9a10azl/N8Mg+gzgMzYk9QvM+9JyYYsJXkfG0
8fZVvJPuiZebEnu94Rzdh8/yBuOlDQPG2RCyH8rzf325xLHmYbREsAE+YAPUkrsR8VdOuAcd
eTuynJy7lbmheZVm+Ni2+DMnRs8+w/+0ZV4Lv0Dy3c+4q5B33PCOEu/oecaC8A00d+aMvWjD
mJ6YfIrCX+nAJZnCYHj2vAyJfxryN9e8I2bdDOGFrVNsk4jfEK6I46NMyCu5Ib5gAU/jifIO
5co+Kfh1fGJy7A2JYViTu2mCLZszHJk1LPkJMctV/3zMDFpz5zwhp+3G+47isbKGMTyB67Yx
55ZaEunuvnPD33R/23JIPMqa9WvC+rUxvsI1ulipQ8G3s4sbkvJXni/5b3B+vnXAO5ywl4z4
myLfsf0tl3lZxRbu+HiTQtJ2AzTxQ2KsVjBc9Bs3+AGzvryU+G/LMIWGgb5F3vHFO4q+ji7m
eMW91ARmYs6cUdfo0aX8kvJWYhfKeJmY/MJ9dCErYrhcO4mOeuPfUffv2Hl7TPyRG3zPC95x
NN8pcyLyfb3zfKgyed3kHL2gnRamvGrOLcUkAlNYERPiBnPmPnfl+ztH+Zw61pN9ypWP+Y2c
r4O7j1kRUzPBD7gxZ/0VDD1pJ8mVI3eIe8bckr7QOsb76xpe2MTkRx9yB7mGbzDhLkTKq74N
nH9rYvgrQ3NumdBOR1MHnbsV5v61mXfKJZqwPt2ztrzCf2pSHmt3JyaHsqxPyrEZnazjsl/F
90Y74pumJteX8sb2Zr/S9WuNrmyPNndq8ryv0XTt0aNPTc7stYmLriScGRc3OMUvKxya2Ef/
SjyucmSkPL5neGW8TU2u1j15mF/xGwsbbgUbrg3nRvY7+Zus/xtn078x5qYmD/weG+8NtuSU
/VA4M7Ge4Y39cEoc/ci/P2ZyvKLdnZr8xIeA1/Nm2mnl/ZU5fDPKwOvDsvkLC6fqv8HlsJpy
PhQeTwuOTSmZbxnfD8riUVbOAV6P5Es8cL57wzcj75jBBKrAwrF1uKUd4tjrV2Jxp8SBSTsW
fR1cjKiUj30d1e/7xtycwgoUxkuNOsR3qVPuS+Q7LZfok/IR7VRP4oiUwbciB9+eeOL3IJ7u
gVh8yU9eSiIxRUP8YHhheXT1H9zHPDAelTNTCXI+rnysiOZZXpN3t837v4K83ZHJldo3ebQ0
P92Rd2he7rrJZ7anDv+oQ5vyHnm7Sz7/cNPkWXZ3sefz4mp+X5uTdpxi4bg58Ykv8YH4p82Z
/J3K2nmCc1Ph/UWfN07yxN8GvOhPGAenuXfDfLDK41lS3qTc5sVdnqlj0eTgeyLPVxkeUIF2
Om2HKtyhUpKXO8wROje5DIsmj+nU1EFzHf5QbnP3Lnj/bSqPoMZFf5nc3hKjpXXUvLZ3Jleh
5sZU5tA75d+GGaTl32ee75ickJkg/93EtMOEtpwY7a3m39R2HJn8whv6UnPSDs/UQfMIxt7x
07y6st81zuQa/DiTU7aY8MQkN+aIXNDKky4bZoe0cwV9XcHkwqik8iq5vCdWz3k0OWO1v8/x
nbomn6KymSLDUBieyT/8x+R71fVL5+VV0E7algXDBmigB68ZRkvd5Dy7J3+d6oNvzuScrZv3
Nw3T45TDpfG+D+jGlAWhfXET5PQoknc7rRevGp70gvFo8wYoJ+I0/5TEExfPtJPNk/Vi9MEd
ypWhUDO5xDTfWMvwWUboHJXZsUrlfHRnXPmGYjCepuZvDqw//87kIuywF1iO1oPhHFeo4zLQ
UUtf7wM2ShmteNHsd7OT/CwSxxrm0BOm/mmuw6Zhu60N72fE+pY/w8kaGf1w1nyD1b3OTT6f
09y7Nk9WweS/K5i8R1MzHvNn+VC1VG7MouEm9YK8JM2z+X/7qbyRkgtMOetFziWfAYOqHrRD
lXlZMLyetmHJq7+zE7RTle+wf1M9U8cOOWeLhhlUNH2xN6x4zaVaO8n/Kf7zMjpHm/+uYbhp
D0YrVAzWuDk5Y+vmOwvsZ7uAX9c1zDRlKHTP5J7rmLzgN4Fd8M+0pea0VhbO3xQjbx7knayz
NhRMue6Xc6PbPzKmNV/Zn5M8plnasmj04FX2kgp9ZXOijSjX/MJ3qb6YB3P/KTWewpy0u2A8
9QwHq3GGJxaZvWRy0hcudlLtVN1Lamf4d2XWL5uTthxwsiLGXMnY41XzHZrn78mwSarY46dz
/zTHurbjNMWQsfkWS16PIPvd0PC+dO7mzHiqGV6PMsseTCy/suSlHT7OMGTqxnY5mHyOG8OF
tEzFbcA/Sfdl0/S1zrv9SW5wa3toX0tek9M8zA1zL1YPxtPO7Ot6rvhK7Wfz5Cz5RbzJaTu4
3Exf8MXTeSvLZl53zXi6D/LiLs6w3+5S7DfNl+hYE1vsAs1JWztjm3TNeNN94Ds41+j7bTs9
m3X6lE3pfH2aezd/koc0nNuWgXcV5HhonDD4LNPxXzDvqmb96KbmprPCv9CVKSv1PsXXjMw6
/23W8cnJGmr7smByRhZPeIcz+qphuGqvZ8a8HQ/n1sCeYcL+NSxBy5cK7X2ba1r5BV+pHOt9
Y1tUgvwsp/ZV1XznxuTc1j1dWah/U/mu7fom8SoP+Id0nW6c2HAud/gl+6EyYT+CvHCnc6Jo
9qoMtrDNj3407F7LpysYDswPf1M6YwuXkkj6DH6R22CNPc3RvuGMqv4IzWX/xX4ZBXmabTv9
mD03z3hI5y8vJDqhT+4xH412rYjW+8voQcv4feWsPuP579R+KvmllOHyecbGqxr+7vRMHRsm
P/nuTF7cqslvfmeYZ5emr4/BPcIjcVpb/ONFtCMr4p/+/M4c0RJFPl43XodfsI9Ev9L6fXOb
OLIl/IIrfw/a9XFku2QUz8kxszXxvrENlkvxLl5M3I7mPNuncly5/eqI3+WReyfNc6pMxyZx
Qe+8v4UGuug57Y/4jy5TcaoFzz+RfKx9OFkZxuTMMDr7rD9Z7ihnJm5xiH9KtAbKRvn28VVy
b34IGCwDGFNyBzjkHU1itMrEX3aNnqBJjNe34WmskzixnWdRyNoisZd1H2fm4qesLj9KYqOk
HW5oh2fmzSUcd4mLjvvymbO8MIHiGNQbX8dryutJ7JbkML4hrvHZ5KU8Gt1rhxjO7+RvRAOY
JWfjLfk4nolhv8d3PSF+c5t63nG2LrBtno2uP4tm/ha+cFynZ3T5l/gcRslO5fSWEuO593GF
hYSWUeQsP0e/ckUMaESM6IJ5m/Oxj/E3XvgY97gNFuSp2BndRjPJQ+C+8ybRDUmcqcTaLn/f
JnbiinPLnj17mvAP4u/8w9rQMc+/er1BMYndl5hkiVGNT1QRGkFXpwHvEObYFD7KivI5cawd
4liLyf+XeVsnfjznY0hjrcACrtqOWJIReoQLtAYZ/w0S1zNCb/COZiKX2PJuffkmzvSNvsjz
nZ3ff0dw1uf4v3dotjb0w1OguRCt+Guih9DznWgdR7/9ffDzapSsw/PkXy/+O59+y2W/mnpW
RTy6X/zz//2WH2F9tfxvfKKp6KMdiaMpytiZ8g1/fT/IOfjV91V8Kp/jmxljZ94Fcc+SP2GH
jZaDWVahr7P0dZOY41ISByDaOqljMekTyztc+r66QxNa+31H1zDPTjWh1cQL5r5hCFckpqpJ
PPB1ogfdJevXyown8Y93/X4Yr+M6nq7ILxXv26+JPsVxZhasw3Vih0b+O6KEMDeAfSJ30kvG
bAsNzTv6mM5vO9R8O38l73fzdsxeI7r+kr8PXpAbTtlIkV8/ij7mwsWZ1okt+uYbLvmGZ77B
xf+5OmRYf/KePzdPdKplzl4L+OdXRrdR9PwU5wOTGPMiOp34ll7ix/8Gc19iSZQ/t2P9WRJ/
Hre0jOl7nl8QGx73Q4ROyMaPx3qnhm9r1Qo9Mfe7vtwpByP0v3NiknfEn2uc/j1j/pb48Xht
KPh26jBnrK7MRfnKXnJv9AQ7OKIf/h1OVyY6RNEbxDeeqndS3Vkd/tySebflG9qUd5LdSHLX
STu5tX5MDGfE3L5gbfhAw1yhjvEaOydH+xW2cJVv2PJ8hW9s+3LXGnPiy+umnXTPjT2PotEr
mzpsfHkx0USUGfPCQs3xG6rfe2X96vpvcJ6uOevT1Uk/zJM7JamT80fu4MpGvOMvfbk2GkEZ
LyVvFzgd0Ri74M7bBSWjV5hhV8SnQimf8/t9X651KrIX6DvG5MZ88u8oen2KO1Ps6Os7+urb
9OUOTcQdfT2inYp+nygkbV4gplDq5PwqO+bFBb+hfTFivLSMLqNJO/2hvPf7ZhmPY55f+3LH
xiyg25Bv+ArGUwMNYOTHi7s7q2MfafmG8j+Ml7qft7vkPneOH26Hf+oO7UmPb1jQzkU/FnbJ
KLbrUxPbQzSj7v5tjq5+DL+py9x/Z94+sz7FN6j6G/L+W8ZC/I1FbEDds69MXHSFMWvXyJmx
A6/9bzgdzwAdkKxPUbBGrnxf7NACPGELl3l+gkanTrnog2XMPmNP101bL3lH36yhOh5WZkyP
8cvInCn4NdbdQer6NOX5GuNtHOiDu6xxxYS3I0yhq9R3ujVSNA9XrB0b5u0XfVVED9XzdqjT
i8pYeEVf3OOsLrrXhRn3ouPJoel6wG649bZsbPN/YDcMKJ+w75eTe2KJuVlwFt+Rg0/OJKXk
TCL5FXaB3nzJO6ronAvYN0Vv3+ySGb2AnaTatVfsn1dsjx++Md4ly8RgLbDHx+jOXo0uzdVJ
4kl2aGNFVxYl64/cW13BA2vChvui/Ibn43W6DINhgXZ3h3Z3hG1zoI7LE75vRDv8hw1XNVrv
yNtoJWPD5bDhYlu2zphf8I1iZ7r9W85eS+bM2MeRxat/j7O646uovb3we2bV8zGjZDcXnc+1
0QiuuZPe48NvstdUf2eFMDs25Cub+G9o/+4DA1/HDHyWN2/vu3nX+f21LvfaL8RF1/15Pu7L
FkxrOXtde826O3eIJn5LO91jKxf8mHbeVenLd87qTdY/iYueoy+p43vesJ/dozfPeR2hi4G4
4L7kmVjamv+G2J95QbzcMwxj0asX0CDGY/7Z8FtuzX4381rG6HcHeUZXcUW8itp4Lda4v+wV
Tb9XqB3qfNN1WIOvZ876f8z6p7rY0F/wYOynJXXIsU5PeUfJ+BMmwTosGpuINfQ/1tgd9lXJ
nOWL7EUTf2aQ8XTBflc3f1OHlTNiT/6PdfqvL3f2lYyHR55/5ExRhQPh7AbJ33kF0zFnOBHW
Hh/QDjWjIb6hHf/SjgX8S7GPX9rxAdumYJ4fUN7DtolnZQH20hyW89jYT03O+8WkLwYnNlxk
fGQLY1+NTe6n/3xflc1vXBJnNvTjVXzPMq/l3uqC338L7PEPz6CaJ1zI/+ALPBMzvGPfv+DM
EPEbEeX2G/7x/rKxYw/MqSnv/xu0U+xl/M+cW6Qva9wb3VL+hK9xAme0kdxEiE/imbN8zZRf
YEs/w+a99GtHAX9oyedZfjY5FvLkyrnFZn/G73Hv3xGxPsX29jPnmkvvU60lHks53z2jf5H1
K/a23BL/+QyH+d74fYt8Z+S11s42ucTHtacd7vEtf+N7juNNbtDHPDPvxO8be4tv0TJZ3vTB
7zVrr9Mueq7RE/Hb9/i/j/iGv6jDHv955eQ7NV4ly93ZBfEFz+RA3hIDsWYfmLJGtwI7s+LH
pFvr58YvK+cSnRdN5uWeNbLl19CdP1OIj+2K+5Qla+gtz39ij3dYO0qeu2bPDUXOJQU4DHPy
QGz9mI/8vHH3mM/s+/fkUt0HjIYy4+kI4+oPvkrpy7iv90GewLz/m0eYQV/cncU51q9oxyeT
u3LGHeElMe4zwz4RneKe8hzlY5hFrYS3bv1PM8MkG3KXkePufWbutobc72VNnogB3O0h96RZ
NIbK7LiE86csQmWC/DH3Uu7+LEusv9xtXRnuo3KyXtH2K6+wSR1Lnl0S8hAbnjem75d7rz62
TTa4N59xlr6EjaTMxTve0aYdqp7BGeY/UK5am9wDkeFCXnK/14L5GK8Sp/kTRLfRoB3W1OHA
O8rwegqJv1hjOfroOjLENc9MXqU+OsUs2raZyUPY5w4zgz7Z8umUCVQ1bDjN8xDxjpJh6z4F
vNY+ucUz+HZmJl9syPcNcx/0A35mZNphar5jC4/nAAeiYFgT99jTmt+ga5hD9/gzJ8F4Kge8
Vjdvf4K83dLWygxqGR69MoX+mhwNHdrxjjp8UIc6rGanu8/4PX2bYisVDIuw6stlv9O/+cff
XMCsrhpmYgTvYgzvogUvQ7j/kmusQQz8t2EHiPa3ho144PerQXyB/kaVd7jYxxV2QYM4DLnb
/6a8Q3xTrCv7NrG2K/K7aF6Ab1gTyj+4DO6lFvxNjr/JG/6A6uojfuMT3X3X5FX6DnIVKqvi
G/2ezctUCRjpbi+z/PGd4Qsos2NIHTX/VLx2f6MxfjS5MCqwmI8mr+QAbneFGK+jiUkOGQ4S
J3Z7Jh/Zg+Fd5OETXFKHAu1YMd/5xvND6lA1zI4Jz494vu5zIbo4M8vDuKGdyrRTwXBDhmZM
dqjDHb/xTl/WDRfkwPNlxmMFzoMwO5qeh2jzcHXOtOV/QVzO0WgBlJkvPvg+zyubZHeGISOs
ConTOM37pvF0A9bACpqGI7bwIz76msnHcTQxgQMfz3t/wprYBVyQrsnBp9/wejb/neXM2Hf8
M/nEFmfieu4p1zyAlhvSox16J/GbMuY1RnVictpa3UbXzN3GGf5JxozphZm7j2j/a9Thlli2
fyae7v5ESyAxXufaSTkwwvVoBvnKeiYvZT+ID69gh37BJUrnc+2YfNW7VP5Pdy46pvKVSd6Q
IrowzTGsGplaKu+bzZeYM3Gsyi0amZjkLefkc3kEW0E+xZKZuxnqWKKvqmZM6jpfN2uk5lKt
pmJQbZ7TyOTN/WvyWmpsZPZ/5HvtmhjRShCLVjxZh21u8QI8noJZQz8NK6eWyl1XMOvX+iQv
7v4kV6E7t1ye5N90TFdlM1Xh+h/QQefQYd+giS+hiY8SX1QZvfmCfGhbxrPTUWvs9AzfzBZd
/YQ8WRt/Nqok41O0AhPiFkewBBf8hjJeip7P4taGDblTJtgdVcNX6f7+8sZwZFZoJSfsVxvi
nybkJRn58oZnuDi/ywROaRW2rvIylPEygH8g/JUdPDF9x4hYjQaMhb+U5wwXZAb7ZER5jd+I
V7c1vpsJ+1mOs1eD5194/s1/g8YdrolbnjDmqpyd9rBNXsxvbPiNI88rd+Qf31jx3yCMGImR
V77Kmnb8SzsJf2AY8FOkneQsniN3XBYmR4XfmHjuh4urXsEnn6Bt28A2ETZKMeFhlH08Xc6c
WxpJxJB+Z/g384QlHL7DreMjchLteb5M+R5GjHJBigmfpQzDQeLQGpRfBXwVy08Zktfo29Rx
c1JHZ4dOjPZWczysUtyQI2yTJv0gdXTnno3hq7STuSB3gFrHEX21prxP+YupQx7OzA3lW9qp
6fvK3XlPDIOqz9lshW1k2+n57HdWaad32rFhGC8Hylf0Rd0wXA6pdrLMoFJip4TjTe4RLAdG
/uaJ32gYVk6LOVFkbtcMK2dEHZ4MC6fImM/y/g/eXzSMmVGwPn3RDl0/5kJu0YgxHRm20tDM
/Sps8CPrzyvfMOQbYs/Qmr1Gnn8P1qcejCinzVzBgJmgUd4QFy3rfBmWVx2OTGT2ohv2klbi
exDu2pSxMjL5FXb4htx+N2CtX6PL38NcnLKGjvye2jXlf+DINGC49JK4W/HLTGHz5mCACkOm
lFiaYitXjT8zXuNeiXOf0k7K9VAOTZN9f+c5NPNkfXolDlWevzDlE7ghVbgkM76hBadG8rdM
DTNjz7njjTE7JRehlvcpz1N+67/BtfMrPvyp0eXv8Ru/wdSf4vfNGb5KBOOlmMTNClNDOTML
3nGkvE952XNq3Poiv9GGIRP7Gt8MCyfDmD4wb9/Yb4VDU/cZdUOWjbsLnRrGwoH1yfJ8lFVx
8Gukcmq68Fs+eX98xn1DP3zK0lGe/RtnH+XIbBiTHcbkN30dt8PR70VZz5GJe+gBn+yG/HiT
hCHjRvcDMc/CV4n7/CPQ5SunYYOeqYNOR5kdP791yHP2+SRW/4H8LrkTfopjCqV5GTV0QEXD
kRgEes7I66FcXKG8o254Fsr9GPGOrmF63PL8FeU7tE51w/QopFgTcYse0UJVgvPdl+HMDI0O
UfVxG+5S+yccGudvUD1Uh2/IGT3WKU9jHuiLa4FOsWj04J8ploTTdch3/uU3Gmc0glbzfkQ3
1jZ12PD+yPht9kZXa893eTTIXcZLfE59IOf1NnVOtvph1f5bXVrfaDFr5DdXNkonpaWUeadM
jV2QA72Y0hGuDPeoRjvuT5gczYBvUDa6tD9mTmk7q18ldzLvame+c2n0nFrHhtFiP3B+U3+A
agQjynsp/oG7C9G+vAx0rzN+49q845J4X/VpqF58R3kZv0lkxuzY+DT0LD4zbIANd7GqOY0C
vbnl0KyZV70U/8TdKaf5KkNTx+MZ7W3B9KXOa+UbPAd6zir8AqtbfTU+B6vbT2tzW0Zz+m2Y
HsqiOJ5hTfwzfAPVWt4F69PW6OaVyaEa5nvGU83M3Tujlcyd0bwrS0d5GHUYMSUz5ruBX8Wu
L6pL7QT+xk/mxQO2hbIkFieMl9PyPu9fGg7XlnjimeEq2fXpzWhvlXk2SzGFnD8zrWttGy34
nnbOpLgjytpRDbRdW+TcoutLlFrr3X3KZ2p9apl1+Mi8VJ/qp5l3DcqfzRote1HVtNM2GE8t
wwTSMZs7o+W2zI3RmblfoY4lw4FoGq7R8IRr5M4MIV9lyHd0DZv73JheG4aC/oaO6VyKAWO5
bQXDPfpA610w8+5v0E4Pho+Sp52aqToqryfk0Dye6Us7958NN0TXt1fju94G825/wuMJmUAN
4x9f8BsL1peuaceu4YnVUvwU8a83g3uEqpm3P8G8uzdroLJFbnnHu2EvVRgvn2YNrJn7uy9z
Txpyk5SXoePVlguPVZkbT2f8/HZ9yhh2ySlbIGQsvJp2UM7NF+U9xkrbsAUGwXhqm/2oYu4i
dJ1VTbzyDS7OcI8KZixUU5p5lx31C3/oo9EwW7sgf+Y7/5j143TMu/FyzxqZP8Mj2/MNzRS7
KeTQVMw+EgXj6cVwQU45DnUf81eEkZ7mfmQMTyx7wpCRXD5FzncyVgYpvotwshpn+AO6RhZY
v2xbn7t3ipJ8GyFjwd3lfpl7CPmGDTFe+//BNZqYdXjNGnp9Zm7XTTtuU+uw2usyngbkdKwE
z7sYMN2LQntcx/TGcBiUuaF1eDF9eU8ds4YppHv2llhdZZ80Us+7M+oX52jbTg+0U9vsmZGZ
u9szLIrXs8wzXSP/ppiL4dlJWRY/wbyrG1ZgJ8WQmgfnDuX53Bj+nHKuriivGTtT+SrRmT2/
avp6emIXaF/Zs5Oe3+7RCc1OmEHhGdXyVRqmL5WFkz/ZD61doZz2NA8sb/gni5M9197FhuU7
c5crtnDBMK7UhivSD5Fhx4Xn4JGx2Tv8Rt6M+Q0Mz4aZE6esU8fEVq6R2Mq3+F3KZi+bUX5v
eD3hWfnbnK1OGS3hGfOP4WPqWf36jD3eMQxPPRO88g1tw/d9/h/nu45hbOqZYRswFT/x+56y
dQvmnGyZsMqMrRufyJ7yg+HTxW2pY7ZkuGrSTm1zZiiYM2baDi0lrGbRq6t/qXiGOXvH+hXf
H37DPpF8r5K/ZQ178oLvnJu8kH0061Vi+Zfc/dfxryujoYoG5+V3bMmdzwid4jfxwA0fyyvz
7kgMZ50YrRvmfkTMjLXBHo0trHEWesb8Muw4jevJpHIaWc5NiTiMAUyzBj7T7yAHVtOzRzrE
F6TzuGv+8iqMmEISQ6r57fTOOgubYAYbxXJomsQMRyY3+DXvKCW89NOY5E6S90LudMK4Z4lx
F03YmjyBXZPvbEucfQUGTMPrEURDc4/vZeLHUyE5JWbg0OTxiV4Y3cUKHk+eeXkBT0Pj7EXv
EJ+tLsjP+WxyIeYZT2UTq5/jHX+IUY9paxdo4p/NeMj68ZRFz/CG5uHG5JxtoCWY8/wGDk3B
1DFHO7l7pR1nxBFx9lN0Qk+GbxChZepTvjd8gyl8p7tA2yb38lXmreY3b/h8ssJXufBzNx5F
S+72xz5Wv5F4+SXf4ZqY5DysiiYavyJMjj/JvZ7bB649TyOOs7CaVNFifqCXagV6hB3tVDC6
sBs0DX/QNJQNK2Ju8jGOibWtonFumlyHde5alz5nbRxDseTcszOcrFqi6xb7Rda4uC0lFiSH
5vQnpRtzuteInNnKDFId9hJN6ZJ2WhqmR9dzRwqeu7Yk10Td3/nEzAzJ3btImEB1z7vI+/3q
Gk1oI+GvOJu/7uddvEO0fV/MYJ98o6WsGO1tj3Z+8vo8106iHXEz7Jl7gHsY5036QuflFv5T
l70o3kmfudcaY/soY6HPWBnBw3DZn9zzl15HLfcpV36/iueJfGceHs89HJlYV/8X7a6M6U/P
oSkkFs0/1p+V0b0W2e+6Jo+zjLcrk4erlJy75T5WGS+ixW7DqYkSHa7O7bUfDxe+r2ONoMzb
rd+THQ9Dxuszz98mOXHcfnqNLvY/ODSWrRTvid9ew1xKODIDuCITdPlV1oYl9vyOWLQmnJqr
YM7MfB3EroiS9Us19TZeRXOd/mPuZlkDu3AYSoneaeXtAhkPDcNP0Vys3+RaLZv3X/N8DmZH
Hd1sER7GAK6RxNIqD+yJ8v94Rzs5PUlfzMl3f0U87whd7D16qxxaypjJ+B93mM/4pu/Nfmc1
V1n2oyI6xCJ6TdExSn7NW/KTF4iVVeZZ3Wh7i4YfJXtZHS1AjjW4EbTTEd1qzTComnzHEh10
HK9xy53RMzE3sifHe/otcTvPJmdk3o+3BeUb2iDrnxf/04F2Khgt5ZZ78SH8uo3JGavr0+JM
rvk/sOXic+5/tJOuf1v6ckJfLr1dkEG7JprQo/+bQsKKkHjcK3wOyqmZMV5ejDb34ww/pY8u
tgTrwtkdcg7eBX7fJeNBtbVP/EbL8FOueUfHaJCVnfSdYgJZzkyBNdn56W7JC/cfa4NtpxZt
XfHzwjFepPwBbW4FzXwp0WuKHVojfiDiGx6pg35zzdRxldJZy3hSrtCI/i7QDqKDdvcIz2iV
did95U44c3O2knOJ6kGrzKkxuv4q7BPlGg28nqmOFmnJ3NR9+xIOTZ011PEyVvB+dL+L4ILM
0VSM0RHp+lWmjvmAQ9MyjJYLfuMfuZ6b2IH/y9ZV7X8zYKVWYJ0WuUeVOkzQ1KvmXrj/c+K4
dmiRXpkXaltsDAfijnm1pa9LjBfRq4ea+TfGa43xWjDspS+/Nog+WDlYWTPm6pxzVbevDKkM
dej6Os4THu4ce15zkyu/YEk/dGCjxNFCZfYy4dDUfW7RPiwJa6uWyf0t5/0qdsOT4dRcwYh5
hTPzBw7NP9goDeyGKLE7RJ+3Mxy/uuc2unupBbEgV96+6cFfKSX55pQpJHHRr748vslbsKdL
HeN2rsBoWBAftSNu+oP33wa8njLtFJ99Sux3C+6N5OzT8LbHPPHW6vltjKb0wjPyYhX2At+O
1DG296UOO77hybeB+MeVBXiDjXbvbbR5YuM18IkuyRW28+f9OAavyZgWW7aZ6H7dut315aXk
jKntvIcf1eZ86Tg04uNqoDeIrQGJwXrljvEVPkqE9vaQxEg7u+HB26Gd374QjeHL73xb+Zi+
qbf34/Xphb1o679hnHh8NP4pzt7nfmOU6IldHNfej5c4mnPgy9sJS8etww04yUvYlSvYljEb
Lsv61ea+WNr5k34oJ0wI4SVaLmSFeVUw5/1r1sB3w+lThuc169MGv0wJTp+1C6aGp3HNfjhI
rS0SZ1/FDrw29vaOvWCDz6ICW6lwllGV4xuPzKsCjCoXL6H7gJxbNpxbcsG5Jcu5pQp/t5Sc
1UXnMybuucrc1rWhxtoQM2AqxD/pWXyHbv+bM+Y3Z7crfy5SnliVeJQFd63Cb1K/S8zeW3JW
H5PbcoPfZEP5Jee/mLHXgNW8ZK+S8dT1fhe3vjl/QRme18KPyQ1/804dlTNa5XxXTNb5Ffvh
xO93r/SVspemnDFbSd5C8ckqb6xueGL1JFeL+McXnG2umNvf7BVN3lHgNyr8hvOBrWDEDOFk
VfHTaV+PyWMa+b6MfB74BVzrMXmUXzmnXlCHZ86xpSRnu6tjmXZo+vO+2wdkbu8pz3jfjmPr
yhqt/fBf0E5t850t3nHj50UhsYqq5KnReVP35fVkRModovblFXH6Te8DK/pyd/4bGz+fvP/K
t5PyVEXvFNFOBcofzW9cUIc3ykfM7QJsuVIyr8R2ucInUmXeXfP8Q8Cnc7HiEpestsUVLOWl
31Mj4zPteXZbPN7u8HE9Uf7DGtyi3OngRCtexy64o44fwTreZUzGPocKWm1thzrrj867e/ri
Hm52jbkdqyuW3AeLHzA+wbfYk1/Q6FyZc3Dc9z10zC/cA+TR5kbexxXvmWvyJ+yx4a5//0u4
a2vizCbYJtNkv3Q+jTVrzx4t1DRhOcflX94uELbIBL/vnffDxf5o8dMdyH9QSZRnMidesLd1
De2SP2Fl/JliZxa839dp5xZo6neGrxKPtDK+wjm26BX83Snniifs7ZU5i++x+d/Yk2+4h4hb
9IKz/jPnoi1MonzCylF9yxN1uPT9Hd+XXBN3+IRW8t63Q3xXmicX6hP7obB0qgn7R2zpJ87y
cidUS+5uZCzMDP/O5jcv+nunyOQ32MF4aZBnIkrqtvLxTZdojdbwU5RtcuD5crLSCx9B8is0
uNfqkcMh8uNpZphBQ+4Qc8Sgz/C5SnnPM2KETaJcoyEx7lkYVjOj7ZUzwy2MGc0zMQnu7+J7
xiwxnjP44jXWjwb3e0+Uj+DxdJMsfuJ/mnEXUoMho+8vUJ4zLJ0jd5SdoJ3+M/k0GtzFTuiL
LfeYnWT/Ee3azMSI9rmfy+CzmJm4xT568wwM9VPWjpzvhjBe8ty1lhkvFc+RcfG6MxOH0Yfp
8UOcxQwN9D154rUOH5RPqWOsycjgX7d8lThmpsN9bsbctWo+jQ6+vh8T65aBXyCcmaNnuJQM
n2WT4tTMkzoKG+XOc3CEC5mHE/PDOwr8RsFzaJwGWd5Roo5x3pJvwy8QG83muPo2zA7x+wrn
pkx8QeTzB8u9+QZGQhOWRMlwGLqJP+SUv7Ljbj4yddC7+fYZZkfZMGK2PP/P3+1LO6n2P+Jv
5uYdR7T/ygXZpnL0Ob6T6g1qJv4pZHI0ff6Xykmcfglej8SPp/kCkYkffwt0G0eT01HWlxq+
wDx1UA7N3jAUwhxYA3yuDXN/p3yCNn9zQVxOK4hHeTTcxyI6ny/0dafxm44Qo7qQ0xhRG/dY
Im9SmFvJ2b/yN5Uzef4qJndTgfKsicfLn+SFEy6JxPofzuQorZ/Eie3Rjnyb/JrnYq8/z8RF
l0185aPp63s0EZoXN5vS2Gg88I5zyyM6Z413G56JH38xMaCneQBPczqqluAiFWM6T9aYL3xD
qp+xcYeaE9vm4CuYWFvNcRydjdmbnOSmC8db2ehbNEfy+my+xrugnVRXYce0xlYvTFxh40zu
yyhgWH2l2E0XZ3IZFjxrx+ljLgPdhsao90y+ROWGzE7yTrqz16kuI9SlqTaubuJYD2dz/Gns
dhgXPeAdbRP/vTAxVvfEsxwob6fKC+b5yJQvTT8cGNOtVB5n8T+dxl5bzdY8yC3335n4Szum
B2dyFXZMXGP3/9XOFU7iov+auX0uX+LQaCZszPBpLL/VjcU1S+cXbps42a9EN2u14BIntkez
PoUT04cT00gYbOKbEd39GkZMiXIXnyw66RG+HdX1f6DrH8JvqcBnKXrO6IRYsio+iyPvyMMf
uIU/0ElOBcpYEKb+Bn/ABPbJE88/wCWJ/exrfNsTo3EemjiMGYyE5hk+StHwDZTzcAODoQer
Il6blX2ywRZuwIFQZscbvIwSzA/RbUwYDzl48xM4D2+84wHuR2xvv+ADm5icsh20Jy/Mywm2
cJXcBGvK3wM2St/4CxowOf777UNhImodDryjQB2KtEPcTi/Y45af0iFv24v/xi116MPLiG2X
F+6b4zqN8ZNVsbf1b3qUH3y5iyhaBXVwPlV5vkk7lJLMV8Jh32BLrw3TQ9+/MfZ4J4msElt1
bOZNB87VC/NSym/pq5bvK6d3kvIFdYjvk1/Q/Uv5mm+o+XZ2d3O2nR5ph3hevHBWHsPHHFE+
4x3PlD9RxyrfKO0g8ecddEQvaErHhvPQMfmDi/xN3fzGiDwPE8orlHeoY9WMtya/8UAdXDYB
GdNjOBHyfI05I7rXMfFJG/L4HfibIeV9fiPyv+HuMsaGP9DB3/CC/aR9WeUbs7y/SflN0n7K
z+wznuJsISv4Ax14hC/YcGN8QzKv2r5855+X/HcbxmOF9++pw9GMhVvG/DhYn/LwnSI4VqVk
bS7zHX3szDV5bZUJpJyaCRyaEmtwgfI4pnxtuEkDb/tszH1LLbk5F37chPybsp9Fif9B2Ukr
mBwz7Mgttofsh19waixXrcR+2k7uj0SrucO2sdy1OX8Tx+Lv2HOn2OtSXk/uXSVWRMrfYd20
k/ga4YtP4ZAqG67i9/yi4dRMf9+/NnbBLfy4An/z7P/G2cJ77pyn+DNz5L/L8/wF5S+m/Ijd
MYKFcwlrp+lZOy6+wfJ64r/f+7mbh1Xzh/JPX0fHw9jj+5lyp5MjDvbW18Hx0ldeRyQcm06S
zUQZMivGs+adjGPJ9tzfTfGjyXf0aOuSbwdn6wpzqALvJ47LmcLXTNchnjNTfHA5nt/DC/oX
8HqeYLzEa9grnOMpMcXyG/UkYle4tFPykkg7x+fDN/S/Usc+39AzY6HN++M9/Wh4hx3PkYnj
TR44G+XIfSIcmSjRAQ1g2WQ5yx+4n5PyJhyaWEdxoA4PjBXh0HR+v+GAbs3pgFaMhzyaqg/8
Jg/kCZTyVhJBIGP2gXulDXqFoS+PTPnWPx+/KetZOFIu+2Xe2Jl5/zfxnY38zY/nPjrWxAf7
1YPhHd7CH/9gbZDymGGlOSA+YFBJ+cqXOzv1I9Dly3fc8p2tJKpF/I1SPqW8Szs4LsiKeZnH
j/fB2vBALsMReqoseqlXyoeG1+PWafGr3KGpWtNOTeoYW5ma/1zzl1doh8GZOrR9Hd06Lnqq
A31ZgAki+aXkHXsYnUWYQvGKK+X/GTbSkTPoC3X8Q1/16EvHRlnB4FOezwesiQfsq5wZT5HR
1+14h+rjKv47XJzEA7ZNjvIG5QPKu2gAW7CVIlOHA+1c4/2y3z3ACd0Qf6lnaWVq/KMvWoZT
o3r0qtFa6jcMKc+ZXPaq3/sxXKRqMJ6U8aIMqYF5h+rvVKc4NDrFBt/ZMOXKoDpQhxp1qNMP
Efwnyev2QBxrjjE5pA4bwy7JGT3nJ2xd+Y0X2qlsmB5fZryoxnBGHSaUrwM9Z9ePOfUpOM2D
aikX1FFZW9oODdNOX6avVSup46lL+Sft1EJ3G/1ajnY8PZi5PTG+HSl/ph1qZ+uw5Teqxmf7
Qjs8mW8c8v5nw9GqmnZqwQOL65nWjPZop5JZnyqGwaBjdnrmedW1xnqoB86gOXT5+nwuGE9T
M57WJ23t7o3OjYdjitWlPi4d07Lf3cLwVN6GlEeBn65l+EsVw8FK88CKhocxpx3KPB+Z53Ve
1cza8pXisjm/zSfcEdtOWb6jhn7XvmNpxrSu81PDmUmzSyyn5sKM1yF92eT3X4J514FxV/SM
vFO224HvuDB1VA5NBdb8H8MsUw6NtsOA5zP0Q93oqKdBO60ZT0XuEWIL9tH4l24Df6XTMqlG
OQe3Tft6kpr7yvFzduhpHcXvq+P+jt94MyyvIe/4m5q7ztb95Hynddik/MKR4ZVNTD/c0k6f
QTvl+JsS65PMbRcbpJr2yRk204znW2Y8Lg0bJZdiCRbNvFsH9lPB3Ic8GlaNzqvFmf3K2h6z
M2voLsUqlDwT5RNNve75kl/qgdzeuqfqntjnN74MA0bX6U+e/+L5mmE0zM3d2z33CLfUYcnz
lYBPZ/lMOaPLH50ZD6q7bxsGXiWwZTP+Xv0yVe7s9UxqP23wfGg/5ZgXbVPHjxTnwVEKw3uC
Ux5P/gwLp5i6Z9B7TuFznh9PFylehfMfhTwxyxtzPrCQJVg3/AIXc/OZ2kuOjLfI3IW0g/uW
H8NpyJ65Q7ww65MyYgqGE3rPOq6/MUjdYxYSD+QXfpdThoPEF+xPOH4SoyXrdJE6qB1ZNly2
/Zl2vDLfMDnhG4R3SsriKZ3cc36k+CghD6xs7mKVRVjkN+rGdtH97trcUerdWoXxWjJ3tblg
Hd+b81Waj1lKMfCaAeevBA+sYHg9lm83ZG24NXyWe/J5ZA0vw8YXqI1VMGyS5pkxXzV11LvW
KfPOtvNP6n6wYBihdt7+Cfa7KMW4c3fzp8xXbWt3dlK74HgS43DKKVXmop7NLlO2dsjrCbmN
JcP41HNJweROObWF7Zi2e41thxcTQ1E5w7jqBPEFBZOH5l+qjmqDhaybueH7zhiPP2e+oWs4
NJGxTaqwdXXeDoL9Ls94atNXkTlj7lKMYMegekC3kebQlIwdOTZ7cp92VEZxPzi3VIO2lr+p
se8ry6ZgxsMVfpea2ZP1bPRo7Cu11/X9Y9q5a85Nd8F+d2M4x8WAg7Uib9IQezzvx3wZ/VyX
WNyuj3F3tuzS5HE+knO7gx9Q4on/81onWZ9GPmY48to1t6eKVlJ11rGd+GQ4fXpXYePtJJ/1
PfFyGl9VN3m8Lk+YZ84ukXg6iRep4AP7NrFoMq+UM1MhFnZNDGjd58Z0PrBL7q2eiLMXxkvc
CjfE/D3j+64ZvXmNuOYo4adk0FLKnqlao6HRxWqO0SLa3BLPX6AFj6Ng/zN5cTOwc2/hFxTw
uYpmWXKsC/tohCZ0j16qaWK3L9AClIjDbyf5H4XpIbqMv+hnftB9qGbL6YhkztQD/d01moYa
sfx/0JY0+Q2nbxE7UWLU22ghndZIWPOimagbfUyP8TrzGsF4/VuiV/gb6FumXg/lIiKrcNXk
O/JGq7SBNTFONIDuO6/8vCokZ2zRhrzAHNr5vow1W104Ei/wDxom7rD9+94x9vYWps+1nze9
ROEtc3+D7n5CO268HiFK4v9Fv9Ig3+vr7xyUO23RI8TWiPANpn5tkHvOJevT2N+HNJKbWdG3
LLmLEC1knMteuCJtvjPz+/wt2pMe3/CC32YH1+iJdhyih3hNctuoXmrjdYqlJPpLdDwT9pr4
pODq8Pj7/0W7tkd/V0VTsUUb8uXXQNdObfx8K84cE9+OtWRVdHV057tX7gmuucuoklvgLdFz
uvjLJrHVS+5zc7/lsr402WuqrIEN9JxfST5S0ZQ+c1+z5i53H+ThGvn+LCbtrpr2tR/TOa+f
Kya6V4kH3tHX12hHepT3eL7in3c67CVrh7Rj47edOgH3f4VuNe/nVTNRqgsf5RXNw6u/OyvT
DrEG6p2Y5Bb5qS7Yi+5+/1JiINpo397Qg94nsS9N385H4/cdmTw2O3IyXpOD745YkIskZt7Z
01M/9+N7xU/0oO/o8x6IL7gmdttpc93Zqunbsfw7Xl9go8R12nLPuOcutJnMXcctWnOfsudO
Ob7FF//2jnW6yTeMkjHrYtG23IU0WL/iDGFyR7D2bRAlOcb0HPwKE2jA3I7j1Y9+Xiy9DjpK
1kjJMbPjG5awmcZolRaes+X0oB30oC/s+WK7xJEPbfRUdn2aMObaRvfVpTyOZJIx2aV8yphd
oimNPDMo7usy++EO7W7MmihhV8h+eu35CRJfcAELoo0eaok+ONbWltgrFsSiWbaA6Od0L7r1
e5Fbv2QvqqBHf/b94G6P2v4bQk5WnblbM3rNW/bDf+jzet4ucGvcgv1qTKyI1CFK9jthmu3h
wL8myjXn913D9Z6Y8dRLVnrXTr2gvw9oJZvE1CyJa5bx1E7igMVGW+ILvIK7VmW86Hhr0k5x
G7QCDs3S6FpFQ/yNnlN10nforGNvfAm7Yc6ZYEfs0IbyP5QvsL+qZiwsTfnO2AWiJ3d7rujN
s55nUUhW7xL56ebMiStisHLwnWaM2f+wEWMLQ/TsOl7z8MYantfixqPYmW7uXsJN28MS7MId
uoYF2PbMIRez90yeZCmveV7izjOJMj7mZgsz7YCtrMyhurelxV+gTJ8rbOEf7O0IRlXRMKqu
YJ/Ee0lkyjNo2oVt+Q2L4h/ld8zbmCFTgh3u2kk0ytJXTc/pc7aw9OWI39DxEvvY5+SwGpPX
7Zo6TAwPY4c+78mvHaXkHCZ2bt3oFJUfUDL63Ve0t1XP/Zh7NskAdtwQzkOFuGjlhtSJOY4o
v+f5NXOmksR1Wf74nDvCOvNCmWZb+mpmeGOqOR1RXoLV1YUxVEqsE+GLj/HbfDOmPxnPwkWS
9SkPt2jJ3/yD5RX72P/DTzc3bMkivJ0Cd5Bz7qWufB3j6Kgi8XjKFBJOTcvzfuaJrefaSXKE
1mECXcBUvKG8x3iLzNoxpvwTblEPvqbzVYl++MpolCvkrF0Qp1GHQzNPOHs17hCXaCbk7NRG
Y+xYEhnvCxSuY9Wc/6rsNR+MtzYMvmKyJwvr4or9ssl4qgXz7pvxFN+6yhr416yBO7Rp1/Dr
HumLLn0VzyvLfjtlK4kGeg7/ThgwDROvckd/PlCHheH4denLPnNiCaOzSV8UkxOI+K/qxKpF
fr909rjc7Y+9T6Pl2ZjzJMbU7nef7Km93zo28LnKmSHuCzmfRX5fd5nQZO430X1MfYxo7P14
Y09/w78eGYbxG/dirwGHZunzGZaSaFGJ+dsTY3XnbVWnuxf9cB7WaQ479TmxU2VtOfr16YJ2
KBhu5BVa7ws/nguex6r2Tx0OTRP+0yPr+NqMF2XHDdiv3mDnxueXP+gcn7j32vq4xDj+8Joz
6BOMmS36FhcD+ge/xxP3lOLDKsLxi2M9nsktXoOxl2dP3VHHCJZOxzD27gwTe0we+CV72TBY
n4bsZyXso1LChJVYtSszpkvcc0r51D9fSPgrUv6e2k+dlV9CMz8n7rFu7Mwu7Dbhfblz7pg1
csS8zNOX92Yv0jpcG/tq5+tYwVaOzJ78zJmhwfokeQJlDVuy5/YMU2PAnpkxHK0PfiPiN4am
/FwdLwxbLqINdmYfGZs4+5rhy/0X/E3Ft9O1Ly8knL4V9tXpfub21BXjSTTO3RNukjuj1tHu
5tjzMwGf7tqss1X2zCvW4Rv2/TjitWi4j8pFkvwJd9gNVd7/hV3RM2ynjZnXdbOOx2ylEtyP
ueHQiKZB+XFvZi+6QmMjZ8hiwraUuJ8xmosRduSI5+ecKSzzehDYTzf46JvwnguGQdU6w4R1
cW1iH8m8LDMeHQsntAvc7WcFFrPl1Fg7c+TtwFjltoCFqu/4xrZ4pw5H1tgO3JHY3l4YPtQQ
W7mM7bOAEVrn3DPirP4Z2AUH+qrG+lRI5kXG31Vc0ZdP2A13hjdWZ8++M2vg3PhERG+ldfjD
71f8NwqnfcTcfaGt17wjXhtkDa3znQVs/pJhCU7Yq168D9/tZw3u55aMafGZlPC7RP7c8kKO
4gb7+nXCdnPnWPHjxb7gPv7OAffFa/QIebhHjpXjbLg1GsAJz3971k4heb/kStwHOqDI16GQ
eOyEtVznvmSK/6ie+BPcnnpFrP81vuslduo9dxlNuGxRcg8xoK+G7DUyHhfsd27uXuHbabJ+
jFhfLg13Ngv7Ns+eXEn4MsLH/OP3ijJ7enx3tidvybWv4za5t3L22b3h2ceaoytipJThskWX
OkvuvhwJc2Z4FhNyZ2bQm8/gOyl3ZA/b5A22ydAzORwBKUNOW8sNGXiuh8ulY9kmK3TSHTQ0
PybvZIa8bA1yEX6bPDkrckA0fDsVYXZ0YHZ8++dlvzv6vyn6v5H4gAYav2/ylT2atm6gO/tG
Q/OIjVYzrIkjcbKP2Jlb9ssGzI5/ATekja4+Zo+E75A4igp5cI7oMh7xTynTQ7kjdyY3yqV/
vuCfdzlrlUVxabi1bc+S2PnYosFJnq26YSjMeMfIxDCsicP4SuXntHklI6NXfz/LefgviFf5
Z2LRjoHufgArooKm9Au/sGrelZGgevXMmVi4SiouyPlkR0GcWP4kZtjGommerVATXzK5DvXe
+/JM7rm64YZ0TT4hjY/Kc1cyCuILioYvoHoD/Y4rYiC6Jp+PxnpcpHI/hflir8/kerbxdp2A
89A1+aBvUuwR+xslk3NI4zdLpi81N9PGxCxrPMrBxA1p/qnjCV9F83JvTG6mz1Rcj8YeNU3M
nsbyz0w79A0bRfUKG2J1jzxfNXEgdjy1TYxn0+SkPf3OXVCHNxO/pPHCVb7xhpichuHUKFek
wVipEFdk28kyXBy/IJ2HtGNyFWrOtaEZ0zXio1T3kT/DRimaPKZXKaaH8gu+YAVqvFvVxNR8
pmLRPk08cOVMHsC14RopS6dzhtejMVoFk5/Tjnu3zn7hk3g0+uFTXUfJxHa/nsl/XjDzrsAa
2ST+qWhy2j4Hebh6Jgbr0sSiaYx6njrUglz1t+Tz+YILeRpTHOYz+2dYOpuTGFUXP2Xj6XSd
7aB3KhkdkObGLJi4wq6JS9S9ZMK8ezDz8jTW32l/T3UjkndS4573/I3O7YZZG7Jn1o62ef7W
xMjnWEOzzImMybOs2hT9hlGwPj2eye1dNLH6G/qqSdx0MdCu5fiG40lMYN17CGV9Uq1TNqXR
kXiV25M8gc0gj3LT6OsyZ+I3Nf7cjketY9WskW3qkCU2vILurHCSBz7LflYye/KPyeOnPJ8G
WsiP33GgcYdrWF872nkK41P06nHs5Nbo9pV/oJz2UsI/FL+H6OrfPSfG6Z022DcT7oRGxPWo
rn9O+T0MmGaiSZR7ignM2Q0M4wmMmW/PLxigz52wX204302I0xDWTSNhQgiTYwKHLwcfWH7D
0UtX6DaGxByv2fMnhuEwNHGHazg079Rx4v/GafzWcIkm2MIj7gmEQ1NMohmEP5eDq92BwfAF
g+ELDk3TcGyuA87DEtZNvNavYGZM2As2xPX04atoeQFORJXfcCydkPHi6KUr7PExTP+N8RfE
9tMLsbBj4nE3JxyZkGdRgEXR4fkoueXNBHV0O/GKWBJ5vkEdu3BsSj6ebsx5Xb6z5TkyLu5m
bOZ+hxxXaV5Plm/owYApJbRa0RFt4G1k6Wtl5VwEHJqYD7IKeDzC1JA6TuDtXFJ+MHVQbsgb
dXiBK9KknYuGIdOHbRIFjBjbTkP/Dqdde8Hnatu6gz7lhbVDyiPKlb9SMCydNt9QMIyYcYrP
In66xhnGy3cS3SX2j3KJlAGTO/kNp30b+7kf94WexaUOXZ7/j/fXzDdsA15PyXzHnrbUd3Qo
L/lv2PnIBonFzeHD7xDDdcf7c76OzoZ8IY+gHW+dIJ9iyONx97s6XvZJ1jTnPxpzlzHCp9Gg
nXpn5kQHbpFrxwx5dzvkJ15RR7s+jWFMtTyrxrFIJ3BlheVVNZyaB9bQZ8P6mrDOX7COv7FP
FA0j5o51/NNwaOae9yv+gAnatiocmQYcmn+UlzzjpZD4FLe+nV9hwPxL7obd8324bI+U1yhv
mjrmfDspP2Dm158je3KPfX0IG67mWTaOtzPl7n7jy6Pknl80Nmm2XDm51/3rqThTs7YsAg7N
Dl28/E0HxkuXOpSSe7IyWoEFe80eO1LKc5TH/qcdPNcpeSY23Mvv+f1jwOvJY9+0+M74LD0l
7mdDfNSe37iDn7KF1+NG9V9vuU/h21lmkJR/8Xw94PUU4eWUkneIxm8E8ycLT6cZcGQW6Kn2
2A1TfGQb4i/31EE5NhPeXze8nq+A1/Of+Zs+/b0wXKMR8eMLuEQvcGjidjz4ud/3HBrX17KO
V32sWrw3vmMbPRDnP+Le3PlN3hmTD+TM3pDXTcqjxJ7Wc/ARLffBMF6UUZWFffmOxvCB+xyt
4x4OTcnb4wN0iln82wfD3FBmUBbdmLBwcoaVsyEeWJ9vUN735W59OsD6esBnOzLc/3hfPxjG
ywAdUJZc8weT+3vAuSTLfvdBjNYDub7kGzr+GyRv9wBfodRxwfP/gnb6oK07/juFxzPgfJZn
nf5gzD6g67AcmwOx3w/Y6xviOKSvHANmRX5zy1e55Td2/M0f2qHiy11/C3+ljl4qJp2leT43
tFMRHo/zeQxYo7P41z/QfVgOzQCmT80zgxzv8IH7t02qDk53Fn6n86nKb7ye4f00OB86Fs8K
nXY+8NN9YEc+GJZWnnPwh2FRhHVwcRgfhhOh8yrryzv0lX7DpW8n57/64D7Hjqce7SRtPU+s
uQdzhhR9Sp6+Khp+1AYmkHKPqrz/EoaVjkeXB37g7bOcaacuHCyntxz4NUx+o2wYU60zDKqS
4T8VDN9JxnTTtOMXdVA2UwVGVcHHF8hvHFlf7Hfo+jJhTMec0IPRMa5gV2Zhk3wQWyTlOu8s
h0v5UNf+eeVhHHw91wG/Kc8d4Ad5th4M5y8PS+LDaCkH+MDy6Ic/yAHxQL6NEWNhwpj/F8y7
v6w/ZdPWH2Yd1vF2DDhZsr6djmnRxQ5O1o4Illch0XtKO1dpJ8cr/CDPjPTlF+tHmXYoJD6w
FXZkHqb+B/GXD/DpqnzjgfdHhjEs63jNr7HODrXjqWfYbEW+8y9j8pU6dpnbRV9H8d3IeDmc
+cY7M28X9MMF7/8OuGvK0rLt0DNtPaRc19An1q+e3ytkz5U1cMQaumC81Hh+ZNbQo2Gq2XYa
mPsQXWeVi7Y06/yQ7ywYNpzObV07dF5+m7VjaPaSB3Kn2HW8avbUJXW8Zp3tetsi3A+z9GXR
rKFjyl/pyxb7mWXsfdPONeZ1EW5IOO9cRMYHsf4PxGFsyG+u5Tf8Rt9wAGe0s3L61HYpM/cd
y1D5dHmjv9vzN69n2rpt1mndU5eGDaft/E35C99QYa+S9U989HnOJNJO66Cd/rE+VbHRCuY+
pWc4DUX6onl2TOt4vDacvyrteMt4LLN2/A3GU923Q2ibXPOdDcrjmj+gGZXvLJl5+0EdCtSh
QjsWTfkT5VWz/v0E866f2vddfEq6DpHhQrb4zim/UTLjbWJsQO0HZaodeP49sMe7SUZLiRu0
LHexLZTr+Mgad8GeW+M3Ysv6gRhU3Q/1G1u8v8U3FMx4vArGU5d39LBdCsmZQHLGqq1bOVmH
5Rwd1tHF7cjzkbnzUftsTPkuGE8N1tmCmbvvnBlsHTu0w8bYiVnaqZtihLr74kMwpoW1k/Vj
pU87zYJ2KtHfDWwXsWWb3l7OnoyXUnInJDnWR9hPs4BdqefsLLr9AxyuBzTS9tzS5Tvc/Vto
q7oYiHBPrnsOcpa95kCM+oNhDGdPvtHyWrfUMb6rPQS6V13jpC/q/I09g35Qh6qvo9gFA+5b
suQWOJg1dgAvMYsNeDB8qQF7ftbog/PYsv94R546FBgvjsczgEmWhfNwMPeYA2zdLGer9Fm8
aZ7P8vw15xbZK7IwXA7mXnuAry9LLMiB+xR5/i/t3Oac6+bdAKaH5M9b0M4vPH8f2OOxv+Dd
MBcHJ33Z8+Nl7hl3A9ZYsQsa1LFK+Y33yzh/wsFwtMrcc4pfRcdTN2inv2a8LPibd76zTVvX
seEKfsyKfzzL3X56vPzxdXD7wAGO8gM+142xx2O/7jtxEg/EBOdOfDOO3/QA21v9U2v8Sx9n
vrFo7O2VOZvpeC2adrbn4P/4DvlOpx15gA+1oa3zlNdSLGfnVxEf2oLy42/5kXvOd7P+lfEX
HIP16d2clcvcNWSx8Q6cvx7QhencPtAOS9OXusbOKNd2fKC8xZmjZOxxyZFX5G7sh73iiZjk
Lb5C1TjXiWt+Ii+u015Jvh/R2AzQWcc+9xp1WOBXDuPs82hKH4KcjEPuvb9ZZzXXlzJhs0H8
U2hvz7FTdwl9Rc/qoxNGqLvztvEqc2I44/1K8pE9EHd4IO6w6GNEnS/wkdzi98S4z+DUaE7H
arJ+yxn0ihj6J7TiNRPvG9uRedbpJ3g6W1jyQx8zHMdoPRFzLOUxjz6PffXEXnHvGeud5Bck
bucJ1nPNl8dcoz/Ey8R1ejZxpFnG0wXjYU78t2pHrtHgtInDH6MFqKJHiHweeeeL3KFn0Dzz
f402d2zugyWWf56wSeYwpFSrfY2u45Xya8pbaHOdDlvuIOvcB6sWc0pseAOdUWxNCosnCvRS
t7ABCj7GfE5uXce0Fi1k3bN0nE2/IDZJY9gjr12TXNF1f/M78eMp4nnl+Tx6jaDcS0Xo58bE
8l+SB75FrH4ck7cipvgK+6gJA6ZMHP4l5THvokNM3xJGsegYq14v6maXzR/8F+1I3Wtg5gnH
aQ5zUXX5XbQn8yBvt+R2+vDrUzw7NPf4jruxO8+BiGu2NPq/o5l3H7RThA4xzmkgcTexr0g4
V2v2uwka5FffDqVEjyD3BKLbaJLvOo6fUt3szs+7+C96gV2gWsiJn9u1pA2Fnbulr/ZoP+4S
ls48yf+7JR/ZHr9Mlzvv69//W/bj8drP22Zygnd9vWCsxHPq1vhVcnAcruiLOdq3yOeLdvb2
Ar+t5pPOoW+5oHwOq6KFLraQ7CVypz0mp22VXPYynnR9EL3lB31xSPQtbl42uEPUdqwn/BR3
l9Ekrrrq+SqFZFcX/9arb+dYT/XJ+vVGDEUzyCNx7e/e4510R47Php83zcS6FH/lhpi8Cec/
5UOpbvZfotxxY/7Vxz9FyUo98HFo18QOLH38Qsmfg7f4VfLsJRvPkColu5noWht+/aqyNpRO
ODILdPfCbooJhCsfg7qHOTT1nJtC8v9k/ZsY3UYDfpNjSK3Q2R/9flSFMzPC9njy+t54X7+A
J/bJGthAA931OiEXN5RmyMR9KXyVDhwad86to9P5YMy3qcOeNS7W1YvO+obyF2Mfvfr1p5TE
EmSCPO9Omyv6vAPr34uxn5ymtEhs9ZzxtIMNpzyMDXvRPXr0HvtZ7L+aEzt5xZ78BOfhjjpe
wk4p+n5w65fVm8c9fkAn3UCztSRXquSq17VBctHXPc9Q9oEPyuusLf8l/y3f0PJ1fEh4Y3XP
8qoEfLo74t1Wvp3mrNOWizagr/O+L50urYHvesmYlfEU3+eLLr/I8wvfBoVkv2v58fgejKcW
Y67GeIrvIXWv2BHPMqIviqyBN0aHuMR2UW5RA81pGUaM0/ZKnNmVsZ/ahl/wafgFY+K4mmiM
29g/GaNBXvK8MhjG2D5xpE3EnbWUr4w2dwrfpR7og5fkmo+ZYwXe8YxW+x6+uJwp4vo+m1zR
whZYeE5NvIs+k29xS3nfPx+PzFOmo/gL8mj86nBD7uGGxJ7ANJski+6+5u1EYVUow7OC/jds
56bRo7v1qxSc7+bkCRwTqzZlPLwbDfLViS7W3SlLeQ8OTSFhtUk7LMjXWEfzrvrhd8o3Xq8u
uo1X9JYN9vWFt3Ud91HsggxjuswZs+E5NLvk7CTlD2bfb2IXZLCFf3h/vDZU0IJbO3OI7dFG
y10059Q3w1s9xxbIwUiowQWJ/SBz7rx3nB+XlB8YK1V/LnLtVGPcx6duGS93cI0qcBocY6rs
7Z86Me7fcGjK/MY35QXPNpknmi4Zb38Yb22v658nZwt7bokMI6GJhnnIeNnDcWhwtop7eM4a
qOvPHeNxSvkP7y96ZpDj2CyIm74yXMhqok+QeyF7NpJYti4+iQv23A57btNzb1185xI/ndgN
sT1fh1WxMLr8ie/rC//7El+wwB+wQ1cfcb5TPfg/9Og9GAuxlknW0Bp7cgQXKb77n5MXThgK
XTg28V3HHK3mzux3Pb/vu31bNe07+L7K9XgzY/oKG69JXyqT44L1R3X7hST+TViGV7Dj7nw/
xD4Rt9/JvKj7PbHi2Wzxd+zQrOd8X7mzuPTFDLuhTnlMBxY23BYbceD5c+4MOvF1/MKef/yt
ecfc31WJM/2B0Vn9/ZuZt/Fe0SMsE3vdnVsm+Dy6yW847dsalvOe/Jwbz7+L4wqFU3OFXRDz
xJpoMqSdhH278GvgCPbSd3BGlDOono3WzJsh87LtORGO1SXj6dpz15x//QJb+Bkf29b4Cyre
/+PW0Sf4AuI/ivfcP2bPLPv96tLb6w140o7tJlyQLXdKE/bTR9a3T9a/+KxfCHj2lgfW4Jxa
DDhZwrTucGYoGc5V2XMfZb9rY2+7eAe5MxIGVQMuWzwWFrDmw/3ujr+p8Rt/YbjEt2jCF3g3
HBllv73Cav5D+StrSwWWc+w5kvIv3l/zNqLjR9n1qctZvAuTw92NrLwPX1jNDcOg2rCnTvye
7G5Exb80o3zGnls2Z4YB7fhk2qmQvEHWyCxtmTX8kyZ9lQmY1uJn+4ABc8Ea2IKJ1jaMhojn
C4Zv/sFYmQb7XYM1smJs1QHjacdvdGDZWNZNhK1cNOXfPD/hecuhuf0fnNGeX+vduWWOrboj
7+0y4PWItuSKvSZiz75lvLSNjbfB9nmivICNVzO20caPJ9H+K8v0lb7Ksle8sd/VTV/OKN+z
79fNvl9hLLzhD21x7ikZPud/hnfo6lklT+CCOFYZswX8jc5WXXnbQuxMsSOdtm1BfNNVas6U
jP9qC5+lbfxb47N2ZiEZqfKdC2NP72jr14APpewTYVB9Y/M/0Y49/KFtf75zvMMF+TrqZn2K
4FQ5Pl0GP5z0hXLUlbez4jd6MNHEjydcbemra9qpRzvfwJSNo87r3PXa/a7r/SqO79Tifk2Y
rivDD7/2PtFSohCTXPR7fBrKmZnjX4rpdkP8ESPio8Sf2fCMdeGuveIDU/5czb+j4FnZMvdX
5HfJc84Vlk4p4SgrEzbPuaeDj/4FXkad+5gR/oajb6cy9vKMeSE8+zXjrc25poc/wO2hyjpt
wEu0dujA8wt2+K4nsC9vOCePPN9O8gTO/Fk69h89s19d4qdrwK/7h93wz99LuRiuPPlcn7jH
vIRhnOVu7I67sf9+6ztBw5wjTi2u04zYoK2/LykmcdqSH2GGLbwl30YjuZ9z+uEZ9xCX/jdq
5JkoJfd3ev83RGuZ9e3U5/0Hn6dC2mnC3zR5R83k0xh63k5sP838d8acmT4amyz3lDN89DU0
qUWer1I+pryUaLzFTnXtVIYZJP6AI0yfa5g/DfJttBLbU+7OZtg2l+wDQ58TxOV1y3g/Xs1o
577RVDyikb409ngTZlApyS8lPoma0df9cFf6aPJLCQ+sQV6SC8rrcIvaMIPiOfNI/rwae3rD
17HoeWKPaB0v4fv2fR1ii+WRM+Ild4gNvnPK8wXqUCZ3SpR8o8Q0b7EbhnCRmrz/1f++7HcT
vuOKO+cj74jtVymf8RsdviEeBd++Dh/caY95Po6DPbK+PRJPfE8ds3CT6gHX6IW/aRs20oHf
+DY5YLKU13m+DHup4e/+nVbgkbidS5jWM7hIVZ7v+Xt7scc7xA8M+Y4d/KZOMo7E7/JIHJjm
oGlQXqM8Rx2qnr0kzA+JL1d20wT20iBopz78php5SAsJM0jiKKQ8Hg9H4uyVS6RcpCLMjm2Q
z6wCa+KLeJZHGHpb4y8o/c6GI3beI3GBynnQvG4VfmNBHauGQaWMl7ZvB7c+HWG/yftXPN8z
ucYKQTvtTD6yPu2w4TeUxdU0ueGuTV7JLT7+WzgRvSDfWQV93he5DaT8Osj3WvD9uQt4OjsY
MDVYODZ33BR+SsNzj+bU0Z3lt3yDcovKJrfcJX5jzZF1/B8cmgaMlsgwOz4MyyZ7Jt9Yy+RM
u2VeFk3ety28H8ntVPR54eSsXzT3CMrkUIbLxvTl8EyOvr/UsW14Y/UUy8uxB77+n36I998j
e5WN66kwJjuMuXhff4SPuaWvNB+i5th7Jn6qATOt6FleTcOpcXX8TDHPJif5g/e8Q3Pw5Q0n
68iY/2PyANZO1gYX46C5LZXvdMv7tR8WsJs65LYTf+ajscHk3nt/ZrzsKa+TnzNK5mOZfaAI
c+OL+5hHtN73jNcDfdmifOn7WnRlFea2zt032G4NfiMy827DvOkyJywj75N2rjH3SwlbTmMG
87TjG8wzpw+Wu60cvmXVg2fRURfQYte8Ht3dzYsmfo1mvpqMHdEKTIh32WDH7tHUK7/lPdDl
d5PYXtHWTtCvbPDt9GG45HlHH45M5BkwLs5L2AEFGDFdz1dx8XQTE5M8hG2yCeLEJtzNb7B1
hU9QTNpBYodG2LJ7ODIzyq9hm/RgJJQS1k6Z2O8+7bwiF/SEs9Um4LH2YbzMeEeddzRMeZN3
XML0KHl+ys77T8uw4zrkrXyBVThB169MjzwMmNeAh1GFVdMyjJcVLIk8dejBy7Bskp1nk7iz
1Qux32Pua0b4jjo8v6L80T8v7aTskj8BN0Ts7QnMjgLlI3gXdRgwxeTGLAOTSNpRv6FO+Zh2
VKZH0cc/jYnpy2FPN/ibDe94MHwVZZ90KK/BcKmYOs4pv6eOymeJ7wfHnElGpp06yW2SaD7H
sLaq+DPzjIcbvmHBb9Soo8sEkmFOSMzgmjouDDekCpN2zfPzYDxpW8YsriWMhTFzf0R53pcX
PBNIWIIN4lTTnJoJ7VhkLNg2+BvwVQp+PM09DVvHfIcY9BfOydoOVV+HtuevzJOYmjE+2w1z
YsE33PD8t29HNyeW5Mdz7bTy+9UI3rO0Q5R8x8r7p7QdZ9ShSPk1LJwSc6ZgODQLvtG2U452
3vvxLONpwTtGrB8l1oZaEsEmXI8Je2aVe4Rb1sgN5SMYMHGU/Rpe2ATdhuwTvUQvLeu8W8dV
Rz2hHWQvObBfHT0vzO0lW3SGU3SGVR8/FWsBXlnfpuQ82vjyri93fE3hZdSTPlR/ZiPZl+U3
MjASlLnxCtN1aphCB/K4v8HDmOIPqHI/J+93TI8MbALJt3H0doHMO/mNCb/R/v2mN+5iH2C4
jMjhkEd7ElH+7Z93HIc3w9OQfNYjctM14IqUqeOXf7/cc679d8T9OYVXqL9xS3mNd5TRr8Ra
pHfm3ZRYE3k+3qveuPt/MLyeI3nB32FYOT1CGXab/EbD/01k2uEZ3UbVs0kcl/YBX6OUx1rJ
d3yFD2ZOqO7j3eiD5UyyCeJ9K/zNJ38z8G3tbJd3/AUP+Mhy1GHNN1zy/B/GU6w7e8NGfCDv
ZA59jPJZvgNd2RINX8vo66w+WNm5ylstw0vswVRse6aiW78eDK/slM8Ze4cfiUWx55aS4Rzv
zN+c5uXW8194pqiYM4HmkR+bc67a86XUmcP5M/XMYM93E86Idc53kcklX8Ev0uOMan071/xG
z5zF73j/t9HPnPobxCdr83Z3OEtnDS/1Eua++ocujG+mRo6r/MkZ1Z1bLg2b94geVPMw18il
cWt8Q9Zf8B916HD+Kni+eP2EL97njNmn/JPfUB9Y0fh27vCh9cxZvm98R9ZfEJl2uj7T1k38
HpHnSQszv4JtciSmWOrYoY5NfBpSLjx7yRly4BtKgf/pH2ftCD+c+CPr/p6hwtw/wqZ8JD5T
z/IT2nFG+TPPR8av8jfwp1bMOj7hN974m2/jD8jznQvDo9e+UL/LkudnPF/jeesH7PB8x3C5
P4LxpP7GKt9ZMO1wRV92mTeOKSv+hi2xjx2eH5/hvJe8T9adnWQsPPlv0Dzw8jfqu2nwndJX
Tif0SPzAJeNJuf06LzvGV6gc5E+e/5taW5Rf8Ej+TO2LfuArHOAXqbBGHtEgS/mG8dI6mfvi
D6jxDeoff0q1s+rN03P7id+o09ZF01f/TB0W1OHirO+6eGa83hjf0IRvfA/aaUA7tcktEFss
uj7dp/qy5NfYcN5a3/aW5+c8Hxn/+g/juRrkR6iZHA23vONAW0fkaCj6+xTno9d1WNe3ghnT
W2JN1Oe6M8/fo52bUcdtsD5tTK4JnfsNxkPZ3225e6mjyY8gWnC9j1mcuU9Zm/frGvlp1ic7
7xp+zIZr5IzvqPMdRaOlzKTuERyTQ8p/TK6MYuCbDuedu4M8wty342nE3G6n8mkIC74Cb+fb
jDc5l9TMfcoRJv8jDGK5O4tz33yTa+cR1lct0CMcz+T8eKadiv6u1OUgfsSHpvNO1+kVz9ep
Y+n/+Dq3tkR2JQz/IC9EEEcv6ebYKDg6KnKHgKAcHXUEf/22k9RbFWDtm/3sWZHudI6VSn1v
Gbvi7cDza6yPaeD7DvHllfbGXOp89JJna8kauNmpg9wz1LFDN5wZtC/1/q7D70/3vlHGk963
dPdsD+9z3RjbQnyJTcaL+s/b5huk3EfVyHgZoonXvtY9OY3ug3+ZdTwzbTmEFaFzX+/G+pS3
GS+p6Wu1C97MN0wPrOPtnXV8c2A8zFjj2uautUb59MDakRq74Mv8PjmwNnQpb3DXm++ndn3S
vrC2S5XyPuWXZk6MTDvu21dyh+jbaYmNF9sNM+7+MxN3uGFu95nbBbN+TA+MtzdTrt9Zpi9O
ja2ccPeve/r3Xq4fzR+s60+Pv1kfGLO3zN0m63Bq1p8e4zEz9rrO/Xfa+Yo1Ng1rsMT71k0c
hu77/QPvuNyzVSWWo87d2QYt0/69eIP9LgmxAf6OsUcunxF9OY/a6d3ca68P7EdbswbqvFr9
37mdGrvinDrY3E8Fxkpi8kt5Hs8G3b2uoUti0T4OvKNDjITGYVR/dlKdV03jS5Rv0D29SYxE
zcQ31Fif5N56N8ahavYjbYeW2Q+rfEOFb6iQIyv34ezmuPL3yRv4m0O4SM0oDkP7264/Pfpi
FOWwEi3lkhxWF7TDy943eC7tFnbcEI7N0pyLNM+XHU9r5l3X3KVuacce9tO1mXdLE8NQ2lkb
5E76jnxldeLQttz/HbKfbF+lO3EYak9v9+buP2PrZjt1aJszanzO/jiwjqdmPx1HdsEX32nt
6W0Up7G7Rtp9PzV53XT90fPhnbFtbvh9Zc/OlXupNX+TGd/PEr+J5uLRdsjMOXZ9IBakbGJq
bvCbXHImOOFe3cZh1CL/U9WcS/oHzqDVg2eG1wNxQR3TF7MDc6JtbDi1fSrGX+B5qTZ2SHLS
9kzs0X7cz29zJkgOnJOTsKd6xuc3mvcRmoxmuBPPmY0X3FkLo0PikuUutB3iWFM3u2twHIRd
skXfOyNWdkjOa9Vh56uS6GO6aJhzvVSF9e8ZfV/J8FXyCM8T+AIjE2ch2pE+63QV22JGO7TM
3H5h7bgibjFXmxXgS42MDdgPY17f/xrFsa7J2Vh1fhiJ4xqF7/wXODET5zMth3Yau7ySnm9Q
4h6i7nJFe7vgmT25aZiyR2EsVNC9lkO59F0S8knn68Mzd9LL4FvOR1GFdnpG+9Yi7kf7osVY
SNBK1oJWUrQEsj5ZbVw14vhJnPwYTWgWNHq+jlNi3IWfculsBP+MZ8ZLO2jX/OrcNHlvJeeH
xLC3yGWf1+zF6IimJq6ngbb/kr/ZBM16Pt6UPXKHtq1DHa+CnsH7EiWO/hd6g5y3USfGfQqP
+pS46AF8lWkUP34eNOsVd8K+JJ/rK9zaFtzIboizz+PhXrkzasHX7AZtW34O1nyuZcZjPhOk
H5bEy2SGJ9ZxbAvfF69OP+eZGcKhaTrFph+zR06r4uedsiTym2jV34m9vWZ967paeq6RaO6v
0PU3XX5uq2+RdmrzN21yyec++Bejb9mgUe5Qx1d8Hiv4vw2Te/eV9WnN3X8brcEXvIy+2+E0
L+4ALsjdT70KoR3KrC9bw6l5Jb68xf1cG1bFAt7FKX156Twn4q9c4rMYhHmXx+ZLzI6P61nB
TjrjLuM2sEmqLhJK7u/aRie0hKHwRj6fM+J+HmCbvNPXzz/fWEf7dhX64Z1+Ogo6SLELFmjT
2syLOkyNlusNyRsyJVa/RXzUFn3vPWvHDM1Fzm8RXes12pVhYAZVHPPjN3p0z+sR3UQWxkvb
zUnJabbmHuGNu/lb2mnx819lH3iDU3rLvv/80xJiC7fh36Xkd/l0uld/37N2+6nwx2/dvPH6
ugX+8XXQZVw7a0H6asle8sb93SdxFvdwaL6c2l9YE8/E3CzRKa7RaR8F/Uw1zLsZ9k2Z8TRG
Q7OG15PX8j74VWTepO5GvxbWpzJ5RxqhPL+XUh1QRj6gl9BX+ZlAGVYrc2+en66yyDbxtmqL
mL0jdGcvaHAu0ZXV2Us8A0/in05ph5cwnlKn5ZOY5cewD1T4veTtnuLnf4SRsGVM1xjTJ4z5
hmOyy93+lBwxot/rmtzjqkM8RW+eGA3iBXt2GvEw8lES7/uinRV7+gh+wTd6zSP4A63AHfG5
ByaM2VNyqhXZD9vMy2/YKG14P1V0r5JboGVyqNeMJrSAzjoL+9UtOmmtwxf64QzWRBrsAr+f
imYrz1ZzRV+/osM+Nev4VdCs+1z0L+gNTsmbdIvWcYBt88q+3wo8C3+mUM3XKTn+FqxfVcbb
yPA0dH1rRe00QMOXmHZS7toHNlo3aLF9PrOJsdeTPXt7xngpYQMmMPIqhl8Q8zCuzDPeeMcr
46lt7Mwt5RljNtfmViLmhr8TOuX8dsZ4rPL7uYvfl3upo4ir/QxTugm39j5o2vPd+hn9yjKs
w/md9DnrsJw7RvA189jIc2KOn7HP5Pe5ZuyCe4hnzofNyH4qo6tf8zc5v6uM7+YYxpTY48/Y
63W4IZ6XKHH4Lc6YKTrrGn1VMTrrI9aGScTreWC85NZhAsNTbPoiOsNuOHP6WJIJdugK//mA
Ovyh/A86xtQwGb+MjtpyRqvooCuG6zhCT975qYVwi4borMdouTPWp9RouS33aEsdlD2QRryM
lHktenPv122hSW/A9eibtn6kL25pp2vGbMfMq61hJ+mcaQYbT7hGvkeeiRXpRdz/D86An3Aa
zgLj00cuHMGkfmbtWGKblBmza+bMG+X5WnnEueSZONkW83oOB+I48hc8M/e7Zq+55DtLrD81
w9vp7bFwKs7DKGfML8PDOMV2SemrEePpI/grhIexNWvkFB9+C4bnA3vFudGsr9Agv7GOTwyz
Q3TWNaMV/2P2wxYaxBf2qrtoPL0zdzOYPhUzr47NOv3CeOnQDqMwLytuXlXQpU3gJOt4S2Fy
TCl/+WmPC3Nv3uAZZdNX0pcVsxek1LFIecv01Tt1rDPvrmHlJK4fYnaA34sa/F64kMLLGcGE
bcInEPvq09hwD2HPTJ1tqbaHsEy74fyX3yfPsPfXcEbfnC09CSqrQph37Wh96oYzQeo8oYUQ
A7EmrvAhnJPz/W4Of7xPXPMttuwltuw7nJk0nGF9HL2yeE5DHavGTn2L+AXXjOmMMVlx7SC5
6lvwdt6w4Sr01Qncttznesw3PJu4nhNi1X6xl4zhZSzNueUycJC9LTvGdliSo2/uOMjedzxG
t9oM5+A89vEX8+YZnU8vlOe86Qvj37qjXPNIHBNv7O2CAkzFBA6f7Fd9xvxlWMf93E3IOTsh
LmjFueSIuX3M+nOLbZOzUhNYpxO0u9Z+qgUWjh9PE3zsjzxjwTMSUwe1x89YQ3XtuGavqoY1
0vM5J+Q+0P2yy355GvFV5oY/kHLuyCj/BStQ5vYk8FEKoR1W+I1fYDkP+H0TblsTzlY1MGBa
wb9l74PbvOMPzzhnL6gHbpq/65gwZlfcpeqe+2ZYXC3im3SvUvbbR5gTfm2pwOa1+90/5k09
2E+ekSfvqFPHJNgNcm6R++KV2QcqaL0n3EM8ct+i9nyJ8vPwDaIrO2Otzw7YaJeMt6rhGW4Z
T6nh1NwabvYp9whaPqQfXsx4UwbfUTSeOoyXzPB05oZ51uIOUc+Yuu+v+YYK579qsCNjG65h
7MwWPI1BKBf/05Z9W5mK3/B4aoabtma/uoTHowy8xDGFRCekfPLbqJ0kDn+FHdqmfBxxId/M
+rKlLd9pp29sixrsN/+dcu5ZEUf2Rl/fGjt1hUanyHh8jp5fN/6nT9aXG57RZDxcGq7tJXUY
GfbSJ9/QNXO/ZXyqVdpR2ZSP3AmNaefj6BzcwqeQwBJMnbdL4gJb8KTb3Et1OO/na6DkLRng
e340XNoydyHCFk/dTlULPvzMxNl3jF93zd/k9tNF+I43945JtO8XHVtB1sArOKPiux4EvnjF
aT0ybJcX7KdHNKfKTSpG7VQ37G5leW0Zbzfw5xqhryZuz5wY3o+c1XVtWbJG1rBD89ilI3y2
z3Dal+YcnOueLsgdLmfpSWDY+fJf5NMYo73twRy6CHdn+blkbO5J59yrl8mNMob3usSP1w93
c8JdG8G8b2JHlt3fyB2jcGWX3EtlgVOTW4MjE3/QJw7/BP/3yMRXCYMqC+WewyhxiSU4WZ59
e0I87sjEF9yg2TrBPhoRk7xE3/sBK6e7x6GZuP9WgJE3gj1Q4lyzofwu4tAo6ya/fyoQYz5E
lyocmvzW/NvEmxSID7ghXvjbMBREB9kz31hAazkiz3LT6IObvMNyaPJYjg45Yr65a7Xf2SEH
+7eJey4QT6d53vX3Q7jaJWyfvuHU2Liec+JRcjvim/1K76SX+GZOuJM+o7xpWDlr6nhNHUuG
Q7OGtTOijknE60kCy8b7n4b4npes0zfh3rxiYmqeiQVJuVfP14YhNloPn0gWxWfOwl1tExsw
4RtEt1EgXq4Dv+nbxPsWiM3u4HMoEFM8MpwaOcvXmZdXbnxLfPqc3Cq/sBGf4VU3OQdPnDpL
7ET17aywIxswXSuGITw0POgu9nzKGlnnnJzfloufr8T6Vw93/xMXo3oa5ZEYc39WgoFXZm24
Zu4vmTd5mxVMPEuBtaNDvPA3utkhPgvlIl1E3CPRq/eMX6UR5oVoiQpwZDpoJrbkxpR3LMy8
OSFOo8h4/Gv4Tyf8XteO3zxf+VBybhkaXlhGrq94zFuGlI07TEIcqszbOC7R52rdjSv0sSJx
uT/rW/5TSjxcYmJdz03sdZnvbPOOCnGFGjsp89L7Xax+Re4Yv/Zit71GcAOj6lC8r8ZGTgIH
S/y2JdavEXVURtVHpAPaot0dki+2iSb+hr5q8fu6ic/UeNxJiFtWn0K2F+M5NPGVTXj3a9an
Et9wZdY31eDc8PsPE8faMdoS204nRveV8Y4qz9CY4i5xhV5rNCOuJ2ZUCRMtzk/lc5RuDK9s
FvgITdNObbNXaJzpl+Giabxdh3dMTVx02XCuhtihPaPZ2pqY5FkUA+/zg24ijt+Qc8cSxkEW
5QLTvaK+o29JjG6saNpBx2y6p8uoRLqOqomBt+OpY8bTy14cmN+P7PoiZwLRKHfdadyXb9C8
p85bKHqrNXynAWt0kVwXfceY8SwerzeXeDrhzLRdvIOMaSm/przr4kFl3kn5R+DMeC3Bkpwe
ffh2ReKfTii/p7wffq95u5f0dx8brMG54iOUV907NN99H03qgjVWODVDtz+IVmDB+tRnTDe4
874hBuIP/ALRzfeJz1wQk9fHb9uAc1yHdfMHRsIJHJt8359z1u9jNxSJQxuRi+eT8ofwe7Ez
1/DFz3nHg2Hl3BB306b8hnJh4fizV591egEvus/vX/l9MbB2vAZnzj2qb6ca2v974gbn+Lj6
6HsX5Hbq850J5aehDl7TNed+r2/yKN8TczzHf6XMoUV0brmHl6O8nmOYQRVTx7/UoRb6wuem
m8Fk7HOXscDGS3i+8n7KtGPHnb5tfEEfHfWCfGRrmBwtyr8p9/FIfrw0DZeoCHNoyu+nlI9D
ubefZpxhpQ1Ggfkh867PM/r8zcCwkU4of+QdQ95Rg0uUhHYSlo6c3+r8/p7yHs+/pDxnptnx
tOJvarRTxY35GnmWbzhrz9B+KJtpwTf0eYd+4xj2SR5tJ3WsUz6N+E9N+lP4Tq2Qk/YGTsMM
3n3fcCBusJ9mZkwL00O+oQ4/ytbhkXln+zKLOFln9MW1aacrynXu18OY13nl9+Qi69OcuX1J
+SOMlzRkJ5gEbZbEmD6YeVdzObYl/2+fuOZGWKev4IUlbuwVwp66ID6qDrPsk/KWyxkhPo0V
elHZ7/64vGLCYFgRZ+b3O817O0ezvqaOWr4gn1kZjswl3LbMxd7JWf2NOTMgD8WDyZ35xplg
gF2y4F7K2z9v2CYDYosW5EfQZ2Q8Yx5YOF43+0Y83IC9agE3pA7jZUJ503BoyuYbhE/XClGV
ypF54yw9gBkr7XRNeW4NDAxH6wP/1V/2/QFs3SJ3jMrCqVB+G8rlnvODZ2x4xzXfWTM8niXl
EzgzuX/3r8kNXiOH+gka5n98w5NpR8n7PQ18FuEXyDuU0VIJnBmvuxgQ/yR1zGiHamAKie3x
QS76v9guUq68nyY8n2poZ3++tO2UmPzBW8Zsj76qGibQi+HQyHdqnvcktEM7RNWWwzdm5L39
CwNmHRgwfl4rI8ZzaMR/vQjxJAlMRstwmRi2yccBFmoKuyT3DQkf8x91+Bue7+96/5F36Yl2
7hn/eAsehec5x7xVzyb5QhsyNPe9Cfvdl9GU1vDtJLTzF6zCIb7CJexL/X010gH9MTzVjDpa
bq2yJ+e844/h1JS4Q/zg9wV+v4Zz0zTP/zT5i3tRfKZq/1/4mw/4mW3DmfkyfbXc03xZfmaB
dmrDFbH8zbvoDPvFXccu31c5D3I+W1D+gG8m74uC0cUW4H50sOe3e8zqhWFZzA9wSWqR/u4S
5qtlj5zRF4nRer/wndsDrFTPOBcuUnOPvZs6XvQuFzczeqvYr1JmzCZotirBJxEzYWvUUb5B
OA4J57sv1tB9Vk7HjIU3M1Z60b1UnTF7bFjLyiVKDnAgOvRFxbBwOns6RMtvqQT+gfjQdnmu
lZ3xVDP+p/IBZuyN0ZvfU/7HMIhVS3lzQDP/dICVY/kt8XiqGDbJO+30x7C/p+jvioYN0NuZ
dz6GS/ksTeaVtsPZHsPBx8pvyH1g9Zwd/GxNfFTCf4p5PnU0zKIBbEVayDp+E8v27hrd/voA
Y+Yu4ho1qadlKKR7HPVVNHf/GA3y2ujq9+t4GTjHOl59fJRykHUNTXc4yNpX9QNjthKx5L/w
sStTaEmchvpDdR0/YkxX8SVaTWsz4mEoJ134Ay3DUZ9EHPaviH2SwRjeGg2z5qrX/Acbc+91
B1e7jr9hg3/dzrtftNMVfWmZ+2WzPk0P6Oq/8fNpbgPPN5ixD2Tsl9s9zsNFpA9OuAewevG+
0ZuvI2aQ+K53+SsrNwKG+KeUf3BygPX1y8zLuln/bDttmNsV6uj3/dkOp0H925ZN8mnWn/4B
/e+3YXqoPjijL/9F40m4aJJ7YBZxYnQ/ivMjTM3akB1YG24N70fn/pHh1BxaWx6ieTc3nBi9
ixiYMa1jXjXt/QOa+SZ8gqrhzLzw/KbhGj2bXBiW/9RgL6gYbf+d4X6o5n1oWPPNPUaC57Tv
7meZaafGATZKZtp5Fo2nsdHu3zDmu2ZM7vrHZT8URkJzZy/6r7mfmXwev82ciXk9Op7+HOAz
VY2mvRWxbjJs3W/Df5ph60o7n9APLWOfLVnHdT+M591vs+8rH+XcsEuWe3lJLFMxNZwIXSOL
9HXF2Da6p6c8vx61U8PYcEfmHc2dfTtmJBTMXjKirxt7ton2wyTkgLjjrrXOuWWf1yMMvM4O
x8oyza4Ni+Jkx27w9lVvZ955TbuyB3TP1pwgzf/gYVwZTl/dMF7UTsx2bDBvjytDQdeOtwNr
aM3wpap7OWr0Xsr7dey9VGriLHTuT0w7NdlzleHS2btjnER77tgwPXoHmESve+u8nFv6B/hx
RZ7RMuv44IBt0zYcwI/oXqsO93aDD8yyLWU8qX32Gc27vmGZfrD+PB1g3NUMD+zRcPp0Xipb
7vbAnXR3h+On4zEzeXGziD8340yQ8Y6t4R0Ku1vjTabE7WhsUpu4nm7IWTRx9DN5fovyaoiB
8MxrO55a5OHKYzm+jY1WYF7eMG8KJp+Z3BEu8Rv3yQX2EDE5+uw1ReLsR+gkS+b+rur4rMI4
GJPLooTuvhPi4fL9aGxYFR9ojc6xASVmbxG0IT5fosQkV6KYwIw8g+lOXHSB/JiSv+AITdcn
sbTvxNpq3u7E6RBnaNfqcB4qxKJpTtoSzOp7pyXwGuixyRnSN3m41iFmphrysgknS+8JvtGc
2piXDJ/EltwDyg1Z7sSSxHfSXZOnq25YXnY8vR3kGmkMxDHzrmtsj4qJV+lh85/sxB9IvEsd
1vz+2nAc8Z8sz0vjxP4xdysm/kDzstUYsxK/5PUrz+QgPcUHdkRsd5Gx8CfotL2XNIOzbPNR
52vNGv1vZvJnFqLcvROXRTlBW/KMXbEMc+I65OgTO7PAPtGBe7Tl7n+X5aX5gPZtrC57RfNg
PFyL9alJ7rjExEe9sbYk+NASx6GpcW65QZN6gn9eODRyTu3DAiwRXznCh98Ldzq5hSscmi80
Ok3i5Wws7ZScjle0Y36nWebOWn5fCuWyPt2jA7rlbwZBK1Rx/uszfDcS7/sHbW3VqY00X7XG
3FyENXJMvN6EeLyXoLmoOM5+ghbT5qMuE7d8ja4i97lKzF7V6A26xPy9sAY+ERfdprxqtCdt
9A7doL31/AIpf450QFU0gLlNP2ENE61SiqbU61+kL1bo8z5pB9V6T9FJ14OG0OdPn3DvLut4
fksmcfqTaB3vmRzDxaCFTJ2GT87zLbT9AxgM5y5PvN8PT4ltHKCpH8M2KQTdvWcsCKfmEe3c
u4tKUD3C1pE7/LxaEOsvrIlmiNX3I+eFGNAWrJtB+Aar2xijZ2iho/aaijt0HXV4Gwn+CDue
erRlvt6JpmHCOy7YDxM0pamL856RG1y4RmeBdZPHzEzRpghHog3fwOf9rsFF6hjO6AJ9yR17
6m+jLXmLcmKL3lz6OjPttDB9LayKLjltKy5PcwGWxSjSK3g9lV/HJVdzi/5ewGFoMB4SNA9X
8JsSw1A4Nnryhcm5rYwr1UCLRjD/1TP38iWTF7fpTmD+GVv2ihWsreugg5Z44FpYf065Jzgi
3ndMO5fQWmqe5fz5U/LonIa9LF8bLiN9yysswFWYux23QoqPakaO9T627ItTlfrY6hlroPCh
cgbDJfbTC+P1MewDnaAd8baL1DHfG+eRjrqNz/QFPfgKPWYDbpG+Ywk/peHuVmQNnRrd2A3s
ALURJ9zFrpiXD9iZ00hX9pd1Ng06RVlDJQ5+dUCzNWbejCN2SQ2fiGiRLuCKSN7umEuSGV2Z
p6tXYbNNyGt0arS3NfgFU7TYLeJ6NI97mXf0+cZq0GN5f8TE5Dq8gC13zPlQdK/C9b8Ie+It
WsYr9oo+e03N6BC/mVd5fHgZv/EF7Sza3FwzsSGm5hcs1THzfml4Pbn9dEbutzG5oEvEF9yE
WP38657xsffIpdOH2dFg3hbCvPWxbpITO+Ebf5s4/LHRMlk95y2azxqazyTwUdphzIs/soEO
8YO++h34dnk7jVnnz2EPbNC2XRrtm64d3Uh/l4a+8PcEsoZVg6bK20/nhitSQzsi5RvOd8oS
LDndjPhVLvDZPnNPIeXXjngvTGw/nmrkQd4Q63GO7+WZmL8mMS91+vIfv//mDJrwDZ6fUoNR
/IEP7Jfht+jz12a/y3jHADuywjsqjMnE2YwF9oIP/Ntn+G5Ejz4L7/B+vDNidccwQfRMkZH/
/C7oNpSvK5wr1cT/xZ5uwuDM33WKj0zKZ/w+4x2p+8YacdHTsA9ccPbqcQ5+MfxMr90/JW5w
TMyxPOPK5e6RO5sRcWKifWugn8tXxhFnp17Y9/N7zqI5c0jOtqXJnVkiftOeW57Q39V+nlzk
fk2f0TR53ov4XKX8gt+3HVVIcvmM0KQuzRm1iL0+Yi8qGX9BJbSDvysdGU1WH9/NCXfSokWa
kItec9nnsUny+2OTy36Efu884ozec/d2EnGQR6av7omDL3CeH3FuUT1UGf1cmfIr9Hc19HVe
t1EI58cee80NPn6N46hHOqD8O8XP9sA59ot7zMT4VS7NWbu5o22bhFiRWdC1Kpf7wuQv383B
PnH3yVv8hFYHVKAOVybe5K/RpywNG3drclXMyOWc0Vdbo5eacZebkTd3a/IPz0I7LSN+QR2f
QoV3XOMfujT3TlOecYFvp2Z4+B3z+xJnDtWmPJg7RKtT1Dtx63+6wMd+bZj3ep9bMrmZ1C/8
ssdI93eUW8MvnwX/uLazlutdbS/i/teNnlL9T22+o2q0JV9Gk9WEt6M6n1qkoZEYhw1j4ZPn
q5/u2tznvEX3LQXjA1OtUdO8YwnfoEz5K+VDyhsml8WW52ueipRyfwcw4642i/J2b4grHMIK
1FiOkwP5obZGF6b+9RdzL7XcuXfy/Jb93AdXhv29ju4RXg7wxROTG6Vj2im+I5zt5Gi4NHEW
er93Ze5J9U7oeS/Hw66fzuZoaLDGdU0+jsWBeZdwtya/t2O2YjSEFcf+Fh/c0uQ720b5Ofdz
UVyaeBPNMZNRRzsnbo0mSzXOev+X0o53Rr93aP07iuJ6UvOdRerY5BnXJkbh3MRI6B1hnzE9
Mrl2dB/YUK53/0cmFkXvrIcH4zDs/b/N4VAzujO936tR/kp51eg1/+3pEL3+ZQuzWvOSLA/c
S8l+Nwu6jSXrj97Nj6I4DOFlqH7uek8D6Pe7DZytIbxonbc678727s0z4ru3xLru9rdqRiW3
3K6WMjFxP78p75g1UmO4FtRxEeleKyaPw/uBOrZNTF4higGVeanrj65ff01OkYsDeZPqRts7
4v1X0X6nOV6uTZzF2Nw5aw6Gj50xHa+Bl+a+d2nuSXfvtCW3wSyKXZLxpLGLU1OH3l7uABtb
9M/EgtyYvGx6p9PbGy+ydtjcBFYvmnJvvpsj5tLEiX2YeVPirqNjcp4NDa8wQyuwNXexkl9Y
x2v5wHg7ieIw6sRR2JjhDbZJYtbhxwMa5WuTI+ufiZ0sUccb1tgGv++YtWVj9mRrZz6amL0b
1mHNPTAw7yjzDcd7enGbXyoJulnJs7Vv+6R7+mM532lOR90rdL+rMLdt3OG5Wcf13urxQC7D
1JRfmBxX+g19YwvbdlJbtWva+oLyW8O76HNmKHKmqHM3dsX6lkSsih52hWqYx3s2npxbRux3
cYx5Rl7J7d76cmN01rp+NYzNr7Ek2lcLs741YS9dMBaeo3Y6NTbchjo2D+R3qZj4yvJeHkFv
F2zw42msidrzOlaGezFcmgd+G/EF4vWnEvIixeuXtkONcokxFZZFHe3IfkzOyuTh0pibh508
XBpDpXbgfu44f+KxsR535PzIom+QWLh4nbaxTVVzb34StdO1iTO93huT9jvteHgyeSV1fUtN
vrOmycO1r8u/MbkM12aNtfvdsZnbegb9OGBbaFxOJTBe2iZu0Pt199eOzYE9OTH8gt/RvGsf
7O+p2ZM1hqFqxmRvJwZe83R5n4aec3VP/2dik5qGO6IxXHY8Ffdyx62iXGDrA3kCk3DOjfeS
KmNevlFyGu3m6aqGGDC/BpeidbxzIJfg6cFchhcmvvzQvOwciFexXBI9Bw+pY2ryeFWi8dQz
+9GhHH0aA9E1tvL4ICfiZqedWtFelJmzfMHsyaUoDmMexRXuz5vsgE0/p6/qZu7r2eja5H3T
fEJLc37cZV342Mo4r1vzwLwqUYeqYZNovsRb4y9QBsw9fXVO+eigXXB6cL+rmDOgjacbGz/b
6MCY7tJOmbFtrk0MfG+Pv2J//9f4t3RPXkT73d0BP1zVfMenqYP6TdQ/NTVnr4wxO4xsxIx4
mK3Rvs1gx2WR3jz2vbSjtq6bdrjd00z43ExWzzAjF2IGO3dr5u2u7VMz/tB4HY95Ot+GI6O5
nbSO3yY2qYDt0ude/BcxEM+wT4S9m5/lyzCHRjD4LHftKsRXrhy7e8g9p9hoLb4jDfGZEv/d
IZbt24yXXa6aja38Z+I3NU/XjWGF2XZ6N3Zg+UB/D1mfNBdYYuK8thF7aWvyvu32Q8vkljtF
21sP+mPxq6hmvYzmvfXTxnpvtDL6YWE1C0em7jjf4qOX8oTytmMk+Tp+U/4VGDAT1+dLtCWe
XyD5yB74mzV/cwUnZhzYAD5ucGnYJYWwDheJ9chgxExgD/yD33Jt2AQLysuBbyDjKYHx0qCO
cxgITceFEF9fH7/LA4yEzQFGTDv83mvq5/ifhF1yCR8hcZlp/DdOIg5N4edv7mFIyTPKcBqW
hgGjjJg+5ddwHvK9aM5465NL9QG+yskOG8XvI8oN8X7fmWmnO8bcPXvujPEmPIstfJSEOuTx
S33yujXgryg3ZEL5BzyNDkyParhH6KONVebGlL8ZG/bIgvjMDGZHkfIlTI80MDk8I+8xjIV7
yuumjmPYKCPDDfF3DTPuCeRvuoYbktGOn5T3TTt9UMfUcEUW3J2VD7BNqoalo4yYuJ1atFMK
6yafLVI+N/wVbacm5UPqmO6xTXxc4gI+y5Tfazv1Ir5Kw+W9su8QFsQNd18z1nGto7J0sgN8
lq5hxOjzvym/pTxhPKchPnOXweLju2fcjfWJGX7YaSdZn2pwi27Y91/xd/bRQBfRq0/pB+3r
i5/fdyKu0SvndXnGW/gbf7573Ruz13BkEjMeb/l9ZvhPI9rhaW9OeL36jJhm206VMHf9GWdO
XlxZP47M+rWG/6QcrGM4WA23JivfSWxlWUMvXZvIvbxlfY3MfqfMsRbMMuHI+FVjxTl1YNaG
KX7hFd85IGejlgtXreo8N6IVb4QYitTl45MzrnBo/Lgvhr/JW2mNlmiAPqUIy6bMM8bwV/6x
Z7dC+Sp8wwwuyBzf9Zq7/QG8/EUUx/oRnpG4WMkZ3KJ19IyVq4884w9ckXx9eUOzNcBH3wjl
dTgzVdfbM+blGp32G/5O4dDI+rFGi/QGQ0FZOMLKyX3Tb8SxDmBTKs+nDwPmEr7Kijp04P14
Bnch3Hs1DF+l63LZSX6nAbassG4qga/i48B2OTXe6vmLXnxALK7WcRN+b3k+Gc/vGl5QBodG
+HHC40lCHfMcMAM0E0X6ss8zRvx+Cqcmp0O9sX4NuK/RdhrxDRVYOnl02onRmwtHJr9DfOI+
9yHEw+V3jJ9Gj14jRiHBxvvHmeEJW7pBPo2PUJ7vNcKAGcKAaQUGjL+PthyaIRyazOV/l7jl
J/RSxVCer0//sC3k9y+84xoWTq4leIKp/0Ce0zpModTwMBqG71sJ+aZj1s0v6nDJd+R+3ydi
4JV1s6adbqjDhm/MPUf/2M/k9214GxW4IpXAOxzCJNPvmPKdRZ6hPJ5a4GHI+a7GeLkg/smy
JjSfWcI9xZfxySq78sLEYdxEebk1b3eC/kTqMDL8zB552/qUK0unho66BYMhPzM8oSPqoRO6
MewTaSfxsyWscV/MuyHxvDKmrwJLQvJy19Bk7dbRc0pl35d+UF6PZYSOwjeIXqoD52F2oJ06
MFx8/EANhnDMBVGNsmj8ErRIX+aOscadt2qgv7DP7Hj6oK2VE+P9sqp9Szgnfxmfao2YmnrE
ThK/TI17+YS15Yu4xiF6hF6kN9c74+Ie40B9x/l3Hu9pSn2+s43RZCkvQ3zT04hlcRexlyZu
T/lC92/bac2YzdfAL8MIvoNJnez1VY12XJi++qAd+wdYO1fMGdvXUq5xrPHcFr9IQnzml2mn
GneAwrDq7PAPRA+qdxlfe1rud/qygi8yYTzFbCXVk8e6+qaJ+0mitUM5DxJ7HfOjNJ5Y5rWy
lTKjqY95YgntoCytueHIlOlL1fZPTF/OaeeV4Tst93T9idFyd6K7uU3E95V3LAwzoxxptXd1
9wn+7dTtkxL30zQxfxsTM7jbl9eGYfXKN1xFes6aifv7be7vlujK9A7w9wFWTsX41zt7fBbL
7KgYZoc+v2HizKpRO2WGG/JxYO4mUWzQl7k3v4MFX0frvc93+m24Ixpzk5q1oRdxHvReKjGs
LuUwjLhXutxjengfmtWr33H3r1xty/YWrbcyZpQd/hzdS72bvWTOmP4dcdyTiL0Us0+OzbzT
2KT5HhvOj1Ibx6HxxJb/pMyMzwOsLeUeWT5de48rIryemP+Uz8sTxrTy785Yn1IzL8+i8XQf
xSjYu7Hd/arDnmn5TbO9PdvnKVVuiPLG7iN2Uw1+ueX46XgoHYipqZvYyCsTf3CIkb6OYm3r
MGH3523d7JeW0WDH04Bn1E3c4eYA86xi5m5891XHHv+C0Tkkf/CS8ai8sraJ+StF6/jJzj2n
xJjXia3+gjukPDHLZtqYmOMacfQxN2SC3SFsynrE8lrtcfzaJkZqzl6jtux1xMv4itbAeP25
NlzIQ/yVqrnz7kWx24nRB18c2I/OmftXxvZQW/XY2DZqww0O2JGXZrzemrgeZcjoeCvv3Zsn
+PI2JjaoRnx5sseh+WcYVE3GtM6ryh67yfvQNoYNd4cuLTHnlvoBfsrzgTFdMXFgb9gFTbM+
LaJ4FtmLlFV4ZOz95l58QrITPz7aizv0vGib7yfbY+Gs9jgynosRt0PMl7J5JhrGlo7tcbVN
iobRovbPzYE6jMzaoePhjt+fHODMVM1+eGJi3O9NHorD61Ma6qDnina0TldMrMcn5ZemneuM
efV5/GIfqBk78yLKe1I3+uDODnMs5vi1TOyRrvM37Ptt429oRfEqde4Yv0wcmbZTsrN2VALn
Yci90BKm65T16dKcxfWsPuUZb7TTjeGMTnfO0RILknB3/2V4YzVimhNjZ454R8fsqT1jZ37h
Z3tCY9zj3DIyZ6Mnw4xNsCv+GUZe/A3ef67nGttOys5tGb9IiTq2GA91wwjumbOX+nb07PRg
/Am9HQZx7FfpRutTgm1RMXvuleHS6hm0THkWjYcN93uqsemZXBfHxIdLjuRJ0HpPwt2L5FC2
nIcZ+t9miA/wd++ibSsTw3Bl9FAaizbh7j8zurQv9Hea+7ftckb5diygL+5Hutc8T3uV+/0p
fDrJd5jne20R8yc5H/86HZzvi3bIBZ3HsU5gVp8aG+8XOuoxtu6SHMpT4hP+RfEFV4YnNt1Z
P4SRV+cZm70Y+FOTS2d9IIZiHvJ4eU1YgTPDyJwv7b35fdApVn++ZwxnfYmmVHSvnoVTg8F5
wpg9Dt/5fiDvbX6DXsFeV3bKI/b4AF5GGx5GO/ADxD66JW/tJuKjSPym5qQt844Hk2N0AB9K
c7U2g25/4nKI1vm9jPk/P/+eGr9vN/ALcu3ICzrCR1jvL4GRkI8XKV+FHKITV5M2+c5eiC94
hCX/Qo7RI5djVNgAJ7BPOlGc2Ct8ulbwsedcow5j+pV8GytYXZ/wVb4Y88dhzPt2EMbCPUyO
KlyRy5/fy9xPKO+bdqo46084DmfwU/JRWw5zf/DzLVLHGTEz/XCH6CkwMt6WrB1t5t0R+dPP
f/5XviELz08dJcjGZ67wSQzIDX4btLG5X/cfuS2fgmY9jyI7YQ39y/lswJng7KffJE5sRpzG
Y9Cz13+elZEX9wU9eivKmzQIOWcTt/7ckc9+TZ5AGQ+v9OUf3pFb4VfhO59hfuS5WC9gm9zi
25nzDWv0wXnUiNxZ53WahXnRC3lr/a1dh7jCFxh5j+Ees+64E35M/+Y783kzZ7zJN1ySFzff
iUV7+/ZTb/F9z4ld6ps4jM7P3zyw3yzwSZTDvMhv2iboNVfE1JTDvZXPSiVstxl2wWMoz38v
nJl7GAtn8DbacEMqrE+SP+URGy2FSfYPDsNNYHLk9WrssHBaZq+ZuNsoqcOatWEA1yj3VFxz
5zODp5ExnsQyk/uQZajDmaNCCcPlhXiSNXVoh77M+0LuCF9dv3hNe5uYm2KYV6m7zZJ4lrLh
r9ySe0XGk++LjPglmTf+lrcQ4r/XzJuzny8SG27BXWsWxlPi2NByNzbH/7Rmv3wL7VR10Ray
3/l2FHt8G5hB+f3EK3kkHsN4yjkzXXKHv7IGZth4R+RpPiNP84A8zfna0SWG4pU77VXYLxNH
MY75dJIzTfaCJPB2Vq4vX6iD5HquMB4Sd9srcT1l/JXjwLDK73xe2c9k7ai5E55//sis4y3D
L6i7uDHf1jV4O0VYXVUYU4kbJ7XgY2/BeRjAXprw+8efdhJ+wQJWzi/sqwW8npQ5VQnn4An5
fDRX/Av7uuaaL4Z930e1VVl/puS6EL5KEvYz70Obwo4TrlHdnRXEl/hiWDtTc3+3hX2kXKIH
OFct3pG6nasQeGOnxEAUwxpbdVFKd0H3YefVffjGL8c0awUPpXAAu4yFWbALJJfXaZjbHXe3
K77AKZrSU+KjZH3K2ZZT7oNXoa/aweb3LAnblyP2miaxJlP2/JVZn9ouM67sd1P2/RaxR8ok
m1PHNIxJH5kiLJwN5Rt+n7q8YL6Ofyi/CX3tM4EIR6se8pvXYG3dhP1qy5gs8YxC4D9VHGmw
FnHTvF/mFPbSIrCZ8vViQpzsI3uJnEmqjrEnHNJWpEdoMKaLjOl1YJZV3DNS4gcmaEfkHddh
zK9CX8tZXDlZ7fANeR2m+ERaxLodwZea0k5eU9oiZq/Nd6Y844R3pPDppC/8nt3ibLRlbVEO
4G/OXq3AbfM2oIynb2M/TSL76czZT36vacHbaYc1NDW8sTN4Y2mwt1dO9/rCGXQV5kwaOKL+
jPlCvo1TWDpHrH/tsI7rXjIPY/Y2/E3VRbXIGfMR+6iNPf7JmeEfNmAnnDk8S0LK++EbK+7L
5Uzyizr+caxZjafr8o4xdfjFOl11OhP/nS3a+uunDn3OTnXsxCnM/taBMX/JOl6GX1c3zLTX
aN49wbG6DmNuFfLWi69Q5vZ1GE8rp8Cfwv2QvejKnZn9mL3mG2e0c820Y2b6+tTE2V8Fe9vH
h7/Cz3zEzlS74Ip9veXu/IVtKevwI3ZBbnuKD98z9vzImhMzI9zJy59SsXO93nyO32MNj/U2
7AWps9tkvJXhuDd4xxDO34XTvcgZ9QYtgJxb8nVCbJs2nMB3bJ9f4Xwp+91LsG/ynfaVMbki
71ox2Ff5vHk1a4Nw196wv17Yq0o//97AvuxyFn/Flj4lxsu3s9cyeTtTcjP18eX57/QxLzPW
Dzn7VFw0s/CflmG83TvSYhqUopp/cw0H4sxw/Kbo+5ZhbemGM6jcS/lzqvdnvqFB/hvaqeb8
yP478hjFu6Bl+v3zq6rbR/2/Tp0fpOnGcCWwXaru9+8/4zQv91F2d6780im/q66dK27OfDk7
NK/TEft6N4ynfA71Oat/kxtziMamAVft9GeFkjF9SQz8i2HB/2X9aqMDuiXWdvLTjrVwTj4z
ft/MRYHKvFoQy7Fmr0nDmM3PVq/E8z4Sayt2qj+/if9qBRv8k/2yxX5a43yX7wlVfGzWn9lm
v8tX5zr83Sl3zit4Y7rOz8w6rH6XNn6ZI8ZrHsWdwa39E+r45OZ9O3j2rf1UZLy8cf765bQD
fi9ou/Vj4uJ65sTUlNmTb907vE92Rl+tsaWLYe3IbzRncJEy9FJHoY5J0LfIWXoERzR1zDo5
G82JYZB5lxMoZI274TvPwndOnIUo43Hozvq+PAv7XeqiNsWnuyBfY2bifZsugsPXIfeUSkxL
nzPmNjyj6tQcwvnrYzd08Rfk3yCxkxl1FH9EXsc5/tCMOP3b4NOohPVpjmahbJiuf9CVzYnB
WmNnpmGdr7qYcclruybO/siV+1z3c/I0r8l3/RnqWHF1lDi0tcn3mp9T78I7zlkjbxkv1+4u
R2IUZuzrfc4dD3znCe1Qw4+X79n3xPHPic/Mwtmq5ewkm59zwb3QGvvpwfWF54cvYKT3icNP
wzMSd9YRjWAZH387zJnUMcklj+kabdw2+BMSN94k90E/8vsOGJMT6tBhvNSc31Du35bEKGTB
bkhddgLhHK+IMxsQr7INe0k+8lZonNuww9v4bar4M/3Z5437uSP3N14js0J3NsA/dcZ+1cRn
eunInWmYM88wipehnXJfocR+p2GNTo1P9iz4bWR9+mRenTI3b11UeUoWRVnjlvhuMtjet7zj
xO3arVBeDndvg/ANVUfTnoXxNgjj1ecpF41PXqc1mtA2bMoFcfYVt1/5eLlf3Mdsw11I4iKo
RYM8JJ/Gn2D7pC4/kdTxk/viZtBc5PfN5+Eb7x1/X+2nX/BSZ26Pv3Jt+vvn6X7fbrn96tT5
h5Kw7//9Kbl35bktXw0cWm9jXbkxIr/PlW2JK08dfbbmyqc//Svr3zOMUK9HOA9z8+9PiYyn
v+gJVj/tL3EYH9h4veCjTx0nTniGQ3zP33Da8xsbua+5wj57C23g+ari+7k05+DWz6z5Qm/5
lxj3szD3vb5U5sWK+7k23/AW5l3qojfkvrePLuON/fSDvcjfPfo6PrBGP4T9Tjiffe4Bxtgm
f/CzFcKZwdtHHfh1r6yRLcOzz8J462A3FMN9Sv77RTjXeJ+I+M8fzT1C/o4GNpycz/r4TVKX
E1725Ck5z045iw84v1U5m5XxaVzi86g421T0x+rHa3O+O438BaeGBV/E59CivBn8S/l+1eUd
d5Rn1KENDz91LHphh0t5F2Z2ftehvsSW0d/l56sq99rWR9/Bn1mFfTsht4CcYxvBjhQm/yyc
OVZouRfcAay4ozwynPdPWPPV6J7zL3lqmuQOSB3DvBa+85EzpGVOT4hzPaX8E+52xu/r3LVe
B++1sJpnxOSUjb+gHO5zq473PCOG8yLYNzfc93Zhgw/djYvE9cg7zuBBP4X7Yh/Pe8Hd/7PR
EZXRMAsv+hZedCvwv0+IfbyAkTDmHkFyguQ85DNig8ZwHHr4VW4Cq7nqGMYz2AJr+Jm/YIHJ
868Nf9zrxiTGoQcvOmf+zMmzfIYuf2xisOZoLc/Qi49ZO3roEDMYC0fcy5/BWb6GsSAcv0Pf
eU/upnPqIM/w5aecKcb4nnvcCa35/YbcK1NiA2rulkBy+YxNXvC54Y9rDpgbnlElR0yuQyyj
ARwbht6cHFZltCdjE1c4Rz98ihZzjA1ZCu2Uxw2dEkfr20nue5fYBWXa4YTyd8fikHyvp/gL
xuhbJA9O7pkWrvY95QvKr5z/QmL9pY7rwLRW7lqJ89XIzKsRsWwltNgjziVL9grhbufUwRHx
B6Xwe80FVnXld8TqjogzKxFz43nRBeJUhb29Cd+Rz+gR9vQSdvc8vCNx68oM3UYf1kQRlukI
lteS8+GGcs1nNg+8atGbb3jHJooN6jPvToi9HuE/t+UlGAkjwxwawWkvcU86Mly3PnzNImwT
4Y+LvkVYEZ3A9k7djabm2OvD4johHm6EbdPkzqgMn/yVOvyF250zh06IQR0Zht69mXcfxDCs
qEMdhnkek3xCnITU4Z7yGuV5T46wG5b40BJiKFrUsU55znwscCfu2+kucEFK8Co29NWAZzTh
i6cw0hN3OlDW6Q2snAJ7leWb3xBnf4KmdGQYfDqe2s6u8u3wG8b5wLyjTDvMqUPd5H3L4Jc3
qMNtiMHysXAFmIwj7qWW3Inf8A0PcNptf/oolBNiaUfEBi3xYY3Qzj447a4/dxTJ0XCPjvoB
/fATOuxLNO9Vpy+WO8ZFtI5/hL/J6zBAI7hgDbwPvr7cKzUg9kjKu04DIOf9PjmJhCHTCYwY
75fpGy33CLblEhvP8lXq4W88P3zB3LV8gT5x8gvuzfuwwYURk4/ZuWF+CMu5QczMHH7BBXyE
Tni+cmsX+Mf75B54CH155bwXcrfVxwYsMm/WMFz+8fspjJhLw2BI+f0zv8/cWcHqyvrEwy2I
8bzZeYbwLu6xr+bELvZZA5VTU6eObcOZUVbFKJRXA4uiHbIx3Zv7FuVRLPibcsTcmGE3KH+l
yLnjA8bLApbFKbyLNpwZ4dBIX9+jOZ3h77Q8jJWpw82BOp7wjqufvleWzX4drgKzw8d+77JR
KtRR+So+D47l9bRopzRwYrx9U+Ts04f7seQZE9gmFcZDGlg57Yi/cm0YMAXKZ6aON4aVY9up
T383YJP4MS066gZxqHW+c2A4NA/4O6f05THskwfDZ9HfX/L754hDkzk/hM67GryLG/aaGRwH
5fEoK0fb+Y3fX9IOTRgyqWHICKfGcm4kz7I+Y7HDspmEGyg5+yzYK7QvNoZ7pOykNZwZ/f15
YMhUgufe//6d8vvwe9nvdF4pt+jBrB8nrE/3rC/3rk39mM7ws72xTj+HddzXcYmWQMrvnJ0v
7LkVXCTPw5B5sQjnjiTsR16vOWD9euBMcAN/5QVexik8jNy2+Yt2V/a7nKfxQR6Kv8QOSPnA
cNcm7lzxblgSYls0whk0/853/EdPhssm5+B14GXkGsIn9MOLcA7uwtvI74T09w/wMjrh98IT
eyJ37oI7xMQ9YxWiV+/Ya07CeLqA6TGlPD+ZlLGfPtGWPGGPF/FfTfn9gvf/C+WiU/RcEJ8X
V/9mQayafEduZz6hX5F35DkaPrgnfSIuUX6f+8qkndr8fs3v87Xwkznl20n4cNIO0heeFfgE
H3wR+uqavsrn7hP8TenrBu/IfbZS/ggbpQsbJfdePMEnf4jug6e0U5O/+c0zch7YJ3GqT3Ad
i/hF9Pe/6Ms2fJXMEYFEE/ZEjIR8Y16fT/w2tp1ym2kDX+49fMcj73iO3vFvTxN/bLRvh7Rt
bfQMNh/HS/R7y2nvH+BjXsFBrsP4FP1w2+ipvDZ3nw+8iHIPxHkF4nxAdVM+3clLovnLL7j3
vj7AQm0ZNu7HgXw/ud38beqorPlsh9VcNVzJXuBGyj3nx07ODpvjxeZXSU0em7XJW3JzIA/O
kHbuGm5tMWLSZmiZvmkDm1/qkXNJ3ZyNTinfmvznGYzPIe3wbnISqYamgb7lw+RIVmb1GeX/
Im6tvqNquNkT6tgg/1TVPOPZ9FUfVqrWYWnywCtvtRXl8+jACpO+rEc6oMTkX9F2OIdlOjXt
qHqoCXW4h2XaIvdKxWlWC2h7O7DoC2a8iv/c5uGq7+SsLsC97uAfkr7UdzzxDVcm15eWX9NO
Vb5B2lk0yh20v9/sI5bve2RyeuiYbfOMK9q6SW4Cr4kvkCu6Q963b8PrEQ3hEvsso68TM1bs
vKsxNytu/ZiFuMMSuXnLzIuGyQOvucFHRhemdSwRr3ITMWUL6Is76F6/8Sf4dirg49rlFFeD
vi7OM3FlcizYXBiq3dU1MDM53JX9nfENt3scZrHH+1HeI4kT0748ga17FOWJz9Bqf5s8NzMY
DXEOLOW8t6PcKV3Gs+Sj3s2rZvOR+dxycZ5239ZbbA/t6+VeXpLU5Nl6N7zoKd9YNbz8ZZQ3
6Z520j2xhP63YfbD9EDukyujg+6zV11S3jTcpG7Eaa/D2FM+ud3v6qavlIdxY3T1PWIUOjv5
7oUzoyzmrWEoiG2j+TzWaKA1l9jfSG9u+U5/DLtkuZOnZhWx4t+NlruPDlvZJo9oxRuGp/Fm
mCAlmP2ao6YYtdOxyROhPOhuNG/q5NfcmLVhFmx+1e0rO+DB8Ml7ZixsyAU9JG6xGbWTMlga
Rttv89zsa07veYeydBLD3HinHWpmbTg1TI8mtkvH5Hex6/gL39li7tq5/WzWJ81b8sfYTz1i
1dZRLrAZ904ZnIjtHnvgI5p3deZm1bT1u7EtPqijjqc55dcmJ9ofY6dqnogkYpfImcGyv7c7
HJpdG61pbId7yj9Mjirli5eMHar5N3XeDfZyjVkteNUwGO6ifBt1tNo219ctfSH97WOPNPeS
ZSvF+Q+EyR/nrtN2inMbXDOv0518G0ecKzropNOQt837lnvMu2wnx1U73P9JHIe2k3L/q2b9
mx7IT/V3Jw/XLjfEt7XmkeiYvJDKE9tlTHkq836OGsvB0uenlNdNnsI4z83zHmsrfsYH5S2T
Q08ZeY0Da2Bi2EvXe3luhJcvjKpmlL/l4kA+Ms2NcmXWp4cD7JOmYZod8fuuYaJpPrLfRlO/
3Gkn1ZXt91XL1GF8oB0bMH/SwPKyfal5KTVXmOVs+bP4xuTpuiMHcj2yx/f7asx3NGnH1PCf
hma/uyd+Suf2innXNHkr9Sz/ZHL9nJh+sO00M5w+nXePezkdbVvb/eqF8szkVGscYKJlhmMz
2nu+nIP7O30lORvr5Lze7PEKnwyLS/lz0yiX6i77smJsk4FpZ2V21CJez8owWzdR/paYE2Pr
YPv62uzJ2Q5nqxXiUTTP4D637XfUTi3DnvyM2CN18vVszH6oPMMEH/7XHmPq/QDb0nJqqibv
5MYwZGI7U9en6Q4vrB3yBSnLy67jtR0uZAvmq+XYnBhmrHJMPyh/iTg014ZVc2+YZE3D393P
m1uO8m9+RbwfiQ3YbeeK+UbLdpqbeWs5o03awbLdZtE6u8uXs+Pp1uQw3vWRWeaQv8uV36uN
9xrZT23DoJqzb6/4zgw7NDGcrIXhgeka+WtvzObtoONldiBXWNesDafRObhHrEduC5exHZ6N
Pq6OfrhK+ZSYvRZ30gs4DlV02K0Qv+k5EG3aUXRndz9rYd+MpzPiBl+IybsJuXJ8rrAS/T0y
8XDiuynv5A+267z3y+yvkV9mjdb97u9/5HW7NvbymHb8i2+nGfxwwmUrhDujJfe9HeI03qJc
9P3QVx1y2fejuKGpsQtGxFh1ifP6Ik6sHeLIvO0xNmzKKXdGNs5M9OhLYt36xHgtKB87G1vu
/8qwvnycmLK21tx9ncEBlZi/jrOrJDfKEf7tZ5j7K/i+t8RnDmHlFIjPzL01Ffx4E/RaPcPV
zrV8x2hvn43WWnzwtyFGNF9pJuSyOMVuGBBjOicG9TmUe+5RQhzGhFi1R9hOb7B4HvGJeb9u
L8SI1oghzXtZ6jg3MaTbUMfExeJK7pNTGHvbMGdSo4F+RtPVQddfDTpsfz8Yz7ttiJ2uOP3v
DHbJB/HjV+E7P9AH3xm95zZoIRM3Ru6IHxf2yaeLgfcs+TkawD56hBc4N09BHzzb4emInnzi
4n4n5Ht95Kx9FmKGq6YvL2mn/PZH+lK5RwO04rlWKTXaXPHzrUxcdN3o7lPDglDt7BHcot+0
49+gMfY34E3Gy5S7DGUstNEPPxBfvkV/V0MfLHqEKTb9ilh8YSyIhtm3Qyv0Rf68DL/LC/k5
RQueGuZHgqa0ju41dTdjoqO2mtONiR8fBI1f/nVT+mqFD38b+ipftSbw6mVO5KvKEWf1Z/TD
zVCen1GPTXy5cI1a2C63oa93OTTHcK6qaLFTV0e5X3skPrONDvof3/kYuCFeK/6HeTlHr74m
Di1Fs1Uzeqmy4T9dofvK455nnNVX4Q6x8/PkKzjIL/B4RB+c68aEOXSOVvLB2fF+vztCl/Fp
mEV9/MZj+CxXcLJEu6+61Ax20hROzYo4sC5z4o3xuIaHkevS6uheRZdxxLzO54Sw5dboOjaR
Lv8a28Jr1iWf9Cnx4Sma0jfqeISuo+XeIpqtKTnUVZPahr+yYM70wvPzsXCG9mQT1qe7HR5Y
LWhrfbT71NhPcic0PqCJWMFnSQyLIkVTUQxz3/NXavhcpfwzjGfxZ57Bh6uxX73zzE7EK3w2
uerLwVYesRetmJcT9ssa8yo/qyh7boWP7MV8o9UHn9AOPu5ctR+i9W4R11NEnzJh3l6YdmrQ
Tp+0Q9todMbsZRn7yDziGnUD+23ixtYrPvYWsSADw5d7wSfRImb5NvRFbpFMDAsno6/395oO
+pc2dm412JkT5l2LtV727cS1dQF2UifYoW/s++/8vksd1C6ouD6cYdvI+reNOH9yp70y46lq
9sQzvuMMlmCb8ZBrJibE+z7io/9kvGSUb8LvdR9YBftLfI0rfEspe/ptpAN6Z99PeEdqxuxv
7MQ6Np5wsuVOW/R3mzAnKm7E1SI71GuhKmY8yvny0ZzvLoMd6Hn2E3wvp3yH7kfKdWyHZ3ib
q0KeiQln8RW2bpvf39AGv2mnBm1QCXqECfeMp+SEVTtRNV2XjKdcO1nlnmBCXKHyeoowgQas
81fMiRROTSWwUP1YODV2ZtNRI5RzJef9FjrqT9aGHvZP13CPUlg5j9EZ9B4GTJ07SqnD2PCl
jlijR8F+mu3wdprwC3LrR95xSfk1+rvE6WaENdhCAzjgnKxcoxfWrxpzKg18Tm+v2/FUc2pW
XePuaIc6vLCEu/cJcWSqbStiX5Xo6x51aLF2VJ39NYMR2gntfMRYuInW8bXREW7RQtZpp0Y4
V/izjzCsLtn3fxl/wRtMoC/W2F/Yynl0YBtW6gt8u5Xh0DSwj/K+eIXTviKucAv/5C+MljH8
udzf0OVu7RW+byvEsuVnhis0Ya/oFVbB/rL7RBLx6YSX4zMGXmKjvaCFbKF9G8NOymiHDC5k
5lhSvq8q+E16gatWcQSsFufgF8OUnRpuyIJn3GLffEdngjZ6dKljvk6vYQ1eEkf2iq0r++Xl
zzpxbRgycoepDIY32AN3gV8gjIM+8XTCq/CKNjkTCLuy5qhyYk+/wV66DHVsutsvmVdl8pVd
B9smcb4orxUvO//RVSDHXASNqefEXDkOTB7vlvsLr9yK/RzqmHth3vEPlfDRvzPevsNek7fz
B6znt1CH/BZnRV+tsKWFHVB1EZe+Hb/hPLSCR0cYVMq7eKet63Adaz+tJ2ylP3AdM/gq15zN
qk4/LGzeFVqBM+yOLXbBa9hrJD/nAL/Gkj3zCTvzGo5xNfhmvO3SMnwnWb+qrD+TsD5VnO9H
WITKXZvCp7t0dyC+/BuemJzX58yLS3LxvKLLb8GakLUhHy+v3NWuyEc2DmtDxSnLZviOJCa5
HZ6fmvUp55Wtjf3U4G9u8Qccc265Dv4Cf7cl8+4aZlnO6Gybs7oypqQvi3C4fhsO12moYxX+
VBUOsuS5eQxjMuejXDPvZrRTGfvpjXn1yhn1E37UZWAOrYK3QHT5GbkyXnj+nOf/CywwGU+f
sCKO6YvPwNKKOVdtvqEEyznXxHexI1+JPWrB5Ojy+wnPP+H31cBCVR6G7hUr8immrHEz3pHA
EM5CW68iluk1Z/k8O22HM8Gr2bNPWCO7+OhfjR+vbMbTlrldghH8wX525VZI4YxKXwjry/N7
bzhjzriL7ePbKYbyiiuvhX1AeGJVN87EPrPt9Df4hzy75Df3ITO4Hhls3S7ctBp1mBnOcRs2
7jt+lS/Yb/k8eAjlBVgUF4FFIfHji8B3yvfcOf4AYd1cOX2E+IWVo9VnjX2AhXPEO6qBveRt
6XsYe8IZVS533bDnviOuUQozqO60GnIXIb6Z33CPcl/fH9YGYQrdB+6RZ4P/IXZpRlxjn1iQ
Bb6fIu8fBQaW6KhT2qlIO70ZZlAXplCunJmxJ292WDeJO33JPeiA2KIGGsO/jijtz1ZP3Hvd
ouP2cWL/4IS+c069xmf69NOacr/W4Yz5J3CJqu5LxUfW4Z7hODCvEzeSC8GWPsKfcOx4Pl6P
cEqeis8oXuU1/E3iIqck1vYDDU0ztFOumTghnvcDDeCfMKZzn+w3NuJ78LFl7nwhObM39MMV
Z4ot/k5pJ+Go/8VGe+HO5+7nueIX/kUeiZQ8p0MYMfnK9xHOBFujWV0Tg/VmfLYvMGFXhhFj
871+Bo5M1XHXCoHhsg51bBhe2Cn3AFeOlCW2zR35ptW2KaM3aIT1Kfciyfr3xjqfwf2XfECv
xGqIz7SLze75c+L3aJE/uIs9PsDPdwvrtGv4dW18jb9ggNbd3bHELlnfd9/cI4zDWdkyzrcw
9HKWjZxB+8Y3vUKv2eAeYIZ9tIC9W3f2kDCtp5wJTom7lnsE4dZOYFCJ/6kFR8b7jwrc12aw
csRGW1B+gQ0nfroJvkLh1Oz6IzyHZgbvJzNxGGP8GvW9Ox+vcK3AYZ8YluBuLox83k3IO3KK
baN+l2vKv7l7axjfzyLwVQrEmV5wj1DBVyj3d83gX6o4y61CzPIz9lMPvVU/3HXks/kZdtyS
M2gG46XIvXwWymU83cOI6vOOPzwj53WfE6M+5uzVDOt4N+Rn8XNizLxdhjmTx9OdY8eOYRku
OeP656u+5RmdYim8QxktFccNkXeUwjMyxxSV+PExnPcmDKoODJg65b9gwORx+mfcYUr5NnBq
ZB2/4R0vMGDaLu5b4p/O9hgwlcCI8X11Rh74sYnj0Fw7ZXKFjck5suROXO7N853ccmhKsG7a
LopKNH5aR+HMtMzdvPJ42vB4MsOIyfiGsskHtCbO45t7+8dQrnGHZWy4sYmjmKMXOKW/xyaG
a43moUxe77GJj5oTg1qGb7Abf+Dj9U4j+2nMXajEKFy7rBWy14xNHmRhAkm57yvNqSa5epR1
U+X3T9ShFWIsfM7HMVrvUsSzFw5NXvsR9+I9OA4ncGj+8Y4h5VV3LyFnhjG+5xJxGMLKyT0D
yrkRxkzizgH+/RdwaNohn6vkHiiTs+gTtkmNd2Qhp5Ef8yM0XcJ4aZlvXFB+BQun5YhlyvyQ
HO1Ns991nSZa4t1G6JmWwV6uBtaNcD8KxNqO4NAUiUeR8pTyRuDx+HvzEXEeJcrXtMECDo1o
P8Q3vOYdKeUVWDYZdUxdeQGNX5++PqEvRsx9ZeFk8FXKlBdNO/k4sCJ74ojzm7bTB3V45BlD
3iE8H+Ee6by8J5fYCb6dEf6rJvEHygvK4NDImBZ27j1Mn2/G018YLe3AqfH73cjkD+6TF65I
rNoInZG2Y53yK8rl9xJPt4H582D6askzbuD1dCi/IsaqQx2qrg6aC/F+p44+52wh3M1pDsA6
GuZ39Oaiu5ccVB008Vunifc23IK8SlngzKTOS1aAHfCBpuIva6yUf8KhyRkwb6Gv7tD110O5
2gVvsG8H5Kkpcr7bYPOnsAO6gR3gcxyvmfsDo7ufo8VcocUcwN5tsLbMg78z1yEJv8D39wN5
Q27wiTbhG3z/1HGE7n4Z6vDhdJHeDi1y794P5Ynjjsja8GBYYMtQx08YMW8Rhyb//wvOgH0Y
VAts+hEsnJRnPDjirsS5LuD59BlvD8yZMiyc+4gRI+P1HkbMNbweYYvcowefG+aP+G6K5B25
gFPzyTsGMFya/D5xnJk7eD/3xI/P2fP77JeLiP+kvJwBf9PnHVl4h8+DLHVUXkYeGzmHX9eH
v1nknKy/vzWsnQeen/H+bsTrGcEdqsDrSRx7RDhZDbhpfbhFBcoveUfdtEOZOg5o54YjZvwO
HuQ+9vyDaacsMH/8OtuHpfUAG0nrcME7mqav7nfayfaF12PNDStHdBsPrMFz83vbToXwDB8L
IuPpmvIvnnHFO1I3P+SuVZlAdd6h42UNu+nakWKVESN34nY8pW69smPW+46L3OfW4atkPOOI
MeujG5URI/mEdF7N6YcK5Uf05XXoS59/2HKyhsz9FIZL1fTlq+E7JfTl1oz5BeNtTTsem7HQ
MPuhXRv0/SPjz5zv8L78Wl9kne2zhpZYY19Yh7uBN+Y1WwPuaouGC/lGfMKAO2tlxKxhHDfC
Ol4IuvwFrORO4MRUnY9lBv9kTRy+cGTu2Q//GJ7GFA7NGobM2q0Jsna8M++e4LotTFxPPq/e
YSA8cWZYkE/jg/u7F94xDO/w1sIH+/oT+ROkjrm9/oE9/0Su5wZ8lnvq+DvYBTX4KRv04mIX
DCl/M/yVDuySHu+YwcpRhkziomXF/13kDvKE8msYMB+BESPjqQzDZcozruGf1Nw9r8y7fV5P
I5T7uMInM6bL2IjCmfmEndKFjdKEMVMJ8b5P5OVewHBJ+I5X3vEXnk8n8HyUhdOOeD0pjJg8
xuqJ/FTCwkn5xtzf+YSO0XJoEurgOTSi/9XvzGinFu/o8A0t3pHfVTyx1yxMDLx841/yMOdr
6AV71Rd3BFbfUjQ6HdU7naPzWZmc2SO0JxX0DG2jD75Amzs2uvvSjibVj5UhdwC9KE5MGSyq
XSsYXX0ZffAD71AGQ2a04HXeUUSXkQRGg79XH8JyFqZHHe2v5oFXP10n7IknhnGgjJaeyQO/
xY4cwhjW/MNrfq+cmRfDP1CmR5f3n0Schy7skcTN/kJgcSkPYwS75OhAHS8D78Jz2i1zQ9gm
fbggJaP1XvL8C3gY7aidCuYZCX+zpbwB2yQzbJN7ytv8Prczv00e+Rn6YfHhl2FVaDt1DV/F
+yO3xB+pBke13vVozBYCS1D5KSPqoFruB8PS2aDR2VJeNnr0OjqiQaTL/0Y3f0kdvQ66gB4z
Zrx4O3Jo/JEdxvQ38VOWb9BBEx/n/ba6f9nvOgfGXM+wcMr01Yjx9idioX4bBoNqjTqsLd+G
I1EI9n6T33do53HUTqUDfBUZs/4+prRTLpqs2c54umReVp22TWL6lvS11uHV6Pqb/8E1Ghqm
hvZFxrzTdrrlHW3DNapT3mbeXhsuSJPnz+DQdPh9GuLHh8Zn0cF2kHao8Iwi7ZTr7r/3xryO
t0bg9QifpQDDWJlEW7hsOt6ahmtUMQwq9XuU4cxcBc6DpykMiZdrEle4Zl4+77Fu/O2ErLEd
ft9n3lVZx9Od8TRgPCW0g9e8S3y5zu0p3/BB+YXh8fQj7tEMNlO2MydSN291vGUm7lBZE/qM
RcRAiPca8ZFlEW9n5aIPhtz/9chxdXFgz92y/rUjHodtp1PTV8r7Ur7TDXWos8Z5NtwssLq0
nad8Y8XsyT10sRnf+LHH9JB7BN1TL/ibT77Daim3htejfZExt68PMD26ZkyrrjZjXl7S16p7
FdujtNcXlgsyN+tXRjsMDnCNOmZPXph53WQdzw6y4Sy/oB24If6uQplmutdMqeM15TPT16MD
fLo36mjnle6nz7TzlfnGWrQ+KUcmoS0te6Rt3jGlXG2Xc2y4LvwD+/sbvqFp7NAG5S2z33lm
6xaO+i7/xLMEN2a83KFpr3NHuM8+OTMcrJuIHaB8hAy9ubIqrC6/Y9YXXSOLlLcorxkm49DY
kUvs8RHlI8PZ2uWr+HvUXR6Z6Mrm/M2NmTc9wwvbklN2X5evzKDEcNua0XjcoEtTxswSTaqy
vIoR56FsuB8Jmnftq3+sLx3DFVkc4GnYvrzh+cr0SA3D6pjyD8PP9L7nDbkohsRx9eCrXBiO
lZQvDYfmgjpuD7AvM8NM+6b8zx6nxu9KMa9niV7lgr4c7nE//JzYGNvjDn6maGySqA4Sm73L
mhAbMmbM6Dl4Q/zT0MQgCHPjYodfEPPCmoZbpPyC95/yJOorfyIeclZfkg/onuc/R+PplHZq
mXbaHjjHHuYSTeirlvmGouHYKOemc4A51NzhZNV3WDViJ8bMjpi380wdqoYndmW+sWSYHPtM
oU/a+ZJ21HNLvMb5e8yNORPM4GfKOl4/wGPtmrPRdIeR589ezT3uWmLG/CYaTy2ekRpOQ8Pw
6RLYJK+0Q412bBkez4XhzChzaH6A6XFvuEjKdvqM2ukPf9OChZOaZ5zxji5zouraSed2xrxS
xtTQ5Oqpw7nZ95kkEU+sYvYC5Rn+Nnagsknu9/Y7y/PxZ3Hl++7zLtQvU2AfaJk1dhLNu9s9
bpH3+w7J0aB8lITxput4z6wNZer4hn/rinU+5fkVw03qRfZTYpg+DwcYLynrfCWsL9aH5tfh
L/LgDNES9NDNXpAz5JzyIT64tvl9NxpPd4btppyYT1O+zyzz61ON+Cdh4XToq+MDa2wNppr3
/dTgiui8q+z0leQd0TrqvDnZY0575tk3PokRmq0eeUrLxIEpD+MSzWkXXVneesIv8HN7RQzD
bdB2pE4rrzn0JO75jNxw72iYfxGjle+XJWyfEb9v4i9YY4//4hu3kV2QGvvniL+pG3u7TDvO
DQ+stONLFPtIzofqQ1Om9bvxFfbg2pZp5/fITzc3nJkNPol7zgQpuXgq5NKpuHiTGvuA+Ez7
cI4/yZNzhL/gmrNXxeUTkrv9psmP0HQxvJK/boS2o0kuiw35eoqUzw1D+CbKWST+ghLxwBnx
MD3iOE6J86iaPF79KA/XCfFPCfnKKi52scbaIDkWNB9ZmdihjPioutM8ypljTA7jEjFcCfF2
KbFw3RALJ3rzjL95IGZvSrzcJXGFef+NjT/hA0bVL3J+jA2/94MYinP8Ms+wckponcrEj3/i
OxSWjdhgb+ioVatdJpa25r7Pv6NALO47OSErRrs7Jub4Fe1u4piBolF+oa9bRt+S30DdEsc6
hytbDuOlgT4lv0955W5+RWyk5vcsEJN8Q0xyxejOrmiDNro13xK+juWonZa0UyfweFaR9vYF
PXrOu0jwb0/glLbQ1rZhBygv4xp98ZXhI8yiuOuOGU9noS/ykT7hrKz6uQXa/xrPKMJfyXUX
dXJj2lypU7RxLXw/EuN+jNY7cxHokjdcdNTeP35KzjSNcR8YLfYpsWgP6Khn6KRbhqHQph3f
0MRPA+PFM/ePYVA9k8e0ZHRlFXKAJk7TXoORkKAXkNjsDeWv9GW+YohWW5lAd+ik06CBjrki
LTTOlcBO8TpJ4Yb4dfgxjNl8lFzSl6/YPytyepyRF7fBmP+FnrPibGhhdrwYTpZw3bSvt4y3
l6CllLiet/A3qYv7mIX73Bb5EG+Zu6+8Iwm5d310WRN98RRbuEW8yyd6A80XO4U9UId9kgYO
jdUTyF3EC/Pmr+HMPBL/9BK+IXFnPWGitci7NKavmqxPX2ZevsEVKfP+keE/eQtWdBX/eMc5
/Z1r0zI47aIF/wrskXz9ekEPqlrvE+ZMEvgInjs5Id63RTt90k69qJ1y3b1ohbro8jO+88zk
Bx4w7854R4+1IY/uS7GlJ9yntLAzu2gyVHNxF9gD4i8owsO4Z15l8Akq8DLyUTJhnV9xppD1
LT9DTrhTamFfHcGyOKKObfgql4bL9hpx1zas9fmYrbAnPsMlapJT6IL15R4GVQY3pB7Kvb/y
Gf3ekjzxa7gifdan3M4sG/tpHbQfuS36zFm5R86ieSjP44ifTV5K0Zwm4R35vdUzd7lS3go5
jpVvJ/uAtEFKX27gq1i9d/5t2wMsime03JdmTz2i/MFovd+og+ZpHsDIy8kyFTiBE/Lias4r
z2arGL245H5b4ftpsI6f8owSPLAKPI18xVDbpgVrcMG+v+X5d9Qxi/padEBiL18QdyN/o7zC
c9NXXdrhiPJaxNdMYONO0G2s0FkP+H2DOvZCHYVf8IkW6Z13nFHHKnXM/fzP5t5c9E4L3vHN
O9aGpVNkLFQOjIVch51yB2nXp7Ngv3h2SY24Z8u4u4GBIPZPn993Wae75BbPT8QTfNsr7klT
1o431g7LyfKcGLFlj/mbM9aXFIZLHse6a4N5W7Zq5pXqzTPs1BQOoNZhhe/6iPUpjebdgDWw
aZhCyi16ZUxeYf/4/OQFYmrK3GMeE4P1bOJVytxDHHHXIbqy7/B79Y8fwf+W8VJnTNbRx3n+
Uy3sRSvYTDoeJsYOfaQvF2gMZ+ynS3Ldd9jT81t+6y/4E+ybimNX1jmfTfFXrtB+bLFd3iPb
RWIfB3Br/6AHnRn2SRsGQ4vy+8BwkL3lJdjLFcewE9/NI2fQNprQd+zEX3CJro09vaZ8aBh7
R7TDzLSBtFMXWzo/9/h2Ek1oi7NTF/unB7eohC1bNec3tY+esa+6oZ29VmlqGDF9dI7Sznec
Ga6DbST3nO3AZrMsm9PQ1l513aGvhBVRRv+b6zlv4TjMsDOFReGpjJIH8BWOsnIkUjTxnpO1
hOkzCLqLfDadc0+5JT6pAzsgv60S1mmJe4aLYAvnK8ote+qWPKhPaJRf0MdcocPuuhhpjacb
O82616WKjvrDjQ1hBfbw7cw5o67R7iqz4x8MhktYFvkc7OIHFG5IP3BFvA2ZodcSvko72Ini
eznDzqywxj2Y/Uy5a0esP/foXvP73otQxzvWn6/gs/AxYBfsl88m5q9s9MHTsMYljqsm57cV
/N0HbJNH6thg/emgo87jcizTbBTW6Qe03kW04Ala8Xy/bIc6NqPz3W/Od5du75IYhCm5wE7J
E6968UfKk7B2eD5Lg7u1KTnc9czxgL90yLy8Cb8Xfcsn57NT5uZ7YEh5Tbxq2l/wSazQ7Ssf
6pNzTQMOVh7xekn8wAtxQy20vUVYPCU4We3AoBJ+0yfvODEcrFPDoMrgOOg6/siceIEjquvP
jH2gac6wN5Qn0fpUNezIN/qixTn3mnU8XxlfYE6fGqZZkzODvKPH71s//26hjZPy3/Rly2nx
JD+DX8cLrNMyJheMl3/mOx/xObzBMp1Tx/NQB88ManG/94LGWdq5ahjGiz0+gqzjt/gcfuPL
O4VrdBXOwRM3X1+Io2ih732grxL68hYeWc0w0bb8/onyvJ2EJf834rFW4NbmPItL+AXiV8l3
ZdETdMNeUzVst2eY1k0YoXls96vZc0/gvXbwJ7zCP380cfbyDK/HlL9JA4vCn2MvQ/nVAWZ+
C35UxfChzuFNJzDy/H4qsSiPcN1uacd+1E5LfKY5S03W+l/GJ/EI72LLGteiDhfw7fKz0xXx
dq9omVZhHc9g7OU7wit26NqcW3IWzg2xHjPiTNdhr6m5XVnuSpdhvLw7C9n35RlaptHP98j9
3llYn/K+0vu7d+z5v2ihGmFPlnwbH7C9/8LZawcNcX7X8QG7+wlt2oL7lgnvyDMBS84P5a8U
fp4q8S5n6GeKIU9zPgPX5O49M/ct+Xe8wiFeoZ8rwzI9c/wVz31c4H/qh3lXc3H/4ruew0sU
plDuaf3D+jeDTVDmG8b05VnEVykwpnPG1BX+7xc4fCv2w0/2wxnr2yfrWyvcE3i2m9rCwkjP
R0Id/t2UPPQrkwde/XTeR1UINv0jcWJn+HVb2AVHnM86xn+kXNuxYcnrXYnyWPuR31jLrf+p
j88hxfdccXWohTj5U+6Ujyj/MlzaFnFByhUpcTbrUt429xR/9hh94vdVjt+r+Y5Tzm+a/+CR
Zwwjv0rF2IA1eKxSxweerz6ROzjuuZbyeK+dJM5d/GgdfGS3+MBeKZf8CT7mxvJZyugc5fdb
yjPOyVVHMBLu7TP30UtjZ16Zv1Fb9R6+Ss6zEFu1jq37ja1bCzx7r5N+NrkyNC/3EfFyz0a3
LwyYG3Ov7v1PdzAUNuTRkjvAlbsDFGbHJtgNJ4G/krr2rRHn9YFe4ZdhdhS4+1/jDz1HqzQ2
7fgR6RTPwt/0eMY4/I2PFTkz95iF0NdLbA9lvGypY/nnWR/ohH6xD1j+ypqcR2dRO8nfyHd4
doCto9y1avyAMmAqcEPqodxr436Rb1H5KnKf3Ay5VfxeMiYOtmfsp/w7zkx+lTtiXYXhcsN9
8RflJcM+qcOAOaMO5+Rnyf1qZ8SSjI1fec6cEK7ISXRvvuYdnqLq31GjDgkMlytnm/t2/MW9
+Bn34s3ANplEbJMBz29wL5+4u8IasWxTYz/d8I4H/qYMKyKDbeL3phrxA1NyFJfoixG81RIc
v4w9PaX8g9iBBvmG5J5zZPRKI7ghJRNHodqQEfl+SuSiGJl81CPGYwk78lB8wjq0QX5HMEKX
1jP64E74Ds+qGZl81CNirPa5Ie8mjmIOA6ZLHMZvk5NI2Scjyo8DV8SvPcUoX9mIs88Stog+
45Y6ZLRjM/RlzJFJDANG2ScLfv9wIG9SxX1jgbjEfhQnJn9zBx/lH+1wZTgz77xjwHhLDUvn
lfIqdaiYb6wbBsySs1tCPMslfBXRZOk7imgdR7DeS+SqGFHHIe/4hOHS4h25vTnC57GEZVHG
1i3y+7PAPhH9XR1OzJi/GcGhSc13JpRP+YYGfBbP4JH75B4cmww+S4MYrYoZKxtYOmcRh2YU
vtPPqyJ7yYhzRwlGwoZveDRxYD1iiy6og8Ym9fjGBuUVV8cZMcv3ka6siBZSx0PP9NU3PrAn
7nMf2Pc3QU9ecfRricd7wBfZRzP/4jT1rWBhr9EJCb+lE3T5wgVZhLW+6hTnEls9MDpoYQfU
AxsgzwYq/JWU8mpgB6zcTBkQR7Zg3gpfperoogW03qOonZbcKffxaTwQ85fBcRjAQOjBT8kJ
kovQ1/8M26QBo2HE78/4/RnMj+SnjgvOHJaHsYGHIfwT5aP4vWQB0/UCFkWd8ifDLkl2yr1v
+oHx9AGLYhQxYO6j+5Y5/II+OR0XzLuLAwyXR8MFOeEdD4af0uAbPmBVnFB+Sx1b8FXy1V3a
ScbLDfF0++wR5czU4F0khkPTMsyOEXU44vn3fKPwMmQs3MHiuY/4dHP2M/mbqWFu3O9waPy8
kjrUwnd6W7ePf1x/f8I3PJjf6zdOef5NNJ5+m2fc8I5P3jHkOyu0Yx7P0ke/UoRj0+f3X+73
/p6zwT3pnPI7ys9CuZzvbn5aThktknvuITwj7+8ZGhqpY+5hlPjNdSj3GlbxoT0wFvzzfS76
PvFVRWJNRqE8f6tvJ7lbl+/IzyUzM15qIZ5O6lAz3/DA79vUoenix8RG63NOLtJO9zz/ld9f
h+dLvMp9eEbe1o/4r4shJqbqCMzC4XuEn7ngG6bBL1Nx81Z8Eg3ifUehPB8L8vycxdMhn9kr
Pn5pp3Zg/twQez0zvB5hJj5wv3fDvDlnPF6YdtpQPoKF8wUrR9Zo6YdCOBctjH9ceV+5JTUw
Y3KOHbhGvzsglqSBP7ITODN5XwxgERbZ7z5gwDzAmJnBocnpXO/oiISv0g71lLurMhyad7hp
NRgwSeCveP/2k5k3H2HMn/D7BnW4hEPTcudfsdefiEVZcA722tu/7EdPzDt5Rr5GfmAvP3G3
JRyZxEWIy1n9CZ9EcY8t5z2QtZDjqhi+sRU4N/4bbDsdw6Hp0JbCiZE17gQb7oP4Jcs2OWF9
+uAc/URe7gbMWWXlvPH7l/ANct/Sh59SM3wV4afkPokP4jefyEct9lPd1PGW8irlLeyr3EZ8
4pzc4Bvuaed+1E7tA+2QuLa+i9rR76kfEQtHuEcnaLI+8OE/cT+3wD91QTs9U8dBKJc41np4
RtWM2aJh4WRwatrOzvQ++gW5LCQfddXlYRbfT4/Y7nWkwbnD7yIxYGu0SvNI33JhGC6qIdZ8
9iu02h00p4nRIT7z+zTwD0TfMkNHlO1pvipGk2p1+RXDYVC9+B2619SwS27QVLwYTk12QLd/
deAbU8eh0bNVFrEHvA/f6qgveEcS9OLevhmSF7cHv0A5DseUf/D7etCNeVbg0PgTbtDnfcPO
VR31MspjqgyWF+qo3JBO0DBLXxV22Cc1ODOe6bHLHWka3X/D8DNL8Db66F+6kb5laL6jDOeh
gT4lQztyxXcKp8bvlyViZRM0NPec7zbo8q/MWPncY3aI/0l5OseGBVGCf6Iam9/U8Zo65v4j
LZdvvDWsnDrfoLr+Gjoj1ZInIQ5jiF+lhFZozXgZUF4yY/Yk0tUX9lgU0wN6dNX1X8IsSo0u
vx/p8tuGz3TD33xGuvwt+9EQXmGPvJGqR1cOxBEaw9RwHtqGI7E0eeK3aHMt52HFd1Tgq1SM
rr6ARvDaaClraLquzZif045nPP/e6GaV56PPL0XrU2KYQG364px2ahjdmWr7X836pTwL7au1
KS/v8BEs02Ni1q+8PWw7tRlz1+gxRd8rPtE6Z8R9DtazWd+UGzIxes191lfFaSnjb5R8iuuI
NVGAw96J+jLW8L2jW60Y5sY15QujvS3Tl59mn2iiq1U2ylvUTg30c03Gk+WnzPjOltkzHyKd
tMSwz6nj1nCLenAilOkxNf1g+U8JOsH8zmdIXiTVOSdm39bx0Ntjn1TCOi/skgx+74Zzj2re
m8yJhG9II33wg9H/Kp9ubLS3qlm/R2f9YLTgTeLLR2iQH/b4BN4WtmwC6ctlxFfRMf1KW1aY
21dolD3zR+KfVAveh5HwwDcWDzD2rB69doClozyMwg5rooY2NzX20zHvaB7U1f8zfAJlA/za
Y1lU3JlxnxtSj3g9FfZ9sQNl3475Ais07eI/r7NGbohZVi236vrVDj2i/BsddmKYH7eRnfnE
Ot0wjAWtozI5rrBlhS1g6zhx3KKNWb9U95rgl7HjtRaxKESPoHrvLd/xFz14yjOEA2G13v5e
ap+nMTMcmn7EbykQm53hi9xGeXGVxdXjb/o7PEPRtYqtq2ts60B5nfXN85929exNo8tXDXQv
0lFXzJj9Z+ZVj/iC7ADjpb3HFZF9v8a9VB2/ylfEFZE7yISz2xfaE8vPPIYtcsnc9vymGvZT
Aof9C73UkBjTJXrQhLEwo/wk1GHizmZfhpOl8Q2J4RolzKtb/iYzc/8jPEMYCMLsqBPDsIEn
PYTjrvzMG/qha8qVIaO8oPdo3v1mTDbMM54pz3hGxTA1Lg07YEk8ygd99UJ5y/S1ciB0bagZ
bojX3X+ZNewOpqK09Yi2PjLtWGKNVQ6N1jHlG69/xvxX1I6eL1WCeabrW5Hx1Db7zX+N+SXt
lPs7v4jtVtZNif3uYodb1Ar5WepovS2jSvPs1CPO6Jfh9EkM6JK4nbXhnwyJ+1nuzW0/pu/g
iNZhGG9g5w6Jj1LmkO63b9F4mu+xkYRPd8eeHHNkJsFGu+M+uM59zcawKcX2Ubvggzq+7/Gl
JP+d8nZOD+wlcu6IfRJHjIcaa2zVMIHKZr+7OTAnpmZelw0TzdpPczPvlCNzZ8a87iXKRrrd
4+3kvmVlUOl4fKUdbV9/RcyzujkHK7eoZdpS+3t6wDb5bVhd+p0F3vFi5qWydi4NT2NJnvnM
vN+Op5R3XDKvrO1xzp6sczt14ymeE8qAEVtYbJMlWvEb1vk+5ZPwfDnfzXnHA3NzwV5waezI
EuWPvKOKfWT3IuVg1Q1DphixnRIYoZsob9KQuBr9m+nOXiNnKxlvJ7T1x54v0CuctoZrK+c7
PTupb+eEe/d2iE0S3YbXfqxCFGYtxLqu4Kts0SJV0Dxs0FNdmVj+JjHwq8AW8HqpaqQ/lrl/
AsurHOkUR7CUe3Ab9bz/Zs53TWJAdcyPDYNK2Uob2jGJmNUxd9vf7Q+JN7b+p9ye/kZnqMzX
JT4s5fsm+J9O8A3VXC7K30EZNSJnYwn/lPJbbin/wH+Vn7NPIn+m/E2HWI2ayWv0QX9/hTgJ
jZHwujONqemRd+k+ynmkfM3dGC2Jj/L2WcnEibXhq+T3vbsxd57H84v4pbHxJ2zwi5wTB/bM
fXCJ/HfrEFuZP//Z5CvbwJLX+E+Jz5T1Q8fcEbl1n/F7NLnr6KPHzCj/CnGsPsb0KNKTCyOm
DBv8CIbCM77tnuFhXKMZTUxe7hTNVou45opjcojPYsWZIoU/cB9pc2+ieTsJWiZZ51uwKMbM
20GkK/tCG1JzmbVFRyh5lFNi1HMGzyP5gxdoaNboiG5DfuD0p2xm2AJyZ3Qb9A5Vl0dF9vRT
Ez+eGEaLsiASNMjVkNtSdNAFdIzi31beRQctZRblWK+H8jl1qBrN6ic6obOonY5op5ZhtBT3
tET+FqyBNndKLJrkKb108TO+vMXvO+ipLl0Ob+GzvBgGzIfRlXVDrH/i2BYFNIASK/sS+jJ1
urFZOCeLRuc65GL17SBagVf0oLmdk5HjeMp4WxHzN6adu5HudRM0fl4bIntBQl990JfXganh
12HVE8iYTgwb5Zox/TuMaf980e6O0DMchb707dQMmit/9nmBldwiF9gR7fhFfvMtucGzoNdc
ufgEyblddbFbwk+5Ibe46Gb/hBzrXntyFdrgNIwn4YCekhfyiDqeMd66Ti/o16dtKPf6O8kh
o3lzJVd9PhOkLy/QECZmLNyjMzoP41n4T2O0bUP6+xJ9XBa0b5LXVnLvPrJ2nKF3qvGNE+qY
52DP8DW+wI96pA3O0MZNmXf+HHqKVjJFSzmmDmfMuwYMmMQxYGbBxjsl/mAQ+jIf6a9wQ07R
M6Tksm+gzc15PmsznpQzM6GvprRDK+QoVs6M6HuFOdRmja0xHouGSdTgG+r8vkMbZOgU8xEk
OsV2YHL0w5g8CrpUP3fFVl2Re2mMpr1H+ZfhQxXDGllx2kW5e5O5n+tFG5ENKPwEq3u9pZ4n
1HFk1sAuWqI1c/+OPMoJ+1muoZkSx6Hr/Bn7RJ/yGb+vhX1kZdpJ5+ZNxECYhHOUxKO0yAOv
WqYF5Sk8n5xlUUUTIVqnZuABed1aDT7dFFu79T/2vmw5lSTZdn/KsfOK2ZUECCSzPm2WZDKP
mpFergkxCJBAQgINX38zI8OXrwCquqprOrcrrK27dyoh8YzBw4fly+m864KTI/UPxGZX/qYm
zqs6dOAac9m0HFNS+z+HXXGHntpVsgvkvKtjHi7ALfDk8Dyc4zek7is9nVUP54Hpa+IZ6z3f
L+H7aW2u9GvMo2daiHr2LMZ5QnZBYqsqh8IMnznBXJWIo6qM+z307Y7seTVxvt/Hemla7pOJ
rUdXDr1zawO+4n7knHfX9BtNnIkDnHe34HkIwG2SeEQTxJaX4NzPYj0eYj1N0Du8C56shPd2
AnxCnfwWtZ/kTHXfI+GxqsCveCQbTfpzftn1InwY6Zl8C/tpDU6zM3y/gOe3MM7Cn/mIOJ3s
m4bdu6kPKnNRx5oPoJ9KZj1I76ZbYGlDrLd33P8mGQpYK238fs2pU0w88DLyLRP0Z1HOsybG
+gF1iu/ooa5cXUnsZ4K6jFvEdl7Bf1BDfV8JdY4Nu4e0L65yJ+VRw7cGD00NPDU9PKNlawST
+xHuSx/31H4KkVvjPu8dfF+53x7Ro71OuOiayfroXMxhF9zhvKvCh3wEtugWZ1HVrqcS2Q3P
sLdbhiMk/X4HtknL1sQn89eE7bKB/ST1nC/gUGiAH3MKX3qJuvwqbIs2zqsizqK2XfOig8Uu
WEKHqo5sYU8cO+PUtbbq0v6GYBiUT6eA9dbFmm9iT1QsH0aKP5C5OIZuqaH2NtEIuifq8OXF
p0g8YuaFfMZcJTWhNeAzH4FhyKNeqgDbZgyfom85XFLb4wxYtzni5w3E2KbxG0uudoa82C3h
DhPOjC44pp7ArXSM/nZfFj+Z9NbdYJzerL1eNtFEieFnYY+fWgxp10RH5Ez+tjIm9ZkSt3lF
HVHav2WF/FsBnD9NU8ud4iuf7f0+auIT1NIlakvmqCM6RiyxasZhYr4vPkMbPkHFnMrCSTQD
L2Qe/RQD44kLh0IHa/4StdwV4jU6wXprEddgwfI/RcQXpnxiJcv9lvriWsMsfGXC+7Y08SnW
TxfgwaqZygvlAhRs0S3icFPoSOVUrEJG9iHnWK8H2LddcFUkukPs+a7l30xlqlheR+HgPEQ9
+QtskybqyZU3RHhBqtb3StmDHtFDvQ7+qAL4pe7x/UfI2ANntsSi5RkL+E6h4XBUDheXcyMw
2rpB94XbTd4h8ZMbqKGZoh/10u6JkvUxl8Y3myFecUvrKalsaiHOJp+pW+6AtCKkDYznDO95
i3jBF3hF1L+rW98onesGztwp8i3iF3XA05XYLhxXebCfSZHedbJNZBzV/6vCt1IemhDjWLLj
mOJ2psiV3KKe8xnj+Im5HNvnp+spBEdLypUsPoFwBvUsn0/yHmNaD7eoD77Ams1Chify/0bw
1dsYxx7Oso7l4kn75HC8oAze2URTNZFT1n2hz7h3/OArcDY+IV4g43xF4yS6pYG5Zm6TA+Jd
C8yT+T0OYWcKL/Yr1mQe6ykLX7wV/0Yba36GHKTwhSUnTBf6aYZacD2LmsQhk/JhKIew1N3f
gx/lAzJ8YU2XTM5L8AVTcHguUdO+hq9+g3G+xppvm+i3xEymyKsvKd8SUEyijM984DcixGaS
vNQUtSESp+uCvymkd4gQU+3iHUNT6SJ4ljr6pF7YMzm0uMM5uN/uKOdzCUzfE2JgDdSLdy3v
WmC0bNnGpgvwk5vokTyJ511iha92rhL+3w/EI96QZxg4uGjhgQkN6l/6mLZQQzMC7rlGPDJF
2Ov3yL+N4vuCf2rhrJqiH+yDkTG1pe/tmm8a3Xlms0OJTC/IB78Cj3sTj4jk/xfATb+A93GK
cToHB8zIjuPEIBtv7Hqcg2N9Hs+D+JhZy1+X7H21r5aUR0h8gq5dL0fYF/eIVzZp3705XF9P
4IZrIK+lPICq325gC9/DRjwFl3wVcZtED0m8QPjCpJYxi3P9BL7VAH5wkieIME5qF6gvH4LD
UzlgNrArqrYPheRKrsBzUyL80xS2SQWf6cB3SjKHJfAWSZ7yFPaR8taWLGds3eZJ5b7y1Hzs
yedE9Pv3Dg/NA+ynxF4WG2uJZ4zAodcBP2+ip+X+HDw1LcuZPzEY9gnq95bAwlXBKXsBG6/o
8KswV2kbMpbBSxuA5zgZHeVSXoD36BFczefgiKmCZyY5kTPIg47RW1NycwE4ZJJICefvmuBi
Dg0aTfL/Y5wlfXB7HyFHeI3vXyBHmOA3T7Dmx+jTnENNWMnmICNj+UtcZeHY4w1wUz7jGTfo
A9EifpRP8KvUwa9SI36UNe4nNQ/v6H9XAMfViPoNvaPPoPCWLC2/itZ+vCOvXUDNwgh5gJo9
r5LoW4HecztXm2STC8CQjsAtUAMXYQP8LTmHv+WJ+t89glukAv6Ta/uZZJwqNl+c7JAR8fEI
J+yTlSGpix2B5z1n9VfNaFvR8yPYDcKNEpqeFYLtTsepDHz4I3BgLsdLqhtq8K066FtSwv2h
5UdJ686Owdc6or7gj6hnyKG+eETYyyfC2R9bbpHkm8ojI/18kizIMXCmI3CV9vEbj+BPmeH+
Ie4rf0tguXIEaztE75Vjp+/kiPAoT+gpK/wnY+T/+3YcU8xfHjII78eK8AN3xCsyAr5JOGKa
WCspD8Qh6joeCa+iz7jAb3TAXZJkxPLIAwxx1izgex2jT00e96+wFrqWAybF+44IkzwE/1MO
XF7MQ1Ow3CTKM5N2lFAemgXyuXd4Rg/j3LIcMSmGNIs9MaQe7HeoH84R78ghMFxDsgsqeMYn
sBxF8IL04rnMoj5YfqOFcara3k1uv58eOGC64LkJqV9QDlw7TXr+FLgewbMNUZeaRbxgSHWI
d8DsZYGPGiLO1gfP8TXGQTli6hjHGvhZAlPDofU1d6SfXoCJecVnlCcmsvsqzRgMEcNaIDZU
cXhslPPsDr2bjpBD3ObzSc+aLPB6jH8a4D0DyBjFn9mdqx7xp5yBf+Xcvmfyjp977jfBY9MB
bijl+5mj1uCO8CoNcNXk8J4brMmW7R+V1n0NSUfeoSZCxmGFd3jF9wPLe7Q0Yz5EbZvyAZWw
nk8cHpoN8E+JfjqCPz8kLP8dcPhZYEiHVE91jf6cu/sug15hyb7d4EweEB/GJ9mZn6iLb6Hm
vWAYJQUn9oraXKnLf4wthyfU+bwg7nsPv6cK3ts7ywETmbp9qXd4hm5p2Pslu+/kMzfGWxGM
1BI67h7+2zN4tY/hv40N/0BqH2XBM3NnfaOSscAO7Vn1jH15B98pC36De/NvzSNcWx6ZkHhi
RpZHJq37eiYOBMk7PYOn5hQ8NF38xpX9jWScr/fw0Fzj+SXLc7NE3esdYujPJMMTMMV36LF3
Y9dLz/J+pHtb7p/jfsN+P40by33lHakSh0yO+FWyxK9SthwtyvGSnonCTVIjGSLcPyGuiid8
XzlcIvv91ILe5ZDJEyfIHTg9TpxxerG/kfasniPHd4f83Q3yucpdonw7R/iNnv0N5dpJY643
wD4+Yh5O8PyiwxvCXDc3O89I1/QcudY7YJZvwBHzid+4B+fHK7hLArpfJQ6YG+QwhxiDjMOv
cov3bIG7JDTrVPptPIPbpAQOlxy4SfLgPgnBv5JoyFvgCm9w/wn3n3B/Zp8vfIcpv0kaH7pF
TieLHOAT+E+meMYAv1ExUYZ0HDP4/iW+XzXROamZuAW/eRaxoRf8ftpf6ha94Z7RE01lDCDD
o5UhtY9mOLNVhmf0Amvgfg/fP7McMCk2fAas/y3xknQoj3CK9/jCM4aQsWrHIV2Tt+AZrSKv
dA2eGf1+B2u6hblMJNvlbmoSp1De4X+aWB2X2tvP4KK4Q03pM+yfO+jxLvR0iLOkas4+yVnf
I0/6DL6xT3sWRSaGLDxazw7+aWh5ZMJ4vu/BiX9j/diq5WhJfdB7zHXW3k/8lhX0l9x/Bc+M
csAk8zDAeVe1ceNkLbyBt014Q1K74Bmc+EP7mdDwekj+PwscqvDQRIY/Rb5/Y+MB3XhO3ohn
Rvq+CX9LAI6YZK4G6L2SdfjHlWfmBc8oQYYu+FGSeoEB+nLfgGdGf+MB93PgVxF+ljSfMwBv
rfCS1Aw2gvsHD5CTzgIXfYzfyOD+iX1GansIP0oEGZqQIcmVv4NTaAA/9wa46ifIOMX9jH2+
+ndr8PoPYLNn7TNq4KGJiMvm0d5P61fW4C8YoLd41b5Dxb6jcsTULWP4sd13x+DB+bDjNLfx
oypk+LSfSexMuV8Dx0szXi8b+MHCNfiGuSiDhybliLkCT98pevd+EPeJ1AktnPq7F9QxPxGH
gvbEVo6FD9Qr3KOeoGH5D5aW17MMLgqtufjGWSU1EYH9fsrD/O3YBco9wrX739RHWWOFHdTW
fqO2bUgxi3PwG0hPWq2Z6KOvbsdyOqZrZUh9mjvkt5wjT/AKGW/AbVIBL0haWyt89wuybb6J
c0Pu95GzfocMC8iwwveT9XTo2AXyjHPMRcfyp0xML1V5zwpqQ8r2GemaHVK84Bq9wY/AK7LL
z1nD/dSvKSPmek354Ap8xBDPmOEZFZqLA7q/QK/Ua8iwwP0luFBDs0eFJ3lI9X3X4JY7cnD2
2tN6gWdckw84RM1oDrgd5TIt4ftv4DpN/MND4s5VLgrZE9f2foL9lnE+oz7LE5NlPCSumkPw
fpyDS+KQ/Niy0ws6jal+g4tQ9sQn6oQCfD+k759SndEL9t2Ns55WxAWh3Cav+I0GuHIq4KmR
eifeNymn9Rf1cD/EvuyA4+rb4RQSXgC2n97xDK15/0RNu3DhSP3wIWoAGw5vURovEP32hHeM
wOMQmJ7bc3AWNWB3fG3xF8yhwzrwCb7AZfqAuEsNMryAe0R14BLfb4KTKDAZX9Utaut+73Cn
DO04ij2uPDIl/MYLxilEn/e0XlN5sxuwt7+oDnGOWu8GasW/qH54Dm7vBubyC7Ft5jX6AA+N
fqZE9XdTjFMDHC/MYXWF32hQTX2RuAX6yKMe4fl3Dm9Ig+ry7yBnB++p9cEBuGwiw+/k8n5M
jKyfqIlQ3qMaasUfHW6muVOjrDXOE/RveaB+9xVwUH0B679bZ831vcrtNqK62QbqGKdUy53b
4dOIbP1wuqe4PrhFXBDKO6TcSBXiAyvh/gRzWaJayMyefdUju2OEeXjAOAd0HjadceoQ/9yx
Uzd/BT6dCnhpv9Bf84G4vxuIZ+5y6UTQT12qF+1j3+Ud/dSg2thHfOaK+MAasH9esCc20KEJ
N8A3zpIH6q/QQe7tG7idB9TH5KC/dF+/O3r80r5HWjf/hRpBGesvjLVw6KV9R2QcDoj/6Rp6
+nQvf90x6Ujlj+oTD00DfF+R4U8R/vAaeoN3sCa/9vATNFHDnNa0z1GzKtwnR3j+216+wzvo
4IJTb35Ie/fa4aiaoz+C6EDlwVJukxW+r9wAAfE86L5sgP9AdAtzB4idqdwAOg5XmKuu5SUS
3iLNx1RgH33BfnqAH601yjpXyisyJxlVv51s8TwsUNuvvETKxzMkjoQ71Ekf4X6HOBYaW2cJ
87Kl8Uz2ObROu0Hxgs4W1417FpQxDsxr1MK+6RKH1T3unxJfT2Vrruq2T3MDvQk+kXNinocv
GocjrIdLyLgkfhW1G5SLK08cVO/4DeXY+yBukwb2TA/3H4lfJT2XFb+0yyfWtestjRUqB8wC
nB1D3O/vzHWan3N5Q8S+qoCP7BP1nryeVjjP2sRn8erw7Lncby6P1hXtbZejSvhZapBRubxC
4kZhfpUGrdmrPfwnTfsbyTgUHb7DisM3lvbSeaCa+Qr4Ej/pHFD8wTa3QGTxKsrVtbsektqP
bV4P/o2S4Zi6Aj6hAlvXtQtSO5N5bD6BBXlA/Qvzq7ToPZT34wLvEZFuqO3wjSVzrdxuDdy/
xffbxAHTpJiFcqMoF0/OWU9l4iw73uKAER4I5Tv83LHR3rFeqrQes8RP14eOVT6yGunxHI2T
rifhZ2o6HFUl4nhZESeQ8js9YZwrJMNiR0+Hjh7vb/H5pHVIvJ6eMReqw2Tfpfn/BWw0ta/O
8f0a8fdWHPto7vAAphb2l8Nzk9aeuHxiyhH8jGeEOK9C2vulPfpnlzOI97bOVcqPqXo+B6zb
C/ihOs56GmM9RMTf1N3Da8T2tuqfIb7foH07xvfPMZfMmTbc4QsSfjrlgZnhM2O8Zx17O4na
Kn8m8/R9ot7pATH4BWzply2OmKZz3oV0VtUcP/jAsVWPgP0Zwp/vA+fVAd7uBZi/I/SWa6M3
XWTqOuaoWT23dmzB4WC4svGIvNNH4hX1mFlgRGfAeLaBG4xM/6lD8KtIz9kh4lM1xG7U1g2J
67SMMYgwTm2a67Wznj73cG2VrA5193aLdFzX4ZuuAKfxSdzfypFXAf/v5w4vbof8YOad5b1d
x94vE5fgE96zgDXfg13Atk2Z/D/lDs/sscd1DKItfro3es874mYTGbsko3KhXhOHp3JbPm3t
mTrNlcsPrPbVyda+07hHkzg2+/CNlDupsccO1dgP+6BL2nenW5ywEg9tACPxhX3NfvAcY93C
bwTkv73QMz4h4wvFXZSX9nQPj3IDMpasHy08f3OHE03G6dPhPppbbiSdK/U7dN/0cZZ0wIEX
2PgT89Kq3yO829vPLxHndcXRTx9kwzWcs2C+xY3bg46MyPboYy5D4t88Jk7rPs4Jjdt87MQr
lO/wi7hx5+h/1wAX4BdwgfIOh7S3VcZox85M4yqfxCe9fQ50icNq6Ow75aVtYW9HtG+meEab
bI9X4v/V33jaoxueyccsYV8q7+Sd47cw19aE+OO2fUSX1/aIbN198YAK1kubeG8Xe+J4LZIx
u6XH1d8vQY9/OjK67+nyPb9Ah9ZhX3F+7hL6r0Jr/oXu92mcIvJTP8D9Vt3DwRlYHSf48gpi
/J/gktjlGS0Tl7P6j2orB8S3eOiMk9qiFbLBrnG/g9/geOYdrQflx7zG9/UsOafn657o/oQf
3CQOvMcdW5h5QNmGa5Jvdbfli7v8viVar+EeLtQSzbV73j3viQ3zuX9AvvQj5vrBsWVd/aM8
72l+r09xPJfHXWIirMeftnhnUxxFbg8v5L3Dj1my79DBe2pcJQO/JyS+wzlx7Ck3uPqPl47f
0if7SPlS72jvqz3ewX2NF9Rx3ml8PSK+Q7V1W/QOz3j+h5M3L5P+6DlrsoG89ydyiNux6RRn
weeZ6B/VXyXizdY4YG6HHzjcihewb3S35WvXHR7SXZ52yQlVkNP52NmXM7LhVPe0d2w84X9S
O+/Z4RiW3gQvzt6eQ/804Bt9kX+nXIMN9AxxOfsll9HY6nMjfQK3e1Fo3kh7dki+t4F8MNuy
wuNXQy8MzVFq7myIs4rvN8nuWDj9ET63bH7pEdpwYoUT2PxuTLZGcbZvzGUJMnD/lvmObkhr
cPQdWT9tHD7W3ZzQ814dmdvBm/BZFFrbhXNv/I6sQ28cO7MO24L1tI5Dl+KVazoL+ns4Pu/p
vvYFON7at+l52sc8aA+IO2ec7nb2vuT2ryz+Urm9tUdDxumtomfu1w5Xc34nNq3cupJbq1B8
vLHHLojoNz73xPqGFON/2eIYdm3pBp1noz2xyAr5bs/OOL1Tnwg9MwOyMzVu+77HHh/unBX6
Dk3HDm1DP4nd0KQ4oaynCp03elZsr2m1XaRvkuaVdm2bO8cO/QT/nJ75al89UqySx+ma4uMv
e/bVIfHWqv00pdyZ2jZ6VlSp50cf8U6Nby12zmTtc/MJLpwHYP374MxXLuU8xWT7WA+dPb0F
GpS30vNwQmdyf8dOLVm87wP1L9+Oj7Nv1NiLHxiTDDnYBcMtbnCxbdQH/ULO5wE8gKzHq3Qe
fZIvrfm3uz05nx7Oqyad2Yc761G55tPec+z3bPNRJ3VGzGe/QcyzTj7BpaPjKsC8cPxIaynF
xyzhN7JYCx3qu6Qx1eVODkBw9kd7fPETwuU0kP/PIA73Crxdor8OwUn9AExyn/B2X8iLP4BD
T/Pyn3Sesl0ww3xH9IzDPXzRXTpLXp1zYDvuG9J6vKSzRn2O+53+DLKeVA9/UQ8+Pc/cviKu
L53mST8JX3AFzOA2TztzzZ/vWQulrXzwAfZ+lfbutdMncNv/K5FPwDnGU6cHTRn2WQnxrU/K
abvYAMFFf+7hq++Q/6W/cYA9UaK4SgNcEg+QYQm/pWl53MUuKDs5pwnlpQLLJ8b9C0rIB384
vSqkX892HiDNSZdh68p62dd74GHnvHPX49ixx0PHX9ccoPrij3t6LFyTr32Occzu6d9SovjT
fE/+r0q52DtHj9cpbqI+w3pP75SI+kxMKC+lfk8H41B14ngV9JwVGRSH0XTWU4XiP+GO/cPx
SM45f1Ne/BT3h5Tb72/5f24+eUHj+E45IV5Pl9RHQvNGBdLjmjfXNXlBvngOfGIaVzneoxtC
2nfPP2E/lfAM6UOa1izkyNbdtS3m1Jekgt/Q3ilVwooc78HUTMj20TE4csbpgWysOwc3qJz5
2z2uAtsvw+2lU6b1Mt/TQ6tOMpztyCi8tacUT9ztl8H9MDp74gEdil8d7+mBVSfd8UWxgNyW
rZ3G8XicuoS/7Gz5Vm4fnIj6dF3t6QfUiN/xw4k1cgyN4zYlq1ukLr/i1LcwNrGMXhMVcO67
fW7cGH6TdEewx15nbEBnJ443oT5fyZu79vi+2Ex1p7dJiuH6cPppuHHfDvlGb3tiz9xv8ZVw
Rbm9OLGSjQXymp04/tnZDhZNz8NUS2jfkRr12fqkviWuDuUefiXEVYR7W2MSmm9538GTpFj/
T3ABat+k3V5hAe2ZAdlPjT19bh5+os8Nr4e7HT/YzZtXHDzdbu+UW+qDU9mKiQjmeRury/0U
3V7NbeqHeOXExxuO7+P6NSc7/fPcs+SDzqK7PTGRYyePwHERjbPdUV5bc4S31GdZY6ravy6k
XtLbdoU719O9feGCrXhBbccPDggznKE+gZq3Gu3p01UjDEVhJ/YzMXVZn6in0nPEjRfoWaJn
4mqPPS12ZsoXVtvxnULa20vCq+yToU1xlyeyEfePE2M4L/b0l2KM1WxPr9USnVX3e/WXvmO4
g29QHprdONoR+S36HnPSP1p39rInLjPa6cnmxhted3JCqSXF4zRx4o2fTt82jhVq/Hzp9Gb6
pHyyrunFHt3SIAxXc2cchbd2uMdH/KCcsuq4pz0Y9ybFdvI7uS9e8wH1Tz/ZY8eGZD8xNlHz
/4oZdnNnHFfJ7qmZKBNWV/EFdepx/OLoljnszAbhWPWsmDo+YANcFF+k4+ZbeN6I8gDvOz2S
Xdy12uvFPdjIAPa4i2FP1qyOQ45sj93ecby3a3swMwFh5C/pHRtOn/g57P3Gjh53bYs76v3d
2KqnkjqeCvoqfe7kxr4IC7fvzJ3u2JnK16P2U23L35deq9t7v004+inm6pn8uxfqsSf3Xwmb
9OL0bHP1vPaX+kRvpl1cdIX0S2Gnhka/n8zlJelg1Q16Jus7ZmgtqJ05d/Aqj1TboT2v5/GY
JF12krMmGZUDM/O38Sc28bsmazrBkWaMVkvG4sDsy4m5nzdjmtg3GWOfncVjeWDOXLmf5BBD
+/0bw7V5gHjBbSx58huBuWqZz1Tjfz+b3+jEeiKyz0gwE+lvRKaHyYHRTwlvRSrjxvzGyY//
+fGP+F7CGPMRn09Ts4sTvsx/xn8PTNegiWEfGBkGuiSmfR+v5X/GNsc/zG/+9Cf2fT85Ae8N
T9g/4z28/wn8mX+Yq1X8iRdz5z3+68uP/4qlv4//mmTyXuK//M+P/47ft/zj/xpWyv+O7y/i
XfRsPvVkmPjezGey8eo5ivXIUfzvf5pISWCYkBP9Fvzl1+le+LvIFFom4MCs5V9znco0+U3P
+L2vvUxeJi+Tl8nL5GXyMnmZvExeJi+Tl8nL5GXyMnmZvExeJi+Tl8nL5GXyMnmZ/v+UKTJ/
a5v//fhLr1OZPrxMXiYvk5fJy+Rl8jJ5mbxMXiYvk5fJy+Rl8jJ5mbxMXiYvk5fJy+Rl8jJ5
mbxMXiYvk5fJy/Qrrrcr9xKZ/vdUKHqZvExeJi+Tl8nL5GX6e8hUMf97Za7PfvY6lensV33n
j772MnmZvExeJi+Tl8nL5GXyMnmZvExeJi+Tl8nL5GXyMnmZvExeJi+Tl8nL5GXyMnmZvExe
Ji+Tl8nL5GXyMnmZvExeJi/T/waZqub61lxPftfrVKbJH/obXiYvk5fJy+Rl8jJ5mbxMXiYv
k5fJy/RbmKMTmf73sFd7mbxMXiYvk5fJy+Rl8jJ5mbxMXiYvk5fJy+Rl8jJ5mbxMXiYv018n
09xcJ1iSxi++TmX6dd/5o6+9TF6mX3/dNNdLcz1xrlOZJj/7mV9/nXCbtsz1279xncr0257x
e1//HWQ6/JEw0ibrpfNvXycy/dZn/N7XXiYvk5fJy+Rl8jJ5mbxMXiYvk5fJy+Rl8jJ5mbxM
XiYvk5fJy+Rl8jJ5mbxMXiYvk5fJy/T3kalrrvPmevK7XqcyTf7Q3/AyeZl+23WCgeiZ65N/
4zqV6Zd+58/p3pfI9L+na+F/gkwX5rpurid/6HUq0+RP/U0vk5fJy+Rl8jJ5mbxMXiYvk5fJ
y+Rl8jJ5mbxMXiYvk5fJy+Rl8jJ5mbxMXiYvk5fJy+Rl+nvIlOTuL811+y+4TmX6a2XwMv19
ZfozuoQlMqV/uzZ/uzKfOftLr1OZzrxMv0imZL30zd8ezGf+2msvk5fJy+Rl8jJ5mbxMXiYv
k5fJy+Rl8jJ5mbxMXiYvk5fJy+Rl8jJ5mbxMXiYvk5fJy+Rl8jL9uut9Xe0Tmbb/9ldfe5m8
TH+MTHfmb3PzmbM/+Dr55Xtzvdxzncr085/5s6+9TCWjLWtmrTz85HUi07/6zJ997WXyMnmZ
vExeJi+Tl8nL5GXyMnmZvExeJi+Tl8nL5GXyMnmZvExeJi+Tl8nL5GXyMnmZvExeJrkemutD
c332q65Tmc5+0zN+72svk5fp110nGIiRuc7vuU5l+vnP/JrrE3Od7L7xv32dyvTbnvF7X/9n
y/QY/zc0PZbqZv38+9eJTL/1Gb/3tZfJy+Rl8jJ5mbxMXiYvk5fJy+Rl8jJ5mbxMXiYvk5fJ
y+Rl8jJ5mbxMXiYvk5fJy+Rl8jL9PWRKcvdTc13/A65Tmf7Y3/AyeZn+3eu2uU4wELN/+zqV
6Zd8Z26ukx3YMNi0P+46kemP/o2/j0zJenk217d/wnUq05/7m14mL5OXycvkZfIyeZm8TF4m
L5OXycvkZfIyeZm8TF4mL5OXycvkZfIyeZm8TF4mL5OXycv0ny7Tg/lMkrtf/GXXqUx/rQxe
pr+jTEtzneyGpsFE/HHXiUxNg7Z4MX+bm8/8tddepn99/QaZkvWywt/+6msvk5fJy+Rl8jJ5
mbxMXiYvk5fJy+Rl8jJ5mbxMXiYvk5fJy+Rl8jJ5mbxMXiYvk5fJy+Rl8jL90us3c538q2Vy
+XqdyLT9t7/62svkZfr9ZUpwEO/mb4fmM3/cdd5cJ0iZ9U9epzL9/Gf+7Ou/t0zJSonMymmb
//3p60Smf/WZP/vay+Rl8jJ5mbxMXiYvk5fJy+Rl8jJ5mbxMXiYvk5fJy+Rl8jJ5mbxMXiYv
k5fJy+Rl8jJ5mbxMyXWSu/801+V/4zqV6bc94/e+9jJ5mX7pdd1cJxiIr5+8TmX6+c/8sutv
c9021x+/6TqV6eN3faaXaf91x6yXI3N99TtcJzL93s/0MnmZvExeJi+Tl8nL5GXyMnmZvExe
Ji+Tl8nL5GXyMnmZvExeJi+Tl8nL5GXyMnmZvExeJi/Tz3/n1lwnufvsH3adyvTH/oaXycv0
669z5vrBXH/8putUpp//TNcg0vLmevInXCcy/dm/+Z8o09JcJ38t/GnXqUx/7m96mbxMXiYv
[truncated: 914,223 more chars]
