# Supplementary material for: Method for the Isolation of “RNA-seq-Quality” RNA from Human Intervertebral Discs after Mortar and Pestle Homogenization
Source: Cells. 2022 Nov 11;11(22):3578. doi: 10.3390/cells11223578 (PMC9688557; doi:10.3390/cells11223578)
Supplement: Supplementary file 1 [file cells-11-03578-s001.zip › File S1/R1-R6.xad]

<?xml version="1.0" encoding="UTF-8"?>
<!--Do not edit this comment tag:788956de-4f1b-46aa-8271-1048a2120d9f:10:う㘳䕄㌸㤰ㄱ䔶䌴㐵ぃ㑂䑁ぃ䐱䔶䉆:㑄䐱䌸㥄䘸〰㉂㐰㥅〸㤰㠹䍅㡆㈴䔷-->
<!--Do not edit this preview infomation:368699c4-0f05-457b-afce-daa16d5dd037:zL0BADwAPwB4AG0AbAAgAHYAZQByAHMAaQBvAG4APQAiADEALgAwACIAPwA+AA0ACgA8AFAA
cgBlAHYAaQBlAHcAPgA8AFQAaQB0AGwAZQA+AEUAdQBrAGEAcgB5AG8AdABlACAAVABvAHQA
YQBsACAAUgBOAEEAIABQAGkAYwBvADwALwBUAGkAdABsAGUAPgA8AEMAaABpAHAASQBuAGYA
bwA+ADwAVABhAGIAbABlAD4APABOAGEAbQBlAD4AQwBoAGkAcAAgAEkAbgBmAG8AcgBtAGEA
dABpAG8AbgA8AC8ATgBhAG0AZQA+ADwAUgBvAHcAcwA+ADwAUgBvAHcAPgA8AEMAZQBsAGwA
cwA+ADwAQwBlAGwAbAA+ADwAVgBhAGwAdQBlAD4AQwBoAGkAcAAgAEMAbwBtAG0AZQBuAHQA
PAAvAFYAYQBsAHUAZQA+ADwALwBDAGUAbABsAD4APABDAGUAbABsAD4APABWAGEAbAB1AGUA
PgAgADwALwBWAGEAbAB1AGUAPgA8AC8AQwBlAGwAbAA+ADwALwBDAGUAbABsAHMAPgA8AC8A
UgBvAHcAPgA8AFIAbwB3AD4APABDAGUAbABsAHMAPgA8AEMAZQBsAGwAPgA8AFYAYQBsAHUA
ZQA+AFMAYQBtAHAAbABlAHMAIABSAHUAbgA8AC8AVgBhAGwAdQBlAD4APAAvAEMAZQBsAGwA
PgA8AEMAZQBsAGwAPgA8AFYAYQBsAHUAZQAgAHgAbQBsAG4AcwA6AGQAdAA9ACIAdQByAG4A
OgBzAGMAaABlAG0AYQBzAC0AbQBpAGMAcgBvAHMAbwBmAHQALQBjAG8AbQA6AGQAYQB0AGEA
dAB5AHAAZQBzACIAIABkAHQAOgBkAHQAPQAiAGkANAAiAD4AMQAyADwALwBWAGEAbAB1AGUA
PgA8AC8AQwBlAGwAbAA+ADwALwBDAGUAbABsAHMAPgA8AC8AUgBvAHcAPgA8AFIAbwB3AD4A
PABDAGUAbABsAHMAPgA8AEMAZQBsAGwAPgA8AFYAYQBsAHUAZQA+AEQAYQB0AGUAIABSAGUA
YQBkADwALwBWAGEAbAB1AGUAPgA8AC8AQwBlAGwAbAA+ADwAQwBlAGwAbAA+ADwAVgBhAGwA
dQBlACAAZABhAHQAZQA9ACIAdAByAHUAZQAiAD4AMgAxAC8AMAA5AC8AMQA0ACAAMAA2ADoA
MwAzADoAMwAxADwALwBWAGEAbAB1AGUAPgA8AC8AQwBlAGwAbAA+ADwALwBDAGUAbABsAHMA
PgA8AC8AUgBvAHcAPgA8AC8AUgBvAHcAcwA+ADwALwBUAGEAYgBsAGUAPgA8AC8AQwBoAGkA
cABJAG4AZgBvAD4APABTAGEAbQBwAGwAZQBzAEkAbgBmAG8APgA8AFQAYQBiAGwAZQA+ADwA
TgBhAG0AZQA+AFMAYQBtAHAAbABlACAASQBuAGYAbwByAG0AYQB0AGkAbwBuADwALwBOAGEA
bQBlAD4APABDAG8AbAB1AG0AbgBzAD4APABDAG8AbAB1AG0AbgA+ADwAVgBhAGwAdQBlAD4A
UwBhAG0AcABsAGUAIABOAGEAbQBlADwALwBWAGEAbAB1AGUAPgA8AC8AQwBvAGwAdQBtAG4A
PgA8AEMAbwBsAHUAbQBuAD4APABWAGEAbAB1AGUAPgBDAG8AbQBtAGUAbgB0ADwALwBWAGEA
bAB1AGUAPgA8AC8AQwBvAGwAdQBtAG4APgA8AC8AQwBvAGwAdQBtAG4AcwA+ADwAUgBvAHcA
cwA+ADwAUgBvAHcAPgA8AEMAZQBsAGwAcwA+ADwAQwBlAGwAbAA+ADwAVgBhAGwAdQBlAD4A
UgAxADwALwBWAGEAbAB1AGUAPgA8AC8AQwBlAGwAbAA+ADwAQwBlAGwAbAA+ADwAVgBhAGwA
dQBlAD4AIAA8AC8AVgBhAGwAdQBlAD4APAAvAEMAZQBsAGwAPgA8AC8AQwBlAGwAbABzAD4A
PAAvAFIAbwB3AD4APABSAG8AdwA+ADwAQwBlAGwAbABzAD4APABDAGUAbABsAD4APABWAGEA
bAB1AGUAPgBSADIAPAAvAFYAYQBsAHUAZQA+ADwALwBDAGUAbABsAD4APABDAGUAbABsAD4A
PABWAGEAbAB1AGUAPgAgADwALwBWAGEAbAB1AGUAPgA8AC8AQwBlAGwAbAA+ADwALwBDAGUA
bABsAHMAPgA8AC8AUgBvAHcAPgA8AFIAbwB3AD4APABDAGUAbABsAHMAPgA8AEMAZQBsAGwA
PgA8AFYAYQBsAHUAZQA+AFIAMwA8AC8AVgBhAGwAdQBlAD4APAAvAEMAZQBsAGwAPgA8AEMA
ZQBsAGwAPgA8AFYAYQBsAHUAZQA+ACAAPAAvAFYAYQBsAHUAZQA+ADwALwBDAGUAbABsAD4A
PAAvAEMAZQBsAGwAcwA+ADwALwBSAG8AdwA+ADwAUgBvAHcAPgA8AEMAZQBsAGwAcwA+ADwA
QwBlAGwAbAA+ADwAVgBhAGwAdQBlAD4AUgA0ADwALwBWAGEAbAB1AGUAPgA8AC8AQwBlAGwA
bAA+ADwAQwBlAGwAbAA+ADwAVgBhAGwAdQBlAD4AIAA8AC8AVgBhAGwAdQBlAD4APAAvAEMA
ZQBsAGwAPgA8AC8AQwBlAGwAbABzAD4APAAvAFIAbwB3AD4APABSAG8AdwA+ADwAQwBlAGwA
bABzAD4APABDAGUAbABsAD4APABWAGEAbAB1AGUAPgBSADUAPAAvAFYAYQBsAHUAZQA+ADwA
LwBDAGUAbABsAD4APABDAGUAbABsAD4APABWAGEAbAB1AGUAPgAgADwALwBWAGEAbAB1AGUA
PgA8AC8AQwBlAGwAbAA+ADwALwBDAGUAbABsAHMAPgA8AC8AUgBvAHcAPgA8AFIAbwB3AD4A
PABDAGUAbABsAHMAPgA8AEMAZQBsAGwAPgA8AFYAYQBsAHUAZQA+AFIANgA8AC8AVgBhAGwA
dQBlAD4APAAvAEMAZQBsAGwAPgA8AEMAZQBsAGwAPgA8AFYAYQBsAHUAZQA+ACAAPAAvAFYA
YQBsAHUAZQA+ADwALwBDAGUAbABsAD4APAAvAEMAZQBsAGwAcwA+ADwALwBSAG8AdwA+ADwA
UgBvAHcAPgA8AEMAZQBsAGwAcwA+ADwAQwBlAGwAbAA+ADwAVgBhAGwAdQBlAD4AMgAxAC0A
MQA8AC8AVgBhAGwAdQBlAD4APAAvAEMAZQBsAGwAPgA8AEMAZQBsAGwAPgA8AFYAYQBsAHUA
ZQA+ACAAPAAvAFYAYQBsAHUAZQA+ADwALwBDAGUAbABsAD4APAAvAEMAZQBsAGwAcwA+ADwA
LwBSAG8AdwA+ADwAUgBvAHcAPgA8AEMAZQBsAGwAcwA+ADwAQwBlAGwAbAA+ADwAVgBhAGwA
dQBlAD4AMgAxAC0AMgA8AC8AVgBhAGwAdQBlAD4APAAvAEMAZQBsAGwAPgA8AEMAZQBsAGwA
PgA8AFYAYQBsAHUAZQA+ACAAPAAvAFYAYQBsAHUAZQA+ADwALwBDAGUAbABsAD4APAAvAEMA
ZQBsAGwAcwA+ADwALwBSAG8AdwA+ADwAUgBvAHcAPgA8AEMAZQBsAGwAcwA+ADwAQwBlAGwA
bAA+ADwAVgBhAGwAdQBlAD4ANAA1AC0AMQA8AC8AVgBhAGwAdQBlAD4APAAvAEMAZQBsAGwA
PgA8AEMAZQBsAGwAPgA8AFYAYQBsAHUAZQA+ACAAPAAvAFYAYQBsAHUAZQA+ADwALwBDAGUA
bABsAD4APAAvAEMAZQBsAGwAcwA+ADwALwBSAG8AdwA+ADwAUgBvAHcAPgA8AEMAZQBsAGwA
cwA+ADwAQwBlAGwAbAA+ADwAVgBhAGwAdQBlAD4ANAA1AC0AMgA8AC8AVgBhAGwAdQBlAD4A
PAAvAEMAZQBsAGwAPgA8AEMAZQBsAGwAPgA8AFYAYQBsAHUAZQA+ACAAPAAvAFYAYQBsAHUA
ZQA+ADwALwBDAGUAbABsAD4APAAvAEMAZQBsAGwAcwA+ADwALwBSAG8AdwA+ADwAUgBvAHcA
PgA8AEMAZQBsAGwAcwA+ADwAQwBlAGwAbAA+ADwAVgBhAGwAdQBlAD4ANQA5AC0AMQA8AC8A
VgBhAGwAdQBlAD4APAAvAEMAZQBsAGwAPgA8AEMAZQBsAGwAPgA8AFYAYQBsAHUAZQA+ACAA
PAAvAFYAYQBsAHUAZQA+ADwALwBDAGUAbABsAD4APAAvAEMAZQBsAGwAcwA+ADwALwBSAG8A
dwA+ADwAUgBvAHcAPgA8AEMAZQBsAGwAcwA+ADwAQwBlAGwAbAA+ADwAVgBhAGwAdQBlAD4A
TABhAGQAZABlAHIAPAAvAFYAYQBsAHUAZQA+ADwALwBDAGUAbABsAD4APABDAGUAbABsAD4A
PABWAGEAbAB1AGUAPgAgADwALwBWAGEAbAB1AGUAPgA8AC8AQwBlAGwAbAA+ADwALwBDAGUA
bABsAHMAPgA8AC8AUgBvAHcAPgA8AC8AUgBvAHcAcwA+ADwALwBUAGEAYgBsAGUAPgA8AC8A
UwBhAG0AcABsAGUAcwBJAG4AZgBvAD4APABHAGUAbABJAG0AYQBnAGUAIAB4AG0AbABuAHMA
OgBkAHQAPQAiAHUAcgBuADoAcwBjAGgAZQBtAGEAcwAtAG0AaQBjAHIAbwBzAG8AZgB0AC0A
YwBvAG0AOgBkAGEAdABhAHQAeQBwAGUAcwAiACAAZAB0ADoAZAB0AD0AIgBiAGkAbgAuAGIA
YQBzAGUANgA0ACIAPgAvADkAagAvADQAQQBBAFEAUwBrAFoASgBSAGcAQQBCAEEAZwBBAEEA
QQBRAEEAQgBBAEEARAAvADIAdwBCAEQAQQBBAEUAQgBBAFEARQBCAEEAUQBFAEIAQQBRAEUA
QgBBAFEARQBCAEEAUQBFAEIAQQBRAEUAQgBBAFEARQBCAEEAUQBFAEIAQQBRAEUAQgANAAoA
QQBRAEUAQgBBAFEARQBCAEEAUQBFAEIAQQBRAEUAQgBBAFEARQBCAEEAUQBFAEIAQQBRAEUA
QgBBAFEARQBCAEEAUQBFAEIAQQBRAEUAQgBBAFEARQBCAEEAUQBIAC8AMgB3AEIARABBAFEA
RQBCAEEAUQBFAEIAQQBRAEUAQgBBAFEARQBCAEEAUQBFAEIADQAKAEEAUQBFAEIAQQBRAEUA
QgBBAFEARQBCAEEAUQBFAEIAQQBRAEUAQgBBAFEARQBCAEEAUQBFAEIAQQBRAEUAQgBBAFEA
RQBCAEEAUQBFAEIAQQBRAEUAQgBBAFEARQBCAEEAUQBFAEIAQQBRAEUAQgBBAFEARQBCAEEA
UQBFAEIAQQBRAEgALwB3AEEAQQBSAA0ACgBDAEEARQBzAEEAWABVAEQAQQBTAEkAQQBBAGgA
RQBCAEEAeABFAEIALwA4AFEAQQBIAHcAQQBBAEEAUQBVAEIAQQBRAEUAQgBBAFEARQBBAEEA
QQBBAEEAQQBBAEEAQQBBAEEARQBDAEEAdwBRAEYAQgBnAGMASQBDAFEAbwBMAC8AOABRAEEA
dABSAEEAQQANAAoAQQBnAEUARABBAHcASQBFAEEAdwBVAEYAQgBBAFEAQQBBAEEARgA5AEEA
UQBJAEQAQQBBAFEAUgBCAFIASQBoAE0AVQBFAEcARQAxAEYAaABCAHkASgB4AEYARABLAEIA
awBhAEUASQBJADAASwB4AHcAUgBWAFMAMABmAEEAawBNADIASgB5AGcAZwBrAEsADQAKAEYA
aABjAFkARwBSAG8AbABKAGkAYwBvAEsAUwBvADAATgBUAFkAMwBPAEQAawA2AFEAMABSAEYA
UgBrAGQASQBTAFUAcABUAFYARgBWAFcAVgAxAGgAWgBXAG0ATgBrAFoAVwBaAG4AYQBHAGwA
cQBjADMAUgAxAGQAbgBkADQAZQBYAHEARABoAEkAVwBHAA0ACgBoADQAaQBKAGkAcABLAFQA
bABKAFcAVwBsADUAaQBaAG0AcQBLAGoAcABLAFcAbQBwADYAaQBwAHEAcgBLAHoAdABMAFcA
MgB0ADcAaQA1AHUAcwBMAEQAeABNAFgARwB4ADgAagBKAHkAdABMAFQAMQBOAFgAVwAxADkA
agBaADIAdQBIAGkANAArAFQAbAANAAoANQB1AGYAbwA2AGUAcgB4ADgAdgBQADAAOQBmAGIA
MwArAFAAbgA2AC8AOABRAEEASAB3AEUAQQBBAHcARQBCAEEAUQBFAEIAQQBRAEUAQgBBAFEA
QQBBAEEAQQBBAEEAQQBBAEUAQwBBAHcAUQBGAEIAZwBjAEkAQwBRAG8ATAAvADgAUQBBAHQA
UgBFAEEADQAKAEEAZwBFAEMAQgBBAFEARABCAEEAYwBGAEIAQQBRAEEAQQBRAEoAMwBBAEEA
RQBDAEEAeABFAEUAQgBTAEUAeABCAGgASgBCAFUAUQBkAGgAYwBSAE0AaQBNAG8ARQBJAEYA
RQBLAFIAbwBiAEgAQgBDAFMATQB6AFUAdgBBAFYAWQBuAEwAUgBDAGgAWQBrAA0ACgBOAE8A
RQBsADgAUgBjAFkARwBSAG8AbQBKAHkAZwBwAEsAagBVADIATgB6AGcANQBPAGsATgBFAFIA
VQBaAEgAUwBFAGwASwBVADEAUgBWAFYAbABkAFkAVwBWAHAAagBaAEcAVgBtAFoAMgBoAHAA
YQBuAE4AMABkAFgAWgAzAGUASABsADYAZwBvAE8ARQANAAoAaABZAGEASABpAEkAbQBLAGsA
cABPAFUAbABaAGEAWABtAEoAbQBhAG8AcQBPAGsAcABhAGEAbgBxAEsAbQBxAHMAcgBPADAA
dABiAGEAMwB1AEwAbQA2AHcAcwBQAEUAeABjAGIASAB5AE0AbgBLADAAdABQAFUAMQBkAGIA
WAAyAE4AbgBhADQAdQBQAGsADQAKADUAZQBiAG4ANgBPAG4AcQA4AHYAUAAwADkAZgBiADMA
KwBQAG4ANgAvADkAbwBBAEQAQQBNAEIAQQBBAEkAUgBBAHgARQBBAFAAdwBEACsALwBpAHUA
VgA4AFYAZQBPAFAAQgAvAGcAZQAwAEYANwA0AHUAOABTADYATgA0AGUAaABlADMAdgByAHEA
MgBUAA0ACgBVADcAKwBDADMAdQA3ACsATABUAFkAbwA1AGIAMQBkAEsAcwBDADUAdgB0AFcA
dQBJAEUAbQBnAEIAcwA5AE0AdAByAHUANwBrAGwAdQBMAGUARwBLAEIANQByAGkARwBPAFQA
cQBxACsASgBmADIAdgAvAGgAWgA0ACsAOABmAGYAOABJAGYAcQAzAGcANwANAAoAUwB0AFIA
OABSAFcAZgBoADMAVAB2AEYARAA2AHQAcAB0AHQATgBvAHEAZgAyAGYAdgAvAHMAbQA1AGoA
dQBkAFAAcwA1AFQAYgBhADcAcQAyAG8ANgB0AEYAYgBUAFcANwAyAE4AbgBKAHEAdQA3ACsA
eQByAEcATABUADkAUAB0AGIAeQA2AHUARwAxAFAADQAKADYAWABoAEQASwBjAHMAegB6AGkA
SABMADgAcgB6AGoATQA2AGUAVQBaAGQAaQBYAGkAUABiADQANgBwAFYAbwAwAFAAWgB1AGwA
aABhADEAYQBsAFQAaABWAHgASwArAHIAdwBxAFYANgAxAE8AbgBRAGcANgB6AFUAWABLAHAA
eQB3AFUANgBzAHEAZABPAA0ACgBmAG4AWgB0AGkAcwBUAGcAcwB2AHgARwBKAHcAZQBHAGwA
aQA4AFIAVABWAFAAMgBkAEMATQBaAHoAYwB1AGEAcgBDAEUANQBPAEYAUAA5ADUASwBNAEkA
UwBsAE4AOABpAGIAUwBqAGQAMgBpAHAAUwBYADIAVABwAE8AcgA2AFQAcgAyAG4AMgArAHIA
YQANAAoASABxAG0AbgBhAHoAcABkADMANQB2ADIAWABVAHQASgB2AGIAYgBVAGQAUAB1AGYA
SQBtAGsAdABwAC8AcwA5ADUAWgB5AHoAVwA4ADMAawAzAEUATQAxAHYATAA1AGMAagBlAFgA
TgBGAEoARQArAEoARQBaAFIAbwAxADgAMABmAHMAdAAvAEQASAB4AGQADQAKADgATQBQAEEA
bQBwADYAZgA0AHkAUAAyAEwAVQBkAFoAOABSAFgATwByAFIAYQBCAEgAZAA2AFoAZgBRADYA
VABDAGwAbgBaADYAYwBMAGkAVwA3ADAAKwBDAFQAZgBxAE8AcAAvAFkAaABMAGMAUgBKAHIA
RwBwADYAZgBGAHAAOQB2AHAASgB0ADQAOQBQAA0ACgAxAEcAVABXAEkAcABmAHAAZQB1AEwA
aQBEAEEAWQBIAEsAOAA2AHoATABMADgAdAB6AEcAbABtADIAQQB3AHUASgBuAFMAdwB1AFkA
MABlAFYAMAA4AFYAUwBTAFQAVQA0AHkAaABLAFYATwBwAHkAdAB1AG4ASwByAFMAbABLAGoA
VgBsAEIAMQBLAEwAZAANAAoASwBVAEcAYgBZAEMAdgBYAHgATwBEAHcAOQBmAEUANABlAFcA
RgByADEAYQBVAFoAMQBjAFAATwAvAE4AUwBrADkAMAAxAEoASwBVAGIALwBBAEIASwBNAGsA
cAB4AFQAVQBaAHAAUwBUAEMAcwByAFUATgBjADAAYgBTAG4AUwBQAFUAdABVAHMAYgBLAFcA
DQAKAFQAeQBTAGsATgB4AGMAeABSAHoAcwBrADgALwAyAGUATwBVAFEAbAB2AE4AOABqAHoA
ZAB3AGsAdQBOAG4AawBRAHAASABMAEwATgBKAEgARgBEAEsANgBhAHQAZQBIAC8ARQBqAHcA
bgA0AGcAMQBmAFcANABiAC8AVABiAE8AZgBVAEwAUQAyAE4AbABhAA0ACgA1AEUAdABrAHYA
MgBhAGQAcgB1AGUAUAB5AEkANAB0ADAATgB5AFkAQQBaAG8ANwBtAGEANABtAFcAWgBJAGYA
UABuAGsAawB1AFkANwBTAEgAWgBiADUAWgBSAGcAOABMAGoAcwBaAEcAaABqAE0AVgBIAEMA
VQBYAEMAVQB2AGEAeQBuAEMARgA1AEoAcgANAAoAbABwAHgAbABVADkAeABTAG4AZAAyAHYA
MgAwAFQAZABrADkANgBrAHAAUQBpADUAUgBqAHoATwA2ADAAcwAzAHAAMQBlAG0AcAA3AGIA
RgBMAEYAUABGAEgATgBEAEoASABOAEQATgBHAGsAcwBVAHMAVAByAEoARgBMAEYASQBvAGUA
TwBTAE8AUgBDAFUADQAKAGUATgAwAEkAWgBIAFUAbABXAFUAaABsAEoAQgBCAHAAOQBjAHIA
NABMADAAZQA5ADAAUAB3ADUAWQBhAGQAcQBEADcAcgBxAFAAegA1AHAASQBRADAAVQBrAGQA
cAA5AG8AbgBrAG4ARgByAEgASgBGAEYASAA1AG4AbAArAFoAdQBtAFoAMwB1AGYAOABBAA0A
CgBTAFoASgAxAGgAdQBKAEwAVgBiAGMASgAxAFYAYwBlAEoAcAAwADYATwBJAHIAMABxAFYA
VwBOAGUAbABUAHIAVgBJAFUANgAwAGQASQAxAFkAUgBtADQAeABxAEwAZABXAG4ARgBLAFcA
agBhADEAOQAyAFUAbABaAHUANAB0AHUASwBiAFYAbQAwAG0AMQANAAoAMgBmAFYAQgBXAFAA
ZQBlAEkAZABDADAAKwA0AFcAMAB2AGQAWQAwADIAMQB1AGoASQBJADIAZwBtAHYASQBFAGwA
aQBaAG8ARwB1AFYATgB3AGgAZgBOAHQARwA4AEsANwBrAGwAdQBQAEsAaQBkAG4AaABqAFYA
egBMAFAAQwBrAG0AeABYAHoAMQA0ADEADQAKADgARgBlAEoAOQBSADgAVAAzADkANwBaAFcA
RQA5AC8AYQAzADgAOABBAHQAcgBrAHoANgBlAG4AMwBOAFAAagBaAG8ANQBGAFcAUwBEADcA
UABCAGIAKwBSAEoAYQB3AHoAWABVAGMAZgBtAGUAWABCAEgASgBQAGMAWABWAHcAagB6ACsA
aABrADIAQgB3AA0ACgBlAFAAeABOAFMAbABqAGMAWgBEAEIAVQBvAFkAZQBkAFMATgBTAFUA
NgBkAFAAbQBxAFIAbABCAEsASwBsAFYAdABCAHAAUgBsAEsAYwBsAGYAbQBjAFkATwAyAGkA
bABLAE0AVgBaAHkAaABGAE8ATQBYAE4AdABwAFcAVgAzAFoAYQA5AHQAZgBMADUALwANAAoA
ZgA5AEMAMABWAGwAYQBIAFkAVAA2AFgAbwAyAGwANgBkAGMAegAvAEEARwBpAGUAeQBzAGIA
YQAyAGwAbABHAHoAWQBYAGkAaQBWAEMAawBSAFMAQwAzADMAUQBSAFkAOABtADMAYQBTAEoA
WgAyAGcAUwBOAHIAaABwAEoAegBKAEkAKwByAFgAbAAxAEkADQAKAHgAaABVAHEAUQBoAE4A
VgBJAHgAbgBLAE0AYQBpAFQAUwBxAFIAagBKAHEATQAwAG4AcQBsAEoASgBTAFMAZQBxAFQA
cwB5ADEAcQBrADIAcgBOAHAAYQBkAHYASQBLAHgAegA0AGgAMABJAFgAeQBhAGEAZABZADAA
MwA3AGMAOABrAGsASwAyAG8AdgBJAA0ACgBEAEsASgA0AHAAbwByAGQAcgBaAHcASABJAGoA
dQB6AE4ATQBrAGMAZAByAEkAVgB1AEoAbQBFAHYAbABSAE8ASQBKAGoASABzAFYAOAAwADYA
cAA4AFAALwBGAGQAMwA0AGcAdgBnAGwAbABKAEwARABmAGEAbABmADMARQBXAHAAWABOAHgA
WQByAEUAOQANAAoAdQAxADYAUAA5AE0AdQB6AGEAcwBxAHcAeQBTAEoAYwBKAGMARwAyAGoA
dABZADUANQBGAEUANQB0AEwASgBoAEIATABIAEgANgAyAFQANABEAEEANAArAGUASQBqAGoA
YwBkAEQAQQB4AHAAVQB1AGUAbgBLAGMAcQBjAFgAVQBrACsAYQA5AGwAVQBhAFUADQAKAGwA
VABTAFUAcABSAGkAMQBKAHIAUgBXADEAbABIAE8AcgBPAGMATwBYAGwAZwA1ADMAZABuAHYA
cAB0AGIAYgB2AHQAcQBmAFMAMQBGAE0AaQBSAG8ANABvADQAMwBsAGsAbgBkAEkAMABSAHAA
cABSAEUASgBaAG0AVgBRAHIAUwB5AEMARwBPAEcARQBTAA0ACgBTAEUARgAzAEUAVQBVAFUA
UQBZAGsAUgB4AG8AbQBGAEQANgA4AGQANgBOAHEANgBkAG4AdQByADIAZgBtAHIAcABPAHoA
OAAwAG4AMwBTAE4AUQByAEgAdABmAEUATwBoAFgAMQAzADkAaABzADkAWQAwADIANgB1AHoA
RwBzAGkAUQAyADkANQBCAE0AMAANAAoAcQBzAEoAMgBJAGgATQBiAHMAawAwAGsAYQBXADgA
cwBrADAAVQBUAFAATABCAEUARQBsAG4AUwBPAE8AVwBKAG4AMQBaAFUAYQBTAEsAUwBOAEoA
WgBJAEgAZQBOADAAVwBhAEkAUgBHAFcARgBtAFUAcQBzAHMAWQBtAGoAbQBoAE0AawBaAEkA
ZABCAEwADQAKAEYATABFAFcAQQBFAGsAYgBwAGwAVAA4ADIAYQBGADgAUAAvAEYAYwBlAHUA
NgBjAGIAaQB5AGsAMAA2AEsAMAB1ADcASwA5AG0AdgB2AHQARgBqAEkAcwBFAFUAYwA3AHkA
aAByAGQAbABhADgAaABuAHUAdwBiAFYAbABqAGcAOABtADQAVwBLAFYANwBaAA0ACgByADIA
SwBPADEAbgBXAFIAdgBaAHkAcgBMADgARABqAGEATwBQAHEAWQB2AEgAMAA4AEgAUABEADAA
bwBTAG8AUgBuAEsAbQB2AGEAeQBrAHEAagBiAGMASgAyAGwAVQBqAEYAeABoAEgAbABwAFgA
bgB6AFYARQB0AEcANABLAFcAVgBTAGMANAB1AEMAagANAAoAQgB5AFUAbgBhAFQAUwBiAHQA
dAAyADIAMAB2AHYAcABwADUATQArAGwAcQBLAEsASwA4AFUAMQBHAFMAeQB4AFEAUgBTAFQA
VABTAFIAdwB3AHcAeAB2AEwATABMAEsANgB4AHgAUgBSAFIAcQBYAGsAawBrAGsAYwBoAEUA
agBSAEEAVwBkADIASQBWAFYADQAKAEIAWgBpAEEAQwBhAHoAYgBEAFgATgBHADEAUwBlAGUA
MgAwADcAVgBMAEcAOQBuAHQAKwBaAFkAcgBhADUAaQBsAGMASgBzAGcAYwB5AG8ARQBZACsA
YgBBAHYAMgBpAEsATgByAGkATABmAEEAcwA3AE4AYgB0AEkASgA0ADUASQAwAFoANABoAHMA
NwBqAA0ACgBVAE4AQwAxAGkAeQB0AEcAawBGADEAZABhAGIAZQBRAHcATABHAFkARgBhAFcA
VgA0AEgAQwBXADUAYQA1AFYAbwBVAGoAdQBUAC8AbwA4AHIAdABzAFoASQBwAFgAYQBPAGEA
QwBVAEoATgBIADQAdAA0AEkAOABFAGUASgBiAEgAeABMAGEAMwAxADkAYQANAAoAeQBhAGIA
YgBhAGIASgBNAFoAcABqAE4AWgB5AE4ATwAwAGwAbgB0AEYAdABiAEIAZgB0AGEAVAB4AHoA
cABkAHIASABQAFAARwBxAHgAUgB4AEwAZAB4AFIAWABjAE8AbwBRAHEAcQBlADEAZwBNAHYA
dwBPAEoAdwBHAFAAeABPAEkAeAA5AFAARABZAGoADQAKAEQAUQBrADgAUABRAGwASwBtAG4A
VwBjAFkASwBVAGYAYwBsACsAOABsAEcAYwAvADMAUwA5AG0AbQAxAEsAUwBiAFQAcwBvAHkA
eQBuAE8AYwBaAHcAagBHAEQAbABHAFQAMQBkAG4AcAByADMAMgAyADEAMQBQAG8ARwBpAGkA
aQB2AEYATgBTAEMANQB1AA0ACgByAGEAeQBnAGUANQB2AEwAaQBDADAAdABvADkAdgBtAFgA
RgB6AE4ASABCAEIASAB2AGQAWQAwADMAeQB5AHMAawBhAGIANQBIAFYARgAzAE0ATgB6AHMA
cQBqAEwARQBBADEAZABPADEAagBTADkAWABXAFoAdABNADEAQwAwAHYAaABCAEkAMABjAHcA
dAANAAoAcABrAGsAYQBKAGwAbABsAGkAQgBrAFIAVAB2AFcATwBWADQASgBUAGIAeQBsAFIA
RgBjAHgATAA1ADEAdQA4AHMATABMAEkAMgBIADQANQAwAHEALwAxAG4AdwAxAGYAVwBHAG0A
cgBKAEoAZAB5AFMAVwBiAHAAYgBJADkAcgBFAHQAMABzAFYANQBBADcADQAKAHgAUwB5AFgA
WQBDAEoARwBpAEEAMwBJAE0AYwAwAEUAcgBTAHcAUgBwADUAagBSAHQASgBCAE4AdwBIAHcA
MgA4AEkANgAvAHAATwByADMATwBwADYAbgBCAEoAcAAxAHUAbABwAGMAMgBTAHgATgBKAGIA
TgBMAGUAUwBtADYAVgBHAFUAeABoAFoAMwBXAA0ACgAwAGkAZQAxAE0ANgB6AHAASgBiAE4A
YwBOADkAagBsAHQAWgBiAG0AeQBsAG0ARAArADEAaABzAHYAdwBOAGIASwBjAFgAagBhAHUA
UABwADAAYwBaAFIAcQB1AE4ASABDAE8AVgBQAG0AcQB4AFUAYQBjAG8AcgAyAGIAdABWAGwA
SwBvADUAVABqAEcAVQANAAoARQA0AFIANQBHADUAWABVAFoAOABtAFUAcAB5AFYAUwBNAEYA
QgB1AEwAVwBzAHQAYgBMAFYAOQBkAHQATwB0ADkAZABmAFMALwB0AGwARgBGAEYAZQBLAGEA
bABXADgAdgA3AEgAVAA0AGwAbQB2ADcAeQAwAHMAWQBXAGsARQBTAHkAMwBsAHgARABiAFIA
DQAKAE4ASwB5AHMANgB4AHIASgBNADYASQBaAEMAaQBPAHcAUQBFAHMAVgBSAG0AQQB3AHAA
SQBqADAANwBVADkAUAAxAGEAMgBXADgAMAAyADcAZwB2AGIAZAA5AG8AOAB5AEIAdwArAHgA
MgBqAFMAWAB5AHAAawA0AGsAZwBuAFcATwBTAE4AcABMAGUAWgBZAA0ACgA1ADQAdAA0AEUA
awBhAE0AYwBWAHgAZgB4AEgAMABIAFYAZABmADAAaQB5AHQAOQBKAGkAawB1AFoAbwBOAFMA
UwBhAFcAMQBFAHQAbABCAEUAMABYADIAVwA1AFQANwBRADgAbAAwAFkAbgA4AHkAQgAyAFcA
TwBOAEkAcgBoAFYAWgBiAG0AVgBwAFkAWgANAAoAUwBrAFQAdwBaAFgAdwB3ADgATgBhAHgA
bwBrAFcAbwAzAHUAcQBSAHkAVwBTAGEAaABIAFoAaQAzAHMAWABhAEUAeQB1AHMAYQB5AHkA
LwBhAGIAcQBNAFIAdgBOAGIAeQBJAEwAagB5AFkAbwBHAG4AaABsAFYAbQB1ADEAdgBMAFEA
TwBsAHEANgArADEADQAKAEgATAA4AEQATABKAHEAbQBQAGUAUABwAHgAeABzAGEAcQBqAEgA
QgBjADEATgB5AGwARgAxAEYAQwB6AGgALwBGAFUAcABRAHYAVgBqAEoASgB3AHQAQgBwADcA
dAB3AHkANQA1ACsAMQBVAE8AUgA4AHQAcgA4ADIAdgBhACsAKwAyAGoAMABmAHIAOQAvAA0A
CgBxADkARgBGAEYAZQBLAGEAbQBkAHEAVwBzAGEAWABwAEUAWABtADYAbgBxAEYAcABZAG8A
WQA1AHAASQB4AGMAVABJAGsAcwB5AHcASwByAFMAaQAyAGgASgA4ADYANQBrAFEATQBnADgA
cQAzAGoAbABsAFoAbgBqAFIAVQBMAHUAaQB0AGEAdAByAHEAMgANAAoAdgBZAEUAdQBiAE8A
NABnAHUANwBhAFQAZAA1AGQAeABiAFQAUgB6AHcAUwBiAEgAYQBOADkAawBzAFQAUABHACsA
eQBSAEcAUgB0AHIASABhADYAcwBwAHcAdwBJAEgAbABmAHgAUQA4AE8AYQAxAHIAWAA5AGwA
MwBPAGwAMgAwADkAOQBGAFkAdwBhAGkADQAKAGIAbQAzAGoAZQAwAEgAawBaACsAegBTAEwA
SgBCAEUAMwBsADMAbAB6AFAAYwByAEcANgBHAEcASgByAG4AUAAyAGEARgBZAEkASQA1AFoA
SABOAHgAdQBmAEQAcgB3AC8AcQBmAGgANwBSAHIAaQBEAFYAZgAzAFUAOQAxAGYAUwBYAEsA
MgBTAHkAVwA4AA0ACgB5AFcAeQBDAEsASwBEAGUAMABzAEMATgBtAGUANAA4AG8ATQA2AHIA
ZABYAEUAQwB3AEoAYgBiAEYAZwBuAGEANgBWAHYAYQBxAFoAZgBnAFkANQBOAFEAeAA4AGMA
ZgBUAGUATgBxAFYAWgBSAG4AZwB1AGEAbgBLAFMAaQBxAGsANABXAFUARgBhAHIAQwANAAoA
VQBZAFIAagBWAGwASwBhADUARwBwAEoAUgArAEsARABsAGsAcAB6AGQAVgB3AGMASAB5AEoA
WABVAHIAUABzAG4AdgB0AHYAZABhAGEALwBjAHoAdgA2AEsASwBLADgAVQAxAE0AcgBVAE4A
YwAwAGIAUwBuAFMAUABVAHQAVQBzAGIASwBXAFQAeQBTAGsADQAKAE4AeABjAHgAUgB6AHMA
awA4AC8AMgBlAE8AVQBRAGwAdgBOADgAagB6AGQAdwBrAHUATgBuAGsAUQBwAEgATABMAE4A
SgBIAEYARABLADYAYQBVAFUAcwBVADgAVQBjADAATQBrAGMAMABNADAAYQBTAHgAUwB4AE8A
cwBrAFUAcwBVAGkAaAA0ADUASQA1AA0ACgBFAEoAUgA0ADMAUQBoAGsAZABTAFYAWgBTAEcA
VQBrAEUARwB2AEUAdgBpAFIANABUADgAUQBhAHYAcgBjAE4ALwBwAHQAbgBQAHEARgBvAGIA
RwB5AHQAYwBpAFcAeQBYADcATgBPADEAMwBQAEgANQBFAGMAVwA2AEcANQBNAEEATQAwAGQA
egBOAGMAVAANAAoATABNAGsAUABuAHoAeQBTAFgATQBkAHAARABzAHQALwBSAHYAQgBlAGoA
MwB1AGgAKwBIAEwARABUAHQAUQBmAGQAZABSACsAZgBOAEoAQwBHAGkAawBqAHQAUAB0AEUA
OABrADQAdABZADUASQBvAG8ALwBNADgAdgB6AE4AMAB6AE8AOQB6AC8AcABNAGsADQAKADYA
dwAzAEUAbABxAHQAdQBFADkAcgBGAFoAZgBnAGEATwBWADQAUABHAFUAYwBmAFQAcgBZAHUA
dgBOAEsAdABoAEYASwBuAEsAVgBKAE8ARQBwAFMAOQAyAFAANwB5AEUAcQBjAGwARgBTADkA
bwBrAHAAZQAwAFgASwAxAFoAYwArAFUAWgB6AGQAUwBVAA0ACgBYAEIAcQBLAFcAawByAFAA
WAA5AEgAZgBYAGIAdAA5ADMAVgBVAFUAVQBWADQAcABxAFkAOQA1ADQAaAAwAEwAVAA3AGgA
YgBTADkAMQBqAFQAYgBXADYATQBnAGoAYQBDAGEAOABnAFMAVwBKAG0AZwBhADUAVQAzAEMA
RgA4ADIAMABiAHcAcgB1AFMAVwANAAoANAA4AHEASgAyAGUARwBOAFgATQBzADgASwBTAGIA
RgBmAFAAWABqAFgAdwBWADQAbgAxAEgAeABQAGYAMwB0AGwAWQBUADMAOQByAGYAegB3AEMA
MgB1AFQAUABwADYAZgBjADAAKwBOAG0AagBrAFYAWgBJAFAAcwA4AEYAdgA1AEUAbAByAEQA
TgBkAFIADQAKAHgAKwBaADUAYwBFAGMAawA5AHgAZABYAEMAUABQADcAaABvAGQAaABQAHAA
ZQBqAGEAWABwADEAegBQADgAQQBhAEoANwBLAHgAdAByAGEAVwBVAGIATgBoAGUASwBKAFUA
SwBSAEYASQBMAGYAZABCAEYAagB5AGIAZABwAEkAbABuAGEAQgBJADIAdQBHAA0ACgBrAG4A
TQBrAGoAKwAxAG0ARwBYADQASABDADQATABMADgAUgBoAHMAZgBUAHgATgBmAEUAMABvAHkA
eABHAEgAagBLAG4ATwBWAEcAVQBxAGMAWgBTAGQAbwBlADkAVABqAEMAYgBkAEoAeABxAHAA
VABjAGsANwBXAGMAWgB4AGoAbABDAGMAcABTAG4ARwANAAoAVQBIAEYAUgBiAHQASgAzADEA
MQB0ADYATwA2ADEAMABkAHIAZgBlAGEAdABGAEYARgBlAEsAYQBtAE8AZgBFAE8AaABDACsA
VABUAFQAcgBHAG0ALwBiAG4AawBrAGgAVwAxAEYANQBBAFoAUgBQAEYATgBGAGIAdABiAE8A
QQA1AEUAZAAyAFoAcABrAGoADQAKAGoAdABaAEMAdAB4AE0AdwBsADgAcQBKAHgAQgBNAFkA
OQBpAHYAbQBuAFYAUABoAC8AdwBDAEsANwB2AHgAQgBmAEIATABLAFMAVwBHACsAMQBLAC8A
dQBJAHQAUwB1AGIAaQB4AFcASgA3AGQAcgAwAGYANgBaAGQAbQAxAFoAVgBoAGsAawBTADQA
UwA0AA0ACgBOAHQASABhAHgAegB5AEsASgB6AGEAVwBUAEMAQwBXAE8AUAA2AFQAaQBSAG8A
NABvADQAMwBsAGsAbgBkAEkAMABSAHAAcABSAEUASgBaAG0AVgBRAHIAUwB5AEMARwBPAEcA
RQBTAFMARQBGADMARQBVAFUAVQBRAFkAawBSAHgAbwBtAEYASAB0AFoAdAANAAoAbAArAEIA
dwBWAFAAQgBUAHcAZQBQAHAANAB5AFcASQBwAFMAbABYAGgAQwBWAE8AZgBzAHAATABrAHMA
MAA2AGQAKwBXAE0AbgBLAFUATwBXAHAAYQBhAGwAVABiADEAdQAxAEQASwBuAE8AYwAzAEwA
bQBnADQAMgBhAFMAdgBkAFgANwA3AC8ASgAvAFAADQAKADcAMwAwAFUAVQBWADQAcABxAFoA
VgB6AEoASQBzADcAaABaAEgAVQBEAGIAZwBCAG0AQQBIAHkASwBlAGcATwBPAHYATgBRAGUA
ZABMAC8AQQBNADkAWgBQACsAKwAyAC8AdwBBAGEAawB1AHYAKwBQAGkAVAAvAEEASQBCAC8A
NgBBAHQAVgA2AEEASgBQAA0ACgBPAGwALwA1ADYAeQBmADkAOQB0AC8AagBVADkAdABKAEkA
MAA2AEIAcABIAFkASABkAGsARgBtAEkAUAB5AE0AZQBRAFQAagByAHoAVgBTAHIARgByAC8A
QQBNAGYARQBmAC8AQQAvAC8AUQBHAG8AQQBxAHoAdQBSAE4ATQBNAEgAaQBXAFQAdQBmADcA
NQANAAoALwB3AEIAbwBWAEYAdgBQADkAMAAvAG0AZgAvAGkANgBXADQAUAA3ACsAZgBuAC8A
QQBKAGIAUwBkAC8AOABBAGIAYgAvAGIASAA4AGgAOQBLAGgAegA3AC8AcgAvADkAcwBvAEEA
bAAzAG4AKwA2AGYAegBQAC8AQQBNAFgAVgAvAFQAMgBKAG0AYwBFAEUADQAKAGYAdQBtADcA
NQAvAGoAVAAvAGEATgBaAGUAZgBmADkAZgAvAHQAbABhAE8AbQBuADkAKwAvAFAALwBMAEYA
dQArAGYANAA0AC8AdwBEAGEAYgArAFgANAAwAEEAYQBQAG4AdgA2AEwAKwBSAC8AeABvADgA
OQAvAFIAZgB5AFAAKwBOAFYAOQAzACsANwAvAA0ACgBBAE4AOQBmAC8AVwBvADMAZgA3AHYA
LwBBAEgAMQAvADkAYQBnAEMAeAA1ADcAKwBpAC8AawBmADgAYQBrAFMAWABJAGQAbgBLAHEA
cQBEAEoAWQBuAEEAQQB3AFMAUwB4AEoAdwBBAEEATQBrAG4AQQBBAHoAbQBxAGUANwAvAEEA
SABmACsAKwB2ADgAQQANAAoANgAxAEsANQAvAHcAQgBGAHYARAB4AHgAYgB5AGQARABrAC8A
NgB1AFQAMgAvAEwAcgBRAEIAWgArADEAMgBuAC8AUAB6AGIALwB3AEQAZgA2AFAAOABBACsA
SwBvACsAMQAyAG4ALwBBAEQAOAAyAC8AdwBEADMAKwBqAC8AKwBLAHIAaQBOADQALwAyAC8A
DQAKAHoAUAA4AEEAOABUAFIAdgBIACsAMwArAFoALwA4AEEAaQBhAEEATwAzACsAMQAyAG4A
LwBQAHoAYgAvADgAQQBmADYAUAAvAEEATwBLAHEAVgBKAEkANQBRAFcAagBrAFMAUgBRAGMA
RgBrAFoAWABBAE8AQQBjAEUAcQBTAE0ANABJAE8ATwB1AEMAUABXAA0ACgB1AEQAMwBqAC8A
YgAvAE0ALwB3AEQAeABOAGIAMQBpADcARABUAEwAaABvADIAWgBXAEYAeAB3AGMAawBNAE8A
TABjAEgAQgA0AEkAeQBDAFIAKwBkAEEASABRADAAVgB6AEgAbgAzAFgALwBQAGEAWAAvAHYA
NABmADgAYQBQAFAAdQB2ACsAZQAwAHYALwANAAoAQQBIADgAUAArAE4AQQBIAFQAMABWAHoA
SABuADMAWAAvAFAAYQBYAC8AdgA0AGYAOABhADEARQBtAGwAVwB5AGgAZgBlAGYATQBMAHMA
RwBaAHMATQBTAE4AMAB2AEIATABaADcAQQBmAGcATQBVAEEAYQBkAEYAWQAvADIAcQBmAC8A
bgBwAC8AdwBDAE8ADQAKAHAALwA4AEEARQAwAGYAYQBwAC8AOABBAG4AcAAvADQANgBuAC8A
eABOAEEARwB4AFIAVwBQADkAcQBuAC8ANQA2AGYAOABBAGoAcQBmAC8AQQBCAE4AVwBwAHIA
bQBTAEsATwBCAGwAQwBzAFoARQB5AHgASwBrADgAaABVAE8AUgB0AFoAUQBNAGwAagAvAA0A
CgBBAEUAeABRAEIAZQBvAHIASQArADMAegAvAHcAQgB4AFAAKwAvAGIALwB3AEQAeAAyAGoA
NwBmAFAALwBjAFQALwB2ADIALwAvAHcAQQBkAG8AQQAxADYANQAvAFYAZgBFAGwAbABvADkA
dwBsAHQAYwB3ADMAawBrAGsAawBLAHoAaAByAGUASwBKADAAQwANAAoATgBKAEoARwBBAFMA
OAAwAFoARABiAG8AbQBKAEEAVQBqAEIAVQA1AHkAUwBCAFoAKwAzAHoALwBBAE4AeABQACsA
LwBiAC8AQQBQAHgAMgB1AEoAOABhAEEASABWAEwAZgBKAEgALwBBAEMARAA0AHUAdQBmACsA
ZgBpADYAOQB4AFEAQgB0AGYAOABKAHoADQAKAHAAUAA4AEEAegA2ADYAbgAvAHcAQwBBADgA
SAAvAHkAVgBSAC8AdwBuAE8AawAvADgAKwB1AHAALwB3AEQAZwBQAEIALwA4AGwAVgA1AHQA
dABYADEAWAA5AGYAOABBADQAcQBqAGEAdgBxAHYANgAvAHcARAB4AFYAQQBIAHAAOQB0ADQA
eQAwAHkANgB1AA0ACgBMAGUAMgBqAHQAdABSAFcAUwA0AG0AaQBnAFIAbgBnAGgAQwBLADgA
MABpAHgAcQBYAEkAdQBXAEkAVQBNAHcATABFAEsAeABBAHkAUQBDAGUASwAzAEoAOQBUAGcA
dAA1AFgAaABlAE8AVgBtAFQAYgBrAHIANQBPADAANwBsAEQARABHACsAWgBHADYATQANAAoA
QQBjAHEATwBjADQAeQBNAEUAKwBTAGEAUwBGAC8AdABUAFQAZQBWAC8AdwBDAFEAaABaACsA
dgAvAFAAeABIAC8AdABWADIAdQBzAE0AUgBxAE4AdwBBAFUALwA1AFkAOQBRAE0ALwA2AGkA
TAByAFEAQgAwAEgAOQBzADIAMwAvAFAASwBmADgANwBmAC8ADQAKAEEATwBTAEsAUAA3AFoA
dAB2ACsAZQBVAC8AdwBDAGQAdgAvADgAQQBKAEYAYwBaAHYAYgAxAGoALwBJAGYANABVAGIA
MgA5AFkALwB5AEgAKwBGAEEASABjAHcAYQBuAEIAYwBTAHAAQwBrAGMAcQBzACsANwBCAGIA
eQBkAG8AMgBxAHoASABPAHkAWgAyAA0ACgA2AEsAUQBNAEsAZQBlAHUAQgBrAGgANwA2AGwA
WgBSAHUAeQBQAE4AaABrAFoAawBZAGUAWABLAGMATQBwAEkAWQBaAEUAWgBCAHcAUQBSAGsA
RQBnADkAagBYAEwAYQBPAHgATwBvADIANABKAFQALwBsAHQAMABBAHoALwBxAEoAZQBsAE0A
dQAvADgAQQANAAoAagA3AHUAdQBXAC8ANAArAEoALwA0AGYAKwBtAGoAZgA3AE4AQQBIAFYA
ZgAyAHIAWQBmADgAQQBQAGYAOABBADgAaABUAGYALwBHADYAUAA3AFYAcwBQACsAZQAvAC8A
QQBKAEMAbQAvAHcARABqAGQAYwBiACsATABmADgAQQBmAFAAOABBADkAagBSACsADQAKAEwA
ZgA4AEEAZgBQADgAQQA5AGoAUQBCADMARQBGADcAYgBYAEwAbABJAFoAZAA3AEIAUwA1AEcA
eQBSAGMASwBDAEEAVABsADAAVQBkAFcAQQB4AG4AUABQAFQAcgBUAHYAdABVAEgALwBQAFQA
LwBBAE0AZABmAC8AdwBDAEoAcgBuAHQARAAvAHcAQwBQAA0ACgB1AFQAawBuAC8AUgAzADYA
agBIAC8ATABTAEwAMgBGAE8AMgBQADcAZgBsAC8AOQBsAFEAQgB2AC8AYQBvAFAAKwBlAG4A
LwBBAEkANgAvAC8AdwBBAFQAUgA5AHEAZwAvAHcAQwBlAG4ALwBqAHIALwB3AEQAeABOAFkA
RwB4AC8AYgA4AHYALwBzAHEATgANAAoAagArADMANQBmAC8AWgBVAEEAZABHAGsAcwBjAG0A
NwBZADIANwBiAGoAUABEAEwAagBPAGMAZABRAFAAUQA5AE0ANABwADIANwAvAGQALwA3ADYA
LwArAHQAVwBiAHAAdwBZAGUAZABuAEgALwBMAFAASABiAC8AQQBKADYAZQA1AHIAVAA1ADkA
QgArAFoADQAKAC8AdwBBAEsAQQBFADMAZgA3AHYAOABBADMAMQAvADkAYQBqAGQALwB1AC8A
OABBAGYAWAAvADEAcQBYAG4AMABIADUAbgAvAEEAQQBvADUAOQBCACsAWgAvAHcAQQBLAEEA
QQBIAFAAcAArAEIAegAvAGgAUwAwAGMAOQAvADUANQAvAG8ASwBLAEEATQBPAA0ACgA4AFAA
OABBAHAATQBuAHoATQBQAHUAZABQACsAdQBhACsANABxAHIAbgAvAGEAYgAvAFAAOABBAHcA
SwByAFYANQBqADcAVABKADkAMwArAEQAcgB1AHoALwBxADEAOQBPAEsAcQA4AGYANwBQAC8A
QQBJAC8AUQBBAFoALwAyAG0ALwB6AC8AQQBNAEMAcQANAAoAMQBaAG4ALwBBAEUAbQBQADUA
bQBQADMAKwB2ADgAQQAxAHoAYgAzAE4AVgBlAFAAOQBuAC8AeAArAHIAVgBuAGoANwBUAEgA
OQAzACsAUABwAHUAegAvAEEASwB0AHYAWABpAGcAQwBsAGMARQBmAGEASgArAEIALwByAHAA
ZgBYACsAKwAzAHYAVQBPAFIADQAKADYARAA5AGYAOABhAGQAYwB1AEIAYwBYAEEANQA0AG0A
bAA5AFAAKwBlAGoAZQA5AFEANwB4ADYASAA5AFAAOABhAEEASgBNAGoAMABIADYALwB3AEMA
TgBhAFcAbABuAC8AUwBIADQAQQAvAGMAdAA2AC8AMwA0AC8AVQBtAHMAbgBlAFAAUQAvAHAA
LwBqAA0ACgBXAG4AcABUAEIAcgBoAHcATQAvADYAbAB1AHYAOABBADEAMABqAG8AQQBzAGUA
WgA3AFMAZgBuAC8AdwBEAFcAbwA4AHoAMgBrAC8AUAAvAEEATwB0AFYAWABlAFAANwB6AGYA
OABBAGYAVAAvADQAMABiAHgALwBlAGIALwB2AHAALwA4AEEARwBnAEMAMQANAAoANQBuAHQA
SgArAGYAOABBADkAYQBwAEMAMgBiAFMAKwA0AFkAWQB0AHAAUAB2AEgALwBwAGwATAAwADQA
LwBvAGEAbwA3AHgALwBlAGIALwBBAEwANgBmAC8ARwByAEMATQBEAFoANgBnAFEAUwBjAFcA
MABoADUASgBQADgAQQB5AHkAbQAvAHYASABIADkADQAKAFAAVwBnAEQAbABkADMAKwAxAC8A
bgAvAEEATAA0AG8AMwBmADcAWAArAGYAOABBAHYAaQBvAGYATQAvADIAZgAvAFIAWAAvAEEA
TQBWAFIANQBuACsAegAvAHcAQwBpAHYALwBpAHEAQQBKAHQAMwArADEALwBuAC8AdgBpAHQA
KwB5AE8AZABKAHUAdQBjAA0ACgAvAHcAQwBrAGoALwAyADIAOQBoAC8ASwB1AGEAOAB6AC8A
WgAvADkARgBmADgAQQB4AFYAZABCAFoATgB1ADAAYQA3AE8ATQBmADYAUwBCAC8ARAAvADAA
NgAvADMAUwBSAC8AVwBnAEMARwBpAHEAOQBGAEEARgBpAHQAVQBuAEcAbQAyADUAegBqADkA
NgANAAoAMwBmAEgAOABVADkAWQBWAGIAVwA3AGIAcABkAHMAZgBtAC8AMQByAGoANQBRAFMA
ZgB2AHoAKwBuAGEAZwBDAHIAdgA4AEEAOQByAC8AeAA3AC8ANgA5AEcALwA4AEEAMgB2ADgA
QQB4ADcALwA2ADkATgA4ADAAKwBrAG4ALwBBAEgAeQAxAEgAbQBuADAADQAKAGsALwA3ADUA
YQBnAEIAMgAvAHcARAAyAHYALwBIAHYALwByADEAbwBYAGYATQBGAG4AMAAvADEAWABjAGoA
KwA1AEYANgBuAG0AcwAzAHoAVAA2AFMAZgA5ADgAdABXAGgAZQBFACsAUgBaAEgAQgA1AGkA
egB6AG4AUAAzAEkAdQB1AEEAZQBmAHIAUQBCAA0ACgBTAHcAZgBiADgAeAAvAGoAUgBnACsA
MwA1AGoALwBHAG0AYgBqADYAZgArAGgAZgAvAEUAMABiAGoANgBmACsAaABmADgAQQB4AE4A
QQBEADgASAAyAC8ATQBmADQAMQB5AEgAagBwAG0ARwByADIANABXAFEAcQBQADcATwBoADQA
RABBAGMALwBhAGIAegANAAoAbgBCAFUALwB6ADcAVgAxAG0ANAArAG4ALwBvAFgALwBBAE0A
VABYAEsAKwBPAGQAbgA5AHIAVwArADQAZwBIACsAegBvAGUAcABiAHAAOQBwAHUALwBSAGcA
SwBBAE8ASgAzAHkAZgA4ADkAbQAvADcANwBYAC8AQQBPAEkAbwAzAHkAZgA4ADkAbQAvADcA
DQAKADcAWAAvADQAaQBuAC8AdQAvAHcAQwA4AFAAegBmAC8AQQBPAEwAbwAvAGQALwAzAGgA
KwBiAC8AQQBQAHgAZABBAEYANwBSADMAYwA2AHYAcABZAE0AcgBFAGYAMgBqAFkANQBHADgA
SABJACsAMAB4AGMAWQAyAEQATwBmAHIAWABlAGEAMQBjAHQASABxAA0ACgBkAHkAZwBoAGsA
YwBEAHkAZgBtAFUANABCAHoAYgB4AEgAagA1AGgAMAB6AGoAcAAxAEYAYwBOAHAASABsAC8A
MgB0AHAAZQBHAEcAZgA3AFIAcwBzAGMAdgAxACsAMAB4AFkANgB0AGoAOAA2ADYAdgB4AEIA
TQBWADEAZQA3AFUARgBRAEIAOQBuADYANAANAAoAegB6AGEAdwBuACsAdABBAEUAUAAyAHgA
LwB3AEQAbgAzAGwALwBQAC8AdwBDAHoAbwArADIAUAAvAHcAQQArADgAdgA1AC8ALwBaADEA
bQBlAGUAMwA5ADUAZgAwAG8AOAA5AHYANwB5AC8AcABRAEIAMAArAGkAMwBMAFMAYQBuAGIA
SQBZAFoARQBCADgADQAKADcANQBtAE8AUQBNAFcAOABwADUAKwBZADkAYwBZADYAZABUAFQA
cgB3AG4ANwBYAGQAZgBOAC8AeQA4AHoALwBBAE4AMwAvAEEASgA2AHQANgB0AFcAZgA0AGYA
bQBMAGEAdgBhAEsAUwBwAEIAKwAwAGQATQBaADQAdABaAGoALwBTAHIATgA3AEkAdwB2AA0A
CgBMAHMAQQA5AEwAcQBjAGQAKwAwAHIAKwA5AEEARABjAG4AKwA5AC8ANgBCAC8AOABWAFIA
awAvADMAdgA4AEEAMABEAC8ANABxAHEALwBtAHYANgAvAHEAZgA4AGEAUABOAGYAMQAvAFUA
LwA0ADAAQQBkAEYAbwBSAEoAdQA1AE0AbgBQACsAagBQADgAQQANAAoAMwBmADgAQQBuAHIA
RAA2AEUAMQBiAHcAZgBRAC8AawBhAHoALwBEADcAcwAxADUASwBEAC8AegA2AHUAZQAvAC8A
UABXAEgAMQBQAHYAVwBqAHQALwAyAGwALwBPAGcAQgBNAEgAMABQADUARwBqAEIAOQBEACsA
UgBwAGQAdgArADAAdgA1ADAAYgBmADkADQAKAHAAZgB6AG8AQQB2AFcAUQBJAEUAMgBSADIA
VAByAC8AQQBNAEQAcQB6AGsAZQBnAC8AWAAvAEcAcQAxAG0ATQBDAGIAawBIAGgAZQBoAHoA
MgBlAHIARgBBAEMANQBIAG8AUAAxAC8AeABvAHkAUABRAGYAcgAvAEEASQAwAGwARgBBAEUA
cQBkAEQAeABqAA0ACgBuADMAOQB2AFUAbQBuADAAeABPAGgAKwB2ADkAQgBUADYAQQBNAEcA
OQAvADQAKwBaAGYAOABBAGcASAAvAG8AdABLAHEAMQBQAGYATgBpADYAbABIACsANQAyAHoA
LwBBAE0AcwAwAC8AdwBCAG8AZgB5AHEAcAB2AC8AegB0AC8AdwBEAHMAcQBBAEoASwANAAoA
dABXAFgALwBBAEIAOAB4AGYAOABEAC8AQQBQAFIAYgAxAFIAMwAvAEEATwBkAHYALwB3AEIA
bABWAHUAeABiAE4AMQBFAFAAOQAvAHQAagAvAGwAbQAvACsAMABmADUAVQBBAFoAdAAwAHkA
LwBhAHIAbgBuAC8AQQBKAGIAegBkAGoALwB6ADAAYgAyAHEADQAKAEQAZQB2AHIAKwBoAC8A
dwBwAEwAeQBVAEMANwB1AGgAOAB2AEYAegBPAFAANABlADAAcgBlADEAVgB2AE8ASAArAHoA
LwA0ADcALwBoAFEAQgBhADMAcgA2AC8AbwBmADgASwAxAHQASABZAEcANgBrAHcAZgArAFcA
RABlAHYALwBQAFMASwB1AGYAOABBAA0ACgBPAEgAKwB6AC8AdwBDAE8ALwB3AEMARgBiAFcA
aABTAEIANwB1AFEAYwBmADgAQQBIAHMANQA0AHgALwB6ADEAaAA5AEEAUABXAGcAQgBmAE0A
UABxAGYAKwArAGgALwA4AFYAUgA1AGgAOQBUAC8AQQBOADkARAAvAHcAQwBLAHEATABjAC8A
bwAzAC8AZgANAAoAQgAvADgAQQBpAGEATgB6ACsAagBmADkAOABIAC8ANABtAGcAQwBYAHoA
RAA2AG4ALwB2AG8AZgAvAEYAVgBhAGoAYgBkAFkANgBuAHkAZQBMAFMAVABxAFEAZgA4AEEA
bABqAFAANwBuADkAZQB0AFUATgB6ACsAagBmADgAQQBmAEIALwArAEoAcQAzAEUADQAKAHoA
RwB3ADEAVQBuAFAARgBuAEoAagBLAGsAZgA4AEEATABHADQAOQBRAE0AMABBAGMAWgBrAGUA
dgAvAGoAaQAvAHcAQwBOAEcAUgA2AC8AKwBPAEwALwBBAEkAMQBYADMAdAA2AC8AbwBQADgA
QQBDAGoAZQAzAHIAKwBnAC8AdwBvAEEAcwBaAEgAcgAvAA0ACgBBAE8ATwBMAC8AagBYAFQA
NgBjAGYAKwBKAEgAZQBFAFkALwA0ACsAeAAxAEEAVQBmADgAdQBuAG8AYwBmAHIAWABJAGIA
MgA5AGYAMABIACsARgBkAFYAcAB6AEgAKwB3AEwANABuAHQAZQBEADAASAAvAFAAbgA3AGYA
MABvAEEAcgA3AG0ALwB3AEIAbgANAAoAOAB4AC8AOABWAFIAdQBiAC8AWgAvAE0AZgAvAEYA
VgBXADMAbgAzAC8ATQBmAC8AQQBCAE4ARwA4ACsALwA1AGoALwA0AG0AZwBDAHoAdQBiAC8A
WgAvAE0AZgA4AEEAeABWAGIAWgBJAC8AcwBtADEATABaAC8AMQB6AC8AZAA1AC8AagB1AFAA
cgAvACsADQAKAHUAdQBiADMAbgAzAC8ATQBmAC8ARQAxAHYATwAzAC8AQQBCAEoAYgBRAGsA
NAB6AE8ALwBVAFoALwBqAHUAZgBUAEYAQQBGAGYASwBmADcAZgA1AGYALwBBAEYAcQBNAHAA
LwB0AC8AbAAvADgAQQBXAHEAbgB1AEgAOQA0AGYAOQA4AG4ALwBBAEIAbwAzAA0ACgBEACsA
OABQACsAKwBUAC8AQQBJADAAQQBYAE0AcAAvAHQALwBsAC8AOQBhAHIAKwBvAE4AaQAzAHMA
TQBkAEQAQwBlAHYAWAA3AGsATgBZAG0ANABmADMAaAAvADMAeQBmADgAYQAxADkAUQB3AGIA
WABUAGMAagBQADcAagAwAEoALwA1AFoAdwBmAFgARgANAAoAQQBHAGQAdgBQAG8AUAAxAC8A
dwBBAGEATgA1ADkAQgArAHYAOABBAGoAVQBYAHkALwB3AEIAMwAvAHcAQQBkAFAAKwBGAEgA
eQAvADMAZgAvAEgAVAAvAEEASQBVAEEAUwA3AHoANgBEADkAZgA4AGEANQBUADQAZwBJAEcA
MQBtADIATwAxAHoALwB4AEwADQAKAEkAUgBsAFMAZwBIAC8ASAAxAGUALwAzAGkARABuADkA
SwA2AGIANQBmADcAdgAvAEEASQA2AGYAOABLADUANwB4ADYAQwBkAFkAdABzAFoALwB3AEMA
UQBiAEQAMABLAEQALwBsADYAdgBQADcAeAB6AC8AUwBnAEQAZwBmAEwASAA5AHkAWAAvAHYA
cQBMAA0ACgAvAHcAQwBLAG8AOABzAGYAMwBKAGYAKwArAG8AdgAvAEEASQBxAHIARwBHADkA
LwB6AGoALwB4AG8AdwAzAHYAKwBjAGYAKwBOAEEARgB2AFIASQB3AE4AWgAwAGcANwBKAEIA
agBVADcAQQA1AEoAagB3AFAAOQBLAGkANgA0AGIATwBQAFgASABQAHAAWAANAAoAYgArAEkA
cgB1AEcATABXAGIAeABIAFIAaQB5AC8AWgA4AGsAUgBTAE4AbgBOAHIAQQBSADgAeQB4AE0A
RAB3AFIAMABKAHgAMABPAEQAeABYAEgANgBNAEQALwBiAEcAbABkAGYAKwBRAGwAWQA5ADAA
LwA1ACsAbwB2AFEANQAvAEwAbQB1AGoAOABUAHUADQAKAFIAcgBsADgAUABOAGoAWAAvAGoA
MgArAFYAaABKAGsAZgA2AEgAYgA5AGQAbwB4AHoAMQA0ADcAZQA5AEEARgBIADcAZABiAGYA
OAA4ADIALwB3AEMALwBFADMALwB4AG0AagA3AGQAYgBmADgAQQBQAE4AdgArAC8ARQAzAC8A
QQBNAFoAcgBPADgAdwAvAA0ACgA4ADkANAB2AHkAbAAvAHcAbwA4AHcALwA4ADkANAB2AHkA
bAAvAHcAbwBBADYAegB3ADcAZAB3AHkANgB6AFoAbwBpAE0ARwBiADcAUgBnAG0ASwBSAGMA
WQB0AFoAeQBmAG0AYQBKAFEATwBBAGUAcABHAGUAZwB5AGUASwB0AFgAeABQADIAMgA4ADYA
ZgANAAoAOABmAFYAeAAyAEgALwBQAFYALwBhAHMAagB3AHcANQBPAHUAVwBJADgAMgBOAHYA
KwBQAG4ANQBWAEUAbQBUAC8AbwBkAHgAMAAzAEQASABIAFgAbgB0ADcAMQBjADEAQwBjAGkA
LwB2AGgAcwBZADQAdgBMAGsAWgB5ADMATwBKAG4ASAByAFEAQQB1AFQADQAKADcAZgBrAFAA
OABLAE0AbgAyAC8ASQBmADQAVgBTACsAMABIACsANAAzADUAdAAvAGoAUgA5AG8AUAA5AHgA
dgB6AGIALwBHAGcARABxAC8ARAB4AHoAZQB5ADkAUAArAFAAVgArAHcASAAvAEwAVwBEADAA
RgBYADkAdgA4AEEAdABOACsAZABaAEgAaABpAA0ACgBVAHYAZgB6AEQAYQBSAGkAegBrAE8A
UwBUAC8AegAyAHQAeAAzAFAAdgBXADUAcwBQAHEAUAAxAC8AdwBBAEsAQQBJAHQAdgArADAA
MwA1ADAAYgBmADkAcAB2AHoAcQBYAFkAZgBVAGYAcgAvAGgAUgBzAFAAcQBQADEALwB3AG8A
QQB0ADIASQB3AEoAKwANAAoAUwBlAEUANgBuAFAAYQBUAHAAVgBuAEoAOQBEACsAbgArAE4A
UQAyAGEAbABSAEwAMAA2AEoAMwA5AE4ALwAwAHEAMQBrACsAMwAvAGYAWgAvAHcARABpAHEA
QQBJADgAbgAwAFAANgBmADQAMABaAFAAbwBmADAALwB3AEEAYQBrAHkAZgBiAC8AdgBzAC8A
DQAKAC8ARgBVAFoAUAB0AC8AMwAyAGYAOABBADQAcQBnAEIAMABmAFEAOABZADUANwA0ADkA
QgA2AEUAMAArAG0AcgBuAEgAUAByADYANQA5AFAAYwAwADYAZwBEAGwATgBUAEoAKwAzAFQA
LwB3AEQAYgBQACsARQBuAC8AbABsAEgAMwBCAHEAaABrACsAdgAvAA0ACgBBAEkANAAzACsA
TgBYADkAUwBIACsAbQB6AGQAZgArAFcAZgBjAC8AOAA4AG8ALwBlAHEATwBCADcALwBtAGYA
OABhAEEARQB5AGYAWAAvAEEATQBjAGIALwBHAHIAKwBtAEUALwBiAG8AUAA4AEEAdABwAC8A
QwBSAC8AeQB5AGsANwBrADEAUgB3AFAAZgANAAoAOAB6AC8AagBWADcAVABSAC8AcABzAFAA
WAAvAGwAcAAzAFAAOABBAHoAeQBrADkANgBBAE0ARwAvAG4AMgAzADEANABOADMAUwA3AHUA
QgA5ADMAUABTAFoAeAAxAHoAVgBUADcAUgAvAHQAZgArAE8AZgA4AEEAMQA2AHoAZABVAHUA
UwB1AHAANgBpAHUADQAKADQALwBMAGYAMwBnAC8AMQBnAEgAUwA0AGsASABUAFAASAAwAHEA
aAA5AHEAUAA5ADQALwA4AEEAZgB3AGYALwBBAEIAVgBBAEgAUQAvAGEAUAA5AHIALwBBAE0A
YwAvACsAdgBYAFEAZQBIAEoAZAA5ADkASwBNADUALwAwAFMAUQAvAGQAeAAvAHcAQQB0AA0A
CgBvAEIAMQB6ADcAMQA1ADkAOQBxAFAAOQA0AC8AOABBAGYAdwBmAC8AQQBCAFYAZABaADQA
TwBtADgAegBVADUAMQB5AFQAaQB3AGwAUAAzAHcAMwAvAEwAeABhAGoAbwBDAGYAWAByAFEA
QgBjADgAeABmADcAegAvAHcARABmAHgAdgA4AEEANAB1AGoAegANAAoARgAvAHYAUAAvAHcA
QgAvAEcALwA4AEEAaQA2AHoAZgB0AFAAdQBmACsAKwBYAG8AKwAwACsANQAvAHcAQwArAFgA
bwBBADAAdgBNAFgAKwA4AC8AOABBADMAOABiAC8AQQBPAEwAcgBSAHQAbQBVADYAZAByAFAA
SgBZAEMAeQBrAHkARwBZAHQAeAA1AEYADQAKAHoANgBsAHMAWgA3ADQALwBXAHUAYwArADAA
KwA1AC8ANwA1AGUAdABpAHcAbAAzADYAWAByADUAeQBmAGwAcwBKAEQAbgBCAEcATQAyADkA
MwB6ADgAMwBIAGIALwBHAGcARABqAE4AOABmADgAQQBjAFgAOAAyAC8AdwBEAGkAYQBOADgA
ZgA5AHgAZgB6AA0ACgBiAC8ANABtAHMANwB6AFAAKwBtAGgALwA3ADYAVAAvAEEAQgBvADgA
egAvAHAAbwBmACsAKwBrAC8AdwBBAGEAQQBOAEgAZgBIAC8AYwBYADgAMgAvACsASgByAHIA
dABNAEkAUABoAHYAVQBDAG8AVgBmADgAQQBUAFYANgBuAGoATwBiAEgAcQBXAEEALwANAAoA
bABYAEEAZQBaAC8AMAAwAFAALwBmAFMAZgA0ADEAMgAyAGsAUwBBAGUARgB0AFMAYwB0AHcA
TAA5AFIAawBsAFQAagBQADkAbgBqAEgAWABIAGYAdQBlAC8AdwBCAEsAQQBLAG0ANAAvAHcA
RABUAFAALwB2AHAAUAA4AEsATgB4AC8ANgBaAC8AdwBEAGYADQAKAFMAZgA0AFYAVgArADAA
SgAvAHcAQQA5AFAAMABUAC8AQQBPAEsAbwArADAASgAvAHoAMAAvAFIAUAAvAGkAcQBBAEwA
VwA0AC8AdwBEAFQAUAAvAHYAcABQADgASwA2AEsAUQBqACsAdwBiAEkAcwBRAEIAOQBwAGYA
awBFAEUAWgAzADMAZgBjAEQARgBjAA0ACgBuADkAbwBUAC8AbgBwACsAaQBmADgAQQB4AFYA
ZABEAGQAUwBqAC8AQQBJAFIAdgBUADMARABjAEcAOABjAEEAOQBNAC8AUABlAC8AMwBkADMA
cAAvAGsAMABBAFUAcwB4AGYAMwAvAEEATgBmAC8AQQBLADEARwBZAHYANwAvAEEATwB2AC8A
QQBOAGEAcwANAAoAbgB6AHgALwBlAC8AVgAvAC8AaQBhAFAAUABIADkANwA5AFgALwArAEoA
bwBBADEAcwB4AGYAMwAvAHcAQgBmAC8AcgBWAHUAYQBsAHQAKwB5AGEAVgB5ADIAUABzADMA
RwBHAEMANQBIAGwAVwAzAFgAUABXAHUATgA4ADgAZgAzAHYAMQBmAC8AdwBDAEoADQAKAHIA
cQA5AFMAYgAvAFEATgBGAFAAQgB6AFoAZwA4AG4ASAAvAEwARwAxADkAZQBUADEAbwBBAHoA
YwByADYAdgAvAHcAQgA5AHIAUgBsAGYAVgAvADgAQQB2AHQAYQByADcAegA2AEQALwB2AG8A
VQBiAHoANgBEAC8AdgBvAFUAQQBXAE0AcgA2AHYAOABBAA0ACgA5ADkAcgBYAFAALwBFAEoA
dwB1AHQAVwBvAEsANQAvADQAbABjAEoAKwA4AFYALwA1AGUANwAzAHQAdQBIADUAMQBzAGIA
egA2AEQALwB2AG8AVgBnAC8ARQBiAHoAUAA3AGMAdABkAHMAWgBjAGYAMgBWAEIAeQBBAEQA
egA5AHIAdgB1AE8AZgB3AFAANAANAAoAMABBAGMAVgA1AHEALwAzAFAALwBJAGgALwB3AEQA
aQA2AFAATgBYACsANQAvADUARQBQADgAQQA4AFgAVgBYADkAOQAvAHoAeABiADgAbABvAC8A
ZgBmADgAOABXAC8ASgBhAEEATgA3AFIASgBWAE8AdABhAFEATgB1AE0ANgBwAHAANAArACsA
VAAxAHUADQAKADQAdQAyADQANQArAGwAZABsADQAbQBFAGYAOQB0ADMAdQA0AHQAbgAvAFIA
cwA0AEIASQAvADQAOQBMAGYALwBBAEsAYQByADIAOQBoAC8AVwB1AEUAMABMAHoAZgA3AGMA
MABiAE0AVABBAGYAMgByAHAAMgBUAGgAZQBCADkAcgBoAHkAZgB3ADYAMQAxAA0ACgB2AGkA
eABtAEcAdgAzADQARQB6AEkAUAA5AEYAKwBVAEsAaABBAC8AMABLADIANwBuAG4AbgByACsA
TgBBAEYARABFAFgAcQAvAHcARAAzAHkAZgA4AEEANAA5AFIAaQBMADEAZgAvAEEATAA1AFAA
LwB3AEEAZQByAE0AMwB2AC8AdwBBAC8ARABmADgAQQANAAoAZgBLAGYANAAwAGIAMwAvAEEA
TwBmAGgAdgArACsAVQAvAHcAQQBhAEEATwB3ADgATQBpAFAAKwAyADcATABhAFcAegAvAHAA
TwBNAGcAZwBmADgAZQBsAHgALwAwADEAYgB0ADcASAArAHQARwBwAEEAZgAyAGoAZgAvAGMA
LwA0AC8AYgByAHEAVABuAC8ADQAKAEEARgA3ADkAZQBhAG8AKwBFADIAWQA2AC8AWQBBAHoA
TQA0AC8AMAByADUAUwBxAEEASAAvAFEAcgBuAHUATwBlAE8AdgA0AFYASgBxAGoASAArADAA
dABSACsAWAAvAEEASgBmAHIAdgBzAHYALwBBAEQAOABTAGUAdABBAEQATQBEAC8AWQAvAE0A
LwA0AA0ACgAwAFkASAArAHgAKwBaAC8AeABxAHAAdQBQADkAMwA5AEUAbwAzAEgAKwA3ACsA
aQBVAEEAZABqADQAVgBHAE4AUgBtACsANwAvAHcAQQBlAFUAbgBRAGsAbgAvAFgAMgAzAHEA
YQA2AFQAZQBQAFEALwBwAC8AagBYAEsAZQBFAEMAVABxAFUAKwBSAGoALwANAAoAQQBFAEcA
WABzAG8ALwA1AGUATABiADAAcgBwADkAaQBlAG8ALwA3ADUAbwBBAGsAMwBqADAAUAA2AGYA
NAAwAGIAeAA2AEgAOQBQADgAQQBHAG8AOQBpAGUAbwAvADcANQBvADIASgA2AGoALwB2AG0A
ZwBEAFIAdABHAEIARQB1AE8AdwBYAHIALwB3AFAADQAKADAATgBUADUASABvAFAAMQAvAHcA
QQBhAHIAVwBRAFUAQwBiAEIASABSAGMANABHAE8AegAxAFkAbwBBAFgASQA5AEIAKwB2ACsA
TgBHAFIANgBEADkAZgA4AGEAUwBpAGcAQwBWAE8AaAA0AHgAegA3ACsAMwBxAFQAVAA2AFkA
bgBRAC8AWAArAGcAcAA5AA0ACgBBAEgARgA2AHQATQB5AGEAaABjAEsAQQBTAEIANQBYADgA
TwBlAHMARQBaADYALwBqAFcAZAA5AG8AZgAwAFAALwBmAFAALwBBAE4AZQB1AFcAOABYACsA
TgB0AEgAMABqAHgARgBxAE8AbgBYAFYAeABFAGsAOQB2ADkAawA4AHgAVwBjAEIAaAA1ADEA
agANAAoAYgBUAHIAawBkAHMAcABLAHAASABzAFIAWABOAGYAOABMAEkAOABQAC8AdwBEAFAA
MwBCAC8AMwA4AEgAKwBOAEEASABwADMAMgBoAC8AUQAvAHcARABmAFAALwAxADYAMABkAEoA
bQBaADkAUQB0ADEASQBJAEIAOAAzACsASABIAFMAQwBRADkAZgB3AHIADQAKAHkARAAvAGgA
WgBIAGgALwAvAG4ANwBnAC8AdwBDAC8AZwAvAHgAcgBwAGYAQwBIAGoAYgBSADkAWAA4AFIA
YQBkAHAAMQByAGMAUgBQAFAAYwBmAGEALwBMAFYAWABCAFkAKwBUAFkAMwBNADcAWQBIAGYA
QwBSAE0AVAA3AEEAMABBAGMAegByAHUAcABHAA0ACgBQAFgATgBaAFQAYwBmAGsAMQBYAFUA
VQA2AGoAKwBHADgAbQBIADkAMwAyAHIASwAvAHQAVQAvADMAagArAFkALwB3AEQAaQBhADgA
MQA4AFkAZQBMAEkAcgBiAHgAYgA0AHAAdAB6AEsAbwBNAEgAaQBQAFcANABTAE4AeQBqAEIA
aQAxAE8ANgBqAEkAKwANAAoAKwBPAG0AMwAwAHIAbgBQACsARQB6AGkALwB3AEMAZQB5AC8A
OABBAGYAYQAvAC8AQQBCAGQAQQBIAHQAdgA5AHEAbgArADgAZgB6AEgALwBBAE0AVABYAGYA
LwBEAGkAOQArADAANgA1AGQASgBrAG4ARwBsAFQAdgAxAEIANgBYAGwAaQBPAHcASAA5ADYA
DQAKAHYAbABQAC8AQQBJAFQATwBMAC8AbgBzAHYALwBmAGEALwB3AEQAeABkAGUAMABmAEEA
dgB4AEEAbQBxACsATABkAFIAdAAxAGsARABsAFAARABsADMATgBnAE0ARAB3AHUAcAA2AFIA
SABuAGgAagAvAHcAQQA5AEIAMgA3ADAAQQBkAHAALwBhAFAAOABBAA0ACgB0AE4AKwBYAC8A
dwBCAGUAagArADAAZgA5AHAAdgB5AC8AdwBEAHIAMQA1AEoALwB3AGsAOABIAC8AUABRAC8A
OQA5AE4ALwA4AFQAUgAvAHcAawA4AEgALwBQAFEALwA5ADkATgAvADgAVABRAEIANgAzAC8A
YQBQACsAMAAzADUAZgA4AEEAMQA2ADYAcgANAAoAUQByAHIAegB0AEcAOABWAE4AawBuAHkA
OQBNAFkAOAA4AGQAYgBYAFUARAA2AC8ANwBQAHQAWAB6ADEALwB3AGsAOABIAC8AQQBEADAA
UAAvAGYAVABmAC8ARQAxADYAZAA0AEcAMQBsAEwAdgB3AHoAOABSAEoAawBiAFAAMgBQAFEA
dgBOAE8AUwBUAGoADQAKAC8AaQBYADYAMgA0ADYAZwBmADgAOABqAFEAQgBtAGYAYQAyADkA
UAAvAEgAaAAvADgAVgBSADkAcgBiADAALwA4AGUASAAvAEEATQBWAFgAbQBmADgAQQB3AGsA
MwArADAAdgA4AEEAbgA4AGEAUAArAEUAbQAvADIAbAAvAHoAKwBOAEEASABwAG4AMgB0AA0A
CgB2AFQALwB4ADQAZgA4AEEAeABWAGUAaABhAEwATQBUADQASwAxAGUAUQA4AGIAZABUAFEA
ZABjADkAOQBLADcANQAvADIAdgBXAHYAbgBIAC8AaABKAHYAOQBwAGYAOAAvAGoAWABzAFgA
aABuAFYAVABjAGYAQwAvAHcAQQBSADMAZwBJAEoAaQAxADIATwANAAoATAByAGcAZgBlADAA
RAB2AHoALwB6ADEAbwBBAHUAZgBhAHYAZgA5AGYALwBzAHEAUAB0AFgAdgArAHYAOABBADkA
bABYAEEALwB3AEIAdABQADYATAAvAEEATgA5AEgALwBDAGoAKwAyAG4AOQBGAC8AdwBDACsA
agAvAGgAUQBCADMAMwAyAHIAMwAvAFgADQAKAC8AdwBDAHkAcgBxAHIAKwA0ADIAZQBEADkA
SwBsAHoAOQA3AFUASgBGAHkAYwAvADMAOQBTADkARAAvAHMAKwB0AGUATAAvAEEATgB0AFAA
NgBMAC8AMwAwAGYAOABBAEMAdQA2ADEAMwBVAHYATAArAEcAZgBoADYANwBPAEIANQB1AHQA
UwB4ADkAZQBPAA0ACgBIADEAMwB1AGMAZgA4AEEAUABPAGcAQgBuADIAOABmADMAaAArAHYA
LwB3AEEAVgBSADkAdgBIADkANABmAHIALwB3AEQARgBWADUAYgAvAEEARwA4AFAAVQBmADgA
QQBmAFEALwB4AG8ALwB0ADQAZQBvAC8ANwA2AEgAKwBOAEEASABxAFgAMgA4AGYAMwANAAoA
aAArAHYALwBBAE0AVgBYAGYANgB0AGMAcQBtAGwAZQBIAFgAWQBaADgAegBUADEAWQBZADIA
LwA4ACsAMQBrAGYANABzADkAZAB3AC8AcgBYAHoAZAAvAGIAdwA5AFIALwB3AEIAOQBEAC8A
RwB2AGEALwBFAE4AMABmADgAQQBoAEgAZgBCAEUAcQBzAEYADQAKADgANwBSAFkANQBPAFcA
VQBaADMAVwBPAGwATQBQAHYAZABmAHYAZABxAEEASgBmAHQAcwBYADkAMAAvAG4ASAAvAGgA
UgA5AHQAaQAvAHUAbgA4ADQALwA4AEsANABqADcAWQAvAC8AQQBEADAAWAAvAHYAdABLAFAA
dABqAC8AQQBQAFAAUgBmACsAKwAwAA0ACgBvAEEANwBmADcAYgBGAC8AZABQADUAeAAvAHcA
QwBGAFoAUAB4AFEAdQBJAG8AdABmAHMAMQBlAFIARQBKADAAZQAzAFkAQgBtAEkATwBEAGUA
NgBnAE0ANABCAEgARwBRAGYAeQByAG4AdgB0AGoALwB3AEQAUABSAGYAOABBAHYAdABLAHkA
LwBqAG0AdAANAAoAMgBmAEYAdQBuAGUAUgB2ADIAZgA4AEEAQwBPADIAbQBkAHEAQgBoAHUA
LwB0AFAAVgA4ADgAawBIAG4ARwAzAGkAZwBEAE4AKwAyADIALwAvAFAAYQBQAC8AdgBzAC8A
LwBGAFUAZgBiAGIAZgAvAEEASgA3AFIALwB3AEQAZgBaAC8AOABBAGkAcQA4AHEADQAKADIA
YQBsADYAUwAvADgAQQBmAHQAZgA4AEsATgBtAHAAZQBrAHYALwBBAEgANwBYAC8AQwBnAEQA
MgAzAHcAOQBkAHcATgByACsAaABxAEoAbwB5AFcAMQBqAFQARgBBAEQAawBrAGsAMwBzAEEA
QQBBAHoAMQBKAE4AZABaADQAMAAxAGIANwBMADQAbQAxAA0ACgBLAEQARQBuAHkAZgBZAC8A
dQBvAHoARAA1AHQAUAB0AFgANABJAFUAZwAvAGUAOQBlAHYARgBlAEUAZQBEADEAdgB4ADQA
dAA4AEwANwAvAEEARABOAG4ALwBDAFIAYQBKAHYAegBHAG8ARwAzACsAMAA3AFgAZABrADQA
NABHAE0ANQBQAGEAdAA3ADQAdAANAAoAWAB1AHAAUQAvAEUASAB4AEIASABiAHgAMwBEAFEA
cgAvAFoAVwB3AHgAeABPAHkASABPAGkAYQBhAHoAWQBZAFIAcwBEADgAeABZAEgAQgBPAEQA
awBlADEAQQBIAFkAZgAyADkANwBTAC8AOABBAGYAcAAvAC8AQQBJAGkAagArADMAdgBhAFgA
LwB2ADAADQAKAC8AdwBEADgAUgBYAGgAUAA5AHAAYQB4AC8AdwBBADgAcgB2ADgAQQA3ADgA
UwBmAC8ARwBhAFAANwBTADEAagAvAG4AbABkAC8AdwBEAGYAaQBUAC8ANAB6AFEAQgA5AFAA
KwBDADkAVwArADEAZQBKAHQATgBnAHgASgA4AC8AMgB6ADcAeQBNAG8AKwBYAA0ACgBUADcA
dAArAFMAVgBBAEgAMwBmAFgAcgB4AFYAMwBWAHAAUwBOAFYAMQBJAGIAaAB4AHEARgA0AE8A
cAA3AFgATQBnADkAYQA4AFoAKwBFAHQANwBxAFUAMwB4AEIAOABQAHgAMwBFAGQAdwBzAEwA
ZgAyAHIAdgBNAGsAVABxAGcAeABvAG0AcABNAHUAVwANAAoATQBhAGcAZgBNAEYAQQB5AFIA
awA0AEgAdABYAGEANgAvAHEAcgBSADYAOQByAGMAWQBWAC8AMwBlAHIANgBrAG4AQgBYAEgA
eQAzAGsAeQArAG4AdABRAEIAMABQAG4ASAArADgAUAB6AFAAOABBAGoAUgA1AHgALwB2AEQA
OAB6AC8AagBYAEQALwAyAHcADQAKADMAOQAxAC8AKwArAGwALwArAEoAbwAvAHQAaAB2ADcA
cgAvADgAQQBmAFMALwAvAEEAQgBOAEEASABzAC8AZwB1AFEAdgBxAHQAdwBDAFEAZgArAEoA
ZgBLAGUAdQBmACsAWABtADEASABxAGYAVwB1AHUAcgB5ADcANABaADMANwBYAFcAdgBYAGMA
WgBEAA0ACgBEAGIAcABFADcAOABrAEUAYwBYAGwAZwB2AFkARAArADkAWABwADMANwB2ADgA
QQB1AG4ALwB2AHQAZgA4AEEARwBnAEIAOQBGAE0ALwBkAC8AdwBCADAALwB3AEQAZgBhAC8A
NAAwAGYAdQAvADcAcAAvADcANwBYAC8ARwBnAEQAUwBzAHUAawAzADAAVAANAAoALwB3AEIA
bgBxADEAZwArAGgALwBJADEAVQBzAGQAdQBKADkAbwBJADQAVABPAFMARAAyAGsAeAAwADYA
VgBhAG8AQQBYAEIAOQBEACsAUgBvAHcAZgBRAC8AawBhAFMAaQBnAEMAVgBBAFEARABrAFkA
NQAvAHcAcAA5AE0AVABvAGYAcgAvAEEARQBGAFAADQAKAG8AQQArAEcALwBqAEQAOABKADkA
WQA4AFQAZgBFAGIAeABGAHIAZAByAGMAegBSAHcAWAB2ADkAawBlAFcAaQBCADkAbwArAHoA
YQBGAHAAbABvADIATQBIAEgATAB3AE0AVABqAHUAVABYAG0AZgAvAEMAaQB2AEUASAAvAFAA
NQBjAGYAbABKAC8AagBYAA0ACgAzAEYANABoAHUASQBrADEAaQA4AFYAbgBVAE0AUABzACsA
UQBTAE0AOAAyAHMAQgBIAGYAMABJAHIARgArADEAUQBmADgAQQBQAFIAZgB6AEgAKwBOAEEA
SAB4AHYALwBBAE0ASwBLADgAUQBmADgALwBsAHgAKwBVAG4AKwBOAGUAbQBmAEIANwA0AFQA
NgANAAoAeAA0AFoAKwBJADMAaAAzAFcANwBxADUAbQBrAGcAcwB2ADcAWAA4AHgASABEADcA
VAA5AHAAMABMAFUANwBSAGMANQBPAE8ASABuAFUAagBQAGMAQwB2AGYAUAB0AFUASAAvAFAA
UgBmAHoASAArAE4AYgBYAGgANgA0AGkAZgBXAEwATgBWAGQAUwB4ACsADQAKADAAWQBBAEkA
egB4AGEAegBrADkALwBRAEcAZwBEADgAZwBQAGkAMwA4AFMAVwBzAFAAaQB0ADgAVAByAEgA
NwBTAGkALwBZAC8AaQBGADQAMAB0AGQAcABLADUAWAA3AFAANABrADEASwBIAEIAKwBRADkA
TgBtAE8AdABlAGUALwB3AEQAQwAwADIALwA1AA0ACgArADAALwBOAGYALwBpAEsAKwBZAC8A
MgBoAHgAOABRAGYAKwBHAGcAUABqAG4AOQBpADAAYgBWAEoAYgBQAC8AQQBJAFgARgA4AFQA
ZgBzAGsAcwBkAHMANwBSAHkAVwAzAC8AQwBhADYAMwA1AEUAaQBNAEUASQBaAEgAaQAyAE0A
cAB5AGMAcQBRAGMAMQANAAoANAA3AGoANABsAGYAOABBAFEAQwAxAGYALwB3AEEAQgBYAC8A
OABBAGoAZABBAEgAMwA5AC8AdwB0AE4AdgArAGYAdABQAHoAWAAvADQAaQB2AHMAYgA5AGkA
TAB4AG8AMwBpAFAANAByAGUASQBMAEUAegByAEoANQBYAHcAOQAxAGEANgAyAGcAZwBrAGIA
DQAKAFAARQBuAGgATwBIAFAAQwBqAC8AbgB2AGoAcgAzAHIAOABPADgAZgBFAHIALwBvAEIA
YQB2AC8AQQBPAEEAcgAvAHcARAB4AHUAdgAwAGwALwB3AEMAQwBYAEEAOABYAGYAOABOAEEA
ZQBNAFAANwBmADAAMgArAHMANwBQAC8AQQBJAFUANwA0AGcAOABxAA0ACgBXADYAaABhAE8A
TgByAG4ALwBoAE4AZgBoADkAcwBqAEQARgBWAEIAYwB4AGUAYwB3AEcAZgB1AHEAeAB4AHgA
UQBCAFAALwBBAE0ATAB0AFQALwBuADkAVAAvAHYAdQBqAC8AaABkAHEAZgA4AEEAUAA2AG4A
LwBBAEgAMwBYADQAZwAvADgASgA3ADgAVwANAAoAUAArAGcARgBxAHYAOABBADQARAB6AGYA
LwBFADAAZgA4AEoANwA4AFcAUAA4AEEAbwBCAGEAcgAvAHcAQwBBADgAMwAvAHgATgBBAEgA
NwBmAGYAOABBAEMANwBVAC8ANQAvAFUALwA3ADcAcgA2ADIALwBaADMAKwBJADAAZQB1AGYA
RABMADkAcABMAFYADQAKAEgAdQBGAGsAagA4AE8AZQBCAEkAcgArAFIAZwAyAGYATABRAGUA
SAAvAEgAbAB3AHgASgA3AGYATABZAGsALwA4AEIAcgArAFkAdgA4AEEANABUADMANABzAGYA
OABBAFEAQwAxAFgALwB3AEEAQgA1AHYAOABBADQAbQB2ADEARAAvAFkAZQA4AFcAKwBQAA0A
CgBiAGoAOQBrAGYALwBnAHAAegBxAGUAbwBhAFoAZgBRAGEAdgBvAG4ANwBPAFYANQBmACsA
SABJAFoAWQA1AEUAbAB1AHQAUwBpACsARwBmAHgANgB1AEkANAA3AGYASwBsAG0AawArADEA
VwB0AGsAbwAyAEIAaQBHAGsAVABnAGsAZwBFAEEAKwBoAFAAKwANAAoARgA5AGEAVAAvAHcA
QQAvAFMALwA4AEEAZgBhAC8ANAAwAGYAOABBAEMAKwB0AEoALwB3AEMAZgBwAGYAOABBAHYA
dABmADgAYQAvAGwAeQAvAHcAQwBGADYAZgB0AEcAZgA5AEMANwByAHYAOABBADMAeABkAGYA
LwBJADEASAAvAEMAOQBQADIAagBQACsADQAKAGgAZAAxADMALwB2AGkANgAvAHcARABrAGEA
ZwBEACsAbwAzAC8AaABmAFcAawAvADgALwBTAC8AOQA5AHIALwBBAEkAMQA5AGoAZgBEAGIA
NABsAFcAVgAvAHcARABzAHMAZgBFAGoAeABkAEgATwB2ADIAZgBTAC8ASABkAHIAWQBQAEsA
VwBHADEAWABrAA0ACgBsACsASAA2AFkASgBCAEcATQAvADIAaQBnADYAagA3AHcAOQBhAC8A
aQBzAC8ANABYAHAAKwAwAFoALwAwAEwAdQB1AC8AOQA4AFgAWAAvAEEATQBqAFYAKwA1AHYA
NwBMAC8AeABHACsASgBOADkALwB3AEEARQBaAC8AMgBzAHYARgBuAGkAQwB6AHYAZAANAAoA
UAA4AFYAYQBaACsAMABiAG8AbABoAHAAcwBWADAAcwBuAG4AdABwAHIANgBqACsAegBHAGgA
awBRAFMAeABxAFQARwB6AGEAagBxAEsARABDAGsAWgBSADgASABPAGMAQQBIADYASwBmADgA
TAB4ADAANwAvAG4AOQBoAC8ANwArAEgALwA0ADUAUgAvAHcADQAKAHYASABUAHYAKwBmADIA
SAAvAHYANABmAC8AagBsAGYAegBjAC8AOABMAHMAKwBLAFgALwBQAFcANAAvADcANABIAC8A
eAB1AGoALwBoAGQAbgB4AFMALwA1ADYAMwBIAC8AZgBBAC8AKwBOADAAQQBmADAAagBmADgA
TAB4ADAANwAvAG4AOQBoAC8ANwArAA0ACgBIAC8ANAA1AFgAdgA4AEEANAA3ACsASgBOAHAA
WQAvAHMAdgBmAEQAbgB4AGMAMQB3AGcAZwAxAFQAeAB2AGQAMgBDAFMANwB6AHQAWgBvADcA
agB4ADYAaABVAE0AQwAyAFMAUAA3AE8AZgBqAFAAOABKADkASwAvAGsANgAvADQAWABaADgA
VQB2ADgAQQANAAoAbgByAGMAZgA5ADgARAAvAEEATwBOADEAKwB1AFAAeABhADgAWQArAE0A
NwByAC8AQQBJAEoAQgAvAHMAcwBlAEkAcgBkAEwAcQBmAHgAQgBxAEgAeAA0ADgAUgBRAFgA
dwBoAGkAawBrAGwAKwB5AHcANgA1ACsAMABkAEMAagBNAGsAUwA1AEMAQgBiAE8ADQAKAHoA
RwA0AHEAQgBrAHEARAB5AFIAawBBACsAcABQACsARgA4AGEAYgAvAHcAQQAvAHMAWAAvAGYA
eAB2ADgAQQBDAGoALwBoAGYARwBtAC8AOAAvAHMAWAAvAGYAeAB2ADgASwAvAG4AMwAvADQA
VAB2ADQAbwAvADgAKwBXAHEALwB3AEQAZwBIAGQALwAvAA0ACgBBAEIARgBIAC8AQwBkAC8A
RgBIAC8AbgB5ADEAWAAvAEEATQBBADcAdgAvADQAaQBnAEQAKwBnAGoALwBoAGYARwBtAC8A
OAAvAHMAWAAvAEEASAA4AGIALwBDAHYAcwB2ADQAcgBmAEYAcgBTAGYAQwBIAHcANAArAEEA
MgBxAFgAOQAzAEQAQQBuAGkAbgANAAoAdwBSAEYAZgAyAHoAUwBQAHQARQBxAHgANgBEADQA
UQB1AEgAWgBTAFcAWABJAEEAMQBLAE0AawA4AC8AZQBIAHIAWAA4AGwAbgAvAEMAZAAvAEYA
SAAvAEEASgA4AHQAVgAvADgAQQBBAE8ANwAvAEEAUABpAEsAKwAzAC8AKwBDAHcAKwB1AC8A
dABUADIADQAKADMANwBNAGYALwBCAEsAKwA2AC8AWgAvADgARAA2ADkANAB2AHYAYgAvAHcA
QwBBAC8AaQBXAGYAeAA4AHUAbABXADgAcwBqADYAWgBkAEgANABmAGYAcwAzAHkAYQBNAHQA
NABxAGoAZABHADkAMQBOAE4AcgA0AGoAVgB3AEQAdQB0AFoAaAAxAFUAMABBAA0ACgBmAHIA
eAAvAHcAMAB0ADQAWQAvADYAQwBsAHIALwAzACsASAAvAHgAZABIAC8ARABTADMAaABqAC8A
bwBLAFcAdgAvAGYANABmAC8ARgAxAC8ARQB4AC8AdwBsAGYALwBBAEEAVQA2AC8AdwBDAGkA
SgBlAE4ALwAvAEEASwA0AC8AdwBBAEsAUAArAEUAcgANAAoALwB3AEMAQwBuAFgALwBSAEUA
dgBHAC8ALwBnAEYAYwBmADQAVQBBAGYAMgB6AC8AQQBQAEQAUwAzAGgAagAvAEEASwBDAGwA
cgAvADMAKwBIAC8AeABkAGYAVQAvADcAUQBHAHUAUQBhAFoANAB5ADAAeQBDAFUAdwBoAG4A
OABNADIAYwB3ADgAeQBRAG8ADQAKADIARwAxAFgAVwBVAEcAQQBIAFgAagBNAFoANQB4ADEA
egB6AHgAWAArAGYAagAvAEEATQBKAFgALwB3AEEARgBPAHYAOABBAG8AaQBYAGoAZgAvAHcA
QwB1AFAAOABBAEMAdgA3AFEAZgArAEMAaABQAHgAQQB2AC8AQwBuAHgAbgA4AE0AYQBkAGEA
aABUAA0ACgBIAE4AOABNAE4ARgB2AFQAbAAwAFUANwA1AFAARgBmAGoAVwBBADgATQBwAFAA
MwBiAFoAZQBjADQAbwBBADkAYgAvADQAUwAyADAALwB2AFcAMwAvAGYAOQB2ADgAQQA0ADcA
UgAvAHcAbAB0AHAALwBlAHQAdgArAC8ANwBmAC8ASABhAC8ATABmADgAQQANAAoANABYAFAA
cQAvAG8AbgAvAEEASAA5AGoALwB3AEQAaQBLAFAAOABBAGgAYwArAHIAKwBpAGYAOQAvAFkA
LwAvAEEASQBpAGcARAA5AGIAdgBCAFgAaQBpADEAdQBQAEcAWABoAEsAQgBXAHQAOQAwAC8A
aQBiAFEAWQBWADIAegBFAHQAbQBYAFYAYgBSAEIADQAKAGcAZQBZAGMAbgBMAGMARABCAHkA
ZQB4AHIAMAB2ADQAcABhADEAWgBXAG4AagB2AFgAYgBlAFYAbwBSAEoASAAvAFoAbQA0AE8A
cQBGAHYAbgAwAGIAVAAzAEcAUwBWAEoAKwA2AHcAeABrADkATQBWACsAUwB2AHcAUgArAEwA
VwBxAGEAbAA4AFoALwBoAA0ACgBGAHAAMABnAFQAeQA3AC8AQQBPAEoALwBnAEcAeQBmAEUA
cwBaAE8AeQA2ADgAVgA2AFQAQQAzAEEAUQBFAC8ATABJAGUAQQBRAFQAWAAwAHgAKwAxAFoA
OABYAHIAagB3AHYAOABBAEgAegB4ADUAbwBTAFQAeQBvAGwAagAvAEEATQBJAHYAaABWAFQA
YwANAAoAQgA5AHEAOABHAGUASABiAHcANABPAE8AYwBtADQASgBQAHUAYwBVAEEAZgBTAFgA
LwBDAFIAYQBkAC8AZgB0AC8AdwBEAHYAbQBQADgAQQArAEoAbwAvADQAUwBMAFQAdgA3ADkA
dgAvAHcAQgA4AHgALwA4AEEAeABOAGYAbgBQAC8AdwB2ADIANwAvADUADQAKACsAWgB2ACsA
LwBYAC8AMQBxAFAAOABBAGgAZgB0ADMALwB3AEEALwBNADMALwBmAHIALwA2ADEAQQBIADYA
cwBmAEMAMwBXAHIASwA3ADgAZAA2AEYAYgB4AE4AQwBaAEoAUAA3AFQAMgBoAEYAUQBOADgA
bQBqAGEAZwA1AHcAUQBvAFAAMwBWAE8AYwBIAA0ACgBwAG0AdQBLADgAWQAvAEUAUAB3ADMA
WgBlAEwAdgBGAE4AbABQAGQAeABMAFAAYQBlAEkAOQBjAHQAWgBsAE0AbQBDAHMAdAB2AHEA
ZAAxAEYASQBwAEgAWQBoADAASQBJADkAcQArAFkAdgAyAFUALwBpADkAYwBlAEsAUABqADUA
NABEADAASgA1ADUAWAANAAoAUwArAC8ANABTAGoASwBzAG0AMABIADcATAA0AE0AOABSAFgA
ZwB5AGMAYwBZAE4AdQBEADkAUgBpAHYAeAB4AC8AYQBmAFAANwBZAFAALwBBAEEAMAByACsA
MABOAC8AdwBqAEwAegBqAHcAMwAvAEEATQBMAHkAKwBMAFgALwBBAEEAagB3AEUAMQB5AEEA
DQAKAE4ARAAvADQAVAA3AHgAQgAvAFoASQBBAFUAYgBRAFAAcwBIADIAZgBBAFgAZwBEAGcA
YwBVAEEAZgAwAEUAZgA4AEwATQA4AEwAZgA4AEEAUAA3AEQALwBBAE4ALwBLAFAAKwBGAG0A
ZQBGAHYAKwBmADIASAAvAEEATAArAFYALwBNAEwAdQAvAGIAZAAvAA0ACgA1ADYAWABIAC8A
ZgA4AEEAdQB2ADgAQQA0AG0AagBkACsAMgA3AC8AQQBNADkATABqAC8AdgAvAEEASABYAC8A
QQBNAFQAUQBCAC8AWABIADgAQwB2AEcARwBpACsASQBQAEYAMgBvADIAVwBuAFgARQBjAHMA
OABYAGgAeQA3AHUAbgBWAEgAMwBFAFIASgANAAoAcQBlAGsAUgBNADIAUABRAFAATQBnAHoA
NwBpAHYAbwA3AHkAbQAvAHUAagA4ADEALwB3AEQAaQBhAC8AbgBsAC8AdwBDAEMAUQBCAC8A
YQBLAFAANwBTAHYAagBqAC8AQQBJAFcANAAwAHIAZQBHAC8AdwBEAGgAUgB2AGkAWAA3AEUA
SABsAG0AYwBmADIADQAKADUALwB3AG4AMwB3AHoAKwB6AEUAQwBRAEIAUQBmAHMASAA5AHAA
YwBqAG4ARwBSADAASgByACsAaQBEAFkAUABVAC8AcAAvAGgAUQBCAEQANQBUAGYAMwBSACsA
YQAvAC8ARQAwAGUAVQAzADkAMABmAG0AdgAvAEEATQBUAFUAMgB3AGUAcAAvAFQALwBDAA0A
CgBqAFkAUABVAC8AcAAvAGgAUQBCAFoAcwBsAEsAcgBQAGsARAA3AHEAKwBoAHoAZwBTAGQA
YwBBAFYASgB1AC8AMgBWAC8ASwBtADIAeQBoAFUAbgAvADMAUgAxADkAZwA5AEoAawBlAG8A
LwBNAFUAQQBQADMAZgA3AEsALwBsAFIAdQAvADIAVgAvAEsAbQANAAoAWgBIAHEAUAB6AEYA
RwBSADYAagA4AHgAUQBCAGMAaABPAFYAUABBAEgAegBIAHAAeAAyAEYAUwAxAEQAQQBRAFUA
TwBEAG4ANQBqAC8ASQBWAE4AUQBCADgAQgBmAEcAegB4AHIANABxADAAagA0AG4AZQBKAHQA
UAAwADIAMQBtAGsAcwByAGYAKwB4AHYADQAKAEoAZABGAHkAcgBlAGIANABmADAAbQBlAFQA
QgB4ADIAbABsAGsAQgA5AHcAYQA4AHEALwA0AFcAUAA0ADUALwA1ADgAcgBqAC8AdgBqAC8A
QQBPAHQAWAAzAGoANABwADAAUwB3AHUAOQBlAHYANwBpAGEAMQBpAGsAbABrACsAeQA3AG4A
WgBFAEwATgBzAA0ACgBzADcAZABGAHkAVAB5AGMASwBvAEEAOQBoAFgAUAAvAEEAUABDAE4A
NgBYAC8AegA1AFEAZgA5ACsANAAvADgASwBBAFAAaQA3AC8AaABZAC8AagBuAC8AQQBKADgA
cgBqAC8AdgBqAC8AdwBDAHQAWABxAHYAdwBUADgAYQArAEsAdABYACsASgAzAGgAbgANAAoA
VAA5AFMAdABaAG8ANwBLADQALwB0AG4AegBuAGQAYwBLAHYAbABlAEgAOQBXAG4AagB5AGMA
ZAA1AFkAbwB3AFAAYwBpAHYAZgBQADgAQQBoAEcAOQBMAC8AdwBDAGYASwBEAC8AdgAzAEgA
LwBoAFgAUQBlAEYAdABFAHMATABUAFgAcgBDADQAaAB0AFkADQAKAG8ANQBZAC8AdABXADEA
MQBSAEEAeQA3ADcATwA0AFIAcwBFAGMAagBLAHMAUQBmAFkAbQBnAEQANQBQADgAQQBHADIA
aQA2AEgATAA0AHoAOABYAFMAegBhAGYAQQA4AHMAbgBpAGYAWAA1AEoAWABNAFUAWgBMAHkA
UABxAHQAMgB6AHMAUwBVAEoASgBaAA0ACgBpAFMAUwBTAFMAUwBhADUAagArAHcAZgBEAC8A
OABBADAARABiAGYALwB2AHoASAAvAHcARABFAFYANwAxADQAbQAwAHUAMgBrADgAUwBlAEkA
SgBHAHQAQQB6AFAAcgBlAHEAdQB6AFkASAB6AEYAcgArADQAWQB0ADkAMwB1AFQAbgA4AGEA
eABQADcASQANAAoAdABmADgAQQBuAHoASAAvAEEASAB5AFAALwBpAGEAQQBQAEkAUAA3AEIA
OABQAC8AQQBQAFEATgB0AC8AOABBAHYAegBIAC8AQQBQAEUAVgA3AHIAKwB6ADUAcABtAGwA
MgBYAGoAUABVADUAYgBLADAAaQB0ADUAVwA4AE0AWABzAGIATwBrAGEASwBUAEcADQAKAGQA
VgAwAFYAaQBwAEsAcQBEAGcAcwBpAEgARwBjAFoAVQBlAGwAWgBQADkAawBXAHYALwBQAG0A
UAArACsAUgAvAHcARABFADEANgBqADgASgBMAEcARwAxADgAUwBYAHMAawBkAHUASQBtAE8A
aQBYAEsARgBzAEEAWgBCAHYAOQBOAGIAYgB3AEIAMQBLAA0ACgBnAC8AaABRAEIAOABOAC8A
OABLAC8AOABDAC8AOABBAFEARgAwADMALwB3AEEAQQBJAC8AOABBADQAMQBSAC8AdwByAC8A
dwBMAC8AMABCAGQATgAvADgAQQBJAC8ALwBBAEkAMQBYAHUAbgA5AGoAMgBIAC8AUABGAHYA
OABBAHgANwAvADQAcQBqACsAeAANAAoANwBEAC8AbgBpADMALwBqADMALwB4AFYAQQBIAGgA
ZgAvAEMAdgAvAEEAQQBMAC8AQQBOAEEAWABUAGYAOABBAHcAQQBqAC8AQQBQAGoAVgBmAFEA
MwB3AGQAOABJAGUARwBMAGYAdwBCADgAYwA5AE0AcwB0AE4AcwA0AHIATABYAFAAQgA0AHMA
TgBWAGgADQAKAGoAdABrAGkAagB1AHIAVwBYAFIAZgBGADEAdQAwAFUANgBoAEYARQBpAEcA
SwA2AHUARQBLAGsASAA1AFoASABHAFAAbQBPAGMAMwArAHgANwBEAC8AbgBpADMALwBqADMA
LwB4AFYAZQB1AC8ARAByAFQANwBlAEwAdwB0ADgAVABJAG8AbwB5AG8AdQBkAA0ACgBBAFcA
TwBRAEgAUAB6AEEANgBkAHIANgBnAEQASgBQAFoAMgA2AGUAdABBAEgAdwB6AC8AdwBvAG4A
NABZAC8AOQBDAHoAbwBuAC8AZwBFAG4ALwB4AHUAagAvAGgAUgBQAHcAeAAvADYARgBuAFIA
UAAvAEEASgBQAC8AagBkAGYAUgBQAC8AQQBBAGoAMQANAAoAdgAvAHoAegBiAC8AdgBvADAA
ZgA4AEEAQwBQAFcALwAvAFAATgB2ACsAKwBqAFEAQgA4ADcAZgA4AEsASgArAEcAUAA4AEEA
MABMAE8AaQBmACsAQQBTAGYALwBHADYAKwBpAGQAQwArAEcAUABnAHEARAA5AG0ASAA0AGoA
ZQBEAFYAMABUAFQAUAA4AEEADQAKAGgASABOAFcAOABZAFcARgAvAHEARwBtAC8AWgBsACsA
eAAzAEYAMQBGAGYAZQBCAFoAWQA1AFoAbwBkAG8AVgAzAFcAVABUAGIASgBsAFkAagBoAG8A
WQBqAG4ANQBSAFIALwB3AGoAMQB2ADgAQQA4ADgAMgAvADcANgBOAGUAdQA2AFAAcABVAEMA
LwBCAA0ACgAzAHgAWABZAHMAcgBlAFYATgByADkAdABJAHkAagBMAE0AUwBKAC8ARABSAEIA
RwBPAGUAcwBTADkAUABRADAAQQBmAG4ANwAvAHcAQQBNADgALwBCAC8ALwBvAFQAdgBEAG4A
LwBnAHYAaQAvACsASgBvAC8ANABaADUAKwBEAC8AdwBEADAASgAzAGgAegANAAoALwB3AEEA
RgA4AFgALwB4AE4AZgBVAG4ALwBDAE8AYQBkAC8AegB6AGwALwA3ADQAawAvAHcAbwAvAHcA
QwBFAGMAMAA3AC8AQQBKADUAeQAvAHcARABmAEUAbgArAEYAQQBIAHkAMwAvAHcAQQBNADgA
LwBCAC8ALwBvAFQAdgBEAG4ALwBnAHYAaQAvACsADQAKAEoAcgA2ADMAdQBmAEIASABoAEgA
VABmADIAYQBmAGgANQA0AFcAZwAwAG4AVABvAC8ARAArAG0AZQBLAHQAUgBuAHMAZABQAFcA
MABqAGEAegBnAG4AdQBOAFIAOABiAFgATQByAHgAUQBNAGoASwBqAHYATABlADMAYgBzAHcA
QQBKAGEAVwBUAG4ANQB6AA0ACgBuAE0ALwA0AFIAegBUAHYAKwBlAGMAdgAvAGYARQBuACsA
RgBlADEAWABlAGwAVwB6AGYAQwBMAHcAdABaAGUAVQB6AHcAdwA2ADMAZABTAEkAaABCADMA
QgBqAGMAKwBJAGkAUwBRADIARAAxAGwAYgA4AHgAUQBCADgAZQAvADgASQBMADQARgAvADYA
QQANAAoAbQBrAGYAKwBDADIARAAvAEEATwBNADAAZgA4AEkATAA0AEYALwA2AEEAbQBrAGYA
KwBDADIARAAvAHcAQwBNADEANwB6AC8AQQBNAEkALwBaAGYAOABBAFAAcwAzAC8AQQBIAHkA
SwBQACsARQBmAHMAdgA4AEEAbgAyAGIALwBBAEwANQBGAEEASABnADMADQAKAC8AQwBDACsA
QgBmADgAQQBvAEMAYQBSAC8AdwBDAEMAMgBEAC8ANAB6AFgAMABEADgAWABOAE8AMABzAGUA
QwBQAGcAegBhAG4AVAA0AFoANwBXAHoAOABLAHQAQgBaAHgAaQBOAEIASABiAHcAUgA2AFIA
NABWAGoAUgBJAGsATwAwAEkAbgBsAHgAeABxAA0ACgBxAHEAQQBBAHEAQQBZAEEAQQBxAHYA
LwBBAE0ASQAvAFoAZgA4AEEAUABzADMALwBBAEgAeQBLADkATgArAEkARgBnAFoAUABEAG4A
dwA4AGkAagBoAFIAMQB0ADkARQBlAE0ASwA1AHgAcwBVAFcARwBoAHEAbwBIADQASgBnAC8A
UQBVAEEAZgBIAC8AOQANAAoAbAA2AFAALwBBAE4AQQBhAEQALwB2ADMASAAvAGoAUgAvAFoA
ZQBqAC8AdwBEAFEARwBnAC8ANwA5AHgALwA0ADEANwBYAC8AQQBHAFYATAAvAHcAQQArAHMA
UAA1AC8ALwBXAG8ALwBzAHEAWAAvAEEASgA5AFkAZgB6AC8AKwB0AFEAQgA0AHAALwBaAGUA
DQAKAGoALwA4AEEAUQBHAGcALwA3ADkAeAAvADQAMQA4AC8ALwB3AEQAQgBUAFQAVABVAHYA
UABqAHgANABTAGwAYQBTAFIAUwB2AHcAagAwAEcAUABDAEYAUQBNAEQAeABsADQAOQBiAEoA
MwBBAG4AUAB6AGYAbABpAHYAdQB2ACsAeQBwAGYAKwBmAFcASAA4AA0ACgAvAHcARAA2ADEA
ZgBGAEgALwBCAFMAYQBWAGsAKwBPAGYAaABRAEEAeQBEAFAAdwBuADAASQAvAEkAUwBCAC8A
eQBPAEgAagBvAGQAbwAzADUANAA5AFIAMgA0ADcAawBBAC8ATgBmACsAdwBvAHYAKwBlADAA
LwAvAGYAVQBmAC8AdwBBAFQAUgAvAFkAVQANAAoAWAAvAFAAYQBmAC8AdgBxAFAALwA0AG0A
dQBoACsAMABQAC8AZQBtAC8AdwBDACsAagAvADgAQQBHAEsAUAB0AEQALwAzAHAAdgArACsA
agAvAHcARABHAEsAQQBPADcAKwBBAEcAagBSAHgAZgBIAGoANABKAHkAaQBXAFkAbQBQADQA
dQBmAEQAZQBRAEEADQAKAGwATQBFAHAANAB5ADAAWgBnAEQAaABjADQATwBPAGMAZABxADkA
NAAvAGIAZwAwACsAegBuAC8AQQBHAG8AZgBpAGYATABLAHoAaQBSAHYAKwBFAEwAMwBBAFQA
SwBvACsAWAA0AGUAZQBFADEARwBGAEoAeQBQAGwAQQArAHYAWAB2AFgAawBuAHcARgBuAA0A
CgBZAC8ASABQADQATQBBAHQATAB6ADgAVwBQAGgAMABPAFMAYwBjACsATQBOAEgASABQADcA
awBjAGUAdgBJACsAbwA2ADEANwBEACsAMgA3AFkAVwA4ADMANwBUAC8AeABPAGwAZABJAHkA
NwBmADgASQBYAGsAdAA1AE8AVAB0ACsASAB2AGgATgBSAG4AYwANAAoAUQAzAFEARAByADIA
NgBjAFkAbwBBACsAUwB2ADcASwAwAC8AOABBAHYAUwBmACsAQgBDAC8ANAAwAGYAMgBWAHAA
LwA4AEEAZQBrAC8AOABDAEYALwB4AHEAegAvAFoAZABwAC8AegB6AGkALwA4AGwALwA4AEEA
NABxAGoAKwB5ADcAVAAvAEEASgA1AHgADQAKAGYAKwBTAC8ALwB3AEEAVgBRAEIAOQBUAGYA
cwBQADYAZgBaAHcAZgB0AFEALwBEAEMAVwBKAG4ATQBpAC8AOABKAHIAdABCAG0AVgBoADgA
MwB3ADgAOABXAHEAYwBxAEQAawAvAEsAVAA5AE8AdgBhAHYAWQB2AGkAcABvADkAdABMADgA
VAAvAGkAUgBLAA0ACgAxAHUAcgBOAEoANAA5ADgAWQBPAHgAOAA1AGgAawB2ADQAaAAxAEYA
aQBjAGIARABqAEoATwBjAFoATwBPAG0AYQA4AGoALwBBAEcASQByAEMAMwBoAC8AYQBmADgA
QQBoAGoASwBpAFIAaAAxAC8ANABUAFQAQgBYAHkAYwBqAGQAOABQAGYARgBpAG4ARwANAAoA
MABsAHUAaABQAFQAdAAxADQAegBYAHQALwB3AEEAVQBSAGUALwA4AEwATQArAEkAbQB5AFMA
TQBMAC8AdwBuAFgAaQA3AGEARABEAGsAaABmADcAZgAxAEQAYQBDAGQANAB5AGMAWQA1AHcA
TQArAGwAQQBIAGwALwB3AEQAWQBsAHIALwB6ADcATAAvADMADQAKAC8AYgAvADQAMwBSAC8A
WQBsAHIALwB6ADcATAAvADMALwBiAC8ANAAzAFcAdABpAC8AdwBEACsAZQBrAGYALwBBAEgA
NQAvACsAMgBVAFkAdgAvADgAQQBuAHAASAAvAEEATgArAGYALwB0AGwAQQBIADEAQgArAHgA
bgBwADAATgBwADgAVAA5AGUAbABqAA0ACgBpAEUAYgBOADQAQwAxAFIAQwBSAEkAWAB5AEQA
NABoADgATABOAGoAQgBWAGUANgBnADUAegAyAHgAagBtAHYAMABVAHkAMwA5ADkAZgB6AEgA
KwBGAGYAbgB6ACsAeAA2AEwAcgAvAEEASQBXAFoAcgBuAG4ATwBqAEwALwB3AGcAdQBwADQA
QwB4ADcARAANAAoAdQAvAHQALwB3AHgAZwA1ADMATgB4AGoAUABHAFAAeAA0AHIANwA4ADgA
eABQADkAcgAvAHYAbwBmAC8ARgAwAEEAVwBzAHQALwBmAFgAOAB4AC8AaABSAGwAdgA3ADYA
LwBtAFAAOABLAHEAKwBZAG4AKwAxAC8AMwAwAFAALwBBAEkAdQBqAHoARQAvADIADQAKAHYA
KwArAGgALwB3AEQARgAwAEEAYQBBAGsAOABxADAAdgBwAFcAWQBFAFIAVwA3AHkAYwBIAG8A
RQBqAGwAWQA1AHcAUABiADMAcgBsAFAAKwBFAGcAaQAvAHYARAAvAEEATAA2AFAALwB3AEEA
VABXAHoAZQBTAGwAZABFADEAOQA0ACsASABqADAAcQA4AA0ACgBkAGQANQB5AHUANQBiAFMA
NQBLADUASQBMAFkARwBSAHoANwBWADQARAAvAGEAbQBwAGYAMwByAFgALwB2AHMALwB3AEMA
RgBBAEgAcwB2AC8AQwBRAFIAZgAzAGgALwAzADAAZgAvAEEASQBtAGoALwBoAEkASQB2ADcA
dwAvADcANgBQAC8AQQBNAFQAWAANAAoAagBYADkAcQBhAGwALwBlAHQAZgA4AEEAdgBzAC8A
NABVAGYAMgBwAHEAWAA5ADYAMQAvADcANwBQACsARgBBAEgAMABkAG8AbAA0AHQANwBhAFMA
UwBxAGMAaABiAGgANAArAHUAZQBSAEgARQAzAG8AUAA3ADkAYgBGAGMARAA4AE8AYgBpAGUA
NAAwAFMADQAKADYAZQA0AE0AWgBjAGEAcgBPAGcAOABzAGsAcgB0AEYAcABZAGsAWgBKADcA
NQBaAHYAdwB4AFgAZgBVAEEAYwBCAHIAYwBHAC8AVgBMAHAAdgBYAHkAZgAwAHQANABoADYA
agAwAHIASwArAHoAZQAzACsAZgArACsAcQB0ADYALwByAHUAaQAyAGUAcgAzAA0ACgBkAHQA
ZAA2AGoAYQBRAFgARQBmAGsAZQBaAEYATABPAGkAUwBKAHYAdABvAFoARQAzAEsAVwBCAEcA
NQBIAFYAaAB4AHkARwBCADcAMQBqAC8AdwBEAEMAVABlAEgAUAArAGcAdgBZAGYAKwBCAE0A
ZgAvAHgAZABBAEYAMwA3AE4ANwBmADUALwB3AEMAKwANAAoAcQAxAGQARQBnADIAYQBwAGIA
TgA2AGUAZAArAHQAdgBLAFAAVQArAHQAYwA3AC8AQQBNAEoATgA0AGMALwA2AEMAOQBoAC8A
NABFAHgALwAvAEYAMQBzAGEAQgByAHUAaQAzAG0AcgAyAGwAdABhAGEAagBhAFQAMwBFAG4A
bgArAFgARgBGAE8AagB5AFAADQAKAHMAdABwAHAASAAyAHEARwBKAE8AMQBFAFoAagB4AHcA
RgBKADcAVQBBAGUARAArAEoAdABXAG4AagA4AFMAZQBJAFkAMQBVADQAagAxAHoAVgBrAEgA
TABkAEYAdgA3AGgAUgAzADkAQgBXAEgALwBBAEcAegBjAGYAMwBUACsAYgBmADQAMQAyADMA
aQBIAA0ACgB3ADEAZgB6ADYALwByAGsANgBNAGQAawAyAHMAYQBuAEsAbgBLAC8AZABrAHYA
WgAzAFgAOQBHAEYAWQAvAC8AQQBBAGkAbQBwAGYAMwBqACsAYQAwAEEAWQBQADgAQQBiAE4A
eAAvAGQAUAA1AHQALwBqAFgAcQBmAHcAaQB2ADUAYgByAHgASgBmAFIAeQANAAoASwBRAEIA
bwBkAHkANAA2ADkAUgBmADYAWQB2AGMAKwBqAEcAdQBLAC8AdwBDAEUAVQAxAEwAKwA4AGYA
egBXAHYAUwBQAGgAZgBvAGwAMwBwAHUAdgAzAGsAOAA1AEoAUgA5AEgAdQBJAGgAeQBQAHYA
TgBlADYAZQA0ADYAZQAwAGIAVQBBAGYAUAB2AC8ADQAKAEEAQQBrAEgAKwAvADgAQQBrAC8A
OABBAGgAUgAvAHcAawBIACsALwArAFQALwA0AFYAbwBmADgASQBwAHIASAAvAFAAQQBmAGsA
dgA4AEEAagBSAC8AdwBpAG0AcwBmADgAOABCACsAUwAvADQAMABBAFoALwAvAEEAQQBrAEgA
KwAvADgAQQBrAC8AOABBAA0ACgBoAFgAcwBYAHcAegAxAFAANwBYADQAYwArAEkAOABuAEoA
KwB6ADYASgBDACsARwBEAEQATwBiAEgAWABtAHgAOAB3AC8ANgBaADgANAByAHkAMwAvAGgA
RgBOAFkALwA1ADQARAA4AGwALwB4AHIAMQB2ADQAYwA2AFIAZgBhAGQANABkACsASQBhADMA
RQANAAoAUAB6ADMATwBpAHgATABBAGcAQQAvAGUATQBsAGoAcgBnAEsANABHAGMANQBNAGkA
RABvAGUAdgBTAGcARAB6AGoAKwAxAFIALwB3AEEAOAB4ACsAbgAvAEEATQBUAFIALwBhAG8A
LwA1ADUAagA5AFAALwBpAGEAcwBmAFkAZABTAC8ANgBCAHAALwA3ADQADQAKAC8AdwBEAHQA
ZABIADIASABVAHYAOABBAG8ARwBuAC8AQQBMADQALwArADEAMABBAFYALwA3AFYASAAvAFAA
TQBmAHAALwA4AFQAWABxAEcAawAzAHUALwA0AFYAKwBKAGIAZwBBAEwAcwAxAHUAQgBPADMA
ZQBiAFEATwBlAGcALwB2ADQANgBWADUAdgA5AA0ACgBoADEATAAvAEEASwBCAHAALwB3AEMA
KwBQAC8AdABkAGUAbgBhAFYAYQAzAFoAKwBGAC8AaQBPAEIANwBUAGIATwArAHQAUQBNAGsA
RwB3AC8ATwBvAGwAMABFAGwAdABvAEMANQB4AHMAYwAvADgAQQA2ADgAVQBBAGUAVgAvADIA
bQBmADcAdwAvAEkAZgANAAoANABVAGYAMgBtAGYANwB3AC8ASQBmADQAVgBaAC8AcwB2AFUA
UAArAGcAZAAvADUAQgBiAC8ARwBqACsAeQA5AFEALwA2AEIAMwAvAGsARgB2ADgAYQBBAEsA
MwA5AHAAbgArADgAUAB5AEgAKwBGAGUAcQBhAGgAZgBlAFgAOABMAHYARABkAHkAZQBmAE0A
DQAKADEAbQA0AFQAagBIAGEAZgBYAHYAOABBAFoAUAA4AEEAYwA5AFAAeAByAHoAVAArAHkA
OQBRAC8ANgBCADMALwBBAEoAQgBiAC8ARwB2AFYATAByAFQATAA2ADUAKwBHAGYAaAAyADAA
aAB0ADEARgB4AEgAcQAxAHgASwA4AEwASwBBAEUAVAB6ADkAYwBHAA0ACgBjAE0ARABnAG4A
egBFAFAALwBBAHYAZQBnAEQAeQA3ACsAMgBSADYASAA5AFAALwBBAEkAMwBSAC8AYgBJADkA
RAArAG4ALwBBAE0AYgByAFUALwA0AFIAdgBXAHYAKwBmAFMATAA4AGsALwA4AEEAaQBhAFAA
KwBFAGIAMQByAC8AbgAwAGkALwBKAFAALwANAAoAQQBJAG0AZwBEAEwALwB0AGsAZQBoAC8A
VAAvADQAMwBYAG8AZgBqACsAOABrAGoAOABQAGUAQQBKAEkANABKAEoAdgBPADAAWgAzAE8A
eABpAHUAMwBOAGwAbwByAEQATwBCAHoAbgBjAGMAYwBEAG8AZQBLADUARAAvAGgARwA5AGEA
LwA1ADkASQB2AHkADQAKAFQALwA0AG0AdgBTAGYARgB1AGgAWAB1AG8AYQBGADQASwBoAGkA
awBXAEMAUwB5ADAAbgB5AHAAMQA3AGIAMgBzADkASwBYAEEAdwBNAFkAVgBvAFgASABiAHIA
UQBCADQAbAAvAGEAVgB4AC8AegA1AFQALwA5AC8ARwAvAHcAbwAvAHQASwA0AC8ANQA4AA0A
CgBwAC8AOABBAHYANAAzACsARgBkAGYALwBBAE0ASQBiAHEAbgAvAFAAMgB2ADYALwAvAEUA
MABmADgASQBiAHEAbgAvAFAAMgB2ADYALwAvAEEAQgBOAEEASABJAGYAMgBsAGMAZgA4ACsA
VQAvAC8AQQBIADgAYgAvAEMAdgBoAGYALwBnAHAAWABJAGkAZgANAAoASABYAHcAbwBHAG0A
YQBNAC8AdwBEAEMAcAB0AEMATwAwAEIAUwBDAFAAKwBFAHcAOABlAGMAOAB4AHUAZQBjAFkA
NgA5AHUAbgByACsAaQAvAHcARAB3AGgAdQBxAGYAOAAvAGEALwByAC8AOABBAEUAMQArAFYA
MwAvAEIAVgBMAFgAbgAwAHYAOQBvAFQADQAKAHcAZABiAHEASgBDAEgAKwBEAFgAaAA2AGIA
NQBCAEoAagBMAGUATgAvAGkARwBuADgARQBpAEQAUAA3AHYAMAB6ADAANQA2AEEAQQBIAHgA
YgA1ADAAWAAvAFAAeQAvAC8AZgBNAGYALwB3AEEAWgBvADgANgBMAC8AbgA1AGYALwB2AG0A
UAAvAHcAQwBNAA0ACgAxADUARgAvAHcAbAA4AHYAOQAyAGIAOABwAC8AOABBADQALwBSAC8A
dwBsADgAdgA5ADIAYgA4AHAALwA4AEEANAAvAFEAQgA5AGIAZgBBAE8AVwBNAC8ASABYADQA
TABBAFgARABzAFQAOABXAGYAaAB5AEEAcABWAE0ARQBuAHgAaABvADIAQQBjAFIAQQANAAoA
OAA5AE8AQwBQAHEASwArAGsAUAAyAHoAbgBnAEgANwBTAHYAeABJAEQAaQAzADMAZgA4AFUA
ZgBuAHoARwBrAEQALwA4AEEASQBnACsARgBzAFoAQwB5AHEATwBtAE0AWQBVAGMAWQA2AG4A
bQB2AGgANwA5AG4AUAB4AFQASgBjAGYAdABDAGYAQQBpADMADQAKAEsAeQA0AG4AKwBNAHYA
dwB3AGgATwBSAE4AagBFAHYAagBmAFEAMABPAGMAegBFAFkAKwBiAG4ASQBJADkAUQBlAGwA
ZgBZAG4ANwBiAGYAaQB2AFQAdABNAC8AYQBlACsASgB0AGwAUAB0ADgAMgBEAC8AaABEAE4A
KwBWAFkAbgA5ADUAOABQAHYAQwBjAA0ACgB5ADgAaQBkAEIAOQAyAFIAZgA0AFIAKwBQAFUA
ZwBIAHoAMwA1AGwAcgA2AFcAbgAvAGYAYwB2AC8AdwBBAGUAbwA4AHkAMQA5AEwAVAAvAEEA
TAA3AGwALwB3AEQAagAxAGMAeAAvAHcAbgBXAGsAZgA3AFAALwBBAEgAdwAvAC8AdwBBAGsA
MABmADgAQQANAAoAQwBkAGEAUgAvAHMALwA5ADgAUAA4AEEALwBKAE4AQQBIADIAUgArAHgA
aQA4AEIALwBhAFYAKwBHADQAUQBXACsANwAvAGkAcwBNAGUAVwAwAGgAZgAvAEEASgBFAEgA
eABUAG4AQQBhAFYAaAAwAHoAbgBLAG4AagBQAFEAOAAxADEAdgB4AFgAMQB1AGUADQAKAEwA
NABwAGYARQBtAEkAVwBzAGIAQwBMAHgAOQA0AHgAagBEAEYANAB3AFcAQwBlAEkAdABSAFUA
TQBRAFIAawBFAGcAWgBJAFAATgBlAGEALwBzAFMAZQBLADkATwAxAFAAOQBwADcANABaAFcA
VQBHADMAegBaAC8AdwBEAGgATQA5AG0ARgBZAEgAOQAzAA0ACgA4AFAAdgBGAGsAegBjAG0A
ZAB4ADkAMgBOAHYANABUACsASABVAGYAVAB2AHgARwA4AEwAYQByAGMAZgBFAEwAeAA1AGMA
UgAzAGQAbwBzAGMALwBqAFAAeABSAE4ARwByAEsAdQA1AFUAbAAxAHkAKwBkAFYAYgBqADcA
dwBWAGcARAA3ADAAQQBmAE4AMwANAAoAOQB2ADMASAAvAFAAbgBGAC8AdwBCAC8ASQAvADgA
QQBDAGoAKwAzADcAagAvAG4AegBpAC8ANwArAFIALwA0AFYANgA5AC8AdwBpAEcAcwBmADgA
LwB0AGwALwAzAHkAdgArAEYASAAvAEMASQBhAHgALwB6ACsAMgBYAC8AZgBLAC8ANABVAEEA
ZQB1AC8ADQAKAHMAWABhAHAATABlAC8ARgBMAFgAbwBuAGcAUwBJAEwANABCADEAUwBRAE0A
cgBJAHgASgBIAGkATAB3AHEAdQAzAEMAZwBIAEIARABrADUANgBjAEMAdgB1AHIAKwAxAG0A
OQBQADAASAAvAHgATgBmAEsASAA3AEsAdQBnADMAKwBsAC8ARQBMAFcAYgBpAA0ACgA2AHUA
TABlAFcATgAvAEIAbQBvAHcAcQBzAEkAVQBNAEgAYgBYAFAARAByAGgAagBnAGYAZABDAHgA
cwBEADcAawBWADkASQBmADIAUQAzAC8AUAB5AFAAKwArADEALwArAEoAbwBBADMALwA3AFcA
YgAwAC8AUQBmAC8ARQAwAGYAMgBzADMAcAArAGcALwANAAoAKwBKAHIAQQAvAHMAaAB2ACsA
ZgBrAGYAOQA5AHIALwBBAFAARQAwAGYAMgBRADMALwBQAHkAUAArACsAMQAvACsASgBvAEEA
NgB0ADcAMQBwAC8ARABmAGkAMQAvAEwATQBoAGgAMABPADkAWQBSAGcARABNAGgATgBoAGYA
awBJAE8AQgB5AHgAVABiADMADQAKADYAMQA4AHkALwB3AEIAbwBUAGYAOABBAFEASABrAC8A
SQBmADgAQQB4AE4AZgBTAFcAawA2AGQASwBtAGkAKwBLAFkASQBwAGwAZQBhADYAMAB1AFMA
SwBKAGkAUQB5AHAASQAxAHAAZgBvAGgAYgBhAEEAYwBiAHAAQQBUADMASQBIAEYAZQBXAGYA
OABBAA0ACgBDAEsAKwBJAGYAKwBmAHEAMgAvADcANQBsAC8AdwBvAEEANABEACsAMABKAHYA
KwBnAFAASgArAFEALwA4AEEAaQBhAFAANwBRAG0ALwA2AEEAOABuADUARAAvADQAbQB1AC8A
OABBACsARQBWADgAUQAvADgAQQBQADEAYgBmADkAOAB5AC8ANABVAGYAOAANAAoASQByADQA
aAAvAHcAQwBmAHEAMgAvADcANQBsAC8AdwBvAEEAOQBMACsARQBjAHoAVAArAEcANwAxADMA
dABtAHQAUwBOAGMAdQBWADgAdABoAGcAcwBCAFkAYQBhAGQALwBRAGMARQBrAHIALwB3AEcA
dgBVAHEANABUADQAZQA2AGYAZQA2AGQAbwB0ADEADQAKAEIAZgBTAEoASgBNACsAcQBUAFMA
cQAwAFkAWQBLAEkAMgB0AEwASgBBAEQAdQA1AHkARwBqAGMAKwBtAEMASwA3AHUAZwBEADgA
NgAvAGoAdAA4AEUAUABIAFgAagBEADQAcQArAEsAdgBFAFcAagBhADAAOQBwAHAAdQBvAC8A
MgBIADkAbQB0AHgAYwBTAA0ACgBJAEkALwBzAG4AaAB6AFIANwBHAGIANQBWAFkAQQBiADUA
NwBXAFYAKwBCAHoAdQB6ADEATgBlAFIALwA4AEEARABOAFgAeABPAC8ANgBHAE8AVAAvAHcA
SwBsAC8AKwBLAHIAOQBMAHQAYwBDAG4AVgBMAHIAUABYADkAeAAvAEMARAAvAHkANwBRADkA
OAANAAoAMQBrADcAVQAvAHcAQQBxAFAAOABhAEEAUAB6AG4ALwBBAE8ARwBhAHYAaQBkAC8A
MABNAGMAbgAvAGcAVgBMAC8AdwBEAEYAVgA2ADUAOABDAGYAZwBoADQANgA4AEgALwBGAFgA
dwB0ADQAaQAxAG4AVwBuAHUAOQBOADAANwArADMAUAB0AE4AdQBiAGkADQAKAFIAeABKADkA
cgA4AE8AYQB4AFkAdwA1AFYAbQBJAE8AeQBlADYAaQBmAGsAYwBiAGMAOQBSAFgAMQA1AHQA
VAAvAEsAagAvAEEAQgByAFcAMABNAEsATgBVAHQAYwBkAGYAMwAvADgASQBIAC8ATAB0AE4A
MwB6AFEAQgAvAE8AVAA4AGYAZgArAEQAaQBuAA0ACgA5AGsAVAA0AEkALwBIAGIANAAxAGYA
QgBqAHgATAA0AFcAKwBQAGQAeAA0AGoAKwBFAFgAeABhACsASQAvAHcAdwAxACsANAAwAGYA
NABOAGUATgBkAFUAMABpAGYAVwAvAEEAUABqAEgAVwBmAEMAbQBxAHoAYQBWAHEAZAByAHAA
RQB0AHIAcQBPAG0AeQANAAoAMwAyAGsAegB2AFkAMwAxAHQASgBKAGIAMwBkAHMAMABWAHgA
QwA3AHgAeQBLAHgAOABsAC8ANABpAGUAUAAyAEsAdgA4AEEAbwBVAFAAMgBqAFAAOABBAHcA
eABuAGoAegAvADUAUwAxACsAOAB2AGkALwA0AEwAKwBBAGQAVgA4AFcAZQBLAE4AVAB2AEwA
DQAKAE8AeQBhADgAMQBMAHgARgByAGQALwBkAE0AOABWAGcAWABhADUAdgBOAFMAdQBiAGkA
ZABtAEwAMgB6AE8AVwBNAHMAagBsAGkANwBNAHgATwBkAHgASgB5AGEANQAzAC8AaABSAEgA
dwA0AC8ANQA4AHIARAAvAEEATAA4ADYAZAAvADgAQQBJAHQAQQBIAA0ACgA0AGUAZgA4AFIA
UABIADcARgBYAC8AUQBvAGYAdABHAGYAKwBHAE0AOABlAGYALwBBAEMAbAByADkARAAvACsA
QwBhAFAALwBBAEEAVwBMAC8AWgA2AC8ANABLAEUALwBIAGIAeABaADgARwBQAGgATgBvAFgA
eABZADAAdgB4AEgANABZACsARQB1AHUALwANAAoARQArADkAdQBQAEgAZgB3ADMAOABUAGUA
RAA5AEkAZgBSAE4ARgA4AFkAKwBBAC8AQwBsAHoARABiAGEAbgByAE8AbgAyAGwAcgBQAHEA
VABYADMAagBYAFQAWABoAHMAWQA1AEcAdQBKAGIAYQBPADgAdQBFAFEAeAAyAHMAcgBMADkA
YQBmADgASwBJACsADQAKAEgASAAvAFAAbABZAGYAOQArAGQATwAvACsAUgBhADkAbQArAEIA
MwB3ADEAOABKACsARABmAEYAbQBvADYAbgBvAE4AdgBiAFEAMwBrAC8AaAAyADcAcwBKAEcA
aABqAHQARQBjADIAMAB1AHAAYQBSAGMATwBwAE0ARQBNAGIANwBUAEwAYQB3AGsAZwBzAA0A
CgBWAHkAQgBrAFoAQQBJAEEAUAA1ADUALwArAEkAbQB6AC8AZwBuAFIALwB3AEIARAA1ADQA
egAvAEEAUABEAFoAKwBNAHYALwBBAEoAVAAwAGYAOABSAE4AbgAvAEIATwBqAC8AbwBmAFAA
RwBmAC8AQQBJAGIAUAB4AGwALwA4AHAANgAvAFkAMwAvAGgAbAANAAoAWAA0AFcALwA5AEMA
dgA0AFIALwA4AEEAQwBUADgASwAvAHcARAB5AG0AbwAvADQAWgBWACsARgB2AC8AUQByACsA
RQBmAC8AQQBBAGsALwBDAHYAOABBADgAcABxAEEAUAB4AHkALwA0AGkAYgBQACsAQwBkAEgA
LwBRACsAZQBNAC8AOABBAHcAMgBmAGoADQAKAEwALwA1AFQAMQArAGoAdgA3AEQAMwAvAEEA
QQBWADEALwBaAE8ALwBiAEMAKwBFADMANwBZAEgAeABTACsARwB2AGoATwArAFgAdwBkACsA
eQBuADgATwA5AEoAOABmAC8ARgBuAFgAUABFAC8AaAAzAFcAUABEAEYAaAA0AGQAOABNADYA
agA0AGEAKwBLAA0ACgBYAGkATAArADEAWgBwAGQAWAB0AEwASQBYAEYAbgBhADYAWAA4AE4A
dgBFAGwAMwBmAHkAUQBNAHcAdABJAGIAUQBOAE0AWQAvAE8AagBMAGUANABmADgATQBxAC8A
QwAzAC8AbwBWAC8AQwBQAC8AQQBJAFMAZgBoAFgALwA1AFQAVgA2ADkANABIAC8AWgANAAoA
OAArAEgATgBqADgATQBmAGoAeAA0AEQAZgB3AHYANABZAHUAdgBEAFAAeABSADgAQgAzADMA
aABIAHgAZgBvAHIAZQBIAHQARQBpADAAcgBYAHQAQwAxAEwAdwAvADQAcwAwAGEAKwAwAHYA
VwA3AEMAMABzAGIAVwBEAFYATgBQAHYATgBQADEAeQAvAHQADQAKAEwAaQAwAHYAUgBMAEQA
SgBiAFgATgB6AEQAaABVAG4AbABEAGcASAA1AGIAZgA4AFAAOQB2ACsAQwBhAFAALwBBAEUA
ZABUADgASQB2AC8AQQBBAGUAUgAvAHcARAB5AFgAUgAvAHcALwB3AEIAdgArAEMAYQBQAC8A
UgAxAFAAdwBpAC8AOABIAGsAZgAvAA0ACgBBAE0AbAAxADMALwA4AEEAdwA2AFIALwBZAFkA
LwA2AE4AZgA4AEEAMgBmAGYALwBBAEEAMAAzAGgATAAvADUARwBvAC8ANABkAEkALwBzAE0A
ZgA4AEEAUgByAC8ANwBQAHYAOABBADQAYQBiAHcAbAAvADgAQQBJADEAQQBIAEEAZgA4AEEA
RAAvAGIALwANAAoAQQBJAEoAbwAvAHcARABSADEAUAB3AGkALwB3AEQAQgA1AEgALwA4AGwA
MQA5AGcAZQBHAFAAKwBDAHAASAA3AEgAKwB2AC8AQQBMAEQAMwB4AGoALwBiAFUAMABiADQA
eQArAEQAZABYACsAQQBuAHcAaAArAEkAbQBrACsAQQBQAEcAMwBqADcAUwA3AHoADQAKADcA
VgBvAFcAaQBlAEoAdABXADEAVAA0AFcAYQBYAFoANgBWAGUAVABJADgAeABTADgAawB1AHYA
aQBkADQAUwBRAFIANQB5AEIAcgBGAG0AUwBBAEgAeQBmAG4ANwAvAEEASQBkAEkALwBzAE0A
ZgA5AEcAdgAvAEEATABQAHYALwBoAHAAdgBDAFgALwB5AA0ACgBOAFgAMgBUADgATgBmADIA
TQB2ADIAZgB2AGgANQArAHkAcgA4AFMAdgBnAEwANABWACsARQB2AHcAeAAwAFAANABaAGUA
TgBmAEgAbAByADQAdQA4AFEAKwBDAGQATwA4AEQANgBCAGIAKwBEAHQAWAAxADIASwBiADQA
ZgBHAFAAVgBOAFYAOABOAGkAMwANAAoAZgBTAHQAUQAxAEIARAA0AFAAMABFAHgAMwBkAHoA
QwA4AHkAUABwAFcAbQB1AGgARABXAFUAQgBVAEEALwBNAG4ALwBpAEkAeAAvADQASgBoAGYA
OABBAFIAeQBuAGcAVAAvAHYALwBBAEMALwAvAEEAQgB1AGoALwBpAEkAeAAvAHcAQwBDAFkA
WAAvAFIADQAKAHkAbgBnAFQALwB2ADgAQQB5AC8AOABBAHgAdQB2AHMASAAvAGgAMwBqACsA
eQBwAC8AdwBCAEUASAArAEIAUAAvAGgAcABmAEEAMwAvAHkAcwBvAC8ANABkADQALwBzAHEA
ZgA4AEEAUgBCAC8AZwBUAC8ANABhAFgAdwBOAC8AOAByAEsAQQBQAGoANwAvAA0ACgBBAEkA
aQBNAGYAKwBDAFkAWAAvAFIAeQBuAGcAVAAvAEEATAAvAHkALwB3AEQAeAB1AHYAcgBIADQA
MQAvADgARgBmADgAQQA5AGwAWAA0AFMAZgBzAEIALwBCAEwAOQB1AHMAZQBLAE4AUgA4AFcA
ZgBBADcANAB6AC8ARgBqAFUAUABoAGQANABOADgAUwANAAoAZQBDAFAARAArAHEAKwBLAFAA
NwBSADEANwBUADcAbgA0AHcAVwB0ADgAQgBaAGEAVgBhAFgAVgAxAEYAYQBXAGwAOQA4AEoA
ZgBGAEYAagBjAFgAYwBrAFMAdwBSADMAZABxAGsARABPAEgAbgBpAFYAOQBEAC8AQQBJAGQA
NAAvAHMAcQBmADkARQBIACsADQAKAEIAUAA4AEEANABhAFgAdwBOAC8AOABBAEsAeQB2AHMA
TwB5ACsAQgBuAHcAMAA4AE8ALwBzADcAKwBBAHYAaABaAHAAbgBoAHYAdwB0ADQAZgA4AEUA
KwBHAGYARQBXAHAANgBoAG8AMgBnADYATgBvAE8AagA2AFYANABmAHMATAB1AC8AMQBUAHgA
aABxAA0ACgBOAHkAMQBoAG8AOQB2AGEALwB3AEIAbgBXAGsAbAB4AGQANgA1AHEAVgAzAGMA
UABiAHcASQA4ADEAegBjADMAVQA3AHMAWgBKADUAaQA0AEIAKwBBAHYALwBFAFUAUAArAHcA
ZAAvAHoAOABmAEYAWAAvAHcAMAB2AGoAWAAvAEEATwBVAGwASAAvAEUAVQANAAoAUAArAHcA
ZAAvAHcAQQAvAEgAeABWAC8AOABOAEwANAAxAC8AOABBAGwASgBYADcAWgAvADgAQQBDAGcA
dgBoAFQALwAwAEQAOQBCAC8AOABGAGUAagBmAC8ASQBGAEgALwBDAGcAdgBoAFQALwAwAEQA
OQBCAC8AOABGAGUAagBmAC8ASQBGAEEASAA0AG0ADQAKAGYAOABSAFEALwB3AEMAdwBkAC8A
egA4AGYARgBYAC8AQQBNAE4ATAA0ADEALwArAFUAbABmAFoAWAA3AGYALwBBAFAAdwBVADYA
KwBMAFAAdwBjACsAQgBuADcAQwBmAHgAcQAvAFoAcAAvAFoAYQArAE4AMwA3AFQASABoAGoA
OQBxAG4ANABUADYAbgA4AA0ACgBVAFcAUAB3AHoAOABLADMAVgA3AGYAZQBDADkAQgB2AHYA
QgAvAHcAYwA4AFcAZQBEAGoANABzAHMASgB2AEkAdQBkAEkAdQAvAEUAbQBuAC8ARQBDADkA
TgBsAGEAWABNAGEAVAByAE4AbwBPAHEAdwB5AG8AawBsAHMAeQAxADkAMAAvADgASwBDACsA
RgANAAoAUAAvAFEAUAAwAEgALwB3AFYANgBOAC8AOABnAFYANwAvAHcAQwBOAHYARAAzAGgA
ZQBEAHcAbgA4AE4ATgBLAHUAMQBpAFMAeAAwAGYAdwA2AG0AbgA2AFMAawBaADgAbQBKAGIA
UwAyADAAMwBRAHIAWgBWAGkAUwBEAHkAbwAxAGoAVwBHAEMAMwBDAEkADQAKAGkASwBpAEsA
QQBFAFYAVgA0AG8AQQAvAGwAUAA4AEEAKwBIADYAUAA3AGQAMwAvAEEARQBpAHoALwBiAEgA
LwBBAFAAQwBCAG4ALwA4AEEAagAxAEgALwBBAEEALwBSAC8AYgB1AC8ANgBSAFoALwB0AGoA
LwArAEUARABQAC8AQQBQAEgAcQAvAHAAagAvAA0ACgBBAE8ARQBkADgAQwAvADcAUAAvAGYA
KwBmAC8ANAA1AFIALwB3AGoAdgBnAFgALwBBAEcAZgArAC8AdwBEAFAALwB3AEQASABLAEEA
UAA1AG4AUAA4AEEAaAArAGoAKwAzAGQALwAwAGkAegAvAGIASAAvADgAQQBDAEIAbgAvAEEA
UABqADEAZgBwAE4ALwANAAoAdwBWAHAAMQBTADkAcwB2ADIAagBmAEIAVQBWAHQAQwBzAGkA
TgA4AEUALwBEAGsAaABZAGcARQBoAHoANAA2ACsASgBDAGsAZABSADIAUgBUACsATgBmAHAA
NwAvAHcAagB2AGcAWAAvAFoALwA3AC8AdwBBAC8ALwB3AEEAYwByADgAeQB2ACsAQwBzAGMA
DQAKAEYAcgBKACsAMABYADQATABhAGMASQBYAEgAdwBWADgATwBBAGIAbABCAE8AMABlAE8A
ZgBpAE8AUgB6AHMAYgBqAEoAUABmADEANABvAEEALwBMAFAALwBBAEkAUwBEAFYAUAA4AEEA
bgAxAFQAOABoAC8AOABBAEYAVQBmADgASgBCAHEAbgAvAFAAcQBuAA0ACgA1AEQALwA0AHEA
cgAzADIAVABUAHYANwBzAFgALwBmAEEALwA4AEEAagBkAEgAMgBUAFQAdgA3AHMAWAAvAGYA
QQAvADgAQQBqAGQAQQBIAHIAMwA3AE4ATwB1AGEAbABOACsAMABiADgAQQBJAHAATABkAEYA
UwBYADQAMgBmAEMAcQBOADIAQQBHAFEAagANAAoAKwBPAHQAQgBWAGkAUABtADcAQQBrADEA
OQBzAGYAdAB6AGEAegBiADIAbgA3AFUAMwB4AFIAdAA1AEwASwB4AG0AZQBQAC8AQQBJAFEA
bgBNAGsAMABWAHEAMABqAGIALwBoADEANABSAGMAYgBtAGsAdABKAFgATwBBAHcAVQBiAG4A
YgBDAGcAQQBZAEcADQAKAEEAUABqAFAAOQBtAHkAMgBzAEYALwBhAEwAKwBBAFQASQBJADkA
NgAvAEcAcgA0AFcARgBNAEkAQQBkAHcAOABjADYARQBWAHcAZgBMAEcARABuAEcATwBSADkA
YQArAHoAZgAyADUAbwByAFYAdgAyAHAAdgBpAGkAMABrAGQAcQB6AG4ALwBBAEkAUQBuAA0A
CgBjAFoAQQBwAGMANAArAEgAWABoAEUARABkAG0AMwBrAFAAVABBAEgAegBuAGoASABUAG8A
QQBEADUASwAvADQAUwBHADAALwA2AEIAdQBtAGYAOQArAGIASAAvADUAQQBvAC8ANABTAEcA
MAAvADYAQgB1AG0AZgA5ACsAYgBIAC8AdwBDAFEASwBkADUARgANAAoAbAAvAHoAeQBzAHYA
OABBAHYAbABmAC8AQQBKAEUAbwA4AGkAeQAvADUANQBXAFgALwBmAEsALwAvAEkAbABBAEgA
MQBsACsAdwB6AHIATgB2AGQALwB0AFQAZgBDADYAMwBqAHMAcgBHAEYANQBQACsARQAyAHgA
SgBEAEYAYQByAEkAdQB6ADQAZABlAEwADQAKAG4ATwAxAG8ANwBTAEoAeABrAEsAVgBPADEA
MQB5AHAASQBPAFIAawBIADgAbQBmADIAcwB2ADIANgB2ADIAOABQAEMAUAA3AFUALwA3AFMA
LwBoAFAAdwBmACsAeABQACsAMAB6ADQAcgA4AEoAZQBHAFAAMgBnAFAAagBMADQAZQA4AEwA
KwBLAE4AQgBsAA0ACgA4AEoARABRAHYARQBuAGgAMwBSAGYAaQBMADQAagAwADMAUgBOAGYA
MABVAFgAUABpAEsAQwA0AEcAawA2AHgAcABsAHQAYQA2AGoAcAB3AHUASQBZAFoAeABaADMA
TQBQAG0AeABSAHkAYgBrAEgANgB6AC8AcwBNAHgAVwBxAC8AdABUAGYAQwA1AG8ANAANAAoA
NwBWAFgASAAvAEMAYgBiAFQARwBGAEQAagBQAHcANgA4AFgAQQA3AGMAVwA4AFoANgBaAEIA
KwBjAGMAWgA2ADkARAA2ADkAOABXAFAAQwBuAGgAMgA1ACsASwBmAHgATAB1AEoANwBHADIA
ZQBhAGYANABnAGUATQBwAHAAbgBhAEcASQBzADAAcwB2AGkADQAKAEwAVQBuAGsAWQBrAHkA
ZwBrAHMANwBFAGsAawBBAGsAbgBKAEEAbwBBAC8AbQA2AC8AdwBDAEgAaABuAC8AQgBSAEwA
LwBvAHcAagA5AHEALwB3AEQANwAvAGUAQwAvAC8AbQBuAG8ALwB3AEMASABoAG4ALwBCAFIA
TAAvAG8AdwBqADkAcQAvAHcARAA3AA0ACgAvAGUAQwAvAC8AbQBuAHIAKwBnAFgALwBBAEkA
UQAzAHcAeAAvADAARAA3AFgALwBBAEwAOABRAC8AdwBEAHgAMgBqAC8AaABEAGYARABIAC8A
UQBQAHQAZgArAC8ARQBQAC8AeAAyAGcARAA1ADYALwB3AEMAQwBLAFgANwBVAC8AdwBDADEA
WAA4AGMAUAANAAoAMgBwAC8ASAAzAGgAUAA0ADUALwBzAHkALwBHADMANABNAGUARQB0AFAA
LwBaAC8AOABWAGUASQBkAE8AOABVAGYARQBtAFQAdwArADIAaABYAC8AaQBLADAAKwBJAHYA
dwBxADAAMgAwADAAQwAwAEcAawA2AHoAcQBGAHgALwBhADEAMQBwAG0AcgBhAHYADQAKAHEA
TQBCAGUARgBZAFAAcwBlAGwAWAArADYAVgBaAEQARwBqAC8ATwBuAC8ARAA3AHoANAArAC8A
OQBJACsAdgAyADcAdgAvAEEAQQB3AHYAaQBQADgAQQArAFMAYQAvAGMALwA4AEEAWQBxADAA
RABSADkASwArAEsAZQB2ADMARwBuADIAcwBNAEUAegAvAA0ACgBBAEEALwAxAFcARgBuAGoA
agBSAEcATQBUAGUASQB2AEMAcgBzAHAASwB1AHgASQBMAHgAbwBjAFkAeABrAEEANQA0ADUA
cAAvAHcARABDAEkAZQBBAC8AKwBnAFoAWgBmACsAQQBrAEgAKwBOAEEASAA0AGUAZgA4AFAA
dgBQAGoANwAvADAAagA2AC8AYgANAAoAdQAvADgAQQBEAEMAKwBJAC8AdwBEADUASgBvAC8A
NABmAGUAZgBIADMALwBwAEgAMQArADMAZAAvAHcAQwBHAEYAOABSAC8ALwBKAE4AZgB1AEgA
LwB3AGkASABnAFAALwBvAEcAVwBYAC8AZwBKAEIALwBqAFIALwB3AEEASQBoADQARAAvAEEA
TwBnAFoADQAKAFoAZgA4AEEAZwBKAEIALwBqAFEAQgA4ADUALwBzAEYALwB3AEQAQgBRAHoA
NABvAC8AdABGAGYAQgBqADkAdABuAHgANQByAC8AdwBDAHkAagArADAAMQA0AEYAMQBqADQA
QgBmAEQARABTAHYARgAzAGgAWAB3AE4ANAA4ACsASAB0ADEANABQADgAWABmAA0ACgBGADMA
VQA3AHYAdwBwADgAWABOAFoASABoAFAANABZAFEAYQAxAGUAUQBXAHUAdABlAEkANQA3AHIA
dwBWAHAAKwBqAHIARQA5ADEAYQBRAFcAMgBwACsASgBOAEEAUwA1AHUASQBvADcAdwBTAEoA
OAB2ADgAQQAvAEQAMgAvADkAcABUAC8AQQBLAFIAUgANAAoALwB3AEQAQgBSAGYAOABBADgA
SgBiAHcATAAvADgAQQBOADkAWAA3AGEALwBCAEQAUQB2AEQAZABqADQAYgArAEsAcwBHAG0A
VwBkAHQARABiADMAMgBpAFcATQBPAG8AcQBrAEUAYQBKAEwAQwBMAEQAeABLAGkAcgBLAHEA
bgBEAHEARQBtAG4ARwBHAHcADQAKAE0ATQB3ADcAbQBzAFQALwBBAEkAUgBMAHcAZAAvAHoA
NABhAGQALwA0AEMAUQBmAC8ARgBVAEEAZgBqAEwALwBBAE0AUABiAC8AdwBCAHAAVAAvAHAA
RgBIAC8AdwBVAFgALwA4AEEAQwBXADgAQwAvAHcARAB6AGYAVQBmADgAUABiAC8AMgBsAFAA
OABBAA0ACgBwAEYASAAvAEEATQBGAEYALwB3AEQAdwBsAHYAQQB2AC8AdwBBADMAMQBmAHMA
MQAvAHcAQQBJAGwANABPAC8ANQA4AE4ATwAvAHcARABBAFMARAAvADQAcQBqAC8AaABFAHYA
QgAzAC8AUABoAHAAMwAvAGcASgBCAC8AOABBAEYAVQBBAFoAMwAvAEIAUAANAAoAagA5AG8A
cgB4AHgAKwAwADEAOABHAFAARQAzAGoAegB4ADkAKwB6ADUAOABhAGYAMgBiAGQAWQAwAG4A
NABuADYAMQA0AFIAdAB2AEEAMwB4ADEAMAAvAFMAZABPADgAWABhAHIAcABsAGgANABVADgA
RgA2AHoARAA0AHMAMAA2AEQAUgA5AFgAMQBxADEADQAKAGYAdwA1AGYAWABXAHYAMwBtAGoA
MgBrAHMAbAAxAEgATwAyAHAANgBGAHEANgBOAGIAcABIAEgARgBKAEwAOQAyAFYANQBiADgA
SQA5AE8AMAB6AFQAUABEAGQANwBCAHAAVQBNAE0ATgB1ACsAdAAzAE0AegByAEIARwBrAGEA
RwBaAHIARABUAFUAWgBpAA0ACgBxAEUAZwBzAFUAagBqAEIAUABYAEEAQQA3AEMAdgBVAHEA
QQBQAFAAOQBiAFIARABxAGwAMABUAGoAUAA3AG4AUABUAC8AbgAzAGkAOQBSAFcAVgBzAGoA
OQBSAC8ANAA3AC8AaABYAHkAegA4AGEALwB3AEIAdAB2ADkAbQB6ADQAUgBmAEUAMwB4AE4A
OAANAAoAUABQAEgALwBBAE0AUwBkAE8AMABEAHgAYgA0AGUALwBzAGIAKwAxAHQASgBuAGoA
dQBHAGwAdABQADcAVwA4AFAANgBWAHIAbABoAHYATQBjAGIASQBmAFAAMAB6AFUANwBPADUA
WABCAFAAeQB6AEEASABuAEkAcgB5AHYALwBBAEkAZQBTAGYAcwBkAC8ADQAKADkARgBoADAA
agAvAHYAegBkAC8AOABBAHgAcQBnAEQANwA2ADIAUgArAG8ALwA4AGQALwB3AHIAVgAwAFIA
RQBHAHEAVwBwAEcATQAvAHYAcwBkAFAAKwBmAGUAWAAwAEYAZgBuAGgALwB3AEEAUABKAFAA
MgBPAC8AdwBEAG8AcwBPAGsAZgA5ACsAYgB2AA0ACgAvAHcAQwBOAFYANgBwADgARgBQADIA
MgAvAHcAQgBtAHoANAB1AC8ARQAzAHcAegA4AFAAUABBAEgAeABKADAANwBYAC8ARgB2AGkA
SAArADIAZgA3AEoAMABtAEMATwA0AFcAVwA3AC8AcwBuAHcALwBxAHUAdQBYACsAdwB5AFIA
cQBnADgAagBUAE4ATQANAAoAdgBMAGwAcwBrAGYATABDAHcASABPAEIAUQBCADIASABpAGoA
NABiAFEAWAAzAGkAYgB4AEYAZgBHAGIAVgBRAGIAegBYAGQAWAB1AGkASQA3ADUAMABqAEIA
dQBOAFEAdQBKAGkASQAwAEEAdwBxAEEAdgBoAFYASAAzAFYAdwBPADEAWQBYAC8AQwByAEkA
DQAKAFAAKwBlACsAcwBmADgAQQBnAGUALwAvAEEATQBUAFgAcgBPAHUAYQB0AGUAeAA2ADMA
cgBFAGEAUABHAEYAagAxAFQAVQBFAFUARgBUAGsASwB0ADMATQBvAHoAOAB2AFgAQQBHAGEA
eQAvADcAWgB2AC8ANwA4AFgALwBmAEwAZgAvAEUAMABBAGUAZABmAA0ACgA4AEsAcwBnAC8A
dwBDAGUAKwBzAGYAKwBCADcALwAvAEEAQgBOAGUAcgAvAEIANwB3AFgARgA0AGMAOABUAFgA
MQA4AGsAbAArADUAbAAwAEsANgB0AGMAWABWADAAMAA4AGUASAAxAEQAVABKAHMAaABDAEEA
QQArAFkAQQBBADMAWgBTAHcANwAxAG0ALwANAAoAMgB6AGYALwBBAE4AKwBMAC8AdgBsAHYA
LwBpAGEANwAzADQAZAAzADkAegBkAGEAMwBkAFIAegBNAGgAVgBkAEwAbgBjAEIAUQBRAGQA
dwB1ADcARgBSADEAQQA0AHcAeABvAEEAKwBhAC8AOABBAGgAVgBsAHoALwB3AEIAQgAzAHgA
VgAvADQATQBqAC8ADQAKAEEAUABFAFUAZgA4AEsAcwB1AGYAOABBAG8ATwArAEsAdgAvAEIA
awBmAC8AaQBLADkAYwAvADQAUwBHACsALwA1ADUAdwAvAGsALwA4AEEAOABSAFIALwB3AGsA
TgA5AC8AdwBBADgANABmAHkAZgAvAHcAQwBJAG8AQQA4AGoALwB3AEMARgBXAFgAUAAvAA0A
CgBBAEUASABmAEYAWAAvAGcAeQBQADgAQQA4AFIAWABzAEgAdwAyADgASAAzAEcAaABlAEcA
ZgBpAFYAYgBqAFUAOQBYAG4AbAAxAFQAUQBvADQAWQBaAHQAUQB1AFAAdABMADIAcwBrAGUA
bgA2ACsAaQB5AFcAbwBJAFUASwAyADYANQBWAG4AQgBPAEgATQANAAoAYwBXAGMAWQBxAFAA
OABBADQAUwBHACsALwB3AEMAZQBjAFAANQBQAC8AdwBEAEUAVgAzAGYAaABQAFYAYgBtADYA
MABYAHgAaABMAEsAawBlADYAMQAwAHMAUwBSAHEAdQBRAEcASgB0AE4AVQBiAEQARgBsAEcA
QQBUAEcAbwB6AHoAagBKAHoAUQBCADgADQAKADgALwA4AEEAQwBIAGEALwAvAHcAQgBEAEYA
cQBmAC8AQQBIADQAaQAvAHcARABpADYAUAA4AEEAaABEAHQAZgAvAHcAQwBoAGkAMQBQAC8A
QQBMADgAUgBmAC8ARgAxADYAWgAvAGIAOQAzAC8AegA2AHgAZgA5AC8AbABvAC8AdAArADcA
LwBBAE8AZgBXAA0ACgBMAC8AdgA4AHQAQQBIAG0AZgAvAEMASABhAC8AOABBADkARABGAHEA
ZgAvAGYAaQBMAC8ANAB1AHYAVwB0AEUAOABQADYAaQBuAHcAbQA4AFQANgBYAE4AcQBsADUA
TgBkAFgATwB1AHcAVABSADMAaABqAGoARgB4AEYARwBzAHYAaAAxAHYATABqAFgARAANAAoA
bwBWAFAAMgBlAFQASgBJAEoAeABLAC8AVABBAE4AVQBmADcAZgB1AC8AdwBEAG4AMQBpAC8A
NwAvAEwAWABlAGEAZABxAGQAeABKADQAQwAxAHUAOAA4AG0ATgBaAG8AdABVAGkAagBTAFAA
ZQBDAHIAQQB5AGEAUQBDAFMAMwBRAEgARQByAGMAZQB3ADkADQAKAGEAQQBQAEEALwB3AEQA
aABDAGQAVwAvADYARABlAHEALwB3AEQAZgB1ADMALwArAE0AMABmADgASQBUAHEAMwAvAFEA
YgAxAFgALwB2ADMAYgAvADgAQQB4AG0AdgBSAFAANwBlADEARAAvAG4AMwBnAC8ANwArAEMA
agArADMAdABRAC8ANQA5ADQAUAArAA0ACgAvAGcAbwBBADgANwAvADQAUQBuAFYAdgArAGcA
MwBxAHYALwBmAHUAMwAvADgAQQBqAE4AZQB0AFgAdgBoAGUAVwA5ACsARgBmAGgAcgBSADcA
aQA2AHYASgBaAGIAWABXAGIAbQA1AGEANAAzAEoARgBjAFMAWgB1AE4AZgAyAGgAOQBxAEIA
ZABxAHIAYwANAAoAaABRAEEAbwB5AEYAUQBuAG4ATwBjAG4AKwAzAHQAUQAvAHcAQwBmAGUA
RAAvAHYANABLADcAdQA5ADEARwA2AEgAZwBQAFIAYgB0AFYAagBTAGUAWABVADUAVQBkAFMA
UwB5AEIAUgBMAHEAdwA0AEsAOQB6ADUAYQBuADgAUwBLAEEAUABGAFAAKwBGAGIADQAKAHIA
LwB6ADgAYQBqAC8ANABFAHIALwA4AFIAUgAvAHcAcgBkAGYAKwBmAGoAVQBmAC8AQQBsAGYA
LwBpAEsANwBUACsAMgB0AFIAOQBZAFAAKwArAFgALwBBAE0AYQBQADcAYQAxAEgAMQBnAC8A
NwA1AGYAOABBAHgAbwBBADQAdgAvAGgAVwA2AC8AOABBAA0ACgBQAHgAcQBQAC8AZwBTAHYA
LwB3AEEAUgBYAHEAMwBpADcAdwBuAGEANgBuADQAZQA4AEMAMgBkAHgAQwBaAC8ANwBKADAA
WQBXAHkARwBTAFIAZwA0AHoAWQA2AFIARQB4AFoAbABLADcAbQBiADcATQBwAFkANAA2AGoA
SQB4AG0AdQBkAC8AdAByAFUAZgANAAoAVwBEAC8AdgBsAC8AOABBAEcAdQAxADgAVwBYAE4A
MABOAEgAOABJAHkAUgB6AEMASgA1AHQATQBaADUAYwBBAGsATQB4AHQAZABNAGIAagAwAEEA
TABOAGoAUABZADAAQQBlAFcAZgA4AEsANQAwAHoALwBuAHkAVAAvAHYANwBMAC8AOABBAEYA
MABmADgADQAKAEsANQAwAHoALwBuAHkAVAAvAHYANwBMAC8AdwBEAEYAMQBzAC8AYQA5AFEA
LwA1AC8AUAA4AEEAeAAxAHEAUAB0AGUAbwBmADgALwBuAC8AQQBJADYAMQBBAEcATgAvAHcA
cgBuAFQAUAArAGYASgBQACsALwBzAHYALwB4AGQAZgBsAEQALwBBAE0ARgBZAA0ACgA0AEcA
bAAvAGEASwA4AEYAcwBBAHAAeAA4AEYAZgBEAG8ANQBBAEoALwB3AEMAUgA1ACsASQA1ADcA
eQBKADYAKwBuADQAOQBoACsAdQAvADIAdgBVAFAAKwBmAHoALwBBAE0AZABhAHYAeQBDAC8A
NABLAHoAZQBIADcAegBWAHYAMgBqAFAAQgBkAHgAYgANAAoANgA1AGYAYQBZAGkAZgBCAFQA
dwA1AEEAWQBMAFoAYgBJAHgAdQB5ACsATwB2AGkAUABJAFoAagA5AHAAWQBQAHYAWQBTAEsA
aAB3AE4AbQAyAE4AYwBjADcAcQBBAFAAegBIACsAeQBOADYASgArAFMALwA4AEEAeAA2AGoA
NwBJADMAbwBuADUATAAvADgADQAKAGUAcQB0AC8AdwBoAGUAcAAvAHcARABRADIANgB0AC8A
MwB6AHAAWAAvAHcAQQBYAFIALwB3AGgAZQBwAC8AOQBEAGIAcQAzAC8AZgBPAGwAZgAvAEYA
MABBAGUANQAvAHMAMgBXAHIATAArADAAVgA4AEEAbQB3AG4AeQAvAEcAcgA0AFcASABnAEwA
bgBqAA0ACgB4AHoAbwBSAC8AdwBDAGUAcAAvAGsAZgBvAGUAbABmAGEAbgA3AGMAVgBnADAA
MwA3AFUAZgB4AFAAbABFAEwATQBHAC8ANABRAHIANQBoAEoARwBvAE8AMwA0AGQAKwBFAGwA
NgBNAE0AagBHAE0AYwArAG0AZQBsAGYARQBmADcATgBYAGgATABVAGIAYgANAAoAOQBvAHoA
NABBADMARAArAEoAOQBUAHUARQB0AC8AagBYADgASwA1ADMAZwBrAFgAVABmAEwAbgBXAEwA
eAAxAG8ATQBqAFEAdgA1AGIARgA5AGsAZwBVAG8AMgB3AGIAOQByAEgAYgB6AGkAdgB0AGoA
OQB1AFQAdwA1ADQAZwB2AC8AMgBwAFAAaQBoAGQADQAKADIATwB2AFgAZABsAGEAeQAvAHcA
RABDAEYAZQBWAGIAUgBMAHAANQBqAGkAOAB2ADQAZAArAEUAbwBuADIAbQBkAFQATAA4ADgA
aQBQAEkAZAB4ACsAOAA1ADIALwBMAGkAZwBEADUAUwAvAHMAdAB2ACsAZgBkAHYAKwAvADAA
WAArAEYASAA5AGwAdAAvAA0ACgB6ADcAdAAvADMAKwBpAC8AdwBxAEwALwBBAEkAUgBEAHgA
VgAvADAATgBGAC8ALwBBAE4AOABhAFYALwA4AEEARQBVAGYAOABJAGgANABxAC8AdwBDAGgA
bwB2ADgAQQAvAHYAagBTAHYALwBpAEsAQQBQAHIAYgA5AGgAMgB3AGEASAA5AHEAUAA0AFkA
UwANAAoAbQBGAGwAQwAvAHcARABDAGEALwBNAFoASQAyAEEAMwBmAEQAdgB4AGEAdgBSAFIA
awA1AHoAagBqADEAegAwAHIANgArACsASQBmAHcAMQBpAHYAOABBAHgALwA0ADUAdgBqAEQA
RQBUAGUAZQBNAGYARQAxADIAUwBaAEcAQgBKAHUATgBhAHYAWgBpAFMADQAKAFAATgBHAEMA
ZAArAFMATQBEAEgAbwBLACsAUABmADIARwAvAEQAbgBpAEMAdwAvAGEAawArAEYAOQAzAGYA
YQA5AGQAMwB0AHIARgAvAHcAbQB2AG0AMgAwAHEANgBlAEkANQBmAE0AKwBIAGYAaQAyAEoA
TgB4AGcAVQBTAC8ASgBJADYAUwBEAGEAZgB2AA0ACgBJAE4AMwB5ADUAcgA3ADQAOABjAC8A
OABKAEIALwB3AG0AdgBqAEQAeQBYAHMAeABEAC8AdwBsAFAAaQBEAHkAZwA4AFYAdwBXAEUA
WAA5AHIAWABmAGwAaABpAG8AMgBsAHQAbQBNAGsAYwBFADUAeAB4AFEAQgA0AHgALwB3AHEA
dQBIAC8AQQBKADQAUQANAAoALwB3AEQAZgAxAHYAOABBADQAOQBSAC8AdwBxAHUASAAvAG4A
aABEAC8AdwBCAC8AVwAvADgAQQBqADEAZAA5AC8AdwBBAFYASgAvAHoAMABzAGYAOABBAHYA
egBjAC8ANABVAGYAOABWAEoALwB6ADAAcwBmACsALwBOAHoALwBBAEkAVQBBAGUAcQBmAHMA
DQAKAHUAKwBDAG8ALwBEAG4AagAvAFcATAA1AFkAbwAwAE0AdgBnADcAVQBMAFQASwBPAFcA
SgBEADYAMQA0AGYAbQB4AGcAeQBOAHgAKwA0AHoAbgBIAFkAYwArAHQAWAAvAEEASQBWAEIA
SAAvAHoAMQBYAC8AdgA1AE4ALwA4AEEASAA2ADcARAA5AG4AZgArAA0ACgAxAC8AOABBAGgA
TgBkAFUAKwAzAHQAYgBOAEQALwB3AGkAMQA3AHQARQBNAGMAeQB0ADUAdgA5AHIAYQBKAGcA
awB5AEEATAB0ADIAYgA4AGcAYwA1AHgAMgBCAHIASQAvAHQAYgBVAC8AdwBEAG4ANQBIAC8A
awBiAC8AQwBnAEQARwAvADQAVgBCAEgALwANAAoAQQBNADkAVgAvAHcAQwAvAGsAMwAvAHgA
KwBqAC8AaABVAEUAZgAvAEEARAAxAFgALwB2ADUATgAvAHcARABIADYAMgBmADcAVwAxAFAA
LwBBAEoAKwBSAC8AdwBDAFIAdgA4AEsAUAA3AFcAMQBQAC8AbgA1AEgALwBrAGIALwBBAEEA
bwBBADkAUQArAEYADQAKAFAAZwBlAFAAUQBOAEUAKwBJAEYAbQBTAGsAaQBhADEAcABWAHAA
YgBPAHAAYQBRAHEAVgBTADAAMQB5AEkAaAB0ADAAcgBFAEsAdwB1AHkARAB0AEsAbgBHAGUA
ZQBCAGoATgAvADQAVgB4AHAALwAvAFAAbgBaAGYAOQA5AFQAZgAvAEgAcQAzAC8AaABwAA0A
CgBlAFgAZAB4AG8AbgBqAHgAcABwAGYATQBlAEwAUwA3AGMAeABFAGUAWgA4AHIARwAwADEA
bwBuADcAMgBEAHkAVgBYADcAdgBwADkASwB3AHYAdABlAG8AZgAzAHoALwBBAE4AOQBQAC8A
dwBEAEYAVQBBAE4ALwA0AFYAeABwAC8AdwBEAHoANQAyAFgALwANAAoAQQBIADEATgAvAHcA
RABIAHEAUAA4AEEAaABYAEcAbgAvAHcARABQAG4AWgBmADkAOQBUAGYALwBBAEIANgBuAGYA
YQA5AFEALwB2AG4ALwBBAEwANgBmAC8AdwBDAEsAbwArADEANgBoAC8AZgBQAC8AZgBUAC8A
QQBQAHgAVgBBAEgAcwB2AHcANgAwAFMADQAKAEgAUQBkAEUAdQByAE8AQwBPAEsASgBKAE4A
VgBuAHUAUwBzAFIAWQBxAFcAZQAwAHMAWQBpAFQAdQBaAHoAdQBJAGgAQQBQAE8ATQBBAGMA
ZABjADkAOQBYAEIAZgBEAHUAUwBhAFgAUgBMAHAAcAB6AGwAeABxAGsANABCAEoASgArAFgA
NwBKAFkAawBkAA0ACgBTAFQAMQBKAHIAdgBhAEEAUABFAHYARgAvAGcAbgB3AHAAcQAvAGkA
TABVAE4AUgAxAEwAdwB4AG8ATwBvADMAdAB4ADkAawA4ADYAOAB2AGQARQAwADYANwB1AFoA
dgBLAHMAYgBhAEMAUAB6AGIAaQBlADIAawBsAGsAOAB1AEcASwBPAEoATgA3AG4AWgANAAoA
RwBpAEkAdQBGAFUAQQBjADEALwB3AHIAZgB3AE4ALwAwAEoAZgBoAGYALwB3AG4ATgBKAC8A
KwBRADYAOQBhADEAaABOADIAbwAzAEIAMwBBAFoAOABuAGoAQgAvADUANABSAEMAcwB6AHkA
eAAvAGYASAA1AEgALwBDAGcARAB6AGoALwBoAFcALwBnAGIADQAKAC8AbwBTAC8AQwAvADgA
QQA0AFQAbQBrAC8AdwBEAHkASABYAFMAKwBFAFAAQgBQAGgAVABTAFAARQBXAG4ANgBqAHAA
dgBoAGoAUQBkAE8AdgBiAGYANwBYADUATgA1AFoAYQBKAHAAMQBwAGMAdwArAGIAWQAzAE0A
RQBuAGwAWABFAEYAdABIAEwASAA1AA0ACgBrAE0AcwBrAFQANwBIAEcAKwBOADMAUgBzAHEA
eABCADYATAB5AHgALwBmAEgANQBIAC8AQwB0AFAAUgAwADIANgBqAGIAbgBjAEQAagB6AHUA
TQBIAC8AQQBKADQAUwBpAGcARABoAGQAWAAwAFcAMQBsADEAWABVADUAVwBoAGkATABTAGEA
aABlAHkATQANAAoAUwBWAHkAVwBlADUAbABZAGsALwBMADEASgBQAE4AWgAvAHcARABZAFYA
bgAvAHoAeABoAC8ATgBmAC8AaQBhAHcAZgBFAEgAagBYAFIATABUAFgAdABiAHQAWgBiAHMA
cgBMAGIAYQB2AHEAVgB2AEsAdgAyAFMANgBiAGIASgBEAGUAVABSAHUAdQA1AFYADQAKAEsA
dABoAGwASQAzAEsAUwBwAHgAawBjAFYAawBmADgASgA3AG8ASAAvAFAANABmAC8AQQBLADgA
LwB3AEQAaQBLAEEATwAxAC8AcwBLAHoALwB3AEMAZQBNAFAANQByAC8AdwBEAEUAMQAyAFAA
ZwBuAFQAWQBMAFAAVgBiAGkAVwBLAE8ATgBHAGIAVAA1AA0ACgBZAHkAVQB4AG4AYQBiAG0A
MABZAGoAZwBEAGoASwBqADgAaABYAGoAUAAvAEMAZQA2AEIALwB6ACsASAAvAHcAQwB2AFAA
LwBBAEkAaQB2AFIAZgBoAGwANABtADAAegBXAHQAZQB1ADcAVwB5AHUARABMAEwASABwAEYA
eABjAE0AdgAyAGUAZQBMAEUAYQANAAoAMwBsAGgARwBXADMAUwBxAEYATwBHAGwAUQBiAFEA
ZAB4AHoAawBjAEEAMABBAFkAdgAvAEMAUAAyADMALwBQAEgALwB4ADgAVQBmADgAQQBDAFAA
MgAzAC8AUABIAC8AQQBNAGYARgBjAFYALwB3AHMATAB3AHQALwB3AEIAQgBpADAALwA3ADQA
dQBmAC8ADQAKAEEASQB6AFIALwB3AEEATABDADgATABmADkAQgBpADAALwB3AEMAKwBMAG4A
LwA0AHoAUQBCADIAdgAvAEMAUAAyADMALwBQAEgALwB4ADgAVgAyAGYAaABuAFMANAA3AGIA
UgAvAEYAawBVAGMAZQAzADcAVgBwAG4AbABrAEIAcwBsAHYAOQBGADEASgBRAA0ACgBPAEMA
QwBQADkAWQBlADQANgA5AFIAWABpAC8AOABBAHcAcwBMAHcAdAAvADAARwBMAFQALwB2AGkA
NQAvACsATQAxADYAVgA0AEgAOABVAGEAUABxAHUAZwArAE8AYgBtAHkAdgA3AGUAYQBMAFQA
ZABJAFMAZQA3AGsASABtAHAASABiAHgAdABaADYAeAANAAoASQByAHkAdABJAGkAWQBUAGIA
YgB5AHMAUwB1AGMAQgBHAEoAeAB4AGsAQQB3AGYAKwBFAGUALwA2AFoAUAAvAEEATgA5AFAA
LwB3AEQASABxAFAAOABBAGgASAB2ACsAbQBUAC8AOQA5AFAAOABBAC8ASABxADUALwB3AEQA
NABUAFgAUQB2ACsAZwAzAHAADQAKAFgALwBnAFYALwB3AEQAWABvAC8ANABUAFgAUQB2ACsA
ZwAzAHAAWAAvAGcAVgAvADkAZQBnAEQAbwBQADgAQQBoAEgAdgArAG0AVAAvADkAOQBQADgA
QQAvAEgAcQA3AHIAVAB0AEwAOAB2AHcATgByAE4AbAB0AEsAKwBkAHEAYwBVAG0AQwBXAEoA
NABmAA0ACgBTAGoAbgBsADIAUAA4AEEAeQB5AC8AdgBEAHAAMAA5AGYASgBmACsARQAxADAA
TAAvAG8ATgA2AFYALwA0AEYAZgAvAFgAcgAwAGYAUwBkAGYAMAB5AGYANABkADYAOQBxAGEA
MwA5AHAATABaADIAMgByAHgAUQBTADMATQBVAGgAawBoAGoAawBNAG0AaQANAAoAZwBJADcA
SwBHAEkAZgBNADgAZgBBAEIALwB3AEIAWQBoADYASABOAEEARwBCAC8AdwBqADQAOQBEACsA
dgAvAEEATQBYAFIALwB3AEEASQArAFAAUQAvAHIALwA4AEEARgAxAGkALwA4AEoAZgBvAEgA
LwBRAFUAdABQAHoAbAAvAHcARABqAGQASAAvAEMADQAKAFgANgBCAC8AMABGAEwAVAA4ADUA
ZgAvAEEASQAzAFEAQgB0AGYAOABJACsAUABRAC8AcgAvADgAWABYAGUAVABhAGMAbgAvAEEA
QQBoAFcAawBXAGoAaABjAFIAWAA4AHoAagBmAGoARwBUAEwAcQBaAC8AaQAzAGMANABrAFAA
ZgAxAHIAeQBuAC8AaABMAA0ACgA5AEEALwA2AEMAbABwACsAYwB2ADgAQQA4AGIAcgB2AE4A
VAA4AFEANgBiAGIAZgBEAHoAUQB0AFUAYQA0ADMAMgBkAHoAcQAwADAARQBVADAARQBNADAA
NABlAFEAUwBhAHkAQwBBAHMAYwBiAE8AQQBEAGIAeQBBAHMAVgBDAGgAbAB4AG4AawBaAEEA
SwANAAoASAA5AGoAVwAvAHAARAAvAEEATwBPAGYALwBFADAAZgAyAE4AYgArAGsAUAA4AEEA
NAA1AC8AOABUAFgARwBmADgASgB6AG8AZgAvAFAAegBQAC8ANABMADcAMwAvADQAeABSAC8A
dwBuAE8AaAAvADgALwBNAC8ALwBnAHYAdgBmAC8AagBGAEEASABaAC8ADQAKADIATgBiACsA
awBQADgAQQA0ADUALwA4AFQAWABaADYANwBhAFEAUABwAGYAaAB1AE8AUgBsAFUAUQAyAEcA
eABPAGMAQQBnAFcAOQBpAHYARwBBAFIAZwBCAFIANgBkAHMAVgA0AHoALwB3AEEASgB6AG8A
ZgAvAEEARAA4AHoALwB3AEQAZwB2AHYAZgAvAA0ACgBBAEkAeABYAG8AMwBpAHoAWAA3AGUA
egAwAFAAdwBaAGMAaQBHADYAdQBJAHQAUQAwAG4AegA0AFcAZwBnADMARQBSAG0AegAwAHEA
UgBUAEkAawBqAFIAdABHAFcAVwBaAFMARgBJADMAQQBoAGcAdwBCAEcASwBBAEsALwA5AG4A
MgBuAC8AQQBEADAAVAANAAoAOAAyAC8AKwBKAG8ALwBzACsAMAAvADUANgBKACsAYgBmAC8A
RQAxAHgAbgAvAEMAWAAyAC8ALwBBAEQANQBhAGwALwA0AEMAcAAvADgAQQBIAHEAUAArAEUA
dgB0AC8AKwBmAEwAVQB2AC8AQQBWAFAALwBqADEAQQBIAFoALwAyAGYAYQBmADgAOQBFAC8A
DQAKAE4AdgA4AEEANABtAHYAeQBaAC8ANABLAGQAVwBuAG4ALwBIAHYAdwBpACsAUQBNAGYA
QwBIAFEARgA1AFgAUABUAHgAbgA0ACsAUABYAGUAdgA5ADcAMAAvAEcAdgAwAHoALwA0AFMA
KwAzAC8ANQA4AHQAUwAvADgAQgBVAC8AKwBQAFYAKwBlAG4ALwBCAA0ACgBTAEQAVABtAHUA
LwBqAGgANABWAGsAVQBrAEIAZgBoAFQAbwBhAGYAdwBkAHYARgAvAGoAbAB2ADQAdQBmADQA
dgBwAFEAQgArAFgAMwA5AG0ALwA3AFMALwB3AEQAZgBIAC8AMgB5AGoAKwB6AGYAOQBwAGYA
KwArAFAAOABBADcAWgBYAGYALwB3AEIAaQANAAoAUwBmADMAagAvAHcAQwBRAHYAOABLAFAA
NwBFAGsALwB2AEgALwB5AEYALwBoAFEAQgB2ADgAQQA3AFAAdQBuADcAUABqADMAOABFAFgA
eQB2AHkAZgBGADcANABhAHQAOQB6AEgAMwBmAEcAZQBpAG4AcgA1AGgAeAAwADkARAA5AEsA
KwAxAGYAMgB2AFkADQAKAEMALwA3AFIAUAB4AEQAYgBaAEkAYwAvADgASQBsAHkAcQB4AGsA
SABIAGcAYgB3AHkATwBDAHcASgA3AGQAegAxADkAcQArAFkAZgBnAFIAbwA3AHgAZgBIAEQA
NABOAFMARQBuAEUAZgB4AFcAKwBIAGIAbgAvAEEARgBmADgASABpAC8AUgAyADcAYwA5AA0A
CgB1ADMAUABwAFgAMQBkACsAMQB2AFoAbQBYADkAbwBUADQAZwBTAEMAUgBGAEQAZgA4AEkA
cAB3AFUAQgBJAHgANABJADgATgByAHkAZABoADkATQA5AGEAQQBQAGwAdgA3AE0AZgArAGUA
YwB2AC8AQQBIAHgARAAvAHcARABFADAAZgBaAGoALwB3AEEAOAANAAoANQBmADgAQQB2AGkA
SAAvAEEATwBKAHIAVgAvAHMAOQB2ACsAZQBzAGYALwBmAHMAZgAvAEUAVQBmADIAZQAzAC8A
UABXAFAALwB2ADIAUAAvAGkASwBBAFAAZgA4AEEAOQBrAEsAQQBwACsAMABUADgAUABHADIA
UwBEAEgALwBBAEEAbAB2AEwATABHAEEADQAKAE0AKwBCAHYARQB3ADUASwBnAEgAdgAyAFAA
WAAyAHIANwAwADgAVQBXAGcAYgB4AEwANABpAGIAZABIADgAMgB1ADYAcwAzAEsAdABuAG0A
LwB1AEQAegA3ADEAOABOAC8AcwBrAFcAWgBpAC8AYQBFACsASAA4AGgAawBSAGcAdgAvAEMA
VgA4AEIAQQBDAA0ACgBjACsAQwBQAEUAaQA4AEgAWQBQAFgAUABXAHYAdgBIAHgATABGAEkA
ZgBFAGUAdgBrAE0ATQBIAFcAOQBWAEkANQBoADYARwArAG4AeAAxAEcAZgB6ADUAOQBlAGEA
QQBPAFYAKwB4AGoAKwA5AEgALwB3AEIAOAB2AC8AagBSADkAagBIADkANgBQADgAQQANAAoA
NwA1AGYALwBBAEIAcQAvADUAVQB2ADkANABmAG4AQgAvAGgAUgA1AFUAdgA4AEEAZQBIADUA
dwBmADQAVQBBAGUAagAvAEMAQwAzAEUAWABpAFcAKwBZAEYARABuAFEAcgBsAGYAbABEAEEA
OAAzACsAbQBIAHYAMgA0AHIASwArAHoAcgAvAEEATgBNAFAADQAKAC8ASAB2AC8AQQBJAG0A
dAA3ADQAVABJADYAKwBJADcAMABzAFEAUgAvAFkAbAB5AE8ARABFAGUAZgB0ADIAbQAvAHcA
QgB3AFoALwBwACsATwBLADQAcgB6AGQAUwAvADUANgAvAG8AbgAvAHgAZABBAEcAdgA5AG4A
WAAvAHAAaAAvADQAOQAvAHcARABFAA0ACgAwAGYAWgAxAC8AdwBDAG0ASAAvAGoAMwAvAHcA
QQBUAFcAUgA1AHUAcABmADgAQQBQAFgAOQBFAC8AdwBEAGkANgBQAE4AMQBMAC8AbgByACsA
aQBmAC8AQQBCAGQAQQBIAHIAWABnAG0ASgBVADAAegB4AFcATQB4AHEARwBzAEkAUQBTAG8A
SgBBAEgAMgANAAoAZgBVACsAVwBCAEEAeQBCAG4AUABIAGIATgBaAGYAbABRAC8AOABBAFAA
eABEAC8AQQBOADgATgBVAFAAaABPADgAbgB0AFAARABQAHgAQQB2AGIAdAAyAFoAYgBQAFEA
bgB1AGgAdAA4AHMATQBGAGcAMAAvAFcAWgBYADIANwBtADIAYgBpAEUARwBOADUADQAKAEMA
NQBIAEoAeABtAHYARQBmACsARgBuAFcAUAA4AEEAMAArAGYAOQA5AGEAYgAvAEEAUABIAHEA
QQBQAGQAUABLAGgALwA1ACsASQBmACsAKwBHAG8AOABxAEgALwBuADQAaAAvADcANABhAHYA
QwAvAHcARABoAFoAMQBqAC8AQQBOAFAAbgAvAGYAVwBtAA0ACgAvAHcARAB4ADYAagAvAGgA
WgAxAGoALwBBAE4AUABuAC8AZgBXAG0ALwB3AEQAeAA2AGcARAA2ADkAOABIAEsAcQA2AFoA
TwBGAGQAWABIADIAKwBVADUAUQBFAEEASAA3AFAAYQA4AFkAUABmAGcASAA2AEUAVgAxAGQA
ZQBVAGYAQgA3AFgAWQB2AEUAUAANAAoAaABtACsAdgBZAGYATgAyAHgAYQA3AGQAVwBwADgA
MAB3AEYAdAB5AGEAZgBwAGsAcAB4ADkAbgBaAGsAMgA0AG4ASABVADcAcwA1AHkATQBiAGMA
KwByADAAQQBlAFkAZQBJAHYARgBmAGgAMwBUAGQAWgB2AEwASwAvADEAcgBTADcAUwA2AGcA
KwB6ACsADQAKAGIAYgAzAEYAMwBCAEYATgBIADUAbAByAEIATQBtACsATgB5AEcAWABmAEgA
SQBqAHIAbgBxAGoASwB3ADQASQByAEUALwA0AFQAbgB3AGwALwB3AEIARABGAG8AdgAvAEEA
SQBIADIAdgAvAHgAVgBmAG0AYgArADEAaAAvAHcAUwBGACsAQgBQADcAVQBQAA0ACgB4AC8A
OABBAEgAMwB4ADAAOABaAGYARwAvAHcARABiAEgAOABJAGUASgBQAEgAUAAvAEMATABmADIA
bAA0AGQAKwBGAFgANwBTADMAagAvAEEATwBIAC8AQQBJAEMAMAA3AC8AaABHAGYAQgBYAGgA
egB3AGYAWgAvAHcAQgBnACsARQBkAEUAdQBZADkATQANAAoAMABqADcAWABZAGUASAA3AFcA
KwAxAFQANwBNAGcAKwAzADYAegBkAGEAagBxAGMAMgBiAGkAOQBsAEoAKwBkAHYAKwBIAEEA
LwB3AEMAegBGAC8AMABjAHAALwB3AFUASgAvADgAQQBFAHkAUABpAHAALwA4AEEASgBsAEEA
SAA3AGQALwA4AEoAegA0AFMADQAKAC8AdwBDAGgAaQAwAFgALwBBAE0ARAA3AFgALwA0AHEA
dAB2AHcANwA0AHIAOABPADYAbAByAE4AbgBaAFcARwB0AGEAWABkADMAVQAvADIAagB5AHIA
ZQAzAHUANABKAFoAcABQAEwAdABaADUAbgAyAFIAbwBTAHoAYgBJADQAMwBkAHMAZABFAFYA
bQBQAA0ACgBBAE4AZgBoAFQALwB3ADQASAAvAFoAaQAvAHcAQwBqAGwAUAA4AEEAZwBvAFQA
LwBBAE8ASgBrAGYARgBUAC8AQQBPAFQASwArAGkAZgAyAFQALwA4AEEAZwBrAEwAOABDAGYA
MgBYAHYAagAvADQAQgArAE8AbgBnADMANAAzAC8AdABqACsATAAvAEUAbgANAAoAZwBiAC8A
aABLAGYANwBOADgATwAvAEYAWAA5AHAAYgB4AC8AOABBAEUARAB3AEYAcQBQADgAQQB3AGsA
MwBnAHIAeABIADQAUAB2AFAANwBlADgASQA2ADMAYwB5AGEAWgBxAC8AMgBTAHcAOABRAFgA
VgA5AHAAZgAyAGwARAA5AGcAMQBtADEAMAA3AFUADQAKADQAYwBYAEYAbABFAFEAQQBmAGUA
SABpAEwAdwBWAEgAZAArAEkATgBkAHUAagBQAE0ARABjADYAegBxAGQAdwBRAE4AVwBtAGoA
QQBNADEANwBQAEoAZwBSAGkATQBpAE0ARABkAGcASQBDAFEAZwArAFUASABBAHIARwAvADQA
UQBPAEwALwBBAEoAKwBKAA0ACgAvAHcARAB3AGMAegAvAC8AQQBCAHUAdQBkADgAWABlAE8A
OQBOAHMALwBGAGYAaQBlADAAawB1ADUAMQBlADEAOABRADYAMQBiAHUAbwBzAHAASABDAHYA
QgBxAFYAegBFAHkAaABoAHcAdwBCAFUAZwBNAE8AQwBPAGUAOQBjADkALwB3AHMAUABTAC8A
KwANAAoAZgB5ADQALwA4AEEASgBLAEEAUABRAC8AKwBFAEQAaQAvAHcAQwBmAGkAZgA4AEEA
OABIAE0ALwAvAHcAQQBiAHIAMAByADQAVwBlAEcAVQAwAGIAeABCAGUAWABTAHkAeQBPAFoA
TgBHAHUATABmAEQANgBoAEwAZABBAEIAcgAzAFQANQBNACsAVwA2AEsADQAKAEYAUAA3AHIA
RwA4AEgASQBCAEsANAB3AHgAcgA1AHkALwB3AEMARgBoADYAWAAvAEEATQAvAGwAeAAvADQA
QQBTAFYANwBIADgARQBQAEYAVgBsAHIAbgBpAHYAVQBMAFMAMwB1AEoAWgBYAGoAOABQAFgA
ZAB3AFYAZQAyAGUARQBCAEUAMQBMAFMAWQBpAA0ACgB3AFoAdQBDAFEAWgBsAEcAMwBxAFEA
UwBlADEAQQBIAEEAZgA4AEEAQwB1ADUAZgArAGYAeQArAC8AdwBEAEIAcgBiAGYALwBBAEMA
RABSAC8AdwBBAEsANwBsAC8ANQAvAEwANwAvAEEATQBHAHQAdAAvADgAQQBJAE4AZQBhAGYA
OABMAFAAMABUAC8AbwANAAoATgBqAC8AdwBGAG0ALwArAFMAYQBQACsARgBuADYASgAvAHcA
QgBCAHMAZgA4AEEAZwBMAE4ALwA4AGsAMABBAGUAbAAvADgASwA3AGwALwA1AC8ATAA3AC8A
dwBBAEcAdAB0AC8AOABnADEANgBuADQAQwA4AEsAVABhAGIANABYACsASgBGAG0AdAB4AGQA
DQAKAFAASgBxADIAZwBmAFoAbwBtAGUANgBnAHUAWgBJADMALwBzADcAWABZAGwAYQBIAC8A
UgBvADQAMABmAGQAYwBnAGoAegBWAGsAUgBtAFYAYwByAHQAVgBnADMAegBEAC8AdwBBAEwA
UAAwAFQALwBBAEsARABZAC8AdwBEAEEAVwBiAC8ANQBKAHIAMwBQAA0ACgA0AFUAKwBNAHQA
TwAxAFgAdwBmADgAQQBGAHkAKwB0ADkAUwBXAGUAUABSAHYARABTAFgAZAB4AEsAMABVAGsA
UwAyAHkAZgAyAFgANABtAG0AOAB4AGkAWgBuAFkAagBiAGEAdQB4AEsARgBDAG8AagBPAEQA
awBnAGcAQQA0AFgALwBoAFcAbQBzAC8AOAANAAoALwB3AEIAcQAzADUAYQBSAC8AdwBEAEkA
RgBIAC8AQwB0AE4AWgAvADUALwB0AFcALwBMAFMAUAAvAGsAQwB1AE8ALwA0AFcAdABvADMA
LwBBAEUATQBOAHAALwAzADgAdQAvADgAQQA1AEkAbwAvADQAVwB0AG8AMwAvAFEAdwAyAG4A
LwBmAHkANwAvACsADQAKAFMASwBBAE8AeAAvADQAVgBwAHIAUAAvAEEARAAvAGEAdAArAFcA
awBmAC8ASQBGAGUAeQBlAEgAZgBDAGQANwBhAGYAQwBYAHgAUABvAGsAdAAxAGYARwA0AHYA
TgBmAGgAdQBVAG0AWgA3AE8ATwA1AFIARgBrADgATwBuAGIARwA4AE4AcwBJAEEAaAArAA0A
CgB5AHUARAB2AGgAZAB5AEcAYwBiAGgAbABDAHYAegBWAC8AdwBBAEwAVwAwAGIALwBBAEsA
RwBHADAALwA3ACsAWABmADgAQQA4AGsAVgA3AHQANABaADgAYQBXAEYAMwA4AEUAZgBHAEgA
aQBCAE4AVABpAGwAdAByAEgAeABMAGIAMgBrAGwANABoAHUASAANAAoAUwBKADIAbQA4AEsA
cQBJAHoAKwA5AE0AdQBTAGIAeQBQAGgAWABBAEgAbQBnAGsAWQAzAFoAQQBPAGEALwA0AFYA
LwBxAEgALwBRAFIAMQBqAC8AdwBNAHMAdgA4AEEANQBBAG8ALwA0AFYALwBxAEgALwBRAFIA
MQBqAC8AdwBNAHMAdgAvAEEASgBBAHIADQAKAGkALwA4AEEAaABaADIAawBmADkAQgB1AFAA
LwB2ADMAZgBmADgAQQB5AFIAUgAvAHcAcwA3AFMAUAArAGcAMwBIAC8AMwA3AHYAdgA4AEEA
NQBJAG8AQQA3AFQALwBoAFgAKwBvAGYAOQBCAEgAVwBQAC8AQQB5AHkALwA4AEEAawBDAHYA
VgBOAFIAOABLAA0ACgBQAGQAZgBDAHoAdwAxAG8AawA5AHoAZABiADcAUABXAHIAaQA1AGEA
YQBTACsATgB2AE8ANQBhAGYAWAB5AEYAZQBlADIAagBpAEQAZwBMAGQAQQBDAE0AUgBxAHUA
MQBWAEwAWgBaAE0AbgA1ADMALwB3AEMARgBuAGEAUgAvADAARwA0AC8AKwAvAGQAOQANAAoA
LwB3AEQASgBGAGUAdQArAEkAdgBHAE4AcABiAC8AQgBQAHcAaAByADYAegB5ADMATQBGADkA
NABrAHUATABWAEoAcgBlADIAbQB1AEcAZABrAG0AOABVAHEAYwB4AHMAWgBKAEYAVgBUAFoA
dQBoAGQAaQBRAEMAbwBBAHcARwBBAG8AQQB3AFAAKwBGAGIADQAKAFIALwA4AEEAUAA3AGQA
ZgArAEQAeQA4AC8AdwBBAEsAUAArAEYAYgBSAC8AOABBAFAANwBkAGYAKwBEAHkAOAAvAHcA
QQBLADgAdQAvADQAVwBmAFkAKwB0AC8AOABBACsAQwBxAGYALwB3AEMASQBvAC8ANABXAGYA
WQArAHQALwB3AEQAKwBDAHEAZgAvAA0ACgBBAE8ASQBvAEEAOQBSAC8ANABWAHQASAAvAHcA
QQAvAHQAMQAvADQAUABMAHoALwBBAEEAcgAxAHIAeABiADQAVwBzAGQAUQA4AFAAZQBCAGIA
TwA4AGUASQBqAFMAdABGAEYAdABFADEAeABjAFQAbABtAEgAMgBIAFMASQBuAFkAUwBwAEwA
RQAwAHgAUAANAAoAMgBkAEMAMABqADcAbQBZAGsATgB3AFcATwBmAGwAVAAvAGgAWgA5AGoA
NgAzAC8AQQBQADQASwBwAC8AOABBADQAaQB2AGMAdgBpAFQANAB1AFQAVABQAEMASAB3AHEA
dgBSAEIAZgB6AEwAcQAvAGgAcwAzAFMALwBaAFkASQA5ADYAcgAvAEEARwBaADQADQAKAGQA
bABIAG4AeAB5AG8AeABpAFoAaABjAGoAQwBZAEIAQgBEAGgAdgB1AGoAQQBCAEQALwB3AHIA
LwBSAFAANwA5AGwALwA0AEUAMwBYAC8AQQBNAGwAVQBmADgASwAvADAAVAArAC8AWgBmADgA
QQBnAFQAZABmAC8ASgBWAGUAUQAvADgAQQBDAHkARQAvAA0ACgA1ADgAZABiAC8AdwBEAEEA
ZQAyAC8AKwBOAFUAZgA4AEwASQBUAC8AQQBKADgAZABiAC8AOABBAEEAZQAyAC8AKwBOAFUA
QQBlAHYAZgA4AEsALwAwAFQAKwAvAFoAZgArAEIATgAxAC8AdwBEAEoAVgBmAEIAbgAvAEIA
UgBuAFQALwBFAFYAMQA4AGIAdgANAAoAQwAwAG0AawBTAEkAbABzAHYAdwByADAAUgBIAEQA
UABBAHAAOAA4AGUATAB2AEgARABNAGMAUwAyAGwAdwAyAFAATABhAEwAawBPAEIAeAB3AG8A
SQBKAGIANgBWAC8ANABXAFEAbgAvAFAAagByAGYALwBnAFAAYgBmADgAQQB4AHEAdgBQAHYA
MgA0AGIADQAKAEIAYgByADQAcwBlAEgAcABEADUAZgBIAHcAOAAwAGwAUABuAFEATQBlAFAA
RQBuAGkAMQB1AHAANwBmAE4AMAArAHQAQQBIADUAWAAvADIATgA0ADIALwA1ADcAUgAvADkA
LwBiAFQALwB3AEMAVgB0AEgAOQBqAGUATgB2ACsAZQAwAGYALwBBAEgAOQB0AA0ACgBQAC8A
bABiAFgAMABOAC8AWgBDAGYAOQBNAGYAOABBAHYAMABLAFAANwBJAFQALwBBAEsAWQAvADkA
KwBoAFEAQgB4AHYAdwBLADAAbgB4AGYASAA4AGIAdgBnADUASgBjAHkAeABtADIAagArAEsA
bgB3ADkAZQA0AEEAbAB0AFMAVABBAG4AaQA3AFMARwANAAoAbABBAEMANgBlAGoARQBtAE0A
TgB3AHIAbwBUADIAWgBUAHkAUABvAGIAOQBzAEsAYgB4AFUAdgA3AFIAbgB4AEUAWABUAGQA
TQBzAGIAaQB5AEgALwBDAEkAKwBUAE4ATgBxAE0ARQBFAGoANQA4AEMAKwBHAEQASgB1AGkA
ZQBCADIAVABiAEsAWgBGAEcADQAKAFcATwA1AFYARABEAEEASQBBAHoAdgBoAEYAcABhAHgA
LwBGAGoANABZAFMARAB5AHYAawArAEkAZgBnAHAAKwBJAHcARAA4AHYAaQBUAFQARwA0AFAA
WQA4AGMASAB0AFgAcgAzADcAVQBOAGwANQB2AHgAMAA4AGMAeQBlAFQARwAyADcALwBBAEkA
UgBuAA0ACgA1AG0AaQBMAEUANAA4AEgAKwBIADEANQBiAGUATQA0AHgAagBvAE0AQQBZADcA
VQBBAGYARABmADIAagB4AHgALwB3AEIAQQBiAFQAUAAvAEEAQQBiAFcAMwAvAHkATgBSADkA
bwA4AGMAZgA4AEEAUQBHADAAegAvAHcAQQBHADEAdAAvADgAagBWADcATgANAAoALwBaAHcA
LwA1ADQAUgBmADkAKwBEAC8AQQBQAEgASwBQADcATwBIAC8AUABDAEwALwB2AHcAZgAvAGoA
bABBAEgAWQAvAHMAZQB6AGUASwBtAC8AYQBNACsASABhADYAbABwAGwAagBiADIAUgAvADQA
UwA3AHoAcABvAGQAUgBnAG4AawBUAEgAZwBYAHgADQAKAE8AWQA5AHMAUwBRAEkAegA3AHAA
UgBHAHAAdwB3ADIAcQB4AFkANQBBAEkAUAAzAEgANAB0ADgAUQBHAEgAeABYADQAbQBoACsA
MgBSAHAANQBYAGkASABXAG8AdABwAHMAbABjAHIANQBlAHAAWABLAGIAUwB4AEgAegBFAFkA
eAB1AC8AaQB4AG4AdgBYAA0ACgB6AFQAKwB5ADkAWgBlAFYAOABkAFAAQQAwAG4AawB4AHIA
dAAvADQAUwBiADUAbABpAEsAawBaADgASAArAEkARgA0AGIAZQBjAFoAegBqAG8AYwBnADQA
cAAvAHgASwArAEsARgBqAHAALwB4AEcAOABmADIARAA2AFYANABnAGsAZQB5ADgAYgBlAEsA
cgANAAoAUgBwAEkAZABaAHQASQBvAFoARwB0AHQAZAB2ADQAVwBlAEsASgByAHQAVwBqAGkA
WQBvAFcAagBqAFoAVgBaAEYASQBVAHEAQwBNAEEAQQA5AHkALwA0AFMAVQAvADgALwB3AEIA
SAAvAHcAQwBBAEsAZgA0AFUAZgA4AEoASwBmACsAZgA2AFAALwB3AEIADQAKAFQALwBDAHYA
bABmADgAQQA0AFcAMwBwAC8AdwBEADAAQgAvAEUAbgAvAGcAOQBzAHYALwBrADIAagAvAGgA
YgBlAG4ALwA5AEEAZgB4AEoALwB3AEMARAAyAHkALwArAFQAYQBBAFAAMABLACsAQwBXAHIA
bQAvADgAVgA2AGgAQwBiAGwASgB0AHYAaAA2AA0ACgA3AGwAMgByAGIATABDAFIAdAAxAEwA
UwBVADMAYgBnAEIAawBEAGYAagBiADMAegBuAHQAWABBAFoAdgBmACsAZwByAG8AbgAvAGcA
SwB2AC8AdwBBAGUAcgBsAGYAMgBUAFAASABOAHIANABtACsASQAyAHQAVwBFAEYAaABxADkA
cQA4AFAAZwBuAFUAYgANAAoAcwB5AFgAKwBwAFcAOQA1AEMAeQB4ADYANwA0AGIAaABLAEwA
RgBGAGMAUwBzAHMAcABOAHcARwBXAFEAcQBGAEMAcQA2AGwAZwBXAEEAUAB6AHAALwB3AHMA
cgAvAHAAMAA4AGIAZgA5ADkANgBUAC8AdwBEAEUAMABBAGYAVwB1AGIAMwAvAEEASwBDAHUA
DQAKAGkAZgA4AEEAZwBLAHYALwBBAE0AZQBvAHoAZQAvADkAQgBYAFIAUAAvAEEAVgBmAC8A
agAxAGYASgBYAC8AQwB5AHYAOABBAHAAMAA4AGIAZgA5ADkANgBUAC8AOABBAEUAMABmADgA
TABLAC8ANgBkAFAARwAzAC8AZgBlAGsALwB3AEQAeABOAEEASAA2AA0ACgBBACsARABJAEoA
NwB2AHcAZgA4AFQANwBXAGEAOAAwAGkANAArADAAKwBHAHAAYgBkAFcATgBxAHIAMgBVAFgA
bgBhAFgAcgAwAFoAYgBVAEkAUABOAHgAYwBXAHAAMwBBAHkAeABGADQAdwA4AFMAeQBwAHUA
RwA3AEkAKwBiAHYAKwBFAEIAYgAvAG4AOAANAAoAKwBHAFAALwBBAEkAUwBzAFgALwB5AHkA
cQBUADQAZgAvAEUAbQBIAFQALwBnAGQAKwAxAFAANAB2AHUAYgBQAFgANQBMAGYAdwBUADgA
SwBOAFoAOABTAFQAMgArAHAAMwBlAG4AVwBjAHQAegBEAHAAZgBoAEQAeAA3AHEAYwBzAE4A
bABlAEsAOABGAHYADQAKAFoAeQBTAEoAcAB6AEkAOQAxAGQAUwB4AHcAdwBNADgATQByAFMA
SQBpAFMATQBQAHgAcgAvADQAZQBQADgAQQBnADMALwBvAFQAZgBFAEgALwBoAHoAUABDAEgA
LwB6AFEAVQBBAGYAcwBoAC8AdwBnAEwAZgA4AC8AbgB3AHgALwB3AEQAQwBWAGkALwArAA0A
CgBXAFYASAAvAEEAQQBnAEwAZgA4AC8AbgB3AHgALwA4AEoAVwBMAC8AQQBPAFcAVgBmAGoA
ZgAvAEEATQBQAEgALwBCAHYALwBBAEUASgB2AGkARAAvAHcANQBuAGgARAAvAHcAQwBhAEMA
agAvAGgANAAvADQATgAvAHcAQwBoAE4AOABRAGYAKwBIAE0AOAANAAoASQBmADgAQQB6AFEA
VQBBAGYAMABrAGYAQQBUAFMARABvAHYAZwAvAFUAcgBVAHkANgBGAEwANQBuAGkAVwA4AHUA
TgAzAGgANwBUADEAMAAyAHkARwAvAFMAOQBHAGoAMgB5AHcATABQAE8ASAB1AGgANQBXAFgA
bAAzAGcAdABFAFkARQAyAGoAeQA4AHQADQAKADcAZABYADUAOQAvADgAQQBCAE4AegA0ADIA
YQBaADgAZQBQAGcAZAA0AHEAOABYADYAVgBwAGwANQBwAFYAdgBwADMAeABYADEAegB3ADIA
OQB2AGUANgA3AHAAdgBpAEMAVgA1AHIAUAB3AGgANABGADEATgBwAGwAdgBOAEwAdgBMADIA
MwBpAGoAWgBOAA0ACgBZAGoAUQBXAHIAeQByAE0AagBSAHYASwAwAFkAUwBhAE4AbgAvAFEA
UwBnAEQAbAA5AFIAagBMAFgAcwB4ADIANQB6ADUAZgBPADAAbgAvAEEASgBaAEkATwBvAFUA
agA5AGEAbwArAFUAZgA3AHYALwBqAGoAZgAvAEUAMQArAFoAZgA3AFQAZgAvAEIAVQANAAoA
TABUAFAAMgBkAGYAagBoADQAMgArAEQAbAB4ACsAeABuACsAMgBkADgAVgA1AHYAQgAvADgA
QQB3AGoAZQAvAHgALwA4AEEAQwBmAHcARAA4AFAAOABBAFcALwBoAC8AcgAvADgAQQB3AGsA
SABoAEgAUQBQAEYASwAvADIAQgBxAGUAdQBmAEUALwB3ADcADQAKAHEAbAB6AC8AQQBHAFcA
bQB0AHIAbwB1AHEALwBhAHQASABzAC8ASgAxAHIAVAB0AFMAdAA0AFAAdABGAHYARgBEAGQA
VAArAEQAZgA4AEEARAA2ADcAUgBmACsAawBkAC8AdwBEAHcAVQBUAC8AOABOAFoAOABLAGYA
LwBuADEAVQBBAGYAdABiADUAUgAvAA0ACgB1AC8AOABBAGoAagBmAC8AQQBCAE4AWAB0AE8A
agBLADMAcwBKADIANAB4ADUAbgBPADAAagAvAEEASgBaAE8ATwBwAFUARAA5AGEALwBFAFQA
LwBoADkAZABvAHYALwBBAEUAagB2AC8AdwBDAEMAaQBmADgAQQA0AGEAegA0AFUALwA4AEEA
egA2AHEAOQANAAoANQAvAFoAawAvAHcAQwBDAG8AVwBtAGYAdABGAGYASABEAHcAVAA4AEgA
TABmADkAagBQADgAQQBiAE8AKwBGAEUAMwBqAEQALwBoAEoATgBuAGoALwA0AHMAZQBBAGYA
aAAvAG8AbgB3AC8AMABEAC8AaABIAC8AQQBBAGoAcgAvAGkAbAB2ADcAZgAxAFAADQAKAFEA
LwBpAGYANABpADEAUwAyAC8AdABSAE4ARQBiAFIAZABLACsAeQA2AFAAZQBlAGQAcgBXAG8A
NgBiAGIAegAvAFoANwBlAFcAYQA2AGcAQQBQAGoAVAA0ADQAUwAvAHQAYwBqADQAMQBmAEYA
OABlAEcAdgBnAFoANAB2ADEAZgB3ADQAUABpAGoAOABRAA0ACgBCAG8ARwByAFcAMwB4AFUA
bgAwADYAMgAxAFAAUgBSADQAcwAxAGIAKwB5AHQAUgB0ADkAUABHAGoAUwBpAHgAZwB2AGIA
SAB5AEwAbQBLAHoARQBzAGcAdABvADUAVgBnAEUAagBoAE4AeAA4AHUAOAAzADkAdABQAC8A
bwAzAHYAeAB0AC8ANABlAEMANAANAAoALwB3AEQAbABIAFgANgBZAC8ARQBUAHgAZgA4AFgA
cgBiADQAZwBlAE8AYgBiAFQAUABGAC8AdwAzAHQAdABOAHQALwBHAFAAaQBhAEQAVAA3AGEA
KwB2AGIATgBMADIAMwBzAG8AdABhAHYAbwA3AFMAQwA4AFIAbwB5AHkAMwBVAFUAQwB4AHgA
MwBDAHMADQAKAFMAeQB6AEsANABKAHkARABYAEgAZgA4AEoAdAA4AGEALwB3AEQAbwBkAGYA
aABiAC8AdwBDAEIAOQBqAC8AOABiAG8AQQAvAFAALwB6AGYAMgAwAC8AKwBqAGUALwBHADMA
LwBoADQATABqAC8ANQBSADEAOQA1AGYAOABFADgAWAAvAGEARQBiADQAMQBlAA0ACgBKAHgA
OABXAFAAaABiADQAaQA4AEUAZQBIAFAAOABBAGgAVgAyAHQARwB5ADEAYgBWAC8ASABrAHYA
aQBpADIAdQBOAGEALwA0AFMAegB3AFQAOQBtADAANQBOAFAAZgBUAGIATQBRAHoAeQAyAFAA
OQBwAFgASwAzAGcAbABZAHgAeAAyAGsAcwBIAGwAawANAAoAWABCAFoAYgAzAC8AQwBiAGYA
RwB2AC8AQQBLAEgAWAA0AFcALwArAEIAOQBqAC8AQQBQAEcANgArAGsAdgAyAFgAUABFAFgA
eABEADEAZgA0AGcAYQB4AGIAZQBMAGYARQBQAGcAegBWAHQATgBUAHcAZABxAEUAOABGAHQA
NABkAHUAYgBhAGEAOQBTADkADQAKAFgAVwB2AEQAMABjAGMAOABxAFEAbwByAEMAMQBXAEMA
VwA1AGoAZABpAGQAbwBtAGwAZwBCAEcAUwBLAEEAUAA1ADcAZgArAEUAKwAvAGIAcQAvADYA
TgBqACsATgBIAC8AaAAxAEwARAAvADUAawBLAFAAOABBAGgAUAB2ADIANgB2ADgAQQBvADIA
UAA0AA0ACgAwAGYAOABBAGgAMQBMAEQALwB3AEMAWgBDAHYAMABrAC8AdwBDAEYAdABmAHQA
QgAvAHcARABRAGYAKwBDAGYALwBnADUAMAAzAC8ANQBlAFUAZgA4AEEAQwAyAHYAMgBnAC8A
OABBAG8AUAA4AEEAdwBUAC8AOABIAE8AbQAvAC8ATAB5AGcARAA4ADIALwANAAoAKwBFACsA
LwBiAHEALwA2AE4AagArAE4ASAAvAGgAMQBMAEQALwA1AGsASwAvAFIANwA5AGkAMwB4AGoA
KwAwAEsALwA3AFAAZgA3AGUAVwBzAGYARgBUADQAUwAvAEUAagB3AFQAcQB1AGcAZgBCAHAA
TgBTADgARAA2AGYAcQBmAGkAbQB6ADgAVQBhADEADQAKADQAbgAxAEMAMwA4AEUAZgBHAEsA
NgB2AEwAUAB3AHUAdgA5AGgANgBmAEQAWgA2AHAAQgBjADIAbQBpAHcAUgBDADQAaAB2AFkA
cgBxADcAMQBHAHcARABSAHEAawBEAHIATABOAC8AdwB0AHIAOQBvAFAAOABBADYARAAvAHcA
VAAvADgAQQBCAHoAcAB2AA0ACgAvAHcAQQB2AEsAKwBzAGYAMgBmAHYASABIAHgAVAAxAG4A
NABWAC8AdABNAFgAMwBpAE8AOQArAEgAMgBwAGEAdgBvAG4AdwAvAEYAMwA0AFYAagA4AE8A
NgBoAFkAMwBGAGkAdQBwAEgAdwA1ADQAOQBtADIAYQA5AEkATgBXAGEAQwAzAHQASgBiAHEA
MAANAAoAMAA0AEkAOQB6AGQAVwBNAFIAaABXADkAWgByAGgARQBSADUASQBnAEQAOABCAGYA
KwBHAGsAUAAyAGcALwArAGkAUABmAHQAUQAvADgAQQBnAEwANABaAC8AdwBEAG0AZABvAC8A
NABhAFEALwBhAEQALwA2AEkAOQArADEARAAvAHcAQwBBAHYAaABuAC8ADQAKAEEATwBaADIA
dgAwAHAALwA0AFcAeAArADAAZAAvADAAQwBmAGgAVAAvAHcAQwBEAGYAdwB4AC8AOAA4AEMA
agAvAGgAYgBIADcAUgAzAC8AQQBFAEMAZgBoAFQALwA0AE4ALwBEAEgALwB3AEEAOABDAGcA
RAA4ADEAdgA4AEEAaABwAEQAOQBvAFAAOABBAA0ACgA2AEkAOQArADEARAAvADQAQwArAEcA
ZgAvAG0AZAByADkAVQBmAGcATAA4AFIAdgBpADEANABvAC8AdwBDAEMAYgAzAHgAKwA4AFQA
TgA0AEEAKwBMAGsAUABqAHoAVAAvAGoATABwAHUAbQA2AEoANABXADEAdQBiAFMAOQBQADgA
YwBhAGwAcAA0AHUAdgANAAoAZwBoAEoAUABlAGEAUABQAGIAYQBOADkAawBqADAAdQBPAEQA
VQBOAFYAawBjAHkANgBmAFAASwA0AHMATgBXAGoAOAB4AFEAMABUAFEAOAB2AC8AdwB0AGoA
OQBvADcALwBvAEUALwBDAG4ALwB3AGIAKwBHAFAALwBuAGcAVgA5AHUALwBDAGoAeABkADgA
DQAKAFYAZABVAC8AWgBQADgAQQBpAFoAcgBlAHAAeAArAEMANwBEAHgAcABhAGYARQBDADIA
dABOAEkATgByAGQANgBYAFAANABlAEcAbQBtAFQANABkAG0AUgA3ADYAYQAxADgAUQAzADkA
bwB0ADIAeQAzAGUAcQBJAGkAUwA2AG4AYgB5ADcAaABaAG4ANwBQAA0ACgBoADQAagBjAEEA
SAA0ACsALwB3AEQAQwB3AFAAMgBwAGYAKwBpAEoALwBIAC8ALwBBAE0ASwBmAFMAZgA4AEEA
NQBrAGEAUAArAEYAZwBmAHQAUwAvADkARQBUACsAUAAvAHcARAA0AFUAKwBrAC8ALwBNAGoA
WAA2AEwALwA4AEoAcgA4AGYAZgArAGcAbAANAAoAOABMAC8ALwBBAEEASgAwAG4ALwA1AHAA
YQBQADgAQQBoAE4AZgBqADcALwAwAEUAdgBoAGYALwBBAE8AQgBPAGsALwA4AEEAegBTADAA
QQBmAG4AUgAvAHcAcwBEADkAcQBYAC8AbwBpAGYAeAAvAC8AdwBEAEMAbgAwAG4ALwBBAE8A
WgBHAHYAMABFADgADQAKAGUARAA0ACsAZQBLAFAAKwBDAGUAMwB3AEsAdQBQAEQASAB3ADUA
OABWAFgAMwB4AEsAbAArAEsAZQBzAFQAZQBJAFAAQwBlAHYAZQBNADUAZgBEADMAaQBMAFQA
TgBFAGcAMQBUADQAeAAyADAAZAAvAHEARwB0ADYAWgBwAE0AWQB1ADAAYwBmADIARQA5AA0A
CgB0AFkAaQB3AGcAagBhADEAMQBHADEAawBkADIAawBzAHcAOAB1AG4ALwB3AEEASgByADgA
ZgBmACsAZwBsADgATAAvADgAQQB3AEoAMABuAC8AdwBDAGEAVwB2AHAAcgB4AEgAcgBmAHgA
SABiADkAbQBQADQAZABhAGwASAA0AGcAOABKAGEATAA0AHUAdQANAAoAUABHAE4AOQBGAHEA
dQBvAE4ASgBhAHQAbwBVADkAawBsADUANAA2AFMASwAyAHMAbgBWAGQAWQBnAE4AdwAwAFUA
TwBuAE8AKwB5AFIAbQBEAHcAWABZAE0AawBaAEQAdwAwAEEAZgBpADcALwB3AGkAWAA3AGIA
bgAvAFIAQwA5AGEALwA4AFAAYgByAG4ADQAKAC8AdwBBAHAASwBQADgAQQBoAEUAdgAyADMA
UAA4AEEAbwBoAGUAdABmACsASAB0ADEAegAvADUAUwBWACsAaQBmAC8AQwBTAGYARwByAC8A
QQBLAEsAVgA4AFAAUAArACsANwBMAC8AQQBPAFUAVgBIAC8AQwBTAGYARwByAC8AQQBLAEsA
VgA4AFAAUAArAA0ACgArADcATAAvAEEATwBVAFYAQQBIADUAMgBmADgASQBsACsAMgA1AC8A
MABRAHYAVwB2AC8ARAAyADYANQAvADgAcABLACsALwB2ADIAdAB2AEIALwA3AFIAbQB2AGYA
QgBQADkAagBXAEQANABmAC8AQQBBADUAMABqAFgAdgBFAG0AbAAvAEMAeQBXAEgANAANAAoA
aQBhAFoAcgB2AGoAUABXADcAQwBUAHcANQByAGMAdgBoAEwANABXAG8AbABoAEYAcQBXAG4A
MwBtAG0AUwA2ADQALwAyACsAMgAxAHkAMwB1AEwANgA4AGoATQBqAHQAWQB4AHoAcQBrAEwA
WABjAHEAdABxAC8AOABKAEoAOABhAHYAOABBAG8AcABYAHcADQAKADgALwA3ADcAcwB2ADgA
QQA1AFIAVgA3AGQAKwAwAGIAcQAvAHgARAB0AFAAaAAvACsAegA3AE4AbwBQAHgAQgAwAFAA
dwB6AHEATgAzADQATwB1ADUAZgBFAE4ANQBQAEUAcwAxAHAAcgB0ADYATgBGADgARQBPAEwA
bgBUAHkAdQBnAGEAbQBvAHQANABwAA0ACgA1AGIAMgBWAGQAcwBWAGsAcgBSAFgAcwBPAEkA
MwBBAEMAdwBnAEgANQBEAC8AOABLAHIALwBiAGkALwA2AEkAaAA0AEsALwA4AE8AVgA0AHUA
LwA4AEEAbAAvAFIALwB3AHEAdgA5AHUATAAvAG8AaQBIAGcAcgAvAHcAQQBPAFYANAB1AC8A
KwBYADkAZgANAAoAWQBmADgAQQB3AGsAMwB4AHMALwA2AEwAaAA0AFgALwBBAFAAQQBNAGYA
LwBNAFQAUgAvAHcAawAzAHgAcwAvADYATABoADQAWAAvADgAQQBBAE0AZgAvAEEARABFADAA
QQBmAEgAbgAvAEMAcQAvADIANAB2ACsAaQBJAGUAQwB2AC8ARABsAGUATAB2AC8ADQAKAEEA
SgBmADEAKwB1AEgANwBZAE0ARQBVAG4AeABMADAATgBuAEgASQA4AEMANgBZAEIAdwBwADQA
LwB0AC8AeABNAGUANwBBADkAUwBlADEAZgBLAFgALwBBAEEAawAzAHgAcwAvADYATABoADQA
WAAvAHcARABBAE0AZgA4AEEAegBFADEAawAvAHcARABCAA0ACgBVAFAANAA3AFcAWAB3AHcA
KwBQADMAaABEAFEATABuAFgASgB0AE0AZQA4ACsARAAyAGcAYQB3AEkASQAyAHQAdwByAHAA
YwBlAE4AUABpAEIAWgBDAFkAKwBjAHAAYgBMAE4AcAA3AEoAeAA4AHUASQB4AGoAbgBOAEEA
RwB0ADkAbAB0AC8AVAAvAHgAMQANAAoAUAAvAGkANgBQAHMAdAB2ADYAZgA4AEEAagBxAGYA
LwBBAEIAZABmAG0AUAA4AEEAOABOAGUANgBWAC8AMABOAHQAMQAvADMAMwBaAGYALwBBAEIA
RgBIAC8ARABYAHUAbABmADgAQQBRADIAMwBYAC8AZgBkAGwALwB3AEQARQBVAEEAZgByAGwA
OABMADcADQAKAGEAQgBmAGkAWAA4AE8AMgBBADUAWAB4ADEANABTAEkANABUAHEATgBmADAA
OABqAG8ANQBQAFgAMABGAGIAbgA3AFUARgAwAHMAZgB4AHoAOABjAEkAVwBZAEUAZgA4AEkA
egB3AEkAWgBXAEgAUABnAC8AdwArAGYAdgBMADgAcAA2ADkAdQBuAFEAOABnAA0ACgAxACsA
YQBYADcAUABQADcAVQB1AG0AKwBJAGYAagA5ADgARABkAEEAagA4AFQAMwBOAHcAKwB1AGYA
RwBIADQAWgA2AE8AawBEAFAAWgBsAFoAMwAxAFAAeABwAG8AbABrAHMATABiAFYARABZAGsA
YQBjAEkAZAB2AHoAWQBiAGoAbQBrAC8ANABLAFEALwANAAoAdABXAFAAOABOAHYAMgAwAFAA
agBMADQASwBIAGkAYgBVAE4AUABHAGkALwA4AEEAQwB1ADgAVwBjAEUAVwBnAHQARgBEAC8A
QQBHAGoAOABLAGYAQQAyAHIAZgBLADEANwBlAHgAWABKADgAegA3AGYANQByAGUAYgBHAHUA
RwBjAGgATQB4AGgARwBJAEIADQAKADkAWQAvAGIAVQAvAHYAdgAvAHcAQgArAEoANgBQAHQA
cQBmADMAMwAvAHcAQwAvAEUAOQBmAGoAYgAvAHcAMwBMAEoALwAwAE8AVwBxAC8AOQArAFAA
QwAvAHcARAA4AHMAYQBQACsARwA1AFoAUAArAGgAeQAxAFgALwB2AHgANABYAC8AKwBXAE4A
QQBIAA0ACgA5AEIALwA3AEwAOQAwAHMAbgB4AHoAOABEAG8ARwBZAGsALwA4AEEAQwBUAGMA
RwBHAFYAUgB4ADQAUAA4AEEARQBCACsAOAAzAHkAagBwADMANgA5AEIAeQBhACsAYQAvAGoA
UgA4AEUAdgAyAG0AZABXACsATQBYAHgAWQAxAFQAUQBSADgATAAvADcAQwANAAoAMQBMADQA
bAArAE8AOQBRADAAWAArADAAUABEAE4AMwBjAFgALwA5AGsAMwBuAGkAagBWAGIAagBUAHYA
dABzADYAMwA2AEwATgBkAC8AWQA1AEkAZgB0AE0AcQBvAGkAeQBUAGIAMwBDAHEARwBBAEgA
egBMAC8AQQBNAEUAMwB2ADIAcgBIACsASgBQADcADQAKAGEASAB3AGEAOABGAEgAeABOAHEA
RwBvAEQAVwB2ACsARgBpAFoAcwA1ADQAdABCAFcASwBiACsAegB2AGgAVAA0ADUAMQBiADUA
bQBzAHIAMgBXADUASABsAC8AWQBQAE4AWAB5AG8AMgB5AHkAQQBQAGkATQB1AHcANwBMADQA
KwBhADcAKwAwAGQARAA4AA0ACgBkAGYAagBUAEYAbwBmADcAUQArAHAAYQBKAG8AcwBYAHgA
WgArAEkAMABlAGoANgBOAEgAOABQAGYASABGADYAbQBrAGEAVwBuAGoARABXAFYAMAAvAFQA
RQB2AEwAVABXADQAcgBTADcAUwB3AHQAQgBEAGEAcgBjADIAMABVAFYAdgBPAEkAaABMAEQA
RwANAAoAawBiAHEAbwBBAE4AMwAvAEEASQBVAEYAKwAxAGYANgBmAEMAVAAvAEEATQBKAFMA
OQAvADgAQQBsAGoAUgAvAHcAbwBMADkAcQAvADAAKwBFAG4ALwBoAEsAWAB2AC8AQQBNAHMA
YQA4AEoALwA0AFMASAA5AHEATAAvAG8ANQByAFYAZgAvAEEAQQAyAG4ADQAKAHgAQQAvACsA
WAA5AEgALwBBAEEAawBQADcAVQBYAC8AQQBFAGMAMQBxAHYAOABBADQAYgBUADQAZwBmADgA
QQB5AC8AbwBBAC8AVgBiADkAZwBYADQAWQAvAEcANwB3AFgAOABZAHYARQBtAHEAZgBFAGsA
ZQBCAGgAbwBWAHgAOABOAE4AWQAwACsAMAAvAA0ACgA0AFIAbgBSAEwAagBUAGIALwB3AEQA
dABhAFgAeABSADQATgB1AEkAUABPAG4AbAB1ADUAMQBlADAAKwB4ADIAdAAvADUAawBRAFEA
TQAwADMAMgBkAHcAdwBFAFoAQgAvAE0ANwAvAEEASQBWAGIAKwAzAC8ALwBBAE4ARQB5ACsA
QQBmAC8AQQBIADEANAANAAoAbwAvADgAQQBtAG0AcgA3AG4ALwA0AEoAcQBhAHIAOABaAGIA
NwA0ADYAKwBMAEkAdgBpAEoAOABZAEwAMwA0AGcANgBLAHYAdwBtADEAMgBTADEAMABhADUA
OABJAGUASwBQAEQANgBXADIAcQBEAHgAaAA0AEQAVwBEAFUAeABlAGEAMwBxAGwANwBhAFMA
DQAKAHYARABhAFAAZgBXAG8AdABvADQAbAB1AEgARgA2ADAAcQBTAEMATwBHAFYAWAAvAEEA
QQA4AC8ANABhAHgALwA0AEsAUwAvADkARgA5ACsAQwBQADgAQQA0AEkAUABpAHIALwA4AEEA
TwB6AG8AQQArADMAUAArAEYAVwAvAHQALwB3AEQALwBBAEUAVABMAA0ACgA0AEIALwA5ADkA
ZQBLAFAALwBtAG0AbwAvAHcAQwBGAFcALwB0AC8ALwB3AEQAUgBNAHYAZwBIAC8AdwBCADkA
ZQBLAFAALwBBAEoAcABxACsASQAvACsARwBzAGYAKwBDAGsAdgAvAEEARQBYADMANABJAC8A
KwBDAEQANABxAC8AdwBEAHoAcwA2AFAAKwANAAoARwBzAGYAKwBDAGsAdgAvAEEARQBYADMA
NABJAC8AKwBDAEQANABxAC8AdwBEAHoAcwA2AEEAUAAyAHgALwBaADYAKwBHAFgANwBVADEA
NQArAHkAMwAvAEEATQBGAEEAUABDAEgAagA3AHcALwA4AEoAZgBDAGYAagBMAHgAdgA4AEEA
ZABiADgATgAvAEMADQAKAHEANAAwADYAeAAxAFAAVgB2AEQAVQB2AGkAYgBVAC8AaAAzADgA
WQBOAE0AUwBiAHgAcgBwAGUAcQBhAHIAZgBMAHEAVwBoADIAVwBxADYAagA0AGQAZQA1AHMA
SQBuAHQAaABlAFcARQB1AHAAMgA4AHIATQBKAEUATQBmADgAOABYAC8ARAB1AEgALwBnAA0A
CgBwAGwALwAwAE8AWAA3AEQALwB3AEQANABZAFcAMQAvACsAVwBsAGYAdABUACsAeABCADgA
VABQADIAdABmAGoARAArAHkAbAAvAHcAQQBGAEsAOQBQACsASwB2AHgAagA4AEsAegArAEwA
YgBIADkAbgB1ADUAcwAvAGgAUgA0AHYAKwBIAGYAaAB6AHgAegANAAoAZgBhAGwANABBADgA
UgBhADcAOABOAC8AagB0AEIASgA0AGsAYgBSAGQAUwAwAHoAdwBGAHEAZQB1ADMAdABoAHEA
ZABsADQAYgAxAFQAUwBkAEwAMABEAFcAYgBXAC8AdgBaADkASwBtAHQARQAxAFAAUwBMAGkA
NABzADcAcAB2AHcAaAAvADQAVQA3AC8ADQAKAEEATQBGAEUALwB3AEQAcABKAEYAOABhAC8A
dwBEAHgARgA3ADQANwAvAHcARAAwAFQATgBBAEgAYQAvADgAQQBEAHUASAAvAEEASQBLAFoA
ZgA5AEQAbAArAHcALwAvAEEATwBHAEYAdABmADgAQQA1AGEAVQBmADgATwA0AGYAKwBDAG0A
WAAvAFEANQBmAA0ACgBzAFAAOABBAC8AaABoAGIAWAAvADUAYQBWAHgAWAAvAEEAQQBwADMA
LwBnAG8AbgAvAHcAQgBKAEkAdgBqAFgALwB3AEMASQB2AGYASABmAC8AdwBDAGkAWgBvAC8A
NABVADcALwB3AFUAVAAvADYAUwBSAGYARwB2AC8AeABGADcANAA3AC8AQQBQADAAVAANAAoA
TgBBAEgAOQBWAFgALwBCAEYAcgA0AEsAZgBIAFAANABEAC8AcwB0ACsAUABmAEMASAA3AFEA
RwBwAC8AQwB2AFYAZgBHAFcAbwAvAEgANwB4AFQANABrADAAeQA0ACsARQBQAGgARwBQAHcA
WgA0AGEAVAB3AHoAZQBmAEQAdgA0AFYANgBaAFoAdwAzADIADQAKAGwAeAB6ADMAQwB6ADYA
NAB1AHEANgBQAHIAVAAzAE4AKwBYAEIAbABzAEoATgBNAHQAeQBvAEYAcQBDADMANgA4ADEA
KwBPAFgALwBCAEUAVAB3ADEAOABaAC8AQwAzADcASwBYAHgAQgAwAC8ANAA1AC8ARwAzAHgA
UgA4AGUAZgBGAHMAMwA3AFEAbgBpAA0ACgB1ADgAMAA3AHgAZgA0AHQAOABCACsATABmAGgA
NQBxAFcAbQArAEgAWgBQAGgAdgA4AEoANABMAFQAdwAzAEIAbwB2AGoATAB4AHoAOABRAE4A
VAB1AHIASwB6ADEATwAzADEAZgBWAEkAOQBVAGcAMQBtADIAcwBKADUAOQBZAHUAYgBTAEwA
VABJAGIAaQANAAoAeQB1AHIAcQA5AC8AWQAyAGcARAB6AC8AQQBGAHYAUwBkAEgAdQB0AFUA
dQBwADcAcgBUAHIARwBlAGQALwBKADgAeQBXAGEAQwBOADUASAAyADIAOABTAEwAdQBaAGsA
SgBPADEARgBWAFIAawBuAEMAZwBBAGMAQwBzAHIAKwB3AGYARAAvAEEAUAAwAEMADQAKAGQA
TQAvADgAQgBZAHYALwBBAEkAMwBYAFcAYQBrAG0AYgAyAFkANwBRAGYAOABBAFYAOAA4AGYA
OAA4AGsAcQBqADUAWgAvAHUAagA5AEsAQQBNAEgAKwB3AGYARAAvAEEAUAAwAEMAZABNAC8A
OABCAFkAdgAvAEEASQAzAFcAcgBvAG0AawA2AFAAYQA2AA0ACgBwAGEAegAyAHUAbgBXAE0A
RQA2AGUAZAA1AGMAcwBNAEUAYQBTAEoAdQB0ADUAVQBiAGEAeQBvAEMATgB5AE0AeQB0AGcA
agBLAGsAZwA4AEcAcgBQAGwAbgArADYAUAAwAHEAOQBwAHEAWQB2AFkAVAB0AEEALwAxAG4A
UABIAC8AUABLAFMAZwBEADgAMwANAAoAUABpAEYANABrADgAZgB3AGUAUAB2AEgARQBGAGwA
OABJAG8AdABUAHMANABmAEcASABpAFcASwAwADEARQA2AHYATgBFAGQAUQB0AG8AOQBhAHYA
VQBnAHYAVABHAEQAaQBNADMAYwBRAFMAYwBvAE8ARQBNAG0AMABjAEMAdQBQAC8ANABTAG4A
NABrAGYADQAKADkARQBWAGgALwB3AEQAQgAxAFAAOABBADQAMQA5AC8AYQB6AGIANgAwADIA
cwBhAHEAMABTAHcAZQBVAGQAUwB2AGoASABtAEsASQBuAHkAegBkAFMAbABNAGsAcQBTAFQA
dAB4AGsAbgBrAG4AcgBXAGIAOQBtADEANwArADcAYgAvADgAQQBmAG0ASAAvAA0ACgBBAE8A
SgBvAEEAKwBFAC8AKwBFAHAAKwBKAEgALwBSAEYAWQBmAC8AQQBBAGQAVAAvAHcAQwBOAGYA
UgAvADcATQBHAHMAKwBMAGQAUgA4AGYAYQB2AEIAcgAzAHcAOABqADgASgBXAGEAKwBEADkA
UQBsAGoAMQBGAE4AUQBrAHUAegBQAGMAcgByAFgAaAANAAoAOQBFAHMAdgBMAGMAawBLAEoA
SQBuAG0AbgAzADkAUQBiAFkATAAwAFkAMQA2ADcAOQBtADEANwArADcAYgAvAEEAUABmAG0A
SAAvADQAbQB1ADIAOABCAHcANgBuAEgAcgBGAHkAMQA2AHMAUQBpAE8AbQB6AEIAZABrAGMA
YQBuAHoAUAB0AFYAbQBSAGsADQAKAG8AbwBPAE4AbwBmAGoAcABuAEgAbwBLAEEAUAB4AGYA
LwB3AEMARQA3ACsASQB2AC8AUgB0AHkALwB3AEQAaABTAFMAZgAvAEEAQwBCAFIALwB3AEEA
SgAzADgAUgBmACsAagBiAGwALwB3AEQAQwBrAGsALwArAFEASwAvAFQAZgA3AEQANABvAC8A
NQA1AA0ACgBXAG4ALwBnAEgARgAvADgAYgBvACsAdwArAEsAUAArAGUAVgBwAC8ANABCAHgA
ZgAvAEcANgBBAFAAegBJAC8ANABUAHYANABpAC8AOABBAFIAdAB5AC8AKwBGAEoASgAvAHcA
RABJAEYAZgBXAFAAdwBEADgAVQBlAEwATAAzADQATwBmAHQAVgBYAHUAcAANAAoAZgBDAEIA
ZgBEAHQANQBwAFgAdwB6AG0AdQB0AEoAMABIACsAMQB6AGMARAB4AGwAYwByADQAVwArAEkA
YwAzADkAawBHAGUAUwB4AGQAYgBNAE4ATABiADIAMQBuADUAeAB0AHIAbwBEACsAMAA5ADcA
UQBTAEMATAB5ADMAKwBoAHYAcwBQAGkAagAvAG4ADQAKAGwAYQBmACsAQQBjAFgALwBBAE0A
YgByADAAYgB3AGIAYQA2AHkAbgBoAHIANABnAEoAZAB4AHcAQwBlAFgAUQB5AGwAawBxADIA
OABhAEkAMABwAHMATgBaAFgARQBpAGgAVgBXAFIAUwA3AFIARABhADMARwBDAHcATwBBAHgA
bwBBAC8AQgA3AC8AaABhAA0ACgBQAHgASgAvADYATgBLAGoALwB3AEQAQwB0AHQAUAAvAEEA
SgBpAGEAUAArAEYAbwAvAEUAbgAvAEEASwBOAEsAagAvADgAQQBDAHQAdABQAC8AbQBKAHIA
OQBmADgAQQArAHkAdgBGAFgALwBQAHAAWQBmADgAQQBnAEQAYQAvAC8ARgBVAGYAMgBWADQA
cQANAAoALwB3AEMAZgBTAHcALwA4AEEAYgBYAC8AQQBPAEsAbwBBAC8ASQBEAC8AaABhAFAA
eABKAC8ANgBOAEsAagAvAEEAUABDAHQAdABQADgAQQA1AGkAYQAvAFIARAA0AEYAZQBMAGYA
RgBkAC8AOABBAHMAYwAvAEYAWABXADcAcgA0AE8ARAB3ADMAcgBkAG4ADQAKADgAVABJAEwA
VwB6ADgAQwByAHIAYwBjAC8AdwBEAGIATgBzAGYAKwBGAFkANwB0AFgALwB0AEMAUABSAEwA
RgBZAEMAbwB1ADcAcgA5AHkAYgBDAFkAbgArAHkATQBlAGYAaQBZAEMASAAyAC8AKwB5AHYA
RgBYAC8AUABwAFkAZgArAEEATgByAC8AOABBAA0ACgBGAFYANgA5ADQAYwBzADkAYgBUADQA
WQBlAEkAbwBKAEkAYgBWAGQAUgBmAFgASQBuAHQAMABGAHQARQBzAEoAaQBEAGEARAB1AEwA
eABJADYAbwB6AFkAUwBiAEQARgB3AGMAaABlAHUAMABBAGcASAA1AHEALwA4AEoANQA0AC8A
dwBEACsAaQBCAEgALwANAAoAQQBNAEsAYwBmAC8ASwBXAGoALwBoAFAAUABIAC8ALwBBAEUA
UQBJAC8AdwBEAGgAVABqAC8ANQBTADEAOQA2AC8AdwBCAG4AZQBLAC8AKwBlAEcAbgAvAEEA
UABnAEYARgAvADgAQQBKAFYASAA5AG4AZQBLAC8AKwBlAEcAbgAvAHcARABnAEYARgAvADgA
DQAKAGwAVQBBAGYAQgBYAC8AQwBlAGUAUAAvAEEAUABvAGcAUgAvADgAQQBDAG4ASAAvAEEA
TQBwAGEAKwBxAFAARQBQAGkAYgB4AHAAQgArAHkAMQA4AE4AdABZADAAdgA0AGMAeAB5AGEA
OQBkACsATQA5AFEAdAA3ADMAdwBqAEwAcQBrAHAAWABTADcATgBiAA0ACgA3AHgANgBvAHYA
UgBlAHcAcABaAE4ATQBaAGYAcwAxAG4ASwBFAE0AYQBxAG8AMQBFAHEAUQB4AGkARABuADAA
MwArAHoAdgBGAGYAOABBAHoAdwAwAC8ALwB3AEEAQQBvAHYAOABBADUASwByADAAcQA4AHQA
dABaAC8ANABWADEAbwBFAEsAcgBFAHUAbwANAAoASgBxAHMANwBUAHIASABIAEcAawBZAGkA
TQAyAHQARgBkAHEARQB5AHEAdQBWAGEARQBuAEQARQBrAGsAbgBJAHkAUgBRAEIAKwBhADMA
LwBBAEEAbgAzAHgAZgA4AEEAKwBpAEwAMgBuAC8AZwA3AHYAdgA4AEEANQBLAG8ALwA0AFQA
NwA0AHYALwA4AEEADQAKAFIARgA3AFQALwB3AEEASABkADkALwA4AGwAVgA5ADMAZgBZAC8A
RQAzACsAeAAvADMAegBEAC8AQQBQAEcAcQBQAHMAZgBpAGIALwBZAC8ANwA1AGgALwArAE4A
VQBBAGYAQwBQAC8AQQBBAG4AMwB4AGYAOABBACsAaQBMADIAbgAvAGcANwB2AHYAOABBAA0A
CgA1AEsAcgAzADcAOQBvAG4AVgB2AGkAdQB2AHcAOQAvAFoANwB1AHYAQgBmAGcAWABSADkA
WAAxAEMAKwA4AEcAWABOAHgANABtADAANwBVADUANwA0AHIAbwBOADQAKwBpAGUAQwBKAEkA
TABLADIAbAB0AHQAUwBzAFcAbABBAG4AbAAxAEcAQwBSADUAbQANAAoAbgBaAGgAWgB4AHMA
QwBoAFoAeQAvAHUASAAyAFAAeABOAC8AcwBmADkAOAB3AC8ALwBHAHEAOQBDADgAVwBXAFcA
cQAzAEcAaQBlAEQAVgB0ADIAQwB6AFIAYQBVAFYAdQAvAG0AVgBRAFoAVABhAGEAVwBPAFAA
MwBiAEQANwA2AHkAZABBAG8ASABwADYADQAKAEEASAA1AE4ALwB3AEIAdQBmAHQATABmADkA
RQBsADgASgBmADgAQQBnAFIAcgBYAC8AdwBBADAAVgBIADkAdQBmAHQATABmADkARQBsADgA
SgBmADgAQQBnAFIAcgBYAC8AdwBBADAAVgBmAHAAUgAvAFoAUABpAEgALwBuAG8AUAArAC8A
aQAvAHcARAB4AA0ACgBtAGoAKwB5AGYARQBQAC8AQQBEADAASAAvAGYAeABmAC8AagBOAEEA
SAA1AHIALwBBAE4AdQBmAHQATABmADkARQBsADgASgBmACsAQgBHAHQAZgA4AEEAegBSAFYA
LwBQAHgALwB3AGQASABmAEcAcgBYAFAAaAB4ACsAMwAvAEEAUABDAEQAUQA5AE0AbQANAAoA
dQBZADQATAByADkAagB6ADQAZgA2AHEANgB3AGgAaQBwAG0AbgArAE4AWAA3AFEAVgBtAHgA
TwBIAFUAYgB0AGwAagBHAEQAeAAwAEEANQByACsAeQAvACsAeQBmAEUAUAAvAFAAUQBmADkA
LwBGAC8AdwBEAGoATgBmAHgAVAAvAHcARABCADEAVAA4AEMADQAKAFAAMgBrAC8AaQBoAC8A
dwBVAEsAKwBEAG0AdgA4AEEAdwBjADgAQQA2AGYANABwADgATQAyAGYANwBHAG4AdwA5ADAA
ZQArADEAQwA3ADEASQAyAGMAawBPAHUAMgAvAHgAdQAvAGEASQB2AGIAcQB6AFcATAB5AFoA
TgB5AFIANgBmAHEARwBsAHoAaQBUAA0ACgBjAE0AdABjAE0AdQBQAGwAeQBRAEQAKwBkADcA
LwBoAHEAcgB4AGIALwB3AEEALwBWADkAKwBUAC8AdwBEAHgAeQBqAC8AaABxAHIAeABiAC8A
dwBBAC8AVgA5ACsAVAAvAHcARAB4AHkAdgBQAHYAKwBHAFEAZgAyADYALwArAGkATwBhAE4A
LwB3AEMARAANAAoAdwAvADgAQQB5AEwAUgAvAHcAeQBEACsAMwBYAC8AMABSAHoAUgB2AC8A
QgA0AGYALwBrAFcAZwBEADkAQgBQACsAQwBlAEgANwBTAHYAaQBmAFgAdgAyAC8AdwBEADkA
aABuAFEANwBpADUAdgBHAGcAMQBuADkAcwBQADgAQQBaAG0AMABxAGQAWABEADcADQAKAFcA
aAAxAEgANAAxAGUAQwBiAE8AUQBOAG0AUQBqAGEAVQBtAFkASABJAFAARwBlAEsAZgA4AEEA
OABIAEkALwA3AFIAZgBqAHIAdwBIAC8AQQBNAEYAcABQADIAegBmAEMAbQBqAFgATwBvAFIA
NgBiAHAAWAAvAEEAQQB6AHQAOQBtAFMAQwBPADQAYQBJAA0ACgBmAGIAdgAyAFUAZgBnAFgA
cQBVADIAMABvAHcAVQA1AG4AdgBKAFMAMgBCADkANABrAEgAbgBOAGMASAAvAHcAVABsAC8A
WgBaAC8AYgBPADgAUABmADgARgBDAHYAMgBFAE4AZgA4AFUALwBDAG4AUwBkAE8AOABNADYA
SAArADIAWAArAHkALwByAEgAaQANAAoAUABVAEkAOQBaAE0AcwBsAGgAbwBXAG0AZgBHADcA
dwBQAGUANgB2AGUAUgB4AGYAWgBsADgAeAA3AFgAVAA0AEwAaQBkAEkAOQB3ADMAcwBnAFgA
SQB6AG0AdgAzADEALwB3AEMAQwB4AFgALwBCAEoANwB4ADcAKwAwAHYALwBBAE0ARgBIAFAA
MgBpAC8ADQAKAGoAYgBvAHMALwBnADUATgBNADgAYQAvADgASwBpACsAegBMAHEAdAB0AGUA
eQBYADQALwA0AFIAegA0AEUALwBEAEQAdwBsAE4ANQA3AHgASwBZAHoAbQA0ADAARwBVAHgA
YgBUAHgAQwBZAHcAZgBtAEIAbwBBAC8AaAAvAC8AQQBPAEcAdQB2AGkAYgAvAA0ACgBBAE0A
LwBtAHEALwA4AEEAZgBxADYALwArAEwAbwAvADQAYQA2ACsASgB2ADgAQQB6ACsAYQByAC8A
dwBCACsAcgByAC8ANAB1AHYANgBUAFAAKwBIAEYAUAB4AFMALwA1ACsAZgBoADkALwA0AEIA
YQBqAC8AOABUAFIALwB3ADQAcAArAEsAWAAvAFAAegANAAoAOABQAHYALwBBAEEAQwAxAEgA
LwA0AG0AZwBEADUANgAvAHcAQwBEAGIAagA5AG8AdgB4ADEANAA4AC8ANABMAFMAZgBzAFoA
ZQBGAE4AWgB1AGQAUQBrADAAMwBWAGYAKwBHAGkAZgB0AEsAVAB4ADMAQwB4AEgANwBEACsA
eQBqADgAZABOAFMAaAAzAEYADQAKADIASwBqAEUAOQBuAEUAVgB5AFAAdgBBAEEAYwA0AHIA
KwBuAC8AOQBwAEQAeABiACsAMQA1AGIAZgB0AEQALwBBAEIANgB0AC8ARABVAFcAawBuAHcA
NQBiAC8ARwBqADQAbwB3ACsASAB6AEoAOABBADkAUQAxAG0AUQA2AEoARgA0ADQAMQAyAFAA
UwBqAA0ACgBKAHEANgBmAEYAUABUAGsAMQBWAHoAWQBMAEIAdgAxAEoATgBQAHMAVgB2AG0A
egBkAEwAWgAyAHcAbABFAEsAZgBIAFAALwBBAEEAUgAxAC8AdwBDAEMAVAAzAGoAMwA5AG0A
agAvAEEASQBLAE8AZgBzADYAZgBHADMAVwBwAC8AQgB6ADYAWgA0AEsALwANAAoANABXADcA
OQBwAFgAUwByAGEAOQBqAHYAegAvAHcAawBmAHcASgArAEoALwBoAEsASAB5AEgAbABVAFIA
agBGAHgAcgAwAFIAbAAzAEgAbQBFAFMAQQBmAE0AUgBYADkAQQBuAHgAUgA4AEkALwBFADIA
NQArAEoAbgB4AEUAdQBiAEMARwAwAE4AagBjAGUADQAKAE8AdgBGADAAOQBrAFcAdQBBAHIA
RwAwAGwAOABRAGEAaABKAGIARgBoADUAUgB3AHgAaABaAEMAUgBrADQATwBSAGsAMABBAGYA
aQB6AC8AQQBNAEoAbgArADIAdAAvAHoAeQAwAGIALwB3AEEAUgB4ADEATAAvAEEATwBlAC8A
UgAvAHcAbQBmADcAYQAzAA0ACgAvAFAATABSAHYALwBFAGMAZABTAC8AKwBlAC8AWAA2ADIA
ZgA4AEEAQwBGAGYARgBqAC8AbgBoAFoAZgA4AEEAZwBTAFAALwBBAEkAMQBSAC8AdwBBAEkA
VgA4AFcAUAArAGUARgBsAC8AdwBDAEIASQAvADgAQQBqAFYAQQBIAEYAZgA4AEEAQgBLAFQA
eAANAAoAQgArADAATgBxADMANwBRAC8AagBPADMAKwBMAFMAYQBlAHYAaAB4AFAAZwB2ADQA
aQBtAHMAagBhAGYAQwBhADgAOABDAFMAZgAyADIAdgBqAGoANABkAFIAMgB3AGIAVgA3AGoA
eAAzADQAbwBTADUAVAA3AEIASgBxAFcAZABOAEcAbgB3AHQATQB3AFcADQAKADYARgA1AEcA
TABOAG8AYgBqACsAYgBQAC8AaABxAEgALwBnAG8ANwAvAHcAQgBFADkAKwBGAC8ALwBoAGcA
LwBqADEALwA4ADEAdABmADIAWAAvAHMAZQBlAEgAdgBHACsAawAvAEUAegBYAEwAbgB4AEwA
SABiAHAAWQB2ADQARgAxAE8AQwBJAHcAeQArAA0ACgBZADMAMgB0AHYARQBIAGgAaQBTAE0A
RQBiAEYAdwB2AGsAeAB6AGsAbgBQAFUAQQBZADUAcgA1AE4ALwA0AFEAbgA0AHIALwBBAFAA
UQBIADAAVAA4ADEALwB3AEQAaQBLAEEAUAA1AGcAdgA4AEEAaABxAEgALwBBAEkASwBPAC8A
dwBEAFIAUABmAGgAZgANAAoALwB3AEMARwBEACsAUABYAC8AdwBBADEAdABIAC8ARABVAFAA
OABBAHcAVQBkAC8ANgBKADcAOABMAC8AOABBAHcAdwBmAHgANgAvADgAQQBtAHQAcgArAG4A
MwAvAGgAQwBmAGkAdgAvAHcAQgBBAGYAUgBQAHoAWAAvADQAaQBqAC8AaABDAGYAaQB2AC8A
DQAKAEEATgBBAGYAUgBQAHoAWAAvAHcAQwBJAG8AQQArAFgAZgArAEMATwAzAHgASQAvAGEA
aAArAEsAdgB3AGEALwA0AEsARgAyAG4AeABvADAARAB3AGgANABmADEAagBUAC8AaABqADQA
RwB0AHYAaAA0ADIAaQBmAEQARAB4ADcANABlAHQAcgBuAFUAdABZAA0ACgA4AEsALwBIAG0A
TABVAEcAMQBYAFMAZgBIAEcAdgBYAFEAOABVAFEAVwA5ADEAWgA2AEEAVQAwADcAVABMAHIA
VAB4ADUAYwAxAHoAYgBYADEAdwBQADcAUQB0AEoASQBiAFgALwBDAHUALwAyAGsAdgArAGYA
MwB3AFIALwA0AGoAeABGAC8AOAAzAHQAZgANAAoAcQA3ACsAeQAvAG8AZgBqAFQAUwBQAEIA
dgB4ADMARwB1AFcARgBqAEIAZAAzAFgAaABuAFMAeABvADgAZABvAFEAQgBQAGMAUgBhAFYA
NAAxAEQAcABLAFEARgB3AFAATgBsAHQAVgBVAG4AcAB2AGMAOABWAHoALwBrAGYARQBQAC8A
bwBEAHcALwA4AEEADQAKAGYANQBmAC8AQQBJAHUAZwBEADgAdwB2ACsARgBkAC8AdABKAGYA
OAAvAHYAZwBqAC8AdwBBAFIANABpAC8AKwBiADIAagAvAEEASQBWADMAKwAwAGwALwB6ACsA
KwBDAFAALwBFAGUASQB2ADgAQQA1AHYAYQAvAFQAMwB5AFAAaQBIAC8AMABCADQAZgArAA0A
CgAvAHcAQQB2AC8AdwBBAFgAUgA1AEgAeABEAC8ANgBBADgAUAA4AEEAMwArAFgALwBBAE8A
TABvAEEAOQBIAC8AQQBPAEMAZgBlAGoAZQBOADkARAArAEQAWABpAGEAMAA4AGUAeQA2AFYA
TAByAEUAbgB4AE8AMQBtADUAdABtADAAagB3AFkAdgBnAGUAMgANAAoARwBtAHYANABWADgA
RgB4AFEAcQArAGsAcgBxACsAdABDADQAbgBGADEARABlAEYAdABSACsAMQBSAG0AYQBNAHgA
VwAzADIAZABQAHMAbgBtAFMALwBkAE4AZQBHAC8AQQBCAE4AWgBUAHcAYgBxAFkAMQB5ADIA
VwAxAHUALwArAEUAbQB2AEQASABHAGoADQAKAEIAdwBiAGYAKwB5AHQARwBDAFAAawBFADgA
bQBVAFQATABqAC8AWgBCADcAMQA3AGwAUQBCAGoAMwBVAEMAdgBQAEkAeABkAEEAVAB0ADQA
SQBHAFIAaABGAEgAUABQAHQAVgBmADcATQBuAC8AUABTAFAAOABBAEkAZgA0ADEAKwBPAFAA
NwBYAEgALwBCAA0ACgBEAFgAOQBtAC8AdwBEAGIARAAvAGEARgArAEkAUAA3AFIAdgBqADMA
NABwAGYARwAvAHcAQQBPAGUATABQAGkATAAvAHcAaQBuADkAcgBhAE4ANABRADEAUAB3AEYA
YgArAEgAYgBQAC8AaABFAGYAQgBIAGgAcgB3AEwAWQAvADIAZABEAHIAWABnAFQAVwANAAoA
ZABUAFQANwBSAHAAdgBoAGkAegB1AHIAdgA3AFQAcQBWAHoAdQB2AHAANwBwAG8AZgBKAHQA
MgBpAHQANAB2AG0ALwA4AEEANABoAG4AZgAyAFAAOABBAC8AbwB0AHYANwBTAG4ALwBBAEkA
TwBmAGgAZAAvADgANwBDAHYAaQBNAFgAbgBQAEgAVgBMAEYADQAKAFkAbQBsAGcAKwBDAGMA
dAB4AGUARQBwADQAaQB0AFQAdwB1AEsAcQBjAFkAVQA4AEwAUABFADQAZQBGAFMAVQBhAEcA
SQBuAGgAbgBrAFYAWgA0AGUAZABhAGsAbwAxAEoAVQBIAFcAcQB1AGwASwBUAHAAdQBwAFAA
bAA1AG4AKwBjAFkANwBpAEQAeABMAA0ACgBvADQAMwBHAFUAYwBCADQAYwA1AFAAagBzAEQA
UwB4AFcASQBwAFkATABHADEAZQBQAHEAVwBEAHEAWQB6AEMAVQA2ADAANAA0AGYARgBWAE0A
RwArAEcAYwBRADgATABQAEUAVQBWAEMAcgBQAEQATwB2AFcAZABDAFUAMwBTAGQAVwBwAHkA
YwA4AHYANgANAAoASAB2AHMAeQBmADgAOQBJAC8AdwBBAGgALwBqAFYAaQAxAGcAVgBKADQA
MgBEAG8AUwBOADMAQQBBAHkAYwBvAHcANAA1ADkANgAvAG4AWgAvAHcAQwBJAFoAMwA5AGoA
LwB3AEQANgBMAGIAKwAwAHAALwA0AE8AZgBoAGQALwA4ADcAQwB2AHAARAA5AGsADQAKAGYA
LwBnAGgAcgArAHoAZgArAHgANQArADAATAA4AFAAdgAyAGoAZgBBAFgAeABTACsATgAvAGkA
UAB4AFoAOABPAHYAOABBAGgASwAvADcASgAwAGIAeABmAHEAZgBnAEsANAA4AE8AMwBuAC8A
QwBYAGUAQwBQAEUAdgBnAFcAKwAvAHQARwBIAFIAZgBBAA0ACgBtAGoAYQBtAC8AdwBCAG4A
MAAzAHgAUABlAFgAVgBwADkAbQAxAEsAMgAyADMAMABGAHMAMAAzAG4AVwA2AHkAMgA4AHAA
aABNADUANAA2AHEANAByAEQAVQBzAFoAdwBUAGwAdQBFAHcAbABUAEUAVQBhAGUASwB4AFYA
UABqAEMAbgBpAHAANABiAEQAegANAAoAcQBSAGoAWAB4AEUATQBNAHMAaQBvAHYARQBUAG8A
MABuAEsAcABHAGcAcQAxAEoAMQBaAFIAVgBOAFYASQBjADMATQBqAEEAOABRAGUASgBkAGIA
RwA0AE8AagBqAC8AQQBBADUAeQBmAEEANABHAHIAaQBzAFAAUwB4AHUATgBwAGMAZgBVAHMA
WgBVAHcADQAKAGUARQBxAFYAbwBSAHgARwBLAHAANABOAGMATQA0AGQANABxAGUASABvAHUA
ZABXAEcARwBWAGUAaQA2ADgAbwBLAGsAcQB0AFAAbgA1ADQALwByADMAZABhAEMAOAAxADEA
YwB6AEMAOABWAFIATABQAE4ASQBGAHcAUABsAEQAeQBNADIAMwA3ADMAYgBPAA0ACgBQAHcA
cQBEAC8AaABIAFoAUAArAGYANQBmAHkAWAAvAEEATwBLAHIAOABWAC8AagBCAC8AdwBiADIA
LwBzAGYAZgBHAG4ANAB0AGYARgBIADQAeAArAEoAdgBpAHAAKwAwAHAAcAAzAGkAVAA0AHMA
LwBFAFgAeAB0ADgAVABQAEUATwBuADYARgA0AG8AKwANAAoARgA5AHYAbwBkAGoAcgBuAGoA
egB4AEwAcQBmAGkAbgBWAHIAUABSAHIAZgBVAFAAaABIAHEAVgAvAEIAcABWAHIAZgA2AHIA
YwBRAGEAZABEAGYAYQBqAGYAMwBjAFYAbwBrAEsAWABOADcAZABUAEsAOAA4AG4AbgBYAC8A
RQBOAEQAKwB4AEYALwAwAFcADQAKAEQAOQBxAG4ALwB3AEEASwA3ADQAUgAvAC8ATwBXAHIA
TwByAG4AWABIADAAYQB0AFcATgBIAGcAWABLADYAdABLAE4AUwBjAGEAVgBXAFgARwBsAEsA
bABLAHIAVABVAG0AbwBWAEoAVQB2ADcAQQBuADcATgB6AGkAbABKAHcANQA1ADgAagBmAEwA
egBTAA0ACgB0AGQANQBWACsASQB2AEYAQwBGAGUAdABDAGgANABhAFoATgBYAG8AUQBxADEA
SQAwAGEAMAAvAEUATwBqAFIAbABXAHAAUgBtADEAVABxAHkAbwAvADYAcgAxAFAAWgBTAHEA
UQBVAFoAdQBuADcAUwBmAHMAMgAzAEgAbgBsAGIAbQBmADcAMgAvADgAQQANAAoAQwBPAHkA
ZgA4AC8AeQAvAGsAdgA4AEEAOABWAFcAdABvACsAawB0AFkAMwBVAGsAegBYAEkAbQBEAFEA
TgBIAHQAQQBIAEIATQBrAFQAYgB1AEMAZQBtAHoASAA0ADEALwBQADUALwB4AEQAUQAvAHMA
UgBmADkARgBnAC8AYQBwAC8AOABBAEMAdQArAEUADQAKAGYALwB6AGwAcQArAHoALwBBAE4A
aABqAC8AZwBrAEoAKwB6AHIAKwB3AEQAOABXAHYARQBYAHgAagArAEUAZgBqAHoANAAxAGUA
SwBQAEUAbgBpAFgANABkAGEAdAA4AE0ANwA3AFQALwBpAFAAcgB2AGcAYgBVADkARABoADAA
UABXAGYARQB2AGgASAB4AA0ACgBUAGMAMwBsAHIAYgArAEcAZgBoADkANABUAHYAMAAxAFcA
TwAvADgARwBhAGIAQgBCAE4ATgBxAE0AMQBvAHQAcABjAFgAeQBTAFcAVQBrADAAbAB2AFAA
YgBkAEcAWAA1AHYAeAB0AFgAeABtAEgAbwA1AGgAdwBaAGwAMgBBAHcAVgBTAG8AbwA0AG4A
RwANAAoAVQB1AEwAYQBlAE8AcQBZAGUAbgBaADMAcQBRAHcAaQB5AFQARAB1AHUAMAA3AEwA
MgBhAHIAMAA3ADMAdgB6AGEAVwBmAFYAbABlAGUAKwBJAHUASgB6AEQAQwBVAE0AMQA4AFAA
cwBwAHkAdgBMAHEAdABWAFIAeABlAFkAVQBPAE8AcQBXAFoAVgBjAEwADQAKAFMAYQBiAGQA
VwBuAGcAVgB3ADUAaABIAGkAWgBKAHAATAAyAFMAeABOAEYAdQA3AGYAUABwAFoALwBvAFYA
LwB3AGkATgB4AC8AdwBBAC8AZgAvAGoAbwAvAHcAQQBhAFAAKwBFAFIAdQBQADgAQQBuADcA
LwA4AGQASAArAE4AZgBoAE4ALwB4AEQAUgAvAA0ACgBzAFEALwA5AEYAYgAvAGEAcgAvADgA
QQBDADAAKwBFAFgALwB6AGsAYQBQADgAQQBpAEcAagAvAEEARwBJAGYAKwBpAHQALwB0AFYA
LwArAEYAcAA4AEkAdgAvAG4ASQAxAHgALwAyADUANABoAGYAOQBFAEQAbABYAC8AaQBiADAA
dgA4AEEANgBIAFQAZwANAAoALwB3AEIAWgBQAEYAWAAvAEEASwBOAGYAawBuAC8AaQB4ADYA
UAAvAEEATgBDAGgAKwA3AFAALwBBAEEAaQBOAHgALwB6ADkALwB3AEQAagBvAC8AeAByAGMA
MAB2AFEAcABiAE8AdwAxAHEAMwBlAGMATwBiACsAMABNAEsAcwBRAE0AUgBuAHkAYgBwAEMA
DQAKAHgAeAAxAEgANwA0AEgALwBBAEkARABYADQARgBmADgAUQAwAGYANwBFAFAAOABBADAA
VgB2ADkAcQB2ADgAQQA4AEwAVAA0AFIAZgA4AEEAegBrAGEAKwB6AHYAMgBaAHYAKwBDAFEA
MwA3AE8AdgA3AEsAMwB3AGsALwBhAHAAKwBEAG4AZwBEAHgAegA4AA0ACgBhADkAWgA4AE8A
ZgB0AGMALwBEAG0AUAA0AFoALwBFAE8ALwA4AEEARwBIAGkARAB3AEwAcQBHAHUAYQBIAG8A
awBYAGgAbgA0AGkAKwBGAGwAdgBQAEIAYwArAGkALwBEAHYAdwA5AFkAVwBHAHEALwBZAFAA
aQBYAHIAYwB6AFQAYQA1AHAAMwBpAEMAegANAAoATgAzAFoANgBVADQAcwBsAGgAaAB2AEkA
TAA3AHMAdwBHAGIAOABiAFYAOABWAEMAbgBtAEgAQgB1AFgAWQBEAEMAdQBuAGkASgBUAHgA
TgBMAGkAMgBuAGoAWgB3AHEAVQA4AFAAVgBxAFkAZQBtAHMATwBzAGsAdwA3AGsAcwBSAGkA
WQAwAHMAUABPAGYADQAKAHQAVgA3AEMARgBXAFYAZAB4AHEASwBsADcATwBmAGYAbABtAGUA
KwBJAHUASgB4AGsASwBPAGEAZQBIADIAVQA1AFoAZwBwAFUAcwBWAEsAZQBNAG8AOABkAFUA
cwB4AHEAUQBxADAAcwBKAFgAcQA0AFMAawBzAEoASABoAHoAQwB1AGMAYwBWAGkANABVAA0A
CgBNAEwATwBwADcAYQBQADEAYQBuAFcAbABpAFgAQwBxAHEATABvADEAUAB2ADgAQQAvAHcA
QwBFAE4AbAAvADUALwBZAC8AKwArAGYAOABBADYAOQBIAC8AQQBBAGgAcwB2AC8AUAA3AEgA
LwAzAHoALwB3AEQAWAByADgATABmACsASQBhAEwAOQBpAGYALwANAAoAQQBLAEsAOQArADEA
UgAvADQAVgB2AHcAaQAvADgAQQBuAE4AVQBmADgAUQAwAFgANwBFAC8ALwBBAEUAVgA3ADkA
cQBqAC8AQQBNAEsAMwA0AFIAZgAvAEEARABtAHEANAAvADcAYwA4AFEAdgArAGkAQgB5AHIA
LwB3AEEAVABlAGwALwA5AEQAcAB3AGYADQAKADYAeQBlAEsAdgAvAFIAcgA4AGsALwA4AFcA
UABSAC8AKwBoAFEALwBkAEwALwBoAEQAWgBmACsAZgAyAFAALwBBAEwANQAvACsAdgBYAFQA
NgBmAG8AVAAyACsAZwBYAHUAbgBmAGEARgBaAHAANwB0AFoAaABLAEEAQQBGAEEATgBuADgA
dgBKAHgAbgA5AA0ACgB3AGUALwA4AFYAZgBnAE4ALwB3AEEAUQAwAFgANwBFAC8AdwBEADAA
VgA3ADkAcQBqAC8AdwByAGYAaABGAC8AOAA1AHEAdgB0AEwAdwBQAC8AdwBBAEUAaABmADIA
ZAAvAEEAbgA3AEUAdgB4AGcALwBZAFEAMAB2AHgAMwA4AGEAYgBuADQAVQAvAEcAbgANAAoA
NABqAGEAWgA4AFQAUABFADMAaQBiAFUATgBjADgAQwB5AGYARQBQAFQAdABiADAAcQAvADgA
QQBoAGQAcQBOAHYAWgA2AEYAcQBWAHQAOABQADcAYgB3ADMAYgA2AFUAOAAvAHcAbQA4AFAA
cABOAEQAcQBIAGgAYgBVAHIAeABvAHIANwBXAFEAbAA3AEcADQAKADgAOQBpADkAaAAyAFkA
UABOACsATgBxADAAcwBRAHMAYgB3AGIAbAAyAEQAagBUAHcAZQBLAHEANABlAFYAUABpADIA
bgBpADMAaQBNAGIAVABwAFMAbABoAGMASABPAEsAeQBTAGgANwBDAG4AaQBxAHEAagBTAG4A
aQBtADYAaQB3ADAAVwA2AHIAbwAxAA0ACgBiAGMAagA3ADgAdgB6ADMAeABGAHIAegB4AFMA
egBIAHcAKwB5AG4ATAA0AFUAOABCAGoAYQArAEYAbgBTADQANgBwAFkANQA0AHIATQBLAE4A
QwBVADgARgBnAEoAeABYAEQAbQBIACsAcgBVAHMAWgBYAFUAYQBOAFQARwB1AFYAVgBZAFMA
TQBuAFcAZQANAAoASAByADgAdgBzADMAKwBpAHYALwBDAE0AVABmADgAQQBQADIAUAB6AGoA
LwA4AEEAaQBxAFAAKwBFAFkAbQAvADUAKwB4ACsAYwBmADgAQQA4AFYAWAA0AE8ALwA4AEEA
RQBOAEQAKwB4AEYALwAwAFcARAA5AHEAbgAvAHcAcgB2AGgASAAvAEEAUABPAFcADQAKAG8A
LwA0AGgAbwBmADIASQB2ACsAaQB3AGYAdABVAC8AKwBGAGQAOABJAC8AOABBADUAeQAxAGMA
ZgA5AHUAZQBJAFgALwBSAEEANQBWAC8ANABtADkATAAvAHcAQwBoADAANABQADkAWgBQAEYA
WAAvAG8AMQArAFMAZgA4AEEAaQB4ADYAUAAvAHcAQgBDAA0ACgBoACsAOABYAC8AQwBNAFQA
ZgA4AC8AWQAvAE8AUAAvAEEATwBLAHIAZQBiAFIAMgBmAFIAcgBTAHcATQAzAHoAUQBUAHYA
SwBaAE0AagA1AHQAegAzAEoAeAB3AHcASABBAG0AQQA2ADkAcQAvAG4ALwB3AEQAKwBJAGEA
SAA5AGkATAAvAG8AcwBIADcAVgANAAoAUAAvAGgAWABmAEMAUAAvAEEATwBjAHQAWAAyAGYA
NAAxAC8ANABKAEMALwBzADYAZQBPAC8AMgBKAHYAaABCACsAdwBoAHEALwBqAHYANAAxADIA
LwB3AG4AKwBDADMAeABGADEAUAA0AG0AZQBHAFAARQB1AG0ANgA5ADQARgBoACsASQBlAG8A
NgA1AHEADQAKAHUAbwBmAEYASABVAGIAaQB6ADEANwBVADcAcgA0AGUAWABuAGgAcQA0ADAA
bQBPAGIANABzACsASQBVAGgAaAAwAC8AdwByAHAAdAA0AEkAcgBIAFIAZwA5ADkASQAwAEYA
OAArAG8AZABtAEUAegBmAGoAYQByAEgARwBQAEYAOABHAFoAZABoAEoAVQBzAA0ACgBIAE8A
cgBnAG8AMAArAEwAYQBlAEsAVwBNAHgAaQBxADAAWQB3AHcAZABTAFMAeQBTAGoAOQBVAHAA
egBvAHoAcgAxAFgAaQBtAHEAeQBoAEsAagBHAGwANwBHAFQAcQBxAGMATwAvAEEANQA3ADQA
aQAxAG8AWQA5ADQALwB3ACsAeQBuAEEAegBvAFkAQwANAAoAcABYAHkAKwBGAEwAagBxAGwA
agBGAGoAOAB3AGoAWAB3ADgASwBlAEEAcQB5AFgARABtAEgAKwBvADAAcQBsAEMAcABpAEsA
OABzAGEAMQBpAEYAVABsAGgANABVAGYAcQA4AG4AWABVADYAZgA2AFAAZgA4AEEAQwBOAHQA
LwB6ADgAZgB5AC8AdwBEAGkADQAKADYAUAA4AEEAaABHADIALwA1ACsAUAA1AGYALwBGADEA
KwBDAG4ALwBBAEIARABSAC8AcwBQAC8AQQBQAFIAWABmADIAcgBmAC8AQwB4ACsARQBQADgA
QQA4ADUATwBqAC8AaQBHAGoALwBZAGYALwBBAE8AaQB1AC8AdABXAC8AKwBGAGoAOABJAGYA
OABBAA0ACgA1AHkAZABjAGYAOQB1AGUASQBYAC8AUgBBADUAVgAvADQAbQA5AEwALwB3AEMA
aAAwADQAUAA5AFoAUABGAFgALwBvADEAKwBTAGYAOABBAGkAeAA2AFAALwB3AEIAQwBoACsA
OQBmAC8AQwBOAHQALwB3AEEALwBIADgAdgAvAEEASQB1AHQAYgBVAE4ATAANAAoAKwAwAFcA
dQBtAHcAbQBRAEwAOQBsAGcAOAByAEoALwBpAC8AZAB3AEoAbgByAC8AQQBOAE0AOAA5AFQA
MQByACsAZgA3AC8AQQBJAGgAbwAvAHcAQgBoAC8AdwBEADYASwA3ACsAMQBiAC8ANABXAFAA
dwBoAC8AKwBjAG4AWAAyAGgAKwAwAHYALwB3AFMADQAKAEcALwBaAHcALwBhAHAAKwBFAHYA
NwBMAEgAdwBjACsASQBQAGoAagA0ADMAYQBQADQAYQAvAFoARwArAEgAVQBuAHcAegArAEgA
TgAvADQATgA4AFIAZQBCAE4ATwAxAHoAWABOAEQAbAA4AE4AZgBEAHYAdwBzADkANQA0ADIA
dQBOAGIAKwBHAC8AaQBLAA0ACgB3ADEARABWAHYAcwBIAHcAMAAwAEsAWgBaAHQAQwAwADMA
dwA3AFoAaQA4AHUAOQBXAGMAMgBMAFEAegAyAGMARgBqADIAVQBNADMANAAyAG4AaABzAGQA
VQB4AEgAQgBtAFgAVQBNAFYAUgBwADAASgBZAEQARABSADQAdABwADEAbwBZADYAcABQAEUA
VQANAAoANgBkAGUAbgBWAHgAQwB5AFMAbQBzAEcAcQBHAEcAbABVAHgARQBhAGoAcABZAGoA
MgAwADYAYQBvAGMAdABOAHoAOQBwAEgAdgB3ADIAZQArAEkAdABUAEIANQBsAFYAeABYAGgA
OQBsAE8ARwB4AHUASABwAFkAYQBXAFcAWQBPAEgASABWAEwARQBVADgADQAKAHkAcQAxAE0A
WABTAHAAWQBtAGwAVwB4AGEANABjAHAATABMADQANABiAEMAUwBxADQAcQBGAFYAMABNAFUA
cwBSAFUAcABSAHcAeQBoAFMAZABSAFYAbwBmAG8ANQAvAHcAagA0AC8ANQA3AEQAOQBQAC8A
aQBxAFAAKwBFAGYASAAvAFAAWQBmAHAALwA4AA0ACgBWAFgANABNAGYAOABRADAAbgA3AEQA
UAAvAFIAVwBmADIAcwBQAC8AQQBBAHUAUABoAEIALwA4ADQAcQBqAC8AQQBJAGgAcABQADIA
RwBmACsAaQBzAC8AdABZAGYAKwBGAHgAOABJAFAALwBuAEYAVgB4AC8AMgA1ADQAaABmADkA
RQBEAGwAWAAvAGkAYgANAAoAMAB2ADgAQQA2AEgAVABnAC8AdwBCAFoAUABGAFgALwBBAEsA
TgBmAGsAbgAvAGkAeAA2AFAALwBBAE4AQwBoACsAOAAvAC8AQQBBAGoANAAvAHcAQwBlAHcA
LwBUAC8AQQBPAEsAcgA4ADkALwAyADEALwAyAFoATAA3ADQAMABmAEYAVABRAFAARgBGAHQA
DQAKAFoAVwA5AHoASABZAGYARAAvAFMAdABBAEwAeQA1ADMAQgA3AFgAeABIADQAcgAxAEUA
bwBNAEQANwBvAFgAVgBWAEkAOQAyAE4AZgBFAEgALwBFAE4ASgArAHcAegAvAEEATgBGAFoA
LwBhAHcALwA4AEwAagA0AFEAZgA4AEEAegBpAHEAKwB4AFAAMgA2AA0ACgBmACsAQwBSAFgA
NwBPAGYANwBmAFgAeABiADgATwAvAEcASAA0AHYAZQBOAGYAagBiADQAYgA4AFMAKwBHAC8A
aAB6AHAASAB3ADAAcwBiAEgANABiAGUASQB2AEEAdQBrAGEARgBMAG8AZQBqACsASgB2AEYA
LwBpAGkAMgB1ADcAdQAyADgAVAAvAEQAZgANAAoAeABqAGYAdgBxADAAbAAvADQAeQAxAE8A
RwBlAGUASABVADQATABOAHIATwBDAHcAagBqAHMASQBwAG8AcgBpADQAdQB1AHkAbABtAC8A
RwAwAHMARgBqAEsAMQBiAGcAMwBMAHEAVwBOAHAAVgBNAEwASABCADQATwBQAEYAdABPAHIA
VAB4AGwATwBxADYADQAKAHkAeABkAFMAcABpADEAawBrAEYAaABYAGgAVgBDAGcANABRAGQA
QwB0ADkAWgA5AHQASgBLAFYASAAyAFAAdgA5ADkARABQAGYARQBXAGUAWAA0ACsAdgBYADgA
UABzAHAAbwBaAGoAUQBxADQASwBPAFgANQBmAEgAagBxAGwAVwBwAFkAKwBsAFcAZQBJAA0A
CgBXAE8AcQAxAGMAYwB1AEgASwBhAHcAVQBzAEUAcQBlAEcAZABPAG0AOABOAGkAUAByAG4A
MQBpAGEAVQA2AEgAcwBHADYAbgB5AHoALwB3AHcAUABxADMALwBRAEwAcwAvAHcAQQBtAC8A
dwBBAEsAUAArAEcAQgA5AFcALwA2AEIAZABuACsAVABmADQAVgANAAoAeQBuAC8ARQBOAFgA
KwB4AEIALwAwAFYAWAA5AHEALwAvAHcAQQBMAGIANABSAGYALwBPAEwAbwAvAHcAQwBJAGEA
dgA4AEEAWQBnAC8ANgBLAHIAKwAxAGYALwA0AFcAMwB3AGkALwArAGMAWABYAEgALwBiAG4A
aQBGAC8AMABRAE8AVgBmACsASgB2AFMADQAKAC8AdwBEAG8AZABPAEQALwBBAEYAawA4AFYA
ZgA4AEEAbwAxACsAUwBmACsATABIAG8ALwA4AEEAMABLAEgAdABmAHcAbQAvAFkAbQAxAFQA
dwBwADgAVgBQAGgAbgA0AG8AawAwADIAMABqAGoAOABOAC8ARQBEAHcAWgByADcAdQBvAE8A
NQBFADAAZgB4AA0ACgBIAHAAdQBvAHMANgA4AGYAZQBWAGIAWQBrAGUANAByADcAcwArAEwA
ZgB3AHIAYgB4AEoAOABRAHYARQBHAHQAQwBLAEIAaABlAC8AMgBWADgAegA3AGQAeAArAHoA
NgBKAHAAdABwAHoAawBFADgAZQBSAGcAZQAyAEsALwBPADcANABQAGYAOABHACsAdgANAAoA
NwBIAGYAdwBZACsATABmAHcAdAArAE0AUABoAGoANABsAC8AdABNADMALwBpAFgANABUAC8A
RQBiAHcAUgA4AFMALwBEADEAagByADMAaQAvAHcAQwBGADEAegBvAFYANwByAG4AZwBUAHgA
TgBwAG4AaQBqAFMAYgBUAFcAcgBiAFQALwBnADEAcABkAC8ADQAKAGMAYQBUAGMAWAArAGwA
VwA4AE8AbwB3AFcATwBwADYAZABlAFMAMgBiAHoAUgAyADEALwBhAFQATQBsAHgASAAzAFgA
NwBXAC8AdwBEAHcAUgBLAC8AWgBZAC8AYQA3AC8AYQBFACsASQBIADcAUQAvAHcAQQBSAC8A
SABuADcAUQBlAGkAKwBOAFAAaQBGAA0ACgAvAHcAQQBJAHAALwBiAE8AbQBlAEIALwBGAG4A
dwA1ADAAegB3AHYAYgBmADgAQQBDAEoAKwBDAFAARABmAGcAZgBUAHYANwBMAHMAZABlACsA
RQAvAGkAYgBWAG8AUABPADAAcgB3ADEAWQAzAEYANwA5AHIAMQB1ADkAOAB6AFUAWgBiAHUA
YQBEADcATgANAAoAYgBTAFEAMgBsAHYAMgBMAE4AKwBOAG4AbAA4ADYANwA0AE4AeQA1AFoA
ZwBzAFoAUwBwAFEAdwBIACsAdAB0AE4AMABwADQASwBWAEcAcgBPAHIAagBIAGoAdgA3AEUA
UwBoAFUAcABWADQAMABhAE0AYwBMADkAWABrADYAawBhAHMAcQAzAHQAbwBLAGwADQAKAHkA
VAA3ADEAbgB2AGkASwA4AHIAcQBZAG0AWABoADkAbABLAHoAVwBPAFAAbwAwAEsAZQBWAHIA
agBxAGsANgBGAFQATAA1ADQAZQB2AFUAcgBZADkANQBqAC8AcQA0AG8AMAA2AHQASABFAHcA
bwBZAGUATwBDACsAcQBTAGQAVwBGAGUAZABmADYAeABCAA0ACgBVAGYAWgAxAFAAcABEAC8A
QQBJAFUAZQAzAC8AUABDADIALwA4AEEASABmADgAQQBDAGoALwBoAFIANwBmADgAOABMAGIA
LwBBAE0AZAAvAHcAcgA4ADQAUAArAEkAYgBqADkAaQBEAC8AbwBxAFAANwBWADMALwBBAEkA
WABYAHcAaAAvACsAYwBUAFIALwANAAoAeABEAGMAZgBzAFEAZgA5AEYAUgAvAGEAdQAvADgA
QQBDADYAKwBFAFAALwB6AGkAYQA0AC8ANwBjADgAUQB2ACsAaQBCAHkAcgAvAHgATgA2AFgA
LwAwAE8AbgBCAC8AcgBKADQAcQAvAHcARABSAHIAOABrAC8AOABXAFAAUgAvAHcARABvAFUA
UAAxAG0ADQAKACsARQBuAHcAcgBiAHcAMwA4AFEAdgBEACsAdABHAEsAQgBSAFoAZgAyAHIA
OAB5AGIAZAB3ACsAMABhAEoAcQBWAHAAeABnAEEAOAArAGYAZwArADIAYQA5AE8AMQB2ADQA
ZgByAGUANgAxAHEAOQA1AGgAZgA5AEwAMQBTAC8AdQBlAGgALwA1AGIAMwBjAA0ACgBzAHYA
OABBADcAUABYADUAdABmAHMAawBmADgARQBTAHYAMgBXAFAAMgBSAFAAMgBoAFAAaAAvACsA
MABQADgATwBQAEgAbgA3AFEAZQB0AGUATgBQAGgANwAvAHcAbABmADkAagBhAFoANAA0ADgA
VwBmAEQAbgBVAC8AQwA5AHoALwB3AGwAbgBnAGoAeAANAAoASgA0AEgAMQBIACsAMQBMAEgA
UQBmAGgAUAA0AFoAMQBhAGYAeQBkAEsAOABTADMAMQB4AFoAZgBaAE4AYgBzAHYATAAxAEcA
SwAwAG0AbgArADAAMgAwAGMAMQBwAGMAYwBiADgAWAAvAHcARABnADMAeAAvAFkAMwArAE4A
SAB4AFoAKwBLAFAAeABpADgADQAKAFUAZgBFADMAOQBwAHUAdwA4AFMALwBGAG4ANABpAGUA
TgB2AGkAWAA0AGkAcwBOAEEAOABYAC8AQQBBAHMAdAB0AEMAcwB0AGQAOABkACsASgBkAFQA
OABVADYAdgBhAGEATABiAGEAaAA4AEcAdABVADEAQwAzADAAbQAyADEARABWAGIAaQBIAFQA
bwBMAA0ACgA3AFUAOQBSAHYASQByAE4ASQBZADcAbQArAHUANQBsAGUANABrADcASABtAC8A
RwB5AHcARQBLADYANABNAHkANQA1AGcAOABaAFYAcABUAHcASAArAHQAdABOAFUAbwBZAE8A
TgBHAGoATwBsAGoARgBqAHYANwBFAGEAbgBVAHEAMQA1ADEAcQBNAHMATAANAAoAOQBYAGkA
NgBjAGEATQBhAHoAcgBTADkAcQBvAFEANwAzAG4AdgBpAEsAcwByAHAANABtAFAAaAA5AGwA
TAB6AFcAVwBQAHIAVQBLAG0AVgB2AGoAcQBrAHEARgBQAEwANABZAGUAaABVAG8ANAA5AFoA
agAvAHEANAAxAFUAcQAxAHMAVABQAEUAWQBlAFcADQAKAEMAKwBxAFIAZABLAEYAQwBOAGQA
NABpAGEAcgBLAG4AVAAvAFUAUAAvAGgAVwB5ACsAaQAvAGsAYQBQADgAQQBoAFcAeQArAGkA
LwBrAGEALwBIAGoALwBBAEkAaABwAGYAMgBHAHYAKwBpAHMAZgB0AFkALwArAEYAdAA4AEkA
UAAvAG4ARwBVAGYAOABBAA0ACgBFAE4ATAArAHcAMQAvADAAVgBqADkAcgBIAC8AdwB0AHYA
aABCAC8AOAA0AHkAdQBQACsAMwBQAEUATAAvAG8AZwBjAHEALwA4AFQAZQBsAC8AdwBEAFEA
NgBjAEgAKwBzAG4AaQByAC8AdwBCAEcAdgB5AFQALwBBAE0AVwBQAFIALwA4AEEAbwBVAFAA
MwANAAoAQwArAEgAMwBoAEUAYQBCAHIAVgAxAGUAQQBBAGUAWgBwAGMAMQB0AHcAQwBQAHYA
MwBkAGwATAAvAHcAQwAwAGEAOAA4AC8ANABWAHYATgAvAHcAQQA4ADQALwAwAHIANQBOAC8A
WQBhAC8ANABKAEQALwBzADQAZgBzAEIALwBGAG4AeABEADgAWQB2AGcADQAKAC8AdwBDAE4A
LwBqAGYANABsADgAUwArAEoAZgBoADMAcQAzAHcAMAB2AHIARAA0AGwAZQBJAHYAQQBtAHIA
NgBGAEYAbwBXAHMAKwBKAGYAQwBQAGkAbQA1AHUANwBTADIAOABMAC8AQQBBADMAOABIADYA
ZwBtAHIAUgA2AGgANABOADAAeQBHAEMAZQBiAA0ACgBVADUANwBOAGIATwBlAC8AagBrAHMA
WgBaAHAAYgBlADQAdABmAGkAcgAvAGkARwBsAC8AWQBpAC8AdwBDAGkAdQAvAHQAVQAvAHcA
RABoAFkALwBDAFAALwB3AEMAYwBuAFgAWgBWAHoAZgBqAGEATwBEAHcAZABhAGoAdwBaAGwA
MQBYAEcAMQBhAG0ASwANAAoAagBqAE0ASABMAGkAMgBuAFMAcAA0AFMAbgBTAGQASAA2AHAA
VQBwADQAdgA4AEEAcwBTAGEAeABUAHgAUwBuAFgAZABTAG0AcQBGAEgANgB0ADcARwBLAGMA
cQAzAHQAawA0AGQAOQBmAFAAZgBFAFcARwBYADQAQwB2AFEAOABQAHMAcAByADUAagBYAHEA
DQAKADQAMgBPAFkAWgBmAEwAagBxAGwAUgBwAFkAQwBsAFIAZQBIAFcAQgBxADAAcwBjACsA
SABLAGkAeABzAHMAYQBxAG0ASgBkAFcAawBzAE4AaAAzAGcAMwBoADQASgB6AHIAKwAzAFQA
cAAvAHMAUAAvAHcAQQBLADMAbQAvADUANQB4AC8AcABSAC8AdwByAA0ACgBlAGIALwBuAG4A
SAArAGwAZgBqAHgALwB4AEQAUwAvAHMAUgBmADkARgBkAC8AYQBwAC8AOABBAEMAeAArAEUA
ZgAvAHoAawA2AFAAOABBAGkARwBsAC8AWQBpAC8ANgBLADcAKwAxAFQALwA0AFcAUAB3AGoA
LwBBAFAAbgBKADEAeAAvADIANQA0AGgAZgANAAoAOQBFAEQAbABYAC8AaQBiADAAdgA4AEEA
NgBIAFQAZwAvAHcAQgBaAFAARgBYAC8AQQBLAE4AZgBrAG4ALwBpAHgANgBQAC8AQQBOAEMA
aAArADUAdgBnAFgAdwBvACsAawBXAEgAaQBpADEAZABWAFgAKwAxAEwATwAzAGcARwAzAEgA
OABNAE8AcABSAG4ADQAKAFAAMAArADAAagBGAEgALwBBAEEAZwBnAC8AdgBmAG8AdgArAE4A
ZgBBAG4ANwBNAFAALwBCAEkAZgA5AG4AUAA5AGwAZgA0AFQALwB0AFUAZgBCAHoAdwBKADQA
NgArAE4AZQB0ACsARwBmADIAdQBQAGgAMwBEADgATgBQAGkATgBmAGUATABmAEUASABnAA0A
CgBXADgAMQAzAFEAOQBDAGkAOABOAGYARQBYAHcAdAA5AHIAOABGAFgAVwBqAGYARAByAFEA
OQBQADAALwBWAHoAcAAvAHgATAAxAHkAYgB6ADkAZAAwAHYAeABIAFoAaQA4AHMAOQBLAGsA
KwB3AGUAUgBEAGUAVwA5ADkAOABlAGYAOABRADAAbgA3AEMAbgANAAoALwBSAFcAUAAyAHQA
UAAvAEEAQQB1AC8AZwA5AC8AOAA0AGUAdQB5AHYAbQAvAEcAMABNAEwAZwBhAG0ASAA0AE4A
eQA2AHYAaQBxADEATwB2AEwASAA0AGEAWABGAHQATwBqAEQAQQAxAEkAWQBpAHAAVABvAFUA
NgBXAEkAZQBTAFYARgBqAEYAWAB3ADAADQAKAGEAZQBJAGwATgBVAHEASABzAFoAMQBIAFEA
YwBhAGoAaAA3AFMAWABmAGkAYwA5ADgAUgBhAGUARAB5ADIAdABoAGYARAA3AEsAYwBUAGoA
YwBSAFMAeABNAHMAegB3AGMAKwBPAHEAVwBIAHAANQBiAFYAcAA0AHUAcgBTAHcAMQBLAGoA
aQAzAHcANQBWAA0ACgBXAFkAUgB4AE8ARQBqAFMAeABVADYAaQBvADQAWAA2AHYAVQBxAHkA
dwB6AGgAVgBkAFAAMgAwAC8AdwBCAHYAdgArAEUARQBIADkANwA5AEYALwB4AG8ALwB3AEMA
RQBFAEgAOQA3ADkARgAvAHgAcgA4AFEAZgArAEkAYQBUADkAaABUAC8AQQBLAEsAeAANAAoA
KwAxAHAALwA0AFgAZgB3AGUALwA4AEEAbgBEADAAZgA4AFEAMABuADcAQwBuAC8AQQBFAFYA
agA5AHIAVAAvAEEATQBMAHYANABQAGYALwBBAEQAaAA2ADQALwA3AGMAOABRAHYAKwBpAEIA
eQByAC8AdwBBAFQAZQBsAC8AOQBEAHAAdwBmADYAeQBlAEsADQAKAHYALwBSAHIAOABrAC8A
OABXAFAAUgAvACsAaABRAC8AZgBuAHcAeABwAFAAOABBAFkAMQBoAE4AYQA1AHoANQBsADUA
SgBQADAAQQArADkARABiAHgAOQB2ACsAdQBWAGQASABYAHgAcgArAHcANwArAHcANwA4AEoA
LwAyAEEALwBoAFAANABoACsARABuAA0ACgB3AGMAOABRAC8ARQBUAHgATAA0AFoAOABTAC8A
RQBUAFYAdgBpAFgAZgBYADMAeABMADEAYgB3ADEAcgBPAHUAeABhADcAcgBQAGgAcgB3AGwA
NABXAHUAcgBTADAAdQB2AEMAMwBoAEwAdwBiAHAAOABlAGsAUgA2AGYANABOADAAdQBhAEMA
QwBiAFMANQANAAoANwB4AGIAeQBlAC8AawBrAHYANQBZAEoAYgBlADMAdABmAHMAcQB2AHMA
OAB2AHEANAB5AHYAZwA4AFAAVwB6AEQAQgAwADgAQgBqAGEAbABOAFMAeABPAEQAcABZAHAA
WQA2AG4AaAA2AGwAMwBlAG4ARABGAHEAagBoADEAWABTAFYAbgA3AFIAVQBLAGQADQAKADcA
MgA1AGQATAB2ADgAQQBRAHMAcgByADUAaABpAGMAdgB3AGwAZgBOAGMAQgBTAHkAdgBNAGEA
dABKAFMAeABlAFgAMABNAGEAcwB5AHAAWQBXAHEAMgAwADYAVgBQAEgATABEADQAUgBZAG0A
SwBTAFQAOQBxAHMATgBSAFQAYgBhADUATgBMAHQAcABjAA0ACgBBADQANQAvAHoAKwBOAEoA
dgBIAG8AZgAwAC8AeABwAGoALwBlAFAANABmAHkARgBOAHIAcwBPADgAbAAzAGoAMABQADYA
ZgA0ADAAbwBjAEUANAA1AC8AegArAE4AUQAwADUAUAB2AEQAOABmADUARwBnAEMAYQBpAG0A
LwBMADYALwA4AEEAagB4AC8AeAANAAoAbwArAFgAKwA5AC8ANAA4AGYAOABhAEEASABVAFUA
MwA1AGYANwAzAC8AagB4AC8AeABwAFIAagBzAGMALwBpAFQALwBXAGcAQgBhAEsAaAAzAHQA
NgAvAG8AUAA4AEEAQwBqAGUAMwByACsAZwAvAHcAbwBBAG0AbwBxAEgAZQAzAHIAKwBnAC8A
dwBBAEsADQAKAGMAQwBTAEcAeQBlADMAOQBEAFEAQQA3AGMAUAA4AEEASgBYAC8ANABxAGoA
YwBQADgAbABmAC8AQQBJAHEAbwBhAEsAQQBKAHQAdwAvAHkAVgAvADgAQQBpAHEAWABjAE0A
RQArAG4AMABQADgAQQBJADQAcQBDAG4ANQB4AEcAeAB3AFQAegAwAEEAQgA3AA0ACgBqAHMA
ZQBLAEEASABiAHgANgBIADkAUAA4AGEATgA0ADkARAArAG4AKwBOAFEAZQBZAGYANwBqAGYA
OQA4AHAALwBqAFIANQBoAC8AdQBOAC8AdwBCADgAcAAvAGoAUQBCAFAAdgBIAG8AZgAwAC8A
eABwAHcASQBJAHoAMABCADkAYQByAGUAWQBmADcAagANAAoAZgA5ADgAcAAvAGoAVQBoAE8A
WQAxAEoAQgBHAFQAMAB4AHoALwBGADIARwBhAEEASgBjAGoAMQBIADUAaQBqAEkAOQBSACsA
WQBxAHYAawBlAC8ANQBIAC8AQwBqAEkAOQAvAHkAUAArAEYAQQBGAGoASQA5AFIAKwBZAHAA
cgBzAFIAagBCADYANQA5AFAADQAKAGEAbwBjAGoAMwAvAEkALwA0AFUAcwBoAEcARQB5AFcA
SABCADYAYwBkAGwANgA1AG8AQQBkAHYAYgAxAC8AUQBmADQAVQBiADIAOQBmADAASAArAEYA
UQBaAEgAcQAvADUAaQBqAEkAOQBYAC8ATQBVAEEAVAA3ADIAOQBmADAASAArAEYATwBkAG0A
VQA0AA0ACgBBAEIARwBNADkATQA5AHoALwB0AEQAKwBWAFYAcwBqADEAZgA4AEEATQBVACsA
ZgA3ADQALwAzAFIALwBNADAAQQBQADgAQQBNAGYAMABIADUAZgA4AEEAMgBkAEgAbQBQADYA
RAA4AHYALwBzADYAcgBVAFUAQQBXAGcANwBrAGcARQBEAEIASQBIAFQAMwANAAoALwB3AEIA
OAAvAHcAQQBxAG8AWABMADMAUQBuAGMAUgAzAEQAbwBuAHkANwBWAEMAUQBFAEQANQBGAHoA
eQA4AFQATQBjAG4ASgA1AEoANgA4AFkARwBCAFUANgBmAGYAWAAvAGUAWAArAFkAcQBPADQA
UAA3ADUALwBtAFUAZgBkADQATwB6AFAAMwBWADkADQAKAFIAbgA4ADYAQQBLAHYAbQBYAHYA
OABBAHoAOQBTAGYAOQArADcAWAAvAHcAQwBNADAAZQBaAGUALwB3AEQAUAAxAEoALwAzADcA
dABmAC8AQQBJAHoAVQBtAGYAOABBAGIAWAA4ADQAdgA4AEsATQAvAHcAQwAyAHYANQB4AGYA
NABVAEEAUAB0AG4AdQBqAA0ACgBPAGcAawB1AEgAZABQAG0AMwBLAFUAZwBBAFAAeQBOAGoA
SgBTAEoAVwBHAEQAZwA4AEUAZABPAGMAagBJAHEAOABaAFcAQgBJACsAWABnAGsAZAB1AHgA
LwB3AEIAOABmAHkASAAwAHEAcABiAG4AOQA4AG4AegBLAGYAdgBjAEQAWgBuADcAcgBlAGcA
egANAAoAKwBWAFMAdQBEAHUAYgBnAC8AZQBQAFkAKwBwAG8AQQBsADgAMQB2ADkAbgA4AGgA
LwB3AEQASABLAFAATgBiAC8AWgAvAEkAZgAvAEgASwBnAHcAZgBRAC8AawBhAE0ASAAwAFAA
NQBHAGcAQwAwAGoAbABpAFEAYwBkAE0AOABZADkAUgAvAHQATgAvAEwADQAKADgAYQBnADgA
OQAvADgAQQBLAG4ALwBDAG4AdwBnAGgAagBrAEUAZgBLAGUAbwA5AHgAVgBQAEwAZQBvAC8A
TgBhAEEATABQAG4AdgA4AEEANQBVAC8ANABVAGUAZQAvACsAVgBQACsARgBWAHMAdAA2AGoA
OAAxAG8AeQAzAHEAUAB6AFcAZwBDAC8ARgBJAA0ACgBYADMAWgA3AFkANwBFAGQAYwArAHYA
MABxAGEAcQB0AHMAUwBkACsAUwBEADkAMwAwAC8AMgB2AFMAcgBWAEEAQgBSAFIAUgBRAEEA
VQBVAFUAVQBBAFYASgBTAFIASQAyAEMAZQAzAGYAMgBGAFIANQBQAHEAZgB6AE4AWABpAHEA
awA1AEsAcQBUADYAawANAAoAQQBtAHUAZQAxAG4AeABWADQAVAA4AE8AYQBqADQAVAAwAGYA
eABEADQAagA4AE8ANgBGAHEALwBqADMAeABCAGMAKwBFAC8AQQB1AGwANgB6AHIARwBtADYA
WABxAFAAagBUAHgAVgBaACsARgBmAEUAMwBqAHEAOAA4AE0AKwBFADcARwArAHUASQBMAG4A
DQAKAHgASAA0AGcAdABmAEIAUABnAHYAeABqADQAeAB1AGQARwAwAGUASwA4ADEARwBEAHcA
cgA0AFQAOABUAGUASQBaAGIAWgBkAEkAMABIAFYATAB5ADEAQQBOAFAASgA5AFQAKwBaAHEA
UwBJAGsAeQBMAGsAbgB2ADMAOQBqAFYAbgBZAG4AOQAxAGYAOABBAA0ACgB2AGsAZgA0AFUA
bwBWAFEAYwBoAFYAQgA5AFEAQQBEAFEAQgBFAFMAYwBuAHAAMQBQAFkAZQB2ADAAcABNAG4A
MgAvAEkAZgA0AFYATgBnAGUAZwAvAEkAVgB6AC8AaQB6AHgAWAA0AFUAOABCAGUARgBmAEUA
MwBqAHIAeAAxADQAawA4AFAAZQBDAC8AQgANAAoAUABnAHYAdwAvAHIAUABpAHoAeABqADQA
eAA4AFcAYQB4AHAAdgBoAHoAdwByADQAVAA4AEsAKwBIAE4ATwB1AGQAWQA4AFEAKwBKAHYA
RQAzAGkASABXAEwAbQB6ADAAagBRAGYARAArAGgAYQBSAFoAMwBtAHEAYQB6AHIATwBxAFgA
bAByAHAAMgBsADYADQAKAGQAYQAzAE4AOQBmAFgATQBGAHQAQgBMAEsAbwBCAHQAWgBQAHQA
KwBRAC8AdwBwADYASABKAFAAVABwADYAQQBkAHgANgBDAG4ANABIAG8AUAB5AEYARwBBAE8A
ZwBBAC8AQwBnAEMAbAB2AGIAMQAvAFEAZgA0AFUAYgAyADkAZgAwAEgAKwBGAFcAdgBLAA0A
CgBqAC8AdQAvAHEAMwArAE4AZQBBAGYASABUADkAcQB6ADkAbABYADkAbAAvADgAQQA0AFIA
YgAvAEEASQBhAFgALwBhAFUALwBaAC8AOABBADIAZAAvACsARQA0AC8AdAB2AC8AaABDAHYA
KwBGADYAZgBHAFgANABkAC8AQwBUAC8AaABNAFAAKwBFAFoALwANAAoAcwBqAC8AaABKAFAA
OABBAGgARgB2ACsARQAvADgAQQBFAG4AaAAvAC8AaABJAFAAKwBFAGYALwBBAE8ARQBnADAA
SAArADIALwB3AEMAeQBmAHQAZgA5AGwAZgAyADMAcABIADIALwA3AFAAOABBADIAbABaACsA
YwBBAGUANgA3ADIAOQBmADAASAArAEYADQAKAFMAeABzAFMAcwBtAFQAMABYAGoAcAA2AE4A
VQB2AGwAUgAvADMAZgAxAGIALwBHAG4AQgBGAFUARQBBAFkAegB3AGUAVAA3ACsALwBIAFgA
dABRAEIAVAAzAHQANgAvAG8AUAA4AEEAQwBqAGUAMwByACsAZwAvAHcAcQAzADUAYQArAGgA
LwA3ADYAYgAvAA0ACgBBAEIAcgB3AEQAeAAvACsAMQBiACsAeQB0ADgASwBQAGkAbgA0AEsA
KwBCAGYAeABTAC8AYQBWACsAQQBIAHcAMQArAE4AdgB4AEsALwA0AFIAegAvAGgAWABYAHcA
ZAA4AGYAOABBAHgAbQArAEgAbgBnADcANABwACsAUAB2ACsARQB4ADgAUgAzAHYAZwANAAoA
LwB3AEEASQAvAHcARABDAEYAZgBEADMAeABGADQAbAAwADcAeABiADQAcQAvADQAUwByAHgA
YgBwADIAbwBlAEYAdgBEAG4AOQBoAGEAUgBmAC8AMgA1ADQAagBzAEwAMwBSAE4ATQArADEA
YQBuAGEAegAyAHEAQQBIAHUAbQA5AHYAWAA5AEIALwBoAFUADQAKAG8ASgBNAEwAawA4AC8A
TQBQADUAcgA2AFkAcQBiAHkAMQA5AEQALwBBAE4AOQBOAC8AagBRAFUAVQBxAFYANQBBAFAA
UABVAGsAOQB1ADUAegA2AFUAQQBVADgAagAwAEgANgAvADQAMABaAEgAbwBQADEALwB4AHEA
egA1AEMAZQByAGYAbQBQADgASwA1AA0ACgAvAFcAZgBFADMAaABQAHcANQBxAFAAaABQAFIA
LwBFAFAAaQBmAFEAZABDADEAZgB4ADcANABnAHUAZgBDAGYAZwBYAFMAOQBaADEAcgBUAGQA
TAAxAEgAeABwADQAcQBzAC8AQwB2AGkAYgB4ADEAZQBlAEcAZgBDAGQAagBmAFgARQBGAHoA
NABqADgAUQANAAoAVwB2AGcAbgB3AFgANAB4ADgAWQAzAE8AagBhAFAARgBlAGEAagBCADQA
VgA4AEoAKwBKAHYARQBNAHQAcwB1AGsAYQBEAHEAbAA1AGEAZwBHAHYAawBlAGcALwBYAC8A
QQBCAHEAdwBDAGYASwBYAEEAegB5AGUATQA0ADcAdAA2ADUAcABmAEkAVAAxAGIADQAKADgA
eAAvAGgAVAB3AGcAQwBoAGUAYwBEADYAWgA3ACsAMwB2AFEAQgBCAGwAdgA3AHYALwBqAHcA
bwB5ADMAOQAzAC8AeAA0AFYAUABzAEgAcQBmADAALwB3AHIANQBBACsARgB2AC8AQQBBAFUA
RwAvAFkARQArAE8AUABqAHYAUQB2AGgAYgA4AEYAUAAyAA0ACgA0AGYAMgBRAGYAagBCADgA
VABmAEYASAA5AHAALwA4AEkAegA4AE8AdgBoAGIAKwAwAHYAOABBAEIAZgA0AGcAZQBPAC8A
RQBYADkAaQBhAFAAcQBIAGkATABXAGYANwBDADgASQArAEUALwBHAG0AcgArAEkATgBYAC8A
cwBqAHcALwBwAEcAcQA2ADcAcQANAAoAZgA5AG4ANgBmAGMAZgBZAE4ASAAwAHoAVQBOAFQA
dQB2AEsAcwByAEsANQBuAGkAQQBQAHIAagBMAGYAMwBmAC8ASABoAFQAYgBoAHQAcQB4AFoA
SQBHAFEAZQB2AFAAWgBmAGMAZQB0AFcAZABnADkAVAArAG4AKwBGAE0AbABoAEUAbwBVAEYA
aQBOAHUADQAKAGMAWQA3ADUAeAAxADUASABwAFEAQgBRADgAMABmADMAaAArAFEALwArAEsA
bwA4ADAAZgAzAGgAKwBRAC8AKwBLAHEAegA5AGoAWAArACsAMwA2AC8ALwBBAEIAVgBlAFAA
LwBEAGoANAA4AC8AQQBEADQAeAArAEsAdgBpAGQANABGACsARQBYAHgAMAArAA0ACgBFAFAA
eABVADgAYgBmAEIAUAB4AEEAdgBoAFAANAB6AGUARAB2AGgAeAA4AFMALwBCAG4AagBqAHgA
VgA4AEkALwBGAFQANgBqADQAZwAwAGQAUABEAFAAeABPADgAUABlAEcATgBjADEAVABWAC8A
QQBYAGkAQgB0AFgAOABKACsASwB0AEwAWABSAHYARgANAAoAVgBuAHAATwBvAHQAcQBQAGgA
cgB4AEIAWQBpADIATgB6AG8AMgBvAHgAVwB3AEIANgB2ADUAbwAvAHYARAA4AGgALwA4AEEA
RgBWAE4AZABiAC8ATQBYAGEAUQBCAHMASABVADQANQAzAE4ANwAwAC8AdwBDAHgAcgAvAGYA
YgA5AGYAOABBADQAcQBwADMADQAKAGgAaQBrAEkAWgAxADMARQBEAEEATwA1AGgAeABrAG4A
SABCAEEANgBrADAAQQBaAG4ANwAzACsAOAB2ADgAQQAzADEALwA5AGUAagA5ADcALwBlAFgA
LwBBAEwANgAvACsAdgBYAEgALwBGAEwANABuAGYAQwBUADQASABlAEIATgBkACsASwBYAHgA
cgArAA0ACgBJAC8AdwAvACsARAAvAHcAeQA4AEwALwBBAE4AbQBmADgASgBOADgAUgBmAGkA
bAA0ADEAMABEADQAZgA4AEEAZwBUAHcANwAvAGIAZQBzAGEAZgA0AGQAMABiACsAMwBmAEYA
MwBpAHoAVgBOAEkAOABQADYAUgAvAGEALwBpAEQAVgA5AEsAMABMAFQAUAANAAoANwBRADEA
QwAzACsAMwA2AHgAcQBlAG4ANgBaAGEAKwBiAGUAMwB0AHQAQgBMAHcASAB3AEwALwBBAEcA
cAAvADIAVQBmADIAbwBQADgAQQBoAEsAZgArAEcAYQBQADIAawB2ADIAZgAvAHcAQgBvAGoA
LwBoAEIALwB3AEMAeABQACsARQAxAC8AdwBDAEYADQAKAEYALwBHAGYANABlAC8ARgB2AC8A
aABEAC8AdwBEAGgASgB2ADcAWAAvAHcAQwBFAGIALwA0AFMAbgAvAGgAQQBQAEUAdgBpAEQA
LwBoAEgALwB3AEQAaABJAFAAOABBAGgASAA5AGUALwBzAFQAKwAxAHYAcwBuADkAcQAvADIA
SgBxAC8AMgBEADcAUgAvAA0ACgBaAHQANQA1AEkAQgA3AGwASAA1AG4AbQBSADUASwA0ADMA
cgBuADUAdQAyADQAWgA3ADEAaAA2AHIAcQBSAHQANwArADQAaABCAGIANQBQAEsANgBPADQA
KwA5AEQARwAzAFEAQQBqACsASwB1AHEARgB0AEEAcABEAEIATQBGAFMAQwBEAHUAZgBnAGcA
NQANAAoAQgA1AGIASABYADEAcQBHAGIAVABiAEsANABrAGEAVwBhAEIAWABrAGYARwA1AGkA
MABnAEoAMgBxAEYASABDAHUAQgB3AHEAZwBjAEQAdAA2ADAAQQBjAFYALwBiAEQAZQByAGYA
OQA5AHkAZgAvAEEAQgBOAEgAOQBzAE4ANgB0AC8AMwAzAEoALwA4AEEADQAKAEUAMQBuAC8A
QQBCAFMAKwBJAFAAdwBhACsAQgAzAGcAVABYAGYAaQBsADgAYQAvAGkARAA4AFAAZgBnAC8A
OABNAHYAQwAvADkAbQBmADgASgBOADgAUgBmAGkAbAA0ADEAMABIADQAZgArAEIAUABEAHYA
OABBAGIAZQBzAGEAZgA0AGQAMABiACsAMwBmAA0ACgBGADMAaQB6AFYAZABJADgAUAA2AFIA
LwBhAC8AaQBEAFYAOQBLADAATABUAFAANwBRADEAQwAzACsAMwA2AHgAcQBlAG4ANgBaAGEA
KwBiAGUAMwB0AHQAQgBLAGYAQwAzADQAZwAvAEIAcgA0ADQAKwBCAE4AQwArAEsAWAB3AFUA
KwBJAFAAdwA5ACsATQANAAoASAB3AHkAOABVAGYAMgBuAC8AdwBBAEkAegA4AFIAZgBoAGIA
NAAxADAASAA0AGcAZQBCAFAARQBYADkAaQBhAHgAcQBIAGgAMwBXAGYANwBDADgAWABlAEUA
OQBWADEAZgB3AC8AcQAvAHcARABaAEgAaQBEAFMATgBWADAATABVAC8ANwBQADEAQwA0ACsA
DQAKAHcAYQB4AHAAbQBvAGEAWgBkAGUAVgBlADIAVgB6AEIARQBBAGQARABwAFcAcABHADQA
dgA0AEkAUwBXACsAZgB6AGUAcgB1AGYAdQB3AHkATgAwAEkAQQAvAGgAcgBvAG4ASQAzAHQA
MQArADgAMwBZACsAcAA5AHEAZABEAHAAdABsAGIAeQBMAEwARABBAA0ACgBxAFMASgBuAGEA
dwBhAFEAawBiAGwASwBuAGgAbgBJADUAVgBpAE8AUgAzADkAYQBzAEcAQwBJAGsAawByAGsA
awBrAGsANwBtADYAbgBrADkANgBBAEsAZQBSADcALwBBAEoASAAvAEEAQQBvAHkAUABmADgA
QQBJAC8ANABWADUAVgA4AGEALwBqADcAKwANAAoAegA1ACsAegBYADQAVgAwAC8AdwBBAGQA
ZgB0AEcAZgBHADcANABQAC8AQQBIAHcAVABxADMAaQBDADEAOABKADYAWAA0AHgAKwBOAGYA
eABOADgARwAvAEMAdgB3AHIAcQBYAGkAcQArADAANwBWAGQAWQBzAGYARABPAG4AKwBJAGYA
SABXAHUAYQBEAHAADQAKAEYANQA0AGcAdgBOAEkAMABMAFgATgBVAHQAZABHAHQANwB5AFQA
VQBiAGoAVAB0AEcAMQBXACsAaAB0AG4AdAB0AE8AdgBKAFkAZgBRAFAAQwBmAGkAWAB3AGgA
NAA5ADgASwArAEcAZgBIAFgAZwBYAHgASAA0AGYAOABhAGUAQwBmAEcAbgBoAC8AUgB2AA0A
CgBGAG4AZwA3AHgAagA0AFQAMQB1AHcAOABSACsARgBmAEYAbgBoAFgAeABIAHAAMQB0AHIA
SABoADcAeABOADQAWgA4AFEANgBQAGQAWABtAGsAYQA5ADQAZgAxADMAUwBMAHkAegAxAFQA
UgB0AFoAMAB1ADgAdQB0AE8AMQBUAFQAcgBxADIAdgByAEcANQANAAoAbgB0AHAANABwAFcA
QQBOAHUAQQA1AGMAOQBmAHUAbgBzAFIAMwBIAHEASwB6AFAAdABEAC8AMwBQADEAZgAvAEEA
QgByAGEAUwBLAE4ARABsAFYAdwBTAE0AWgB5AFQAeAB3AGUANQBQAG8ASwBpACsAeAAyADMA
LwBQAEkAZgA5ADkAUAAvAEEAUABGAFUADQAKAEEAWgBYADIAaAAvADcAbgA2AHYAOABBADQA
MABmAGEASAAvAHUAZgBxAC8AOABBAGoAWABLAGEAbgA4AFQAZgBoAEgAbwBtAGoALwBGAEwA
eABGAHIAUAB4AEcAKwBIADIAawBlAEgALwBnAGQALwBhAEgALwBDADYAOQBkADEAUAB4AHAA
NABmAHMATgBIAA0ACgArAEQALwA5AGsAZQBCAE4AQwArAEsAVwBxAC8AOABBAEMAMAB0AFQA
dQB0AFQAaQBzAHYAaAAvAC8AWgBuAHcAeQA4AFUAZQBHAGYAaQBMAHEASAAvAEMAVwBUADYA
UgA5AGkAOABDAGUASQB0AEMAOABYAFgAUABsAGUASAA5AFgAMAAvAFUATABqAG4ALwANAAoA
QQBJAEsAZgBIAG4AOQBuAG4AOQBwAFQAdwByAHEASABqAHIAOQBuAFAANAAyAGYAQgA3ADQA
LwBlAEMAZABKADgAUQBYAFgAaABQAFYAUABHAFAAdwBVACsASgB2AGcANwA0AHEAZQBGAGQA
TgA4AFYAVwBPAG4AYQBWAHIARgA5ADQAWgAxAEQAeABEADQADQAKAEYAMQB6AFgAdABJAHMA
LwBFAEYAbgBwAEcAdQA2AEgAcQBsADEAbwAxAHgAZQBSADYAagBiADYAZAByAE8AbABYADAA
MQBzAGwAdABxAE4AbgBMAE0AQQBlAHQAVwBVAGoAUAA1AHUANQBjAFkAMgBZACsAOABjADUA
MwArAHAAUABwADIAcQA5AGsAZQAvAA0ACgA1AEgALwBDAG0AUgB3AHgAeABaADgAdABRAHUA
NwBHAGUAUwBjADQAegBqAHEAVAAwAHkAYQBrAG8AQQBUAEkAOQAvAHkAUAArAEYARwBSADcA
LwBrAGYAOABLAHcAUABEAFAAaQB6AHcAcgA0ADAAMAA2ADUAMQBqAHcAZAA0AG0AOABQACsA
TABOAEkAcwANAAoALwBFAEgAaQB6AHcAbgBlAGEAcAA0AFoAMQBuAFQAdABlADAANgAxADgA
VgBlAEEAdgBGAFcAcwArAEIAZgBIAFgAaABtADUAdgB0AEwAdQBiAHEAMgBnADgAUQBlAEMA
LwBHADMAaAB6AHgARAA0AE8AOABXAGEATgBMAEsAdQBvACsASABQAEYAVwBoAGEADQAKAHoA
NABlADEAaQAyAHMAOQBYADAAdQArAHMANABEAHcAbgA0AHMAOABLACsAUABmAEMAdgBoAG4A
eAAxADQARgA4AFQAZQBIAC8ARwBuAGcAbgB4AHAANABmADAAYgB4AFoANABPADgAWQArAEUA
OQBaADAANwB4AEgANABWADgAVwBlAEYAZgBFAGUAbgBXAA0ACgAyAHMAZQBIAHYARQAzAGgA
bgB4AEQAbwA5AHoAZQBhAFIAcgAzAGgALwBYAGQASQB2AEwAUABWAE4ARwAxAG4AUwA3AHkA
NgAwADcAVgBOAE8AdQByAGEAKwBzAGIAbQBlADIAbgBpAGwAWQBBADYARABPAGYALwBBAE4A
UgBIADgANgBLAEsASwBBAEMAdgANAAoAawBEADkAcABiADQAVwArAE8ALwBpAEIAOABhAFAA
KwBDAGUAMwBpAHoAdwBqAG8AWAA5AHIAKwBIAC8AZwBkACsAMQAvADQAMQArAEsAWAB4AFMA
MQBEACsAMAA5AEgAcwBQADgAQQBoAEYALwBBAG0AcgAvAHMAQwAvAHQAdwAvAEIAVABUADkA
ZAArAHkADQAKADYAbgBxAEYAbABlADYAMwA5AG8AKwBKAHYAeABnACsASABYAGgAbgArAHoA
UABEAHQAdABxACsAcwBSAGYAOABKAEYALwBiAE0AKwBuAHgAZQBIADkASQAxADMAVgBkAE0A
KwB2ADYASwBBAEMAaQBpAGkAZwBBAHIANABBAC8ANABLAGsAZgBzAHEANgBQAA0ACgArADIA
UgArAHcATAArADEAWgA4AEYAUAArAEYATAAvAEEAQQAvACsATwBQAHgATgAxAGYAOABBAFoA
LwA4AEEAagBuAFAAKwB6AHAANABaADgAZgA2AEIANABFADEAZgArAHcAdgAyAGoAcgAvADQA
TAAvAEUASAB3AG4AOABJAHYARgAzAGcAcgBXAGYAaQANAAoASQBJAHYARAAvAHcAQQBQAC8A
aQBCAHAAbgBpAEQAeABSAC8AWgAvAGgAegA0AGkALwB3AEIAcQArAEgAYgByAHcAcAAvAGEA
OQA3AGQAZgA4AEoARgBwAEYAbABMAGYAWABJACsALwA2AEsAQQBDAGkAaQBpAGcAQQByADUA
ZwArAE4AZAByADgAWgBkAEgADQAKADgAVgBhAGYAZgBmAHMAeAAvAEIAVAA0AFAANgBoADgA
VgB2AGkAZgA0AGYAdABmAEMAUAB4AEQALwBhAE0AKwBMAE8AcQB3AGEAQgA0AFYAKwBHAGYA
dwA5ACsASAAyAG8ANgByAE4ANABIAGcAOABSADYASAA0AE0AMAArADkAKwBNAG4ANwBRAHYA
aQBEAA0ACgB3AHYANABrACsATAAvAGoAYgB4ADEAOABLAHYAMgBmAHIAVABWAFAAaABOADgA
TQA5AGYAMAA2AEQANAAzAFcAZgBpAEwAOQBxAEgAOQBuAFgAeABUADQAcgA4AEoAWABIAHgA
RgArAG4ANgBLAEEAUABIAC8AMgBlAHYAZwBwADQAVgAvAFoAcgArAEEAWAANAAoAdwBQADgA
QQAyAGMALwBBAHUAbwBlAEkATgBXADgARQAvAEEASAA0AFAALwBEAFQANABLAGUARAB0AFUA
OABXAFgAVwBuAFgAMwBpAHIAVQB2AEMAdgB3AHIAOABGADYATAA0AEYAOABQAGEAaAA0AG0A
dgB0AEgAMAByAFEAZABJAHYAUABFAEYANQBwAEcADQAKAGgAVwBkAHgAcgBOADEAcABlAGgA
NgBOAHAAMQB4AHEATQBsAHoATgBZADYAVgBwADEAcwA4AFYAbgBEADcAQgBSAFIAUQBBAFYA
KwBjAEgALwBCAFEAdgA5AG0ALwA0AHkALwBGAGIAOQBtAHIAOQBwAHIAdwBIACsAegBUAHAA
LwB3AEEASAA3AFMAMgArAA0ACgBQADMAdwBmACsATwArAGwALwB0AEcAZgBDAHgAdgBoAGQA
QgBZAC8ARwBYADkAcgBIAFUAZgBGADMAdwBRADAAYgA0AFIAYQBIADQAVwArAEgASAA3AFIA
TQAzAHgAZwArAEgAbgB3ADcAKwBBAGYAeABnADEANwA0AGQAKwBGAHIAUAA0AFIAKwBIAC8A
agANAAoAdgA4AGMALwBoAEwAKwAwAHoANABWADgASABRAFIALwBEAEgAVQB0AGIAOABBAGEA
agA0AEoAKwBGAHQAeAA0AE0AOABWAGYAbwAvAFIAUQBBAFUAVQBVAFUAQQBGAGYAaABEADQA
LwAvAFoAbQAvADQASwBGACsASwAvADIALwBmADIAVgAvADIAagB2AEgADQAKAEgAdwBPAC8A
WgBnACsASwBHAGgALwBDAEgAOQB0AC8ANABuADYAegBvAEgAeABmADAAdgA4AEEAYQAwADgA
ZgBhAGIANABnACsAQwBQADcARQB2AGkAYgA5AG4AVAA5AHEALwA0AEwAYQBGADQAVAA4AEwA
ZgBzAC8AZQBKAGYAMgBTAGQAUAAwAGoAdwBOAA0ACgA0AGcAOABRADYAUgA4AFMALwBoADUA
NAAvAHcARABqAHYAYwArAEQAUABqAFYAOABZAGYASABIADcAUgBIADcAVQBHAGgAKwBBAFAA
RABYAGkAMwB4AE4ANABPAC8AWgBjADgARQBmAEMAQwA3AC8AQQBHAE8AdgAzAGUAbwBvAEEA
SwBLAEsASwBBAEMAdgANAAoAegBBACsAQQAvAHcAQwB5AFQAKwAwAEIAKwB4AE4AZABmAHMA
ZgAvAEEAQQBuACsARABIADcAUwBuADcAUQBIADcAUgAvADcATQB2AGcANwA3AEYAKwB6ADMA
NAArACsASABIADcAUQBtAG4ALwBzAGcAVwB1AGoALwBBAHIAOQBuAEgAdwBCACsAegBqADgA
DQAKAFMAbQArAEYALwBqAHoAdwBIADQAZwArAEQAZgA3AFAAUAA3AFAAZgB4AGEAOABUAC8A
RQBEAFIAdgBpADEAOABPAHYAZwBKADgASABsAGIAeABQADQAeQArAEwATgByAHEASABnAFQA
NABsAGUATwA5AGIAOABSACsAQgBMAC8AQQBGAHEAMABzAHYAaQBkAA0ACgA4AFAAdgAwAC8A
bwBvAEEASwBLAEsASwBBAFAAbQBEADkAdAAzAHcAegA4AFoAZgBHAG4ANwBGAC8AdwBDADEA
MwA0AE8ALwBaAHoAdQBmAEUARgBuACsAMABIADQAcwAvAFoAZwArAFAAdgBoAG4ANABFADMA
bgBoAFAAeABaAEIANABDADgAVgBXAHYAeAANAAoAbAAxADMANABVACsATABOAEwAKwBHAEYA
egA0AFoAOABkAFgAVwBzACsASABMAGIAdwBYADQAZwBnADgAYgBYAFcAaAB5ADYATgA0AHMA
dQBQAEUATwBoAFEAZQBIAE4AUgBXADIAMQBpAGIAVwBkAEwAagBzADIAdgBvAFAASAAvAHcA
QgBuAHIANABFAGYADQAKAHQAQQBmAHMAdwBmAEYAUAA0AGIALwBDAFQAUwBQAGkALwB3AEQA
RQBEADQAOABmAHMAaQAvADgATQAvADgAQQBqAHoAVABMAGkANQArAEsASABnAHYAOQBrAEQA
NABkAGYAOABNADgAZQBPAC8AaABUADQAagArAEIASABoAG4AOQBuAGYANABXAC8AQgBqAA0A
CgB3AG4AKwB5AGwAOABCAHYAMgBZAGIASwAwACsASAAvAEEASQA4ACsARwBYAGkAbgA0ADYA
UwBlAEsATgBQADEAdgB3AEYAOABRADkASAA4AE0ALwA4AEEAQwBsAC8AaABuAHAAdgBoAGIA
WABmAGgAWgBEAGUAWAArAGoAZgBFADMANwAvAG8AbwBBAEsASwANAAoASwBLAEEAQwB2AGsA
RAA5AGsAMwA0AFcAKwBPADkARQAvAHcAQwBGAHYAZgBIAHoANAAzAGEARgAvAFkAUAB4ADYA
LwBhAFgAKwBJAEYAeAA0AHIAMQA3AHcAegBkADYAbgBvAC8AaQBHACsAKwBEAC8AdwBBAEUA
LwBCAHYAMgB2AHcAbgArAHoAUgArAHoADQAKAHgAYgA2AHoAcABPAG8AZQBLAEwATABUAFAA
KwBGAGYALwBEAEsASgBQAGkARgA4AFgAdgBCAGYAaABMADQAaAAvAEUAVAA0AFIAVwBYADcA
WgBQAHgAbQAvAGEAeQArAEkAUAB3AGEAOABVADYAaAA0AEYAKwBKADkAaABjADMASAAxAC8A
UgBRAEEAVQBVAA0ACgBVAFUAQQBmAEUASAA3AFoALwB3AEEASgBQAGoATAA4AFUATgBiAC8A
QQBHAFAAOQBYACsAQQA4AGYAaAAvAFMAZgBpAEoAOABJAHYAMgBuADkAWgArAEoATgBqADgA
UwAvAEgATwBtAHcAZQBOAFAAaABuADgASAB0AE8AdgAvAEEATgBrAGYAOQBxAHYANAANAAoA
VABhAHAANAAyACsASgBQAHcAYgBzAC8ASAB2AHcAawA4AGIAZgBIAEQAdwAvAHIAMQB0ADgA
VQBUADgASgB0AEQAOABEAGYARABiADQAdwAvAEQARAB4AFYANABaACsASQBYAHgATQA4AEUA
LwBHAGYAVgB0AGMAOABSAGYARAB2ADQAVQArAE8AdgBoAHoADQAKADQAMwBQADIATQBQAGgA
SgA4AFoAZgBoAGYAcgBmADcAWQBHAHIALwBBAEIANABqADgAUAA2AHQAOABSAFAAaQA3ACsA
MAAvAG8AMwB4AEoAdgB2AGkAWAA0AEcAMAAyAEQAdwBYADgATQAvAGoARABwADEAaAArAHkA
UAA4AEEAcwBxAGYAQwBiAFMALwBHAA0ACgAzAHcAMgArAEQAZAA1ADQAOQArAEwAZgBqAGIA
NABIACsASAA5AEIAdAB2AGgAYwBQAGgATgByAG4AZwBiADQAawAvAEcASAA0AG4AKwBLAHYA
RQAzAHgAQwArAEcAZgBqAGIANAB6ADYAVAByAG4AaAAzADQAZAAvAEYAYgB3AEwAOABPAGYA
QgBIADIALwANAAoAUgBRAEEAVQBVAFUAVQBBAGYARQBIADcAUgAzAHcAbQArAFAAcgBmAEgA
MwA0AEYALwB0AFIALwBzADUAKwBIAFAAZwAvADgAUwBmAEcAMwB3AG8AKwBEAC8AdwBDADAA
WgA4AEEAOQBVACsARgBQAHgAcgArAEsAdgBqAFQANABFACsARgBkAFUAOABLAC8ADQAKAHQA
RgArAE4AUAAyAFkALwBpAEgAZgBmAEUATABUAC8AQQBJAHEAZQBCAGYAZwBqACsAMABkAHEA
NgBlAEkAUABBACsAcgAvAEEATABMAE8AaAArAEcANwBYADQAZgBYAEgAdwBuAGoAMAA3AHgA
WgBwADMAeABKADEAWAB4AEgATgA4AFEALwBDADEAegA0AA0ACgBBAHMALwBEAGYAagAwAC8A
NABKADUAZgBEAGIANAB5AC8AQwB2ADkAbQA2AC8AOABQAGYASAAvAEEATQBFACsASAAvAGgA
MQA4AFYAdgBFAFAANwBUAC8AQQBPADMAaAA4AFcALwBFAFAAZwAvAHcAbgA0ADUAZwArAEoA
ZgBoAFgAUwBkAE8AKwBQAEgANwANAAoAZABQADcAUgB2AHgAdwA4AEgAUwBlAEcAZgBIAGMA
VwBoACsARgBiAG4AeABQADQAZgAxAFQAdwBUADgAUQAvAEQAbQBzAGEATgBxAFcAdAArAEQA
dgBBADMAaQBwADkATwAxAEMAMgBpADgAWAArAEEAdgBBADMAaQBtAEwAVwBQAEMAVwBqAGYA
YgA5AEYADQAKAEEAQgBSAFIAUgBRAEIAKwBJAE0ASAA3AEEAZgBpAFAANABYAGUAQgBQADIA
dQBQAGgAYgArAHoANwArAHoAMwA4AFAAOABBADQAVgBmAEQATAB4AG4ALwBBAE0ARgBmAC8A
dwBEAGcAbQBwACsAMQBIADgARwBQAGgAMQA4AEwAYgBQADQAVwBmAEQAZgB3AA0ACgBJAHYA
dwBKACsAQwBXAHMAZgA4AEUAbQBQAEUAWAB4ADcAOABjADYARgA0AFIAOABPAFgAKwBoAGUA
SAAvAEMAZgA5AGoAZQBJAFAAMgBkAGYAMgBpAGQAZAAxAFAAdwB6AGUAYQBmAG8AdgBqAEgA
eABmAHIASABoAHIAVQBOAFQAMABIAHcAOQA0AGcAdgANAAoAZgBHAFgAaABpAGYAeABKADkA
LwA4AEEAZwByADQAVwArAE8AOQBJAC8AYgA2AC8AYQBXACsATgBlAG8AYQBGADkAbgArAEcA
WAB4AEEALwBaAEEALwBZAGUAKwBGAHYAaABIAHgATgAvAGEAZQBqAHkALwAyAHYANAA3ACsA
RAAvAHcAQQBhAFAAKwBDAGgADQAKAFAAaQB6ADQAaQA2AEYALwBZADAARwBvAFMAKwBJAEwA
RAAvAGgASABmAEQALwB4AHgAKwBGAHUAbwBmADIAbgBxAGUAbABXAFcAagA2AHYALwB3AEEA
SgBSADkAbAAwAEwAVQBOAFQAdgBkAEUAOABSAFcAMgBrAGYAWAA5AEYAQQBCAFgAUAArAEwA
UABDAA0ACgBmAGgAWAB4ADcANABWADgAVABlAEIAZgBIAFgAaABuAHcALwA0ADAAOABFACsA
TgBQAEQAKwBzACsARQAvAEcAUABnADcAeABaAG8AMgBuAGUASQAvAEMAdgBpAHoAdwByADQA
agAwADYANQAwAGYAeABEADQAWgA4AFQAZQBIAHQAWQB0AHIAegBTAE4AZQANAAoAOABQADYA
NwBwAEYANQBlAGEAWAByAE8AagBhAHAAWgAzAFcAbgBhAHAAcAAxADEAYwAyAE4AOQBiAFQA
MgAwADgAcwBUAGQAQgBSAFEAQgArAGMASAA3AEkAbgA3AEYAUAB3ADkAOABKAC8AcwBaACsA
TABQADIAUgAvAGoAdAArAHoAbAA4AEgANwByADQADQAKAE4AMwBYADcAVAAvADcAYgB2AGkA
YgBRAC8AdwBCAG4AbgB4AE4ANABIACsARwBmAGoAVAA0AE4ATAA4AEcAdgBHAG4ALwBCAFEA
SAA0ACsALwBIAFgAOQBuAE8AMgB0AHYAaAAxAGIAMgB1AHUALwBEAHUAegA4AFAAMgBmAHcA
NwAxADMANABZAGUATAB2AA0ACgBDAGYAaABOAHQATQBnAG4AOABCAFQAdwBhAE4AcABsADEA
bwAzAGgAegB4AEoANABjAG0AMAB6AFMALwBZAFAAKwBDAGUAMwB3AHQAOABkAC8AQQA3ADkA
ZwBYADkAaAA3ADQASwBmAEYATABRAHYAKwBFAFgAKwBKAHYAdwBmAC8AWgBBAC8AWgBwACsA
RgANAAoAdgB4AEYAOABNAC8AMgBuAG8AKwB0AC8AOABJADcANAA3ACsASAAvAEEATQBGAC8A
QgBYAGgAUAB4AGQAbwBYADkAcwArAEgAZABRADEAZgB3AC8AcQAvADkAawBlAEkATgBJADEA
RABUAC8ANwBUADAATABWAGQAVAAwAGUALwArAHoALwBhAHQATQAxAEMADQAKADkAcwBwAFkA
TABtAFgANgAvAG8AbwBBAEsASwBLAEsAQQBQAC8AWgA8AC8ARwBlAGwASQBtAGEAZwBlAD4A
PAAvAFAAcgBlAHYAaQBlAHcAPgANAAoAAAA=-->
<!--Do not edit this header information:f85b47ac-6be2-4de6-9164-a077e5a0b247:AgAAAE8AAAA4AAAAMwAAAAoAAABYAGMAZQBlAGQAUwBDAE8ALAAxADAAAABjAF8AXwByAGUA
bABfAGQAYQB0AGEAbQBhAG4AYQBnAFNiYGBwMjF1tTQ0cbEwMzJzNTUEEhZGFgYWRm6ujgYG
TuamDAwsQFU5zswMXECaiQEEAAAAAAAAAAAAAA==-->
<compressed_data xmlns:dt="urn:schemas-microsoft-com:datatypes" dt:dt="bin.base64">AgAAAE8AAAAQTUUA/SENAAoAAABYAGMAZQBlAGQAUwBDAE8ALAAxADAAAAAAAAAAAAAAAAAA
AAAAAAAAAAAAAAAAAAAAAAAAAAAAAOy963IbOZIozN8bse+gmD2zsXt6Zd4lcg7HMbzaalt3
y93umYkOXWhZliypRV0sb+wDfQ+w7/clEvcqoIAqFskihXBYUhUSqERmIpFIJBKdUr/0pXRR
ui1NSuPSfWmt9L30rXRVuobnv8DfEyj7a+lPAHMP/27hXRn+PeG/V/C/Dj9vSnelc3hbK1Xg
XxX++rW0XXpfOiydQr0xtHdcWod2SJv38Pc1vB9Dm69LHYAjX/0CbZzh8w6Uf4N3rwGvv5T+
UdqDtm+g9Tt8v1YaQTtXUD6Bsi68p0/X0MY/4PtVxGCtdALvb/BLx1D+XPoBMHcaxBj6dotv
Sc1jaG8CP5+x3QPAogu/h6WH0iW8vYP3NwA3hnof8C/S6hqDWwMcL6BHN/DXIbZ4gfitlbbg
3yuk4TP0rKz0rQO9u4G/vzHcX2N5/F0fMLiDf/TNL0jpy9Jn+PoN0P49vH+E/1fwnQHA90rN
UgvqVADzfmkD/tXgfb/UgLcn8L8LECN4HpQ24V8T/hFubcDbDXhuMxzSfLEDNBgDHW+QjodI
0VPo/2ekyDG8I3y4ZpAP8Nch/PyGEkGo+hog7uDNGL9thugA3pw7A5SWY+T6JFLbDtUBelwh
ZvcoTbcolapc6S25oTulN0iF9/CNS+SoWj9aRqk0gfIrgPsAbZwwGY723wZFJIHI3AW8u1Po
Srn1GMPADd0BOtOxeIaUPrO2lQRHKPsdKHUF787gzTbCXCK9ojS1w3VAmq6V0vdQeoZ/RVtJ
giO6g0jOIfLoltFuD0v34N05YlxlI9ENySX2PXLeJKm8hEgowegCYEzQ8VJC/Qv46xq584Dj
zVTTDtVBfI+BhlJSiP64wp5dM6kpe0GNUErOheZJbjENNJHocyZ9ya2mg/TTOFHtZXonNdrE
Ub6G8vqMs+EJatpT0J/k61TTnsFfXNMS/D/D81lE054wTfsnJvV5aW2ujeUMo86ra6gRaS+I
PuOci85JI5yjqeYgM+YZfOO5dISWwZ34RtkTjj9PoAatZ6etP+Vb8LXP0OsmUrMG78fwVx2o
dQZ02YR3VfjrBCm/gTw6BogWPJ3Bz5pG+Rb8HLG2elA2hH9qWz1oawA/B6ytPvBiiG0NsC0z
5bvC6iC202QpqTyGPtagz/T3MdChCVQhlGnCE6F8HShUg1aIBLYAjko7keQN+Ful8pC1RX93
Y231WFsj1taQSTtta2ShsqTOGmqER7S6npaS2hvQ71P4X4cef8Zeb6JkN4DORHsfQ0kTad6G
8jqUnUAZkfMqPFc1apO2+qytkWhrKNrqYls9bGuEbfWwrQH8H7HZMYnanDrFonPZqdfLxtlg
i61J7nCOoVpRfjO6NpErJfVJ5WRF4wXRK0SyiaSP4f86cPkzaqZ1eEf0PHl3ghrsBP7aBH4R
STiFv8Y46tqo41SeSCv3LcJI6+cDvLtluv+GWbDEliSWFmlBlhPcr9ia5zVbxVCrUb7toB1+
or2Lr4eSVkPUfom2QfAkltAVYpJ2hUX7IetH11GTyPr1DN4RvhDb6RqeJ8qKdAIU/4btEtt+
Av8/A/Q6fucb1j1GPO4Z3SbQzhq2KNulskMk+hw5b8I9Oh+sQWvn8HOCOE+wNxeov8iX1kr/
YaDKf5b+tfQv+P//A4g+zuLP+OVzXJmvsbV3Hf5aF09t/Lq6RibUHSMNrlFGbrCU9O2/cL1K
rOtXhrXoRIxx0tIqr9HjfeyUPjJdxC3LGtTYQOhoSQctrW/wtI1ag9T/jJhMmEUfL6drgW9s
rHL7lePxWqwDkiDeoQZ6Qg13JjSe6S3XrFKPRDE0QUjeDxCDMVKhgpxaR0kjP1tAeWI3/QXn
7r8gJ18hLysabWUbxP9DRg+Zwf/A8jvo5xPyc2ygbjklPO2LXHtOcKSNvb6Uve4elhA+Ebry
eUJ6N27F+mWMM4u64ktbt4OSfY3jmmgjUoOMqWs2N26wVpNgom18RN1wL1bCTca/ZKg4Jqon
6TW0QWShacRHhySj6ELo1hMoJb3dxbmY0FquiunsHh1haep20E9zynTxmI3LB5RTOufSvrug
op6QM6Nt8UHMJa8NXhGfOlTyH1AGbTV2AZ5rCVrrLZspPqD2oTpV+hSoJXHP/B9XYnTqdM3W
Bl+xp8e5nGDryJIecuKZSU1XKTlE642MlgtlDiMw2woUweUzwPD5jo9h6iHahTJ9tEzQh1RT
vEhmGOq7Jb0k7W4j/hNGK5+2s9XmGq+HMkV0FdEV1B9KPZpcS5l0vrsWb/8A+WiHUzWaXw06
cv14Y4OL2718diW2xRFAXaB+4b6PeAn36/aZdXSH/hnS1ilYGWuIwRqsJL4gvOrtVWt0NM9k
H2udMjm/03xUVWV29K3DeaDCd1EyjhFbri8k7c2QHfQlPrERS72EUtvFS8h3b9m4l2/X2ZrR
VEbpMEG/p8RAljdFv+0wUb1q9w0nwXVK+/CerjrvGTUfDTrOBsVpHvWFS2qaxpMdumPs7cRa
osrxa1w3qvJLNeIdW9/LdV6DcdNUJmv0Emr0IqtGu1RWxKrBLrdla998+szHiavXtdS9rmXu
tcRqdj1veve8zuTCv+fRGsXquaod3bJeSy3rtQL3vZaq75up+75Z4L43Vrbv5QS9T3tKfUld
9AI+YMunaN1WNZ1vg+Lz3DXic6/gFYets77410iijrShbjEW5H9hNkymlGp10fnyA3o56K4f
XQ+esnUu59XEaFv61SMU/oJ2jf/OtxueeIcucD1OLQdpOal73BxDIkM15jlKUyv6FWltmeEr
hm+46hDbl1iwJwjdRSuIrJRlPIoe45AM24n5PXdjKwMzRIf57LaZXUiwpJ4saW3aIXT9wt9W
WT1TWQdXirdIEymd77En5+g3IPXrTCJckGbfhZ9tT/yWNv2g0m02X6D+mzHWe8IvjI2c1S1d
vzpJqzvzqo1CD3Bn8ZjFxIQVX1jxhRVfWPGFFV9Y8YUVX1jxhRVfWPGFFV9Y8YUVX5FXfNnW
cGXv3Vw1iv+Q7TSPGTXkSlKNho7H6/XxtBLdyf9vGK8tjPRtwP86vFuHpz62s46xfG2M4GtB
bRItvI6xqyOMtGxh/GUNoKvw9/8wfSjbllTRIwuTcKwacWyxKNoeixxfxxjlDYwobCA+FcRx
A0cCjc7pYUx5D2PIhxhV3ssJx5oFxwZ+jURZd+HvdYyGbOFfDYxxHzAcB0jRPlJ8A36T2NUm
Rl43oUY+ONYtOFYx3r6LVCRYNDEmdgNx7MEbQsceUnEEfw1ZpDLpTx/+bsOb/HjdMOJYR75t
stN1A+Q14fuQ4ThCKezheGmgtG6i/mpizTrGsBNs88GxacSxwmK4K0ipKurtIfJ9He2vPlK0
hSvZDSwdQc0hjpkuxig38Xc+OG4YcSSjeRNHThsj1NbhdxX5R+Wxi6OnjSOqiRRtYqR/lUnJ
CCVzkBOOmxZ57KO2IZQZIaWI1Ua+vI5x2jUmj11G5QG8IX0iVBwwHInlmA+OLSOOVYxrbqAO
oaOiiVI2ZDhWGY49jHFex7G1gbiTGiTGeYB9ygfHthHHNkbDtpDnbeRmH8941BHHOlJsHcc3
1eZdPF1DtH4FeUDGWTtHHW6eaQi1GoIiQ9QvfcSKzjQNNp77+JbIwhD71MI3VayVn0RWrXMN
mdFGOG/UEUsyhvpMR7ZxVNGx1BKx7W3sBdFB9AxNG97mhWXNwvEeztl9HA8N5Hgfv7yOdKxg
jH0LcKozHVplOpWeqNpkIy0vLOsWjm/ivyGOYULBEbbTZ7Ss4bsunjFqMv1OcBzgyG9gTSK/
eWHZsIzwHp4P6eKZkCabpSuMlmQ8dxHLIeK3jpKxyWS4Df82kJL5yWXTwvEu6pMucrSG9kUX
NTqlW5tpnxqzL+gZlxrKwAjtpSaelfHHsuxtcUZhbJGIW/hmzKLn73E9W1bKub2+jetREgus
R4HzkygyDtBkO3ZxJXgVO3GtvqcnPk6xF2MWjxq1/U0QHQNupESuNMrifHs07tiO+YYY5UXF
vZyCQ3zvy7ROWjT3JFZmf0G0FTe82qbZzxHthwuaewh2cNUp4fXxqZ/QdsOb/A7R3pogqNR8
h/cneG7oiq3ID7WY1kM8e0rPO9DzifHdk+nb4bgcoPTIHaysuEzTTlHHeJDwIOGzlPByon6n
Zcn7B4ueA2w7ArqMStlN2kWIyrV5DLl3ltPX61hGl/tb6evxk2t2GJ6bQkqfLzyX+DRt+8LT
6Apaeosjkto8SX3VJSh9/aLOC0Hqg9TPW+rLXvMBhVF3foswS9h3RUdsX5dmJzrGfSpihdDz
9clZpEZiT7iYWmIRvS5bJIC+jWZgSi8bUXs3DzpFsTLnlorv9pn247LiQM9GnjAtrOb6OlGy
hPGT/cRfeRjLZEJ5docnb/lOOfEXv0LP4QZ6jyRvdTiiZwi35RvieXyF9eroY6S6RIeJU0lm
7eIwfB/cDdlhmcxOxflhng3htTjHbSvvKBGLeoQcjwXhEa9V3O9soJd6k50y1yNiJX1kRE8l
Qjk11odSJQobfWvKVsZjeUh8ySVmtniCn+ZcZTLup+whm+kluJqrBNccElzzlmCTHPpJcBOz
OOiyvwoS3MJ4wCruXqyy/JYtmplGUg2gxWuUHTJncR78gnPOGWJijsDyq8fzVp5GZr4r5mkg
8Gci4qap5K70qWFqfQ9p8FzaxfmWjpiGpV0TbIf1jPZE+oHXoAblOeUAGevvgbu/l7bQDlkD
aDJKH/ErD5ivQUZG0L35Ef78K/yjM7zpO1EMDjH6iKwvaPzMCGPz7oUWjraUDJ+PjRWsh2A9
BOshWA/BegjWQ7AeXrr1UE7wSkhf1zbujKh+rrIGYcpXXtZ8Yd+wl3exGPJieD/U/NUTw1iK
x4CUNRnsokzdsWxqcsTr33ZBF9e+KzJ9yl4yRmEOEPMr5pPrIRQ5D1F2wvQi8nzL7gcglPmq
7UF2vSF7BfEL2zFUdbrkwwZrLW09vv8ga5LZewelhmYZ49pDZi30r0HOw9xhxlqyW/176aPQ
xlWW9ZPY/PQsjB3O3kqNZUFsJLZRY5mjZf9/R5uBnEPhOttW2hGz0jXmTPsdd7HP0YahKxFq
/yTBFNcPH6Rs1aWs7K3zKFwPo1bGTNeOC7RLpq+LSCbvV+I8p8+6aYPd7BBfK0X7vKfFlfKT
7clQndJv7E6bOAVVitihyEqE7oLGy3Qq2eE6ygj5AFy7Q7v3C8rNmVgDJcMUe9cwSMEipaCc
oCXkykTNLLr4WFzeykfs7QW7B+cAsTqPccYHns9mdgju0XHB8QgNO8SmFpmR1JLEPGpru/ua
VIP3NgmGz69uSBkHaYfhY9QNyb0mMk5wrI1qU0YZG6xdVj6llpZPHvKiw1Ss8vLJQ2J0GJnt
xA1b3AjjMG7DuA3jNt24LVtmYb4GSMrBseiZuph6KHlNlURPDnPMbqL5Adg/w+qRxjo+F4Lm
Nk9+RVjVdl+/vhrld1DF/fxuOHr7wDO7Heceb57R/eQV3PHiNxgkQRZVjl4Kpcteck9h1Bhp
8w0Gi9+FMEd08ztzovOAL7S9XXqeRkI2HC1H4W1x8nEc6onx8SacbZBxnJuJLcdxNvcuLhP6
WSx6b9CEZSLN1oatV+m+na0N+7dNe7n66Kslftddv+PIZfULnqOmnkpVGyVx1lW3uHtpYZSH
UR5G+SxHedl7zo/Dmf2Ti7cNbJJPIz0u8Av6HdqmaJFpW7FrmXR4TNtKcbV74JO/3e4edxTO
jMUegy9OLg65K+SHcTSi0LefdD/JD7qhxSL6fqHou3KrSN9ySmk3747RO5sn7FSqnO12CzSX
meM2OCVtUR3qe3rXMbcdTCUEfixuWI7qtleipg1G/94bFnfBo1LMZcWdlV4WxcuZx0a6em9Y
zPgjwpW1GYvWpLGR9zh27/Hm7k8FGYMy//pZ6Su7rZTyqRHJz66WUx5fsftTZO5uTsfP8G+C
faUx/zIayr+e7RuHSOtbdp6gwu6mrgn5cNWxtUvXpUN8QyVxHeO4mgntxuvYWydrU711N13i
tYqrW4IkrYIklT01l7Tceb6p5FU2zU9VDJ1X1BHkWiOlpTTfFXlmNb+JMybxWuqsxb0th3hf
1meA0XNZ3ols+mOMkn+CkmO0rsuOnJi1QqzPzmK48Uwzpmg/OqrS1LF/wRYZ6AvPW75ACNJT
VR8RDbahtGeG6ij3a6hxubR+jdU3Q5C6bxXLLV6/yerboUgb0ncXb6HOWrDBdPAGctKfm8iu
Je+7ubQj6HgGdH0U5+DKok3XbulZwn7pdWQnVN0BpTRNgujg+UDOox7b4b/FMT/RvvqazVNc
Kn1rdRTIQxbTQiXjBiMIaNZb4jt/0srpKHLXLKqvIIz1MNbDWJ/HWC87533zCdNi2AQ03o9k
pf+Ao3Gsncc1xQbaYJPa6iEdCefMJ6rddXjrlHvc7hohldXaZpzdtUy5Di7YGSt1lFQtp8+j
sKacIBSK34Z0LHKu29u115Fn2NX7idQ+mfK2m86yp6nPvxrNW2Bai5q+5lcvTrtDHB16plsT
dunrmWrJfBLqisPEHzXzhNlv7b+rFPUG0vVG9IvRCDIai+aG7ER8A7Rm1F9Add83zBhRFff3
8TdqH+Xo5D6EZqRvKoS6L6i+l/XM5aa8K5t4347MmKDmreijDn/Gm9mu8JauzzizTph869p2
C6Vmg81dWeomZbTYYbcv03XpmlOWkvNbZJPkaeW/yTKsTC/33GorguyT21NeiZsNk8YAPYla
9x4JWcfB+kqPhDsxBmzyVETZlxmy8pD+NjvtUgz5J/mQNhlGLvlvppoJahlHQCOl7DfwNqEK
G5vTy/5s5d4uS0WU/Fpukl/JWearit7OJvk1HIt+mp9/yVfy00t9zVvqecauhti1LrrM15ZK
5vfYKuQBY1BvcrL3ZyH/FWZJZZH/GtZvekl/PYXeD3aPSbrjMsVXA7MaFeXcVs7cZzifTHnF
9KEH31jwjQXfWPCNBd9Y8I0F31jwjQXfWPCNBd9Y8I0F31jwjQXfWPCNBbsn+MYW4xsrJ8aU
8TzuW0DPIsSYfUTJnUTuxP7K5LInsrB9FZJKPTtqXgb1Dc3H/8gyttE2W+w28Oh78jb+/fhp
6y6LWKRZ9PZYjL/M+q9Gnmap7f4msf/jX2x6fTFe1/29ETtZYfqmXz/NLbi/zCMl7wzf3vT6
sq0FX86qeieOQyMVn+1t+WBzY+FBw5Pz5hbcX45nFVbXM+lru794gNkVb5BS9J2aV96f98nt
uPE4wjs8xqgxea9bXl/Wa7q/pN+q7UfZ6E3cA5SwC9FTqtNVHW2GsNlg5hzVcQvFnZsiy2xa
XsrdhHj/6cgn//8APtD5xnWjdpVZvPm0VtQ9szDXh7k+zPVhrg9zfZjrw1w/y7m+HFvn02fd
r5B33t/8LYY4VnEfSDKM7caaSqq7iivW213jUQpZ4gd0mec5faRkH2C0CZUNKgkyIuRZnH7l
lo8L0tReUr5NF7RpZJgo44LqOHN47kIP7pH+NBPTmdB8yZk/VW8kvbswTpWG6KsL0tSe6k0l
Ow7NUhvnE1uruvc13gO9p3LEf0B5PWeS89/wlR7IZQPa28SvrcNffXjXxt1KIrk9+KuF9xQP
cAe/ivt/FbzlgPxNMtOOSv9joaQfHml6sI30nKC1NF5oH6KY8Lshorco0/E+YGsKlQY3TGc/
Yp71b6jxxkzHqzdITN+iuWdRTVf20pjFXB0GXR90fdD1QdcHXT9rXV/OuBqgteR9hfxO6gd2
A2I8axZdk5K3jzgGHoxQskV6l+I5ejDIyIm2RTT4hbh/Ws/ARUeuTn2iewmd7xHTpExcPE8Y
0X7Ul8FXhHruygH8T+o3pa3KT/O+MYF6D1BnLAfKIVv1jZX1Jv2m1G7qrFxhc3IfWjmE3gxw
dJHYkS6OryEbP12AIO2soyeJRNOR0UViIeoYezOCfxs4FjcwvqePMVf/wyRHti2lRte2SThW
jTi2AA8SG9qD9xXAk4zxDfjXRBwJPhXEcQPqVzHSoQWwDfzZhH9D+D2C//ngWLPg2MCvDeBL
XdRSFaRtA3EcIE0pjgOkaB8pvgG/W1CjCXUH8LOWE451C47k1AGpR6hIsCBf7AEW64j9JtKx
h1QcwV9D5PYm9qcPf7fhTX68bhhxrCPfqP6uMn1O+D5kOI5QCnvQLqVyF/V9HXpSRxkZIOf7
OeHYNOJI81uOEEMqcVXAb8TGzCZAbyCva+gPX0dqDpDiLcSXvCe/88Fxw4gjGc2bOHKopbEO
v6vIPyqPXRw9bRxRTaQokd0W8reKvSOSOcgJx00Lr+lcTUYznc+78HOE8zmNOaX6iOihERsz
pDebiF8N+9EWM/u0OLaMODZwfDRQ1/URR/K7y3RPHzlL3lVQQ66jFDRRKurYpxFSNK9x3Tbi
SGK1KqhPemzkNnEk0DFTRXuDcLiHK7N1HP8byGVSowWtDhQLaXodbp5p2hhD3ELJbCP9iBVX
w/HcwJIWYrnJ5pwuSgaZm4g+76M2aOc401Qt/K6iBqI0GaIW7CNWdD5sMK1DbdB1wHuIfWrh
myrWym/cVK2zTQ1lr4mcHqK2aTK9Q8ZIHfFto+xRzDfQjt5ETVlFLdmGt3lhWbdw3GW5n6Sw
3KfHsmHBsoujoItY1HDm7qKupDNOm42ZGpu5BzjGaoj3CHVXEzWDP5Zlb1suCmO2Cs23ehfn
/o5w6/uibn0v0i0jQQoWJQXlBC1hzzZpWitvY8vkpiJ9JVsEfRPHbYw7pPzcfLnAoyQ77uUU
HKKQ8jbubwW67UliZb6tK54r3gWvtmmOToj2wwXdYWcKduD5SYHX53e1TR943qqamz7aWxOE
vNf9BCNaqK+Meo/USIpTbMnkT3yteSGnaacjbo0cC6l7nAKXadop6hgPEh4kfJYSXk7U77Qs
OS5o0XPAPrw9Rswu0CqUOzGqjErZJS351bHdJJlEj6Tbd5PpaB5d7m+lr8fjne0wh4j9qSJ9
vvBc4tO07QtPLPzvrPSW3S/vilvTJSh9/aLOC0Hqg9TPW+rLXvMBv/mI7IvT/dPi+JWIH+AY
74Po4w79I+4FX+BsRyTqHEsv0Aqhu9XS25BUt9h+lPn2umyRAB4pfIM3pNH3PezDFZSUNdm5
hfJLdqblq2bj+EP2CiJ3dgzNd35usNbS1uP6TdYkEQnS86OeWmhqGs6nRqf0Bmlzgtbw76WP
2PcHzA1I8xbwG3yS4Oyt1MQ5lKQ2arE7Sn9HOSV3ovGIMFtpJ3IvzO9oJZ+jN4zQr86yNiTB
FHecBylbdSkre+s8OUt/g39FWafJVj6yMycnuFY9QKzOY35zH3gujXaIKjvl5YLjFpwdYlOz
3JJakph32R1Ozwg78ehrUg3e2yQYPj7ckNJPYofhOyhuSJ6JRPoRxtqeiynrqw3WLiufUkvL
Jw950WEqVnn55CExOkwzErOZ3F5RPZBh3IZxG8ZtunFbtszCfA63ra2KMFMXUw8l20RJ9OQw
x+gTvwdL9hJwecN8Ic+FoLn7Vkz7nZi6NXnBRrt672XDYHWa4EgvJwDxDUc06eVzLGMevznU
BVlUOXoplC57yb284bzYJ7TN/l6q7eOzgC+0vV262yYhG46Wo/A2L3och3qi99yEsw0yjnMz
seU4zubeuc7C6Sf7srVh61W6b2drw/5tU3ZEfezVEr/rrm/7tszFuCX8DKouSuKsq25RNXMY
42GMhzE+yzFe9p7v+TlEE5/3WARpceIAZTywH8bRk/q+/aSRxH7Q+gl/3y8UPR57FelbTint
5rjoQ9xLmLAdcTma3rBT+Y8IV87Qwq6I0043zqKRgXlIgnlXqKFkmDDtGanvtzB2gGs3UwmB
H6OH6YsxwzqvaYPRv/eG7erwPS9zWT4jL1B8WoqXM48NPoYp/DGefbrHsXsP8F9KnwoygrqI
0zH8Pit9BYgJapWq2JU0l1MOkVgJ051s0Vs0qspOqX892zcOUX/RPCX0RgB6lnkjoX21jq1d
avcO8Q2VI/V+Gt869taJ7au37qZLvFZxNUOQpFWQpLKn5opb7uazXIu2xW0rUZ6p6BZ1+qkS
NWjK6zRtK/ZVfzo8pm2luPfKBi75etDdY4572p/ZOZRv4mRdfHWtrgD4Kv4QWrsAvt1Hzk/e
YVTRMcvvfaPckVt2nMOsFUIXnFnyH5nP91JtmqaO/Qu2s8C+8LzlC4QgPVXnIXr7mGzPDNXB
bMt0DlZjtbjU2kpJvbeKra2Xyn2hJCjShvQH2VuwwXQwkx7py411n8wG0RF0PAO6PkZuLDqz
7q9VRau2/bfryM6auqNGbYgkCPJtyZ8e2zG+xZXGRPsq92D4w3cUyEMWHUHl4Qb3oml+BnrP
tVpOx467ZlHnkTDCwwgPI3x2I7zsnOOTbmFb/FpggjHZ8tZ6mZ3AHFtmg01qS95HaL7lzl2H
t065x22sEVJZrW3G2V1r+e4g4PcDjrHH1I5W+2TKK2S6XzBNff5VmR2X6hiTv8H0Nb96ed4k
sfhbGIuwkgxjPIzxMMYXe9NqmhzL5ZBlOVWWZXc+vSPAwF7yBjlpLqdlN4oNu85Gcrykg34i
uotGZUOVs2iZhFZ1rKmGroPfo/SNWTZCHhGlvusoo/AGJYH62GgelkuA6MO6pV76m7iP+y8w
M/0Zyv4LfvMVEX1H9NZnfM95/Qr+voF3a2jlUl6rsH8DyCG08o7lfhnCmy7wmrz7G/5+D399
AFw/YhbOXYDrY50D+P03Fp+bjH9HyK7030epZ4aQNX/BMXjNpHtiyelmgqNxEF+ErqYcJWcQ
SL4c/SyCjlOaeslf6TJ98WiYEf3rUf2XPAJI+VDo5jtcJ31hOfPoeP5mqSklnuY2+GIdEbJc
tYbUO+wmuDN9A9ShJ9KT9uxc9WiGpSv8Ns2s9oClZi1lyuDkX5dTOBsFSc1d5NUdw1+9VWIi
slBcoB49jXzZXpPqWCJvtyzWnGuC1yxnk9QDVMuaYTvoA79hewz3WpmcCdSW7PAdlM1TxHLC
dth4doI++t9v2f7lK+X576V/xx79P9yJI+/+HWqQ538CHPUQjDW4z+ydCqfm6VdhJ8p7FX6A
Gk3S85DJNeHvA9t/4FAmz8DfQVP+k0mTrc8mi5/rpJdGqVcGWphXPG4K6Te5mO7SiZfpdfgq
I+kemThMB++LvBA0kPiUrSV0HfMN29LL/g3m5H+Df3SPns5XNtgOywhzxrykVC+SuNkqZmRv
YNbjDfybWrgm6A7wZ8LusLmK2PO6hrTDmTBJ0gjllPBuaJlFwLf9aI1krTqdzrVn7pleCye3
/fL0sp0eQTtnoVfRdXRtCh19i+vf/2W7BdNo66Cpl1tT3wldLfPirMEIIDcHTOCvMvyv4t//
zKyz+TfkF16mho7604Je9qdSsJhnbzE38c6DoIcXaTGra8YL/PoalDwA1Am2ulb6D3b7+X9m
1sfxkUjl5GVqZUrNoItdtCm6Bm7NXQMHnbvcOlfuHGbVpHoLL093unZzg1bNTrVg8QYf8Wpb
vBJuLRa7sabcLp+Hncvb11tdBY1dJO3axbYIh3qYB+WZ6TxeP74r/ErkaY/zisvCcujDKt49
3mJR44vRi0EnrrZOJHFRJxjbkrdO5DlD9S8E/Rj048tenwdtuDhtyGOtX+UQvaXHbY+Vk3Iv
c+V+iP0jkaDRbN1cm+hRh9souWOxVr2LRO6FNX5a+obV/axX9+Rn0N2L0d3T6uugnYN2Dtp5
taMNKixnQNDO2bVzecozFaS2LoPH7MROcj1zHXtJstzHoTov8EyAPBcX1+cvRYOrdezeEHN2
Ck5HeXIqu84+xDbvmV4h8TfX7DQiPy9ph8jLs2AeI+r3fOGSLDUudWuofW6n2A2XpxxlO0na
M4/45jy84rvQGqf8MZ5l1eeXeHl+vqMzoRG3xL1Dfvycjuv8RPganrDWPSNrLAPcNGflTKfl
03hd8rB/8rJmFi0f1QXIx7zWb8Xms3q6d9Zcri2Ey+rNemuYu0M/8bumaIq/T3UKQP9W/Ev8
O0WSmKLLTH0BMiPtBTVXXFapiLYRdIUP3xsL5bvMGjStpai3FHjvw/vmAnh/CH+vRc5vZeG7
mo3Qdit7kAQiCRsekrCxAEnYhjG7xtrQczIR++DPU9gHcZ/HL5FcpNEvBkvBX1Y2M8lK2dsH
wb0hanZUEu1Cz1efKSeMTJA0gw3NfHrNNMEj+gP5F3UvbTrotL5KHy9m9UV7MW1nNOO57ILf
UvVbxjPqzcdnmY/H0n1WaT4eS/5X9lM7xzmsNFtTzh+L8jr5nDhblFdSZmRfE7eLEbuCjJV/
TmF18lZ5my/dM01koFpQz6MqA3n5nuKZ/pfddsxPDpoF9U3S+xPy1AO0xaAD0umA+gJ5n9f4
1+/iCGM/zdhvhN2npd5l9LX3FuFX/LMh9/L0sf56Fm+ZMTBIg780bAR/Ua7+otqL9heFeOZZ
epXc1A3epfl5l1RJDp6monqaRsiNb7l6l/gd8nt4z8hdYeyN4GVK5n/wLL0sz9IHluM2D29S
GPPL41XifA+epJfkSeIno87Rj5ifN1lvOR+v8vKPfyKHxY1i47w/Y7cT3uH9VGoM0wX+7Jc+
Th3PZJYP0nLwQ/nLySJi3PjNEK9QBuRdCf/MZU2Y/d6SIBfTxrNNLxeLz0fzEqTAJ3PHmfCM
hL2p5d2NcOcAILxtL3RvSt9BWsUdqaJ7CKsL8RFOn4HWP9vsbKNNis/fathvNOwqljPn56C3
gFPv5D2W0zuj7XXid4inqU0ziei3gttu0Y2+fYPj4gH32kwQsnwN7xh/Lv219CfQCH9yQMux
8R7enAqN61Oj44m9CaMse4z/gJXGq9L/hd/6nqL+Xt9D1Mv89wvlSVweh/4P3Cn8B9sr5KVH
uGtIpFi93/3/OHdfuzBuHsV9zWcR2YqX0puhuVyfGe9/Vks7eG5syLRJF6DpWDuAb8SzAyXD
muTBxefqivH5Pd7+HPgc5XNtJfh8wO6tP0aP17w4G70lvkh8rS8JX+2eIpW/Zi1trxvGdWOl
+G/W3oH/dv43l4T/dM+A4qRynNrlZNVyjGuUPsbbkRXGCKkUONxaGg7bIvd0S41H7730mbu9
Unx1xbzG23/p/K8uzRqbxwVdYcnYoL/VmLGgsatLs6pO4qweHRS4Wl2aNTSBesSe/wD8n0tv
UBsTT7/KX4oDpYvMXRW0cn2luLyHb4kn+wY92XQGl/sBgd+NJdXV5OTLCYv8OlYyxe8CxFmw
uS3cXpb1sjkruMrVsxgM5X8+FpnOiVWYvTdWnvPTW2yrx/XNFeM6jTkgVDvEaIzbuXG62Hq9
tUJ85lF1xKfylUVVBh5Xl8Zj5sPjt5F8oIHPcqe6skJ8livrwGWdy9UV4vII5+Kb4EnROFxb
KQ4Hb5mJx/WV4fF1xFcWfGSSy8viI4vnJNY93tGMzoGzzZXgLI3x1iO2uR/kF2zrDCOLAsdr
S+MHI/dL7mhc/gB40FxcX1BTn2FEwg2eAyF6ew9L1UiEwO3NleV2E1oLvFZ53VpZXo9YxHfg
t8rv9srym1vrd4HjWqx/ZcXn7lOM/p3g6ixwXuV8dYU5fxN0e4zftZXldzSOJfC6vrK8PsCc
VDeo0ek7eTdi4HtjZfl+hKcAxuirCXxurhCfqZ1G/v8BNLnAkyD3LEvF4s7oLZr/ZUuGhaT8
DP7ZIaopskO8wZ3IkyXKD9HFusdoGdwA5Z+ZPMr3SafFOQxZMX4GiPjJo1ciX+ERi58KZxmq
S8S9N2gryuxDwe+zPLx7D7/P2C5qOMU9jywO89KmFC+K7wM7gfAcOJmjTT97Tu7D38dY80Jk
xyLjMXB1dlkWZs9Vu56dxv5ZtZMBG0vE0Y94G8M9jtYrS46UcE6Xc3ZzaTlrzn4UOJt/JpR5
rFrkOjye0yzwsj1zXqprj5DboohZS2bHuZC7YnYZSWbHtd+w7k3YIZxh5pHpuBey7RYnu8h8
OBny6c4+b8h0nAyZVYufK2QeHA65UxeZE2Q6DofsqEXI8DEtD0PWtSLk75gHF0NWtfnl6sh3
vRmypi02I8d03Fx0VrRVuxOkuvR8DZ6+2WXdmA9P88poFvJqLIqLeeUrCzkzFsXBPLORhfwY
i+JifrnGQsaLRfEwZBKbbRaLeXAweHhmm51i1jwMmcDmkXNiOi6GTF+Lyx0xS86FTF6LyAlh
42i4g3nZsj3Mh5MhKmT2uRym42SICil+1oZ5cDhEhSwyX8N0HA5RIdl52CoMD8OtuOk4114q
zoV7b9OfkK4UhMPh7E9azlWXgHMhIiDKtdoScC3Psz+rdVNOozBryhDhOg0XG0vFxRDh6uJn
s6BaNUS4ZuHmRkG4Ge79zZuzm0vP2XCvb5yrrSXjari318zH9hLxMdzLa86NVlkiHoZ7d+18
rC4RH8O9ujYu1paIiyHa1cTB+lJxMHh7TDxsLA0PQ7SrnYtF8fGEaNe0nNtYCs6FaFd/jhbF
jxPupc2Dm62l5Wa4dzbKy/bS8jLcK2vKjF5ZWn6Ge2PNHK0u+dwZ7oW1cba2xJwN977G+Vlf
Wn6GrM1RXjaWlpfh3tYkvjaXlq/hXlaVjxuF5eMAbZ4LMfZIeeDXMnmAwj25ed6Ta6onIXgb
R8AX3Zdq+xqBNJcRDpPRR3r7gDtbUZn4AylIqcxrbGNbX1CWTLfk9kvvoS7B7nXpvzEXSheo
14D/dXi3Dk99bGcd40rbIOnrAFNBe3Ad4Efwj8h/C3624bmPGXP/B/uitk2eo/i4cKwacWzh
HlYdxkcf8BgCFpuoMZuII8Gngjhu4N0i6/DUAtgG/iT7JkP4PYL/+eBYs+DYwK8N4Etd+Jtg
UcO3BMcB0pTiOECK9pHiG/C7BTWaUHeA++X54Fi34Ehu7yD1CBUJFuSLPcBiHbHfRDr2kIoj
+GuI3N7E/vQx38owR143jDjWkW8Ekwp8a4C8JnwfMhxHKIU9vB+rgdK6iTdZNLEmkeAeYpsP
jk0jjhXk7QgxpBJXBfxGbMxsAvQG8rqGez/rSM0BUryF+JL35Hc+OG4YcSSjeRNHThs93Ovw
u4r8o/LYxdHTxhHVRIoS2W0hf6vYOyKZg5xw3LTIYx+1DaHMCClFMsOQL6/j+a4ak8cuo/IA
s2+1kIoDhiO5GSEfHFtGHKvog2ygDqGjoolSNmQ4VhmOPfR/rOPY2kDcSY0WUHiAfcoHx7YR
xzZ8gZwyHuKJ1SZqlx7m7VzHMdFC/pPxTbU5kb1N1PoV5AEZZ+0cdbh5pmngPSWcIkPUL33E
is40DTae+/iWyMIQ+9TCN1WslZ9EVq1zDZnRRjhv1BFLMob6TEe2cVTRsdRimJNZkPSijlFr
RP+04W1eWNYsHO/hnN3H8dBAjvfxy+tIxwrYUgTzOpvTN/FuggqO9Qr+Xc9RKquW+aaBcraJ
I6GLFBxhO31Gyxq+I9I4YHN5D3Ec4MhvYE0iv3lh2bCMcEI3or1HqE3oLF1htCTjuYtYDhG/
dZSMTSbDbfi3gZTMTy6bFo53UZ90kaM1tC+6qNEp3dpM+9SYfTFAbVVDGRihvUSkuJ0Cy3JG
+zO5htnKNccGlZXyPYx2vsTMIde4jqKn2vmKhVLsC5Zeo+fPZFfKU0bR9Yp838FTS3TlM8bo
o3hkpgmiY8BtjKsvivmE9accwTMZc9WrXkzcyyk4ZMvsVATuuXKDxaNzXfAdZ5aqaD9c0B1Y
1e4A3A48Pynw+thV2/SB561usx1oU29NEFRqvsP7E/TOXsFX79k4P1XOgp1iS2PUDI948kTK
RAVbn74djssBSg8teZwCl2naKeoYDxIeJHyWEl5O1O+uTGFFmAP28fbza8TpXsFNl1Epu6Ql
vzqd1PntOLfS1+ukzrTGv5W+HpFKYs3ZYQ4R+1NF+nzhucSnadsXnvijv7PSW5Z1INknHj+H
mrZ+UeeFIPVB6uct9WWv+SCee7AIs4Qr5yEdK+dYeoFWCN0Boi266hZVSyyi12WLBJjPM6SX
jai9mwed4idgTG/j2flMe3VZcdiBt9/A1qRauMp2SdV3BOYYsXmNvsxDBsPfdQw5PF6jL/kV
ehU30LMkeavDdSJ5Il6jV/IV1quj/5Hv+p5ptaJU4j4FCbPOeuOG7OC7O6FbPgDF75F2XG/a
yzvifD2Hlc8d1FlX6KF6jfsDm9i7JnrZqBzLcpWOVIrHok1TCadcFDb6Nk6rDyA7t1hGImsu
MdbmCX6aqCVhTaVx2UwvwdVcJbjmkOCatwSb5NBPgol3Pyr7qyDBLczKV8WdjVWW37JFM/uf
e9Nn1TT1CMUJX04jM1/8tPJr3AGgXPCtYWqdn6OVJ2iJ7JvbNcF2WM9oT6QfeA3jegjPKQfI
WH8P3P29tIV2yBpAk1H6iF95wOghGTVB9+1H+POv8I/O8KbvRDEgNuwxri/ovsKI5RO7UWY4
f/h8bKxgPQTrIVgPwXoI1kOwHoL18NKth3KCV0L6urZxZ0T1c5U1iGPcOzmxQthvAiiG9yP9
HQRlTQa7KFOUgmNlxOvfdkEX174rMn3KXjLGzx0QzK+YT66HUFdQUnbC9CLyfAvllywnxVdt
D7LrDdkriF/YjqGq0yUfNlhraevx/QdZk8zeOyg1E2yHa4/XGPEndyB8anTwPAPJ3Ex2q38v
fRTauIrW0iu0+UmbSXD2Vmo4r79iM0oSVEfr/+9oM4zxHAbV2bbSTiSP1O+4i32ONgxdiVD7
JwmmuH74IGWrLmVlb51nzrtenF0yfV1ULbWBI80U6yYSXW1eK0X7vKfFldaYPCZDdax3fegU
sUN1MG8kkep4mU4lO1xHGSHx03t8DZQMU+xdwyAFi5SCcoKWkCuTb/CvKHFYspWP7LwqPRt6
gFidxzjjA89nMzsE9+i44HiEhh1iU4vMSGpJYh61td19TarBe5sEw+dXN6SMg7TD8DHqhuRe
ExknONZGtS4hybB2WfmUWlo+eciLDlOxyssnD4nRYZp49sUmNdH2ihphHMZtGLdh3KYbt2XL
LMzXALbYqSLM1MXUQ8lrqiR6uu4lKwLNbZ78irCq7b5+111q3M/vhutg5pJnlNgx9vI54iev
4I4X7XcyZFHl6KVQuuwl9xRGjZEe4FdUr0QxdiHMEd1U38fnAV9oe7v0PI2EbDhajsLb4uTj
ONQT4+NNONsg4zg3E1uO42zuXVwm9LNYZMTc4RkrO4Vcbdh6le7b2dqwf9u0l6uPvlrid931
bd+WO8dbwlOpaqMkzrrqFncvLYzyMMrDKJ/lKC97z/lxOLN/cvG2gU3yaaTHBX7hAk+/8v6Z
okWmbcWuZdLhMW0rxdXugU/+drt73FE4MxZ7DL44uTjkrpAfxtGIQt9+0v0kP+iGFovo+4Wi
78qtIn3LKaU9y93lxZjLzHEbnJK2qA71/RaevuW2g6mEwMt7SqO67ZWoaYPRv/eGxV3wqBRz
WXFnpZdF8XLmsZGu3hsWM/6IcGVtxqI1aWzkPY7de6j5pfSpIGOQR8aTnMdfAWKCWqUqIo/M
5ZTHJB6yj1y70yzqXfjyZ5Y5msb8y2go/3q2b8hbv19jHrlXLKPpRkL7ah1bu3RdOsQ3VBLX
MY6rmdBuvI69dbI21Vt30yVeq7i6JUjSKkhS2VNzScud55tKXmXT/FTF0HlFHUGuNVJaSvNd
kWdW85s4YxKvpc5a3NtyiDn/SUZ6PZflHUaQHrO7GMlMPMCV37EGZ74vtwjrs7MYbjzTjCna
j46qNHXsX7BFBvrC85YvEIL0VNVHRINtKO2ZoTp4lwnVxWpcLq1fY/XNEKTuW8Vyi9dvsvp2
qI71znl1J9AO07Hcdv5a9N1c2hF0PAO6PopzcGXRpmu39Cxhv9R+9zP3qCZBdPB8IOdRj+3w
3+KYn2hffc3mKS6VvrU6CuQhi2mhknGDEQQ0By7xnT9p5XQUuWsW1VcQxnoY62Gsz2Osl53z
vu0e7yLYBDTej2Ss/4CjcaydxzXFBtpgk9rqIR0J58wnqt11eOuUe9zuGiGV1dpmnN21TLkO
LtgZK3WUVC2nz6OwppwgFGqAkYb34p6lpHbtdeQZdjVvu9onU95201n2NPX5V6N5C0xrUdPX
/OrFaXeIo0PPdGvCLn09Uy2ZT0JdcZj4o2aeMPut/XeVot5Aut6IfjEaQUZj0dyQnYhvgNaM
+guo7vuGGSOqTGvIN2of5ejkPoRmpG8qhLovqL6X9czlprwrm3gXj8yYoOat6KMOJ1kNrtlt
zp9xZp0w+da17RZKzQabu7LUTcposYPytsbWpWtOWUrOb5FNkqeV/ybLsDK93HOrrQiyT25W
IVZgzTkG6EnUuvdIyDoO1ld6JNyJMWCTpyLKvsyQlYf0t9lpl2LIP8mHtMkwcsl/M9VMUMs4
AhopZb+BNw1V2NicXvZnK/d2WSqi5Ndyk/xKzjJfVfR2Nsmv4Vj00/z8S76Sn17qa95SzzN2
NcSuddFlvrZUMr/HViEPGIN6k5O9Pwv5rzBLKov817B+00v66yn0frB7TNIdlym+GpjVqCjn
tnLmPsP5ZMorpg89+MaCbyz4xoJvLPjGgm8s+MaCbyz4xoJvLPjGgm8s+MaCbyz4xoJvLNg9
wTe2GN9YOTGmjOdx3wJ6FiHG7CNK7iRyJ/ZXJpc9kYXtq5BU6tlR8zKob2g+/keWsY222WK3
gUffk7fx78dPW3dZxCLNorfHYvxl1n818jRLbfc3if0f/2LT64vxuu7vjdjJCtM3/fppbsH9
ZR4peWf49qbXl20t+HJW1TtxHBqp+GxvywebGwsPGp6cN7fg/nI8q7C6nklf2/3FA8yueIOU
ou/UvPL+vE9ux43HEd7hMUaNyXvd8vqyXtP9Jf1WbT/KRm/iHqCEXYieUp2u6mgzhM0GM+eo
jlso7twUWWbT8lLuJsT7T0c++f8H8IHON64btavM4s2ntaLumYW5Psz1Ya4Pc32Y68NcH+b6
Wc715dg6nz7rfoW88/7mbzHEsYr7QJJhbDfWVFLdVVyx3u4aj1LIEj+gyzzP6SMl+wCjTahs
UEmQESHP4vQrt3xckKb2kvJtuqBNI8NEGRdUx5nDcxd6cI/0p5mYzoTmS878qXoj6d2Fcao0
RF9dkKb2VG8q2XFolto4n9ha1b2v8R7oPZUj/gPK6zmTnP+Gr/RALhvQ3iZ+bR3+6sO7Nu5W
EsntwV8tvKd4gDv4Vdz/q+AtB+Rvkpl2VPofCyX98EjTg22k5wStpfFC+xDFhN8NEb1FmY73
AVtTqDS4YTr7EfOsf0ONN2Y6Xr1BYvoWzT2Larqyl8Ys5uow6Pqg64OuD7o+6PpZ6/pyxtUA
rSXvK+R3Uj+wGxDjWbPompS8fcQx8GCEki3SuxTP0YNBRk60LaLBL8T903oGLjpydeoT3Uvo
fI+YJmXi4nnCiPajvgy+ItRzVw7gf1K/KW316HCVu+Zd5Hid9/DXGcuPcshWhGNlLUrxkZpP
nbErbL7uQyuH0NMBjjwSV9LFsTdkY6sLEKSddfQykUg7MvJInEQd43JG8G8Dx+kGxv70MR7r
f5hUybalROmaOAnHqhHHFuBB4kZ78L4CeJLxvwH/mogjwaeCOG5A/SpGQbQAtoE/m/BvCL9H
8D8fHGsWHBv4tQF8qYsarIK0bSCOA6QpxXGAFO0jxTfgdwtqNKHuAH7WcsKxbsGRnEgg9QgV
CRbkiz3AYh2x30Q69pCKI/hriNzexP704e82vMmP1w0jjnXkG9XtVabrCd+HDMcRSmEP2qVU
7uJcUIee1FFGBsj5fk44No040tyXI8SQSlwV8BuxMbMJ0BvI6xr6yteRmgOkeAvxJe/J73xw
3DDiSEbzJo4caoWsw+8q8o/KYxdHTxtHVBMpSmS3hfytYu+IZA5ywnHTwms6j5PRTOf6Lvwc
4VxP41GpPiJ6aMTGDOnNJuJXw360xaw/LY4tI44NHB8N1HV9xJH87jLd00fOkncV1JDrKAVN
lIo69mmEFM1rXLeNOJI4rgrqkx4buU0cCXTMVNEWIRzu4aptHcf/BnKZ1GhBqwPFeppeh5tn
mjbGF7dQMttIP2Lh1XA8N7CkhVhusjmni5JB5iaiz/uoDdo5zjRVC7+rqIEoTYaoBfuIFZ0P
G0zrUPt0HfAeYp9a+KaKtfIbN1XrbFND2Wsip4eobZpM75AxUkd82yh7FPMNtLE3UVNWUUu2
4W1eWNYtHHdZ9ScprPrpsWxYsOziKOgiFjWcubuoK+mM02ZjpsZm7gGOsRriPULd1UTN4I9l
OaNll1zDbD+abwMvzr0f4bb4Rd0WX6TbSYIULEoKyglawp6l0rTG3saWyQ1H+gq4CPomjtsY
d1b5eftygUdJdtzLKThEIeUt3t8KdEuUxMp8y1c8x7wLXm3THNUQ7YcLusPOIuzA85MCr8/9
aps+8LxVNad9tLcmCHkf/AlGwlAfG/UzqREYp9iSyQ/5WvNeTtNOR9w2ORZS9zgFLtO0U9Qx
HiQ8SPgsJbycqN9pWXI80aLngH14e4yYXaBVKHdwVBmVskta8qtju4EyiR5Jt/Ym09E8utzf
Sl+Px0nbYQ4R+1NF+nzhucSnadsXnlj431npLbuX3hXvpktQ+vpFnReC1Aepn7fUl73mA35j
EtlPp/uuxfErET/AMd4j0ced/UfcQ77A2Y5I1DmWXqAVQne5pbchqW6x/Sjz7XXZIgE8wvgG
b1aj73vYhysoKWuycwvll+wszFfNxvGH7BVE7uwYmu8K3WCtpa3H9ZusSSIZpOdHPe3Q1DSc
T41O6Q3S5gSt4d9LH7HvD5hTkOY74Df/JMHZW6mJ8ytJbdRid5v+jnJK7lLjkWS20k7kPpnf
0Uo+R28YoV+dZXtIginuOA9StupSVvbWeXKW/gb/irJOk618ZGdVTnCteoBYncf85j7wXBrt
EFV2OswFxy04O8SmZrkltSQx77K7n54RduLR16QavLdJMHx8uCGln8QOw3dQ3JA8g4n0I4y1
PRdTtlgbrF1WPqWWlk8e8qLDVKzy8slDYnSYZiTWM7m9onogw7gN4zaM23TjtmyZhfkcbltb
FWGmLqYeSraJkujJYY7RJ34Pluwl4PKG+UKeC0Fz922a9rs0dWvygo129b7MhsHqNMGRXk4A
4huOaNLL51imPX7jqAuyqHL0Uihd9pJ7eTN6sU92m/29VNvHZwFfaHu7dLdNQjYcLUfhbV70
OA71RO+5CWcbZBznZmLLcZzNvXOdodNPBGZrw9ardN/O1ob926asivrYqyV+113f9m2Zw3FL
+BlUXZTEWVfdomrmMMbDGA9jfJZjvOw93/PziyY+77EI0uLEAcp4YD+Moyf8fftJI4n9oPXM
AL5fKHo89irSt5xS2s1x0Ye4lzBhO+JyNL1hp/kfEa6coYVdEaedbpxFIwPzkATzrlBDyUxh
2jNS329h7ADXbqYSAj9GD9MXY2Z2XtMGo3/vDdvV4Xte5rJ8Rl6g+LQUL2ceG3wMU/hjPPt0
j2P3HuC/lD4VZAR1Eadj+H1W+goQE9QqVbEraS6nHCKxEqa73KK3b1SVnVL/erZvHKL+ovlN
6E0C9JzzRkL7ah1bu9TuHeIbKkfqvTa+deytE9tXb91Nl3it4mqGIEmrIEllT80Vt9zNZ7kW
bYvbVqI8w9Et6vRTJWrQlA9q2lbsq/50eEzbSnHvow1c8vWgu8cc97Q/s3Mo38TJuvjqWl0B
8FX8IbR2AXy7j5yfvMOoomOWF/xGuVu37DiHWSuELjiz5E0yn++l2jRNHfsXbGeBfeF5yxcI
QXqqzkP01jLZnhmqg1ma6RysxmpxqbWVknpvFVtbL5X7QklQpA3pD7K3YIPpYAY+0pcb6z6Z
DaIj6HgGdH2M3HR0Zt1fq4pWbftv15GdNXVHjdoQSRDk25I/PbZjfIsrjYn2Ve7B8IfvKJCH
LDqCysMN7kXTbA30fmy1nI4dd82iziNhhIcRHkb47EZ42TnHJ93etvi1wARjsuVt9zI7gTm2
zAab1Ja8x9B8O567Dm+dco/bWCOkslrbjLO71vLdXcDvFVTzCql9MuUVMt1LmKY+/6rMqkt1
jMnfYPqaX708b6BY/O2NRVhJhjEexngY44u9oTVNbuZyyM48RXZmv+x6ffTo3HrlYo5nHtxk
OYoHmB+4j95smgd4HTPIj1jmQZoBlXije5iHcITYDlmO+X7qzIMurNVyW1ZBNZ99VAJmbZOq
0ObZ6gAxG5d+Rf6vgSTTFSfN30+weA/0+x1G7RbiswZ4PoD0PIrTgROWR7mKnPgT3j9N8kSS
MyBvoR7JF0Oer/CZZFbZg553MY/kW2iV7MbsQ/kE/nqD8Kcw+jn8Pvzcwvo1pZyclP6Bz5fY
PoF/QF5XEJ60/x2fSfm/lv6FvTvHOqfim7f4vI84kZ8X+M0J8u0JJYxkVd1nGWG6iMMg8tzH
b+4gfA/Lt9lzF+jI4Xfx5zO2t81weo840DoEs31sYyja3MV+j7DOJ/h5gG1UmUwT+HPMoStx
fBLlhGafRZ/6iO1v+L2GoOMn/F5V0JngdIwwjwjTQNrK533WRhczgfbxGx+QF4TjI/bM+zRE
bCTd/Xh9hn1u4nOX4RT9JuX/rcBR5e22kId7fK6Ifj+Ib+wpdNnS5PEN0vU3Rd6G2B753leB
M8XJJuOU1pSOlwaZpN+kMk378EnjDe037aMcM5ROFL7FcFJpQnA6UmBOBd5f8PkJ5YV8oyLo
oNJR8qYi+vkOMfmG8ENR/ijq7+L3DpHXl0wWVHiCk6lOF79J6UR5cS5kfjsis5SuXwSOv0Xk
Z4zlT0K+aPkPQbeoPBOcVP5/Qjrss3FAaXuGX94UOBwhnX5m2f8573axvMXoyvvgak/y/qso
JzjRcXYv+kV5V9HkpwcUljK5z/pNeSv7TXE+E7JA6X6Mb88Fr2j7qox3NX1IdWbXwF86lj+h
/uC8oGPgt5i+eRJ0uGTjSpXZsaKvqM7sCp17hM/7TMcOhYy/x3cVoTMP8OeTooe7TCfSNqme
vlfgyTfeiOf3yjf2mQ7mz9uCt08If8ra6zG7guunfaRlO8Jf8/y3j/2WvDty6COpzyZCXlTd
cI7P/HtSP1F9YZ4jG/gNXQYpjo9iHFH5+qLoo66mc39D/M8TcYzqp22Fd5divvohnnfxS5UI
HaMyWjXQjfLivZAF+kx5H32+EOOW6gJOa/qOzomPYlzRfj1n1jfx9vm8oI6hB0FHPt9xGNOc
GZ2vorymz1KPZ5urnjXe5T1fTTtXybklv/nKNVf9jDhcR8rbolzK+OzmL/+5ayTodIgwu8jf
G9GP74o8PIm5ZoJ05GN7pOBwLXCQen/I6NYVvNoS8Bei/TNF3s4ZTi4conOuG2c5B5vmWNf8
ytcIfI49Ev18FmNTzqF0DEjd0Gdj4EnwuiJ0pm7r8vnzVNCJyu+5wFnKJ8Hpg2LbHkX4zXUi
b3Of4cThpR4+F99QeXku5O1ZsRu66CdUbV+1fbpG0PWHOv9cRuaOLTbfqW0cR+YrSrebyFx0
GeHlteB9VF9J3m2KeXoHn9+ItdCBsiYcGtZndG6oCpmWdga3C87Ru8DtjH1lLbYl7I57AU9w
OmAeCQ5D57dnsZ6T35Q4UPvnraKH7Wun6Fopuk5S10WXmp35JGgp9apqm6jf4Hqd6mVV/0h7
/cEx5z5ZbRuKUzr7Zta2DZ2D09k328KOlPLHeX8p1v/fM9s21PZNZ9/M2rbR7ac0tshEwH+K
yFc2u+Jc8xecKm1+Eng3ImupqB2wEeHNk8Jr2Qdbe5xXUv6+iTFGZZz7ELgO1GlJv/kQWd9d
Gdd/l2Jt9RCRn17EjyJ1MqWz7uv5TZExifcXhf9y/Wbyo2wp8/6lGEcmnEcIH53TD5DGF5r9
dBaxA88MdMjfxrOPGUqnc0GHhhhHlUT902W8ncWY0GU8aVz8hDg9CVsmOpZ/CDrINQeXr3Q6
WOrxqB6Wa4ZTRZ62phrrqk5+UNak+9oYkzg9R2RS+iulL2eI3/godKh5LE87jqN2Zh5jedpx
LNd3+Y3laccxwSnvsZxlHKtzPrcLuExua2uhbHNofJ1yLmThKIKjza+StC7dcujpoWZrULv0
A5bvCVv4o2JXuHg7jPlYB8yens52oXT7Juh4JtaYfnQ37W2YfTOz05FR+aJ0yjJXmHw5qsxe
KvDnQhdI+Ip1TRH19exHbNFtw7piGjpI3XIkdPJHxGlk8D/lbTfKMeLyL+wrdHrScNqLrGuv
BG1puZ/PPsu+QdSnIe3M6L7B0EMe+grdqhqO6X36TeFfl+vgiuLXfxI+9Ettra2upesRn/4P
sQ+wL9buQ2UflNY/Yu31EN8h2wPgNBgIOm0LGeP7BPp+L92LmJ9PP2rTLWLdG13z2tbmyeve
fcH/U1Fezc2nT3m32HWveY3Q1dacn5Sx/KTZcHa93VV45donj+IQHbdyH+GH+Ab1MlEv+V/h
H70xSI3/cEVcuWJZXPchEAx2tJijtxhzpN7wbo6SKnvG2+ixScsZdZSuD3boIkYk+UTQhpik
EJMUYpJCTFKISQoxSSEmKcQkhZikEJMUYpJCTFKISQoxSSEmKcQkhZikEJMUYpJCTFKISQox
SSEmKcQkhZikEJMUYpJCTFKISQoxSSEmKcQkhZikEJM0v5ikdPE3KiyJX6Fwe7GcYFtAszHm
xDS1Q8tulEyf6yzfWbykg9m06V0jlHZ6ViC9TEKrmehMNfRMde+RO2MW38TvjVPfdZRcZTeY
L4tmIt/G7KKXANEHytdLfwNuHGN+qr+U1kp/hrL/gt88byx9R7K7fcb3PCPWK/j7Bt6tYS5Q
mhFLhf0bQA5R0naQx0N4Q1YI5N3f8Pd7tDK3YKYfAia7ANfHOgfw+2/sFtNk/DtCTuQtB1Hq
mSFkzV8w1umayVk8Y6Adjt4W9UVktKMcJTc1k/lPv7FZxylNveSvdFlWtUdD3kD/ejRLXPII
IOVDkcHuDrPJfkFZuGFZz75ZakqJJ1C3mFvQPCJkuRrxdoB51ajumOD9PTdAnWO88SLpZhNX
vQ7eI36F395GOj1gqTmXW/w7aepyCmejIKm5i7y6Y/irOngCtW6x1QvMNnca+bK9JtWQRN5u
2Y28XBOQPMJk3Eo9QLWvGbaDNwXcsJsY7rUymS9PbckO30HZPEUsJ+weEj63cF1Pb3l5pTz/
vfTv2KP/h/eVkHf/DjXI8z8BjuZRHmtwn9k7FU6dgVTYifJehR+gRpP0PGRyTfj7wG5p4FCm
/Ml/B035TyZNtj6bojq5TnpplHploIU5qtVNoY6GzwcW68pnUnOZXofnYpXljVjdOAwZzTSb
exSfsrWEZnv9hm3pZf8Gc/K/wT96kxGdr2ywHWaTnbFc8lQvkttFSdQujb2ulzbwb2oBmqA7
wJ8Jll1F8plGNaQdzoRJkkYop4R3Q38Ukcu+7UdrJGvV6XSu3XaeXgsnt/3y9LKdHkE7Z6FX
0XV0bQodfYsr0f9ldypMo62Dpl5uTX0ndPWBGAFrMAJqwJkJ/FWG/1X8+5+ZdTb/hvzCy9TQ
0azjQS/7UylYzLO3mJvw1A56eKEWs7pmvMCvr0EJOaN4gq2ulf4DV5Y7pf/MrI/jI5HKycvU
ypSaQRe7aFN0DdyauwYOOne5da68XyWrJtVbeHm603XnTdCq2akWLN7gI15ti1fCrcXiJNYY
NQl/87Bzeft6q6ugsYukXbvYFuFQDzPTPDOdZ49teeURi7Mc+rAK2qQOWmVjgXox6MTV1okk
LuoEY1vy1onf4B/ptf6FoB+DfnzZ6/OgDRenDfmNtK9yiN7Sb7cdYwTzS47iOsT+kUjQLt52
SyIJJ0hXrk30qMNtlNyxWKveRSL3who/LX3D6n7Wq3vyM+juxejuafV10M5BOwftvNrRBhX4
GbTzdNq5POWZClJbl8FjdmInuZ65jr0kWe7jUJ0XeCZAnouL6/OXosHVOnZviImKNUFHeXIq
u84+xDbvmV4h8TfX7DQiPy9ph8jLs2AeI+r3fOGSLDUudWsiT3pWm02ecpTtJGnPPOKb8/CK
70JrnPLHeJZVn1/i5fn5js6ERtwSmfz9+Dkd1z/Ae/LXGoyAqGdkDTXOdGflaOvZvS552D95
WTOLlo/qAuRjXuu3YvNZPd07ay7XFsLlKyg5x7P2ZNxv45N6FmZN0RR/n+oUgP6t+Jf4d4ok
MUWXmfoCZEbaC2/hL8LFL9BOVqmIthF0hQ/fGwvl+y8AcYa3D01rKeotBd778L65AN4fwt9r
kfNbWfh+yGYAQhdykldGQvqfDXsZkrDhIQkbC5CEbRiza6wNWkNaCn8v/XkK+yDu8/hFmRtM
XwyWgr+sbGaSlbK3D4J7Q3aV/FEk2oWerz5TThiZIGkGm3t8umaa4BH9gfyLupc2HXRaX6WP
F7P6or2YtjOa0feT4LfU/JZR+szLZ5mPx9J9Vmk+Hkv+V/ZTO8c5rDRbU84fi/I6+Zw4W5RX
8hDpd4fRr8RW/MH8DmSs/HMKq5O3ytt86Z5pIgPVgnoeVRnIy/ck21wVL1N+ctAsqG9yiPjk
qQdoi0EHpNMB9QXyPq/xT9sLYz/L2G+E3ael3mX0tfcW4Vf8syH38vSx/jyzM11jyYyBQRr8
pWEj+Ity9RfVXrS/KMQzz9Kr5KZu8C7Nz7ukSnLwNBXV0zRCbnzL1bvUw/scxgB7DO3cFcbe
CF6mZP4Hz9LL8ix9YDlu8/AmhTG/PF4lzvfgSXpJniR+Muoc/Yj5eZP1lvPxKi//+CdyWNwo
Ns77M4SgFDnRYpgu8Ge/9HHqeCazfJCWgx/KX04WEePGb4Z4hTIg70r4Zy5rwuz3lgS5mDae
bXq5WHw+mpcgBT6ZO86EZyTsTS3vboQ7BwDhbXuhe1P6DtIq7kgV3UNYXYiPcPoMtP7ZZmcb
bVJ8/lbDfqNhV7GcOT/HEfKOeifvsZzeGW2vo55GSF+bZhIZgDReY99Iue0W3ejbNzguHnCv
zQQhy9dKl1D2XPpr6U+gEf7kgJZj4z28ORUa16dGxxN7E0ZZ9hj/ASuNV6X/C7/1PUX9vb6H
qJf57xfKk7g8Dv0fuFP4D7ZXyEuPcNeQSPE2+rgv8e//49x9Jfe9P4r7ms8ishUvpTdDc7k+
M97/rJZ28NzYkGmTLkDTsUZuf49nB0qGNcmDi8/VFePze7z9OfA5yufaSvD5gN1bf4wer3lx
NnpLfJH4Wl8Svto9RSp/zVraXjeM68ZK8d+svQP/7fxvLgn/6Z4BxUnlOLXLyarlGNcofYy3
IyuMEVIpcLi1NBy2Re7plhqP3nvpM3d7pfjqinmNt//S+V9dmjU2jwu6wpKxQX+rMWNBY1eX
ZlWdxFk9Oihwtbo0a2gC9Yg9/wH4P5feoDYmnn6VvxQHSheZuypo5fpKcXkP3xJP9g16sukM
LvcDAr8bS6qrycmXExb5daxkit8FiLNgc1u4vSzrZXNWcJWrZzEYyv98LDKdE6swe2+sPOen
t9hWj+ubK8Z1GnNAqHaI0Ri3c+N0sfV6a4X4zKPqiE/lK4uqDDyuLo3HzIfHbyP5QAOf5U51
ZYX4LFfWgcs6l6srxOURzsU3wZOicbi2UhwO3jITj+srw+PriK8s+Mgkl5fFRxbPSax7vKMZ
nQNnmyvBWRrjrUdscz/IL9jWGUYWBY7XlsYPRu6X3NG4/AHwoLm4vqCmPsOIhBs8B0L09h6W
qpEIgdubK8vtJrQWeK3yurWyvB6xiO/Ab5Xf7ZXlN7fW7wLHtVj/yorP3acY/TvB1VngvMr5
6gpz/ibo9hi/ayvL72gcS+B1fWV5fYA5qW5Qo9N38m7EwPfGyvL9CE8BjNFXE/jcXCE+UzuN
/P8DaHKBJ0HuWZaKxZ3RWzT/y5YMC0n5GfyzQ1RTZId4gzuRJ0uUH6KLdY/RMrgByj8zeZTv
k06LcxiyYvwMEPGTR69EvsIjFj8VzjJUl4h7b9BWlNmHgt9neXj3Hn6fsV3UcIp7Hlkc5qVN
KV4U3wd2AuE5cDJHm372nNyHv4+x5oXIjkXGY+Dq7LIszJ6rdj07jf2zaicDNpaIox/xNoZ7
HK1Xlhwp4Zwu5+zm0nLWnP0ocDb/TCjzWLXIdXg8p1ngZXvmvFTXHiG3RRGzlsyOcyF3xewy
ksyOa79h3ZuwQzjDzCPTcS9k2y1OdpH5cDLk05193pDpOBkyqxY/V8g8OBxypy4yJ8h0HA7Z
UYuQ4WNaHoasa0XI3zEPLoasavPL1ZHvejNkTVtsRo7puLnorGirdidIden5Gjx9s8u6MR+e
5pXRLOTVWBQX88pXFnJmLIqDeWYjC/kxFsXF/HKNhYwXi+JhyCQ22ywW8+Bg8PDMNjvFrHkY
MoHNI+fEdFwMmb4WlztilpwLmbwWkRPCxtFwB/OyZXuYDydDVMjsczlMx8kQFVL8rA3z4HCI
CllkvobpOByiQrLzsFUYHoZbcdNxrr1UnAv33qY/IV0pCIfD2Z+0nKsuAedCRECUa7Ul4Fqe
Z39W66acRmHWlCHCdRouNpaKiyHC1cXPZkG1aohwzcLNjYJwM9z7mzdnN5ees+Fe3zhXW0vG
1XBvr5mP7SXiY7iX15wbrbJEPAz37tr5WF0iPoZ7dW1crC0RF0O0q4mD9aXiYPD2mHjYWBoe
hmhXOxeL4uMJ0a5pObexFJwL0a7+HC2KHyfcS5sHN1tLy81w72yUl+2l5WW4V9aUGb2ytPwM
98aaOVpd8rkz3Atr42xtiTkb7n2N87O+tPwMWZujvGwsLS/Dva1JfG0uLV/DvawqHzcKy8cB
2jwXYuyR8sCvZfIAhXty87wn11RPQvA2joAvui/V9jUyvkh/HnDvitSjkHsxyLikUDk9Rc7c
CrmVzx+gpe8ou48sHo/es0tk+D3Q7Hf8HlmRrcGXHgDTR6TsA3Kd3xJQB2mn9sM2u5eoy24o
eo/3Ln6H//3SEzu1zcvJ3zulffj5NLPyfy39y0y/McRnXs773I3Ak59VUU5wcsHMu5zgtBgc
votnSkedd3F50tv8iM9NLD8V5feCNwNs8514puU/sH5D8HYSKb+PyO9zhE68Tr9UEfLwgHW2
tH7ROu8V+Wkg/Hmqb7q+J+XJ75tR2g9Fm0/e33R9j9Ip335OS1dKp/l+0/y9JwEvefcjYdzw
MTDC2rv4sx7B6TtCVfCt/s0dfDbxNioLqox3Df1ytfFk7KfpG+ZxTeXxyCCP+rhzt+mPc/b6
pnHn18b3iL5Ky/snK+8JTpT/PxT+P82UDi7e6nQy89fVJu3nD8e4m4eM50GnfOa7oWO+2xfl
z5n7MLtxFy2vKnTpJtJtsbwz1zfbdOn478f7RqTczPsjDafm3MZ6vI/JdGpYv1GL6AozjtH6
y6oLdqfUBS55+GSda/LVBVRPPyv29ZMB/odVPvxk47tm+ybNJVvCBmvMTTfMQp62Y+VP1jUp
b6+Ho2dQurSuW/aRQwT+xsqrJ8dYd5Wrtu+5GNf2dbC+9vb7RmVKHJ+svMuPDk8pdOZs18Hn
orwadEHQBUZdoM5HpzOgiyobPn6VbsRXE+X/fkofRtfq+1n+Nec08nGulZtlYzuyBo3SKT86
3Efmge9e9tS+hy4YLoCXs5WnbGsKglOadcUw8o39melMu192P6U8ZPE3TLe+m7c8PRn8277+
pG6iP6kv9m9Uf+iTh69nNvbSvnf9H9Y5eCviF/k0M5subzpNy+tkv7H0HX6P6N36nP0HPzx8
PdKu3HXYhe6xf27RJXz+Oxd2w/lUft/52pnT2gHRPaLoPLCj1D+dq18lur/yJPS8vx53tRHF
seJYp9xb94wWaxdksxFta870dmLVYX/Nbi3lb+PZy3dE+3ac1L2JYtkFi/E9D8We40Szx+dD
h3svuzTLvtTQYXfOfx8hDR2z2w0EpzR24mkB7KcsduJ8fIfnmh0a35uflk7zii/4HrET6nOT
cX/fob+N6PIXJNuJ2WyRLL6eqE91V/hx56MrksfdiPnhdD9vdG7I27foP7fcT8krf5tRzsEu
u3EWawR13ZLv3JK3b1HSSbUbzz3m4NmsrYap5Cm73ThrGd8uVLyKn924lYNvMftayt9uTGsz
zs/2/T6DtdSsfYvPhjjWedpLyfvJfjbdLPbN5+1jzWON4BuX6udbjNs6+7nqzFnYkdteOM3X
jjTXf9Bw2sl5jp3GTjiN8S4uP/ua/PjZP/mtzednR7psyGLvSy3G/7Rl2Nu3r6V+zMyO9Jen
+dmRq+1/eo7EOlZmtvdvl6dKLnHPs7Xp5hsXPft4lPPIPLCoGL80cYhPqWy6RexZp6VTHrFp
MkbQzGt5rqyR4nzLLOwp09nJJD0t95Avrd94zhQLaSqXvKt67WtfesTDpbUr7XPwYuzKoSEe
lOAUtR1mHfvosgnlGmFxdmWyTTcb+7oIMQ/uuebJ09fztDC70odO2ezK/HyL+frE8llTRNd3
0XXF9hxiH11rzln4J7PJUxHioqfd5/RZU/zwjn2ctZ2Zx572rOMzfc79ZKPTbGMfVV5va3Sq
Z7Z3VisW0mxX2PV43nRxtXdv4N38fBSqLbRtmDeoj7W7ULvSn3fzsytnaxeYzxoV04fxlCpW
Mu85OI9YSSnjT6XFn5dS4wueFmpXRm3K6Jpz2xAvOe9YSf+9srztytnpgmFpMfFPaezK09Ls
z1HPw39ZnHPUaffN52dXmmIls9tP6lp8Wv9m1xLX4zpH3Uzw0517zAMPjnHqv0fdEHXyiYX0
aS+7ny4/+TPF2Ufnlmz+zOznWcxzcNY1Qd5nwWdnZy6jP3PHO3YtiTdPU9Jtv5QtPjO/dcdL
9GfuZ/Znfi8tvz+ziHke5uHPrBTGn5lHfh9/29ffHzmfffN52J2VDP7M2fjp0vkz/XP+pLdT
s8bQ3JfiOYRmGZ/pM99N46/Uc7jsGO2CSiTGYl77nNlsvuR1S7YcQNP4VbYWamfOw4dRSRgD
84g7zL4GGM4Ip1mfBS9C/if6V03TmTtz9uvuZIp58M9JPYt1zCrkf9ovzSpPZFr7yR+H/VJR
z9xkOdsUzYOcZY3olydSzgPSdzTrtZTZ79Y19NF/D9vsV3H5J03xmtOM06x7r9n2Of3PS023
5lRx+mSUn+liKac9z5l3fp98/b6L8D/5+3WntSP0cWezJfbnetbbP1elSx6+l5YjL2Rau3Ta
ucU/P31a32N+a8788kguT47Y/dIiz3rL3ILVzP7HvM/D6POdHw47BTtzM4+z3jpOafyP1VL+
eSTVPUX/8yuzsCvNcWKLtStndyYwrc9sOv/TTsRujM4d+cVSRuVpEXvS5vZmcS6/COeD55FD
aCfn3JNp/XquM/B5+Cdf1p1X/nbltLGU9jXC/OzKZY1XWUwOoWopnjdkMXGG26lsuspMcPCx
jZc7h1C1lDX3ZH5+Ov997rz3uKP6Kcs+d/bYR3PMV3a7ID+70n/dMhHyE507Zn322xVfMAt/
5fzWCIvNiT7rfU9qjy82N2X2PKPf52oXzC8nut++p0k/pbErP83g7Hdan/087r3JRxfMKyf6
rO3KmtVXOe/zLT6xkpJOldKiztjMJid6vrGSUj+Z+b09B7vSPu4WZ1eacuPMz66cpa2S3Gb8
bnETjtPmRJc4XxrmlrzPhi/ubHce582L6MOw5z2ajz/zPFd/Zvac6IvbJ1+cT8yU92g+/sxP
M/BnLmKffLn9md8XYneezvXchr+dEdUF09oafnlnin8/57ZRnvzngn2Dfonqgt0UZ7mX+1x+
sdYtl5G457SxtkODnu+UyqVDGOV3pYvSLbz/UBoD5+9Lr6GkW7qCfzfQzrB0BuXk7T1APgAM
qWcqj7ZH3vRLX/Bpq3Rd+gzwd6VvpWMou4C/rxnEHbQp3w3w7zGU1UAj1cDmWIffbfhZhZH+
Af7eKP0FtFEdf1ZLr+AN+Ue+bm8r/p1D+PkZnp7g3R3C9LCtGv5swc9DwHoDvtkyth2vT75x
A/27BSqRr94Bx47hmZS9gbIR9IH0h+Nqg5VUew8wnLLxdweIzzn8vIY375ALao3k8kHpGUpU
+OibI5AtHbMu8PobtHMN/ycoD4QehKukfhyeU+Qbw+G10nP1nR3TmrMvtQh97JJGSiZMitWv
j1BiyfMZyPSzhn85sfQQ+3sBb67gPWn1BN+8xhFWAdkh3G7C702QJDo+bDUIra6w7Qn0ZIzj
6zW08h7+90HuD0D3klZpX+OQpB8X2GsukR+x5YmgQB8lm46YDRhRtHfJdcxU+wB0uGVyXYOW
6jBG+theMnQHxtgNfukMoPRn+q0B/K6wlgb4zvStdcB/A+jKx736BSIpjyifst9cgvT3Sfz7
DTlHuLbp5Ns2vL2Gd5/h9yn09wEpSVvZBf6R+nYYUqpTwUSTagqaVD1o0s1Mkzp8sVkImtRS
0KTmQZNeJpqQsVQFKakWgib1FDRpeNCkAdqilpEuvnrP3udtoMtharqUY1qG65V8/qkULltn
FTrL7eFMdI/9v8fZ6BpmsYkBgo/x6FvC52No+ww4wK2ZKvCyJnCJl5O27/Ern5HiE2a18bcd
ZhkdQ90L9q7FbIDoewI7QUrrbfG3pPzeWH7PykfMUuyj3JC3NzhjVdgMZC7tAA2OUWbuQUI5
tP6OSKypnwcC90O0T26V/lSYPEbfd9CK3i/9rsmqDbsdfOY99a9n/oreK1fbURqYYOL9q1rb
M9Gi7CG/XFYO8ScZkxNhh1ALkVgnZwKuCyP3j8g6wgXbiWgLyr2oBhnAXxNl5cE11CHAncI/
Ujph/TdDqrIf7Q8ZV0/w9gJ6fs3kTNe/ZOX0DbXoHavJVwRv4XkiWtb7Hi3raN9Q32+h9UlW
Z9I6km/oeoHox2u0BqlucmHHbeZovY5i4co21hJaUS3iXxn1uEZ7has2Knt6GYcdQ5uvNQj6
Rm+LrDcpbcao5SuxFqMQavtJtU3lZO1zjaPhV3gif1/CfzKer9lKR5ZK2E+JsJ/YXEfk/SNy
+AFpVmHzW/Q9nRe/G2Gj7/VRsgva8BB5cgsQY0XruaBMsr4Gsz6lMLUT/lr6E65JfgfYBvy9
hvPyN4Si+EwQpgrWBlm3/wnaPQfJqgMl9tGHdARlQ/RAHEGrByBl5/D/gyhvY/kb9FnusHJe
fx+eDhPqy3JSfw9nxXh94l2JfoP89T6xDfmNAXCezL7m8k9QfifKyUprB9vfAYp/0GiglhOc
zoErjwxGbUPSQZab2nDXV/nQNtTXy1U62WCivHDR0U1nM468DwSnLujOR9HGZi44kPpj+B4t
f6fI06ahXH6/D+Od04nA3Cq8esv60UcdGC1/X/qqtMFxfBDy+E7Ik1qf4yDry3K1PpUn1ze6
ICUfrW2ofRjAXMHLG4JXvJx6iavw9xD9j/fQary+SicJQyj8kfF7jG28QQrHy3vwNqmc11fb
V/vI+6CWU3niMLIf5n7qdGoIeYp/Iw2d1PqkD5RO0X4OQX/E6XQA8pCWTqZyWx/eGumk4xCn
g588xGXBv5zwwSxP5nEny+W4UfvJ6eiSF5WOJl7r484lD+byNPKo1n+I6RZ93OltJOsGtdxH
B/roN7WcypNZz946dOCtpZ++fZR0lt9X9bhLB5rHrk3mJQ4qL+M62Fw/ST/FdYOt3F/HmnWL
1D09sA9V/RSHceGo6x+z/noylL8F+n9kvHoQ5adAR0mnLbDM9DYILb8Av5N0KG/DVN9Oh7fO
+mY68X749HOU8A1zuam+SgOdTjotzTi+9cJRp3O8j0OUYT5m3jFe0/qcTmobUZh4eZwOaXBw
8ZLq8Z7AwTWu0shLljnbxy4wf8Ncnr6+j37Sx5XJzkzWoS4bzsUHWm6ik+sbNl7Ex5WblyYd
q8tTujbi5TodTLx22cJRefIf+/59SLZtfOzxdPPV29Ty4rYzo3RqKOt9Uz8fEtZ/tvWdy4az
r++Sv2GyPcz9NNuZbjvUbWfa1hUPCTaceR3tslN91sH+a3GbnZm8FjfXj9qxyfa4eY2ZZk2R
BcekdUuST8Jmb6t+lweHvR5vX/fT6b4ds+/HtC5JXlPYeJXcPtVPZv9RNhwPU6+tou2rdPL3
Yal9cPnQkuurOLrolOSX9fXTSb+vyxdpXt/Z6OSitamfaXnlWgen+YZL5l28to0JM534N1x+
X708joNZP/nRKa9x58bBzEtd5lU9nl5mfXjl6uOhZdwl09Lm20n6ht5Hf/97VJ6S5MWuG/x0
qHk/x76PYNM/cr8kvi+Vjle+YyI+32WZz5J54b9fo5b76PHp9bz/fBid73z74dpDdO8Jmec7
nU6qjjxKoJNZ5v3HhF+5ST/Z9lp9eTUtHeP66dAxZx4m6mEu8z66w4ajez94M/d9TBed9XFn
bsN/bJvL/eUpvX7yH1cu+yvZNkqa78y28KFhbZSfbrDTKb0e9hm3rr19H3kyf+PIIS9HXjKf
VD/ZfvKX6WlwMNMpbuumGfs6jkcJ851ebtMNpvkurY5LplP6uYr7M5NlMk08ylFq/ZQ07vzX
sf5rBrM8prHH0825SXZomjGT3i7wH9sun4ZtTeBrF+g4qPFPba8YLpcNmDRus9HJXC7jp8zl
Zl4fOfS4/7rDNe6msfHc+ulwSn/CUWrbJ8nOzOYDO5zK72JfB7vWdy6fhK/9ZPZ96/4nM4zb
P5Wt3OV/Mu+nZPPbZrUzbx1xh7r/2uxfcu0zpF/rx+Ofbh0+el8fvv9+TZIe96e1217P4uN3
x2eaxpWZlz7ydui95lD1k82/5Gvjuf3fLrtD/36WuOis+wgu/abr8Ww6zlde/GNxs8eJufbv
TLG4rtjIeNxh8n6uKxbNHe/r2ic1x/v6xDX79tMkCz77weniM6eL33THC+t7/1n0uI2XLj3u
GyNhiztME7vtjsNIjk+I9sEVx2qWafPevWlcJtPZLk+2seuKH/Cfi1wyr9tGyePOPKe6433z
tJ/S2SZ5xSTb7AIfeZl2P8XXX2rz07n2nXzmZP89bXschmv/LQmHNL5GH/9Tuj1E17kxfzv0
1uJzTbPf4vLbxv0B6XzT2fbv/P2dPmvYaDnBhcD8Ff7Rc9rR04Y89xB9w8/T9/CksjzHmARh
qk+yEh3jKUd+0jQZpqPlMeKnRO0nIbdKNc+TkF38R2e2If7cx7moi/HM5Of5XJ+pdJwvFIf8
cFLzxT3l+kxxeprpN5YdJ36HRlS6Z/M8wp9H+Lyf+Exx2k9VZ9bPAae0OL3Bd58Q5nyhzxQn
E8zitCe937IoGlzFifDuZ3x3iTCm53dKBuInkalQZpzdEflJp30mOOXd5mrjtKtkCz63Pres
GvsQn7fw+XyqZ4LTtG3k/bwMOG0jDBlXH6zPVON+FNlgabZg+nyKzwT+18zPBKdp28j7eVlw
8puZfsPnG3wmb4/F81ssP8XnpwzPBKdp28j7eblwOsPnCj7vW58b+Exqfcbnlnj+gjPjEGfX
/VTPBKe0dWb9vIw4beEzGVcXCc9PVivnEz4T+G/ezwSntHVm/by8OBHeXOPzqfX5Bp8v0SLd
Rz+ffH5CHz95nng8E5zS1pn183LjZFodxJ8rIpf/g7gb4H3kTnSXH0PmXi+Ob2UVcBqKOw2+
Jzyfi7sftsVdNj+Uu5X3xf2rpmd5Z3nVu86sn1cHJ3k3yCfrcz1hpXiOcZDk+cbwTO/fTYaZ
9/Nq4bSJzxN8frI+P+HOzz7uBJHningu43MLn5+0Z4JT9N2in1cPJ18fOdmF6+PzFj6fi+dt
fH6C54F4prty+rtFP68qTgfIob/G7krR897ybLA02/oJ7koeYKbecyUPrBuOtkWzxdpg6O4k
ue9kU7SaXKMD2t71ZX5HwCcPHD85v1hXWnPhVrZmUS57ZWzm94gUMadzMm4+GZ15CyGfc8jn
nD2fM40HeRK5kDehZIgrtc8wxnrs5rAnES/SYvEgpnK6ezBkc9deYrms3wcsn7Tz4PE2dJik
Nsx9UOvLPlRLPwEVojjexr4v42786GDGwb++GUdZn+Co0onorLYXLyQd1H7Kb5jLzfW7sfpJ
dDoCKUzihUueTHR097Gr0Um2QWKY4rwy06Gb2Ae1XPLB3Eddnly0dvHSTGfZB5Kj/NGrflSe
/Me2/7gy0cElKzwed5BIJ7P+co1t2UeVTm4+mPWTuZ9SXswya5an29S8TEsnH3lI0rFqua0P
Kp0kjFlHmuhIcpnyclN9l24w6Ra/cZet3EUnszy65SnNnOo7n7nGRFSPm/tpLneNbRedfPS4
v45zlZO8tI+pdbBOJ7P+cNkeZjp0vedcGy/zlCfzPJC+j/Fx103Uw6puMOvQLOPWPt+Z6ODS
T2nGhMu+stHJLC9p5rvkMeHTR7c9fujNCxcvzXr+NtV857LhzGN/eh1qplMaHdj11pG+8pY0
7qStarYLJB3MdDLr2Fun7shmZ/rbwmZemecBH/1kkmnzuHHh4C9P/JyO77rDXz9Npxvi813X
ex3ropPso1yb+YwJ17hLM6/LMeHqo4897m8vqz4NVx9Mto957ZXOHk/jL8hqw7ntp27qNmz1
XfOhbUyY9ZNrvvO3j7LQMT7f+ethl2/IJU82WTDb4/7yYJ4PXXNJ9nFn8qO5x0030XYx+yJ9
5Mlsw8lv+K8p0swDNjqZ+e0aly6/sL9P1r6+M/fDxIs0trBr/Wj3P3WnntfT69C0dkHy2Dfb
LtLGy6LfonRK4x836QYSp5fWhovKs8tf4Nrr8FlDpi1Pkqds/oDkdY+PvKWZ71x62DX2XTo2
3TrYLE/+vqE0a3m3XTC9b7qbq13g0qH+/oJ0a6s0fhXXusS0JnD519P6n/zp4NJf/nZsVD9l
8Zu4985uU69ho/a4i1dm28V/Deryb/n5C6b1BXZT69D0485//y7r/p9bP2Xx605n+6Sd79zj
6tbbJ+JjF5hk1qxfsq29fPe0/ewnl12QZs3g3gd16SeXDTetrZzW7+vyibr0j8v/5GOP+9to
Lh/ZdD6RJHmyxZP4xllk1R1p1nf+PvxsfhWf+AL/ucY1X7r23dPZT9n0dLo96TT75v7zvosO
qrxuOu0vglPS3pWPz8GXjq59q3T7nP7xS9nWNT7xT9n25/ztKx9/gcvP5uKFK27Hfx3sYxe4
9Eu2NYHPfotrrsgzni7dPqd5zpx2nyB9uZ+fzhXrkW1tZbMr0tgFrvilafcY9f1gs8yZ9Yv/
2slf3uzjzl8Pp9Ff3dQxfzxP8aanfkmjf/xj2Xz8dC7d4O+TTRPH4TPu/Pc508WpptFPee2/
ZbUb0sUX+Ps00uyd2XwaZv1k1g1jPG/jQyfzmDHX72a0n1zyNG0sid6HNPuc/jHF2eKffOIz
p7UL/P2d6fRTtnHlv8+Q3S5w2dsuPe1vh6Zd3+VnNyTTYJp4Ov9y/zh8H7vAbR91c18nR+nk
ip/0GTfpeZ0uviANnVx9MMVH2dct5r2vLD4Ns55Pt1dippNrzkzj9+2mjofxix/3jyGdRs+H
fM4hn3PI5xzyOYd8zgGnkM855HMO+ZxDPueQzznkcw75nEM+55DPOeRzDvmcQz7nkM855HMO
+ZxDPueQzznkcw75nEM+55DPOeRzDvmcQz7nPPI5u3M1fwRteYU1zkVOXP3dGqwHxqVn3Nmt
4J7uIjM867hVvXI6++Rs3gQOunM2v4IZJuRtXq28zS3gawvl+hy+VcHxtYU7OltAITLX3EMf
7nGueQ+SdoY6rY98OcLyh9IIb/Qm1vvPrJzIOS8vs/Jz9FqOmU48gfJLttNXhfFOyvsAyb9/
g/qXwxxACYV5i70jMP3SV1H+DDjS8j3AkbdxB+UVLN+H+m0sfwOQn7G8B+sMUk685l+BJrT8
Z+DZZ9b+R1F+BX+TcoITocyBgDkVMNfsG2QFuyPKnwQOD9DPNqMTxYGuenh5RZTvwF+0/gCw
4eVlUU7oeM74MGY4XTI8G9AD6s2qQSnFYYjl++hp3MJyQsddVt4DzHj9E6C7Xk6+0RP1L0X5
z6U/RPlXUf8P9n2K03t4x3GoC5hH0ca2aGOAK8FLRodPrJxorT6jw4kor4tygiEvvxLlG6yc
WLkbovy7RqeWgNkr/SJwqIo22kq5/MZE1N8UdNwF2eP1n0T9TdZHiYMsV79PYzr2gIv8Gw0B
UxY4EJncE7T+wOTtDsZXm43Leywn9XtYvo+r6KGQp99Y/QHebUDLm6ycjBlen+wREZyO4P0h
fnkELVJ5ugOppfbNDVDqCO2bY2j7I673RtACLz8W5b+g9iDlQ8CHlDdwB4qU7+KefxvLyc7I
nShvxepTOr0BqaQwfRgVHOYW+kTbeAdvefk4ofwJyq9E+UTgIPtIuMFxfGJ9JON2k5UPoITg
xNuoim/oMLz8B+sH4cWvovyjob67nNNxANqfl9cZjlTGd0EiOMyt6McGa4PweyDKn0QbbUGH
PdATHIe6KC+LPuyxPjbQzq2CvKrl5yhFv4hySqdLxKGHskhhHgXMe1G+B9/6zsbNPfzn4/ID
G1dlKGuycfkdy4nMl7H8EMfHkdCRVSHT+0LmR0zmqTz1gCJ7bD76VYGpsDZ68C3exhdR/rP4
BpkheP0bMS7fifp9+M3rP4v6O4ArHXcDNq63cM1AcOIwB6wNMm5uBcw7Uf6BtUGwHTEcevCT
4/BRjP0RYM7LP4nyXwSOI4YjKf8syn9jfeTj7krAPAkcTsU33sL7PTGn8jZORR/eCv3TAynk
9ceCDm8Zr+hcw8vPGQ50vuX1TxCnL8y2aKI9PEQpqQF96FzzK4wMrmcbQD8qT8dQl+I4ATuI
9+EWbRtiF3xh67UetLjP9N8x/Kb67w16LSkvR6L8AfSxtAveAoXLTB4I1StsvvvKbJP3gM1P
TKYfoPySRcMMWD9Ju2VGh49Yfx89agMhj2cChzvEYR93/S8ZjiOsS/v4K1u/DtnOPu3HOdpR
vJ8Xopzwu8fo0BblE9HPMSvvIq+6jM5vRf0LwJXPE7x9Yhvx8mtWTun0DihsguG0/lng0AdO
8fI7geN7jFyhOGyI8kdGB2JXcDoMAJb3YQSy0mR07DPd0mV6/CvjBdk9ajJ5+gm4T3H4CXA7
YrbJb8zWfQPtDRgOZPfoku0eVlDHkPo/44js4tjnOEpeEi1SFrqBy0oNpL8pxt174ACXl0sh
LwOAabNvXLI2CK+4vNyJ8h14U2b1G+IbXUGnLpNp7kUaMhocifKPisyr8mSD4bTuCpnsCl6T
PvP6QyGPPcFLotV4/aGQJ15ftq9+n+vxnqEfb0Q/e0Jmu0jDodDTPbbuaIryqqhP7MjvzMb7
hckUmU+/svpNUU5WO7+x71cQp2umfw6hz3Tsv8OxweezPuMFsbybTMdtQZ8oL/9AGaLjksgQ
xeGJlRPvPC9/gDcHzB6/YeV9wIaXn4BEHohxNwR9eMT6uYsw1JYlPKD2NpkpeRtDMZd8YeUD
GK0fWD9/w3I6J39htvAeUOmQ4XgBb7i9/p3ZsTvw/UNGg88sbumS7TocCJhzAbMryn+wbxD7
6tRQ/p19g4z9G4ZDHyl7yXTDgSjvChy7sXJ+SveJfaMPI3LIeDkROPBy8o0b0cYZ8o7qwF+E
Dv0J6a6X72K0DqXjJs5Phxjh8wfyitQn8xeVhXPE6YB9g+iZj0yHET1EcSAnPSiviG+P0/FK
rM9uhX4i7fB1zb3QTz+L8h2Qj5/ZPHEr1octLKdrjqFCp10BQ6MnKA5kB2GH6YY26sguG9t6
OY1AGzBe/CS+QVYFO0yemmJd9JPA8SfWx2g51U987XQZgSHf3fT6xiHiXRHrt1tRfi/KW4wO
53jihbdfidXn67t7Qace0oHOFZ/gP5XpX0DX02+8w7n0EGX+E7NNtkEK37P673AupXNyk81V
W6Crxqx+TcgKkcvfGI47KCty3B0wmawAzA6zHZqMFz2MZ+G2R0Ws9+/FWl7Odw9Cnnbgt06H
fabHd5gdeyXafxbtjxkfuJ35RcBUhbwcizbeQNmAjauxKP8l1gdZvo+W/SWrT2Sat3/sLKfy
pMOYvnGI0sRlmqyHePmOoXwEeiCO4ydGB9Wu6CENK0yPVxQ67YBUvmO0/lnYusSvcsvso3fM
Fia77N8Yr++FvBAv5pjhMMK1xj7OsxUmL29BfkesnOj7I2x/H3USHRO8jwN2Co7380yMqx7j
tz7utkU/R7jmifL6WtB5R+gGOm9SHbkFcAei/SHTLddCnt/i/Cbtgt8EzLaAGeA7rn+GYlwe
CNvliH1jj/GK0HFD4NgW8rgn+kBPw1WEbtiJ0eleo9OGoNOOkHkyn+0LX6Ckw88KrZPLP4ry
usBhCJx+x+h8ImTlM1sXcXtcytNYyMsdUK/J9M8boV8+oyxTeaqiDUHk7RbtkC76+Y6YrczL
ic6qivJ7LKe+wo+i/DdR/pH5nyjMBXB5xOyjHsJs4c4mLz/H9a9aTqP5ePmJwGHIcNxCDvHy
HYEDGUkHTFbuRB/esfZ5FoGRgPkiYLZYG9TO5OXH4htvxTd66B3n/gZePhR0JBrjQMzJvP0h
w4HaubJcpVNP4EBk+oDxahP9eNx3zO31nwUd+qJ+l9G5iz7XI7FmuGJj4g1Q7yOj0wZ+gdq6
16x+Ezj4XcjTHvDtlLWxgeu6Q6RYVfDqLMIrOh/yfm5hKV9jxnn9Bq1aKtPjGJ0lDbroG1L9
mT8JOuzhbM77yctbULMnfKb7jI6Hgo4/RP1tpf5IlH8X9bdxNPL1I2//iZVTOm3jioavY4+E
T+FKrHNvRfmTKJ8wnywp74lv3MfKu2gz8PqfBY53Asd3qHn5Olulk8ThHXpDOEy8jSFgfih8
z1eCDk2mQ3eghSPhe+bln6G8yvjwRsjKDyErnJdcj99Gxg3101XFuLhNHFd7gs7E48b7WGN9
OEcdui/8Bbz8WdB5G+RN8prTia4brgQtdwSdDkUbX0X5lpAXKvNDIdM9ob98ysnvtij/rMhT
F/fG9oWfLQrjKqd+Ol7+Q/RxLPrwVshjD6jH65/Fyml9lU5jIU9vxbgiszOXh1+ZvBBN801Z
B1+JtfY7MbbfsT1GIt9c/7SFzO9CKeflV4Fjg41bvm5JgpH8JuVbhnGnjolT0cdrUf6zqN9H
y27I7CtJ56qgwZU27n4VtBwxednCEzq8/KPo50jIdA9XbdwXeCXGpeTFO1H/g8BhqPDhTaw+
pdNQyGQP59yh2Evl3+AySedU+o09UT5gdKJ+FV6+I+SR+Mf18n22G6CX04h7gtMls5/ISnyH
jYtD5pMg69RLZpvsMh8KlXQuL49CXu6g9OcEHfpHTEfqOvgPbdyR/TnexnvDuHjD9Au1Mu28
krw8xLU6HzMDoZ8IB3l5X+DYFTiSt+q4KwsfPN/j67L9kgqbDyuxPUAyH3IffFvsdeyJvQ66
H6OXUx27J3zbvHyT+fj5vtSt+MYfAocNsQ/gW06+cR0rp+Oa70MQS5euQb+CpP/M5sNj4Tu6
ZPLE942aLMZhCH+fCduCy8tvzO8r5UXKgzofuuZkXXcMY/pRH3fUhovSkvSzmUBrlQ7qfvCD
2POR+8XEXv8g7Hm+H/xO7J31WRaP+J7zO8ErYhfwNv4QvHon9nzUPetbgSOZL+Pl10IefxZ7
Z31lX4qX83F3Jdr4TcBcCZn8WchsH7VEtHxL0JHQ/AtGPb+kTCUy9keNKl3unCCzyxGyLDlB
ps+3EXJdpH3ON6+E/Xl58kok5YBIl/NhFXM4mPMrPEVG5MvLl+CXq+Dl5SYwa4V97dw/zQPw
ss7c28/Y53emfnnPt5vOr3+NaOSXdpZcPwdOcTKdBX9Z57bNZ6zvxZlqgpM8Z/2Szkjbzy+b
ziu/rPPI5rPBpxGr5uWd/fU7Z/vSzrTa1p3DyJnVrRd3fnTITokW6ZxoJcfToZUcz4ZWcjkZ
qp+jTD71WS3Yqc9aTqc+a+HUZzj1idHP53iakJ7e4Kc+SeTNd7YbeitOde7i/jrdHb9ikfBk
P+9MnJDjpz4H7FQnPU/BT2TeYyTdIVqYH0WkvTyx+ZN26vNInAz9GXdjeETuryKyWH7jZ3ai
sofnPyqifltEtPETmW/Eic0bdqqT2MNtVr+PfaiwXb6Rsnv1M9CBwzyKb9yLk6Pv4a/PIrKY
t/HMyrsY6fVZRGHy8k1xapREm31muxHkrA4/tfCLiGL/Lk593mmnGW/EaUN+KnMLf54LXn4S
p0L7LEqT5L/n5WPl1Og7UX9PlF+zcrKrMxZRxfK0433k1OdPIhK0J3B8Ft/YEadCSQ5/eapT
npjcFeU3yqnOG3HisibKK8qJzRsR2fwgvt8WdNpXTlSS3Up+KrOL8l9hmexvWNQcb4N8oyn6
8JNSf6xEFZ+LyOSGEYfo9/mdD30R4TgSOJCIgx22S9cTu1fy1NR3cepqW9mxlSe76mKXT90t
rYjytthh64ldacJhddd4R9n9vhYnIrviJOC5OBH5Vpw07IFM8vJTcRLwDYwUe3kXcecnNo9E
+ZidVORRLdcC5lGcZnwUpxnfg87k5W3Rxnfl1OYHQ/mzOO2o9vFCtF8RJy53gab8tORn7dTn
pgJzIk5M3os26uIb8fJtjGq5j3xDL///2XuzpjaWpl37/T9EfJYwAnPYrYmW0IwE6AwzCJAA
YYMB//rdVZV5VbXUDB7W3uv9VseKeB7bqaqurqlryCtvn39f3uHJtqXmvxHQsaZPfqOc22u/
Ce2OHnDUpumfU9ntfrJEptunqN34oTh7nJZR7WfY99I/q/1rYFfqM/zNzM4qSn1eQ32e2Hdy
58ANiMmEPlsLiMwuN7aH2JvcSscB9TkLiM16MI9XGReR3J47GshTmQ3sZew9bsdrAS3tb+f7
lLHGzbUZYZ7YHENcelryIEN9ThibDcpovntahmPyaAZUpydPTyhDaP8REJmeuJxQhnJAZI4z
NKOnziPymPGMBHq2GpCpV9zwJ7xDNSBTr3mHFvWsdhdhwN/eey+FW6E+la7YEuqzHlCft/bZ
A/l6PsgcObLUp2N5b3iHqdj7Qn0mQi3UJX8lEft27TqU80O1j8Xu6slTdMabQim8w3Qtpe39
HapzDwpPyVHTs04hAW95xin0WkhLbkCnbULg9WwsYDfP30PpjYTe0Pdo8Jst8tiAwutDwNWC
Z1SFNHPvGAckzxjCriGeWg1rT+ybDWSNuC92V09mnRczrlZ/44nJxJZcn9G3/s+urbtij+3d
x5hx1YB+jaFfB1ALSn3W01Q9xm1IffbkN6bPO+rT9KcdqM+flqLXelRi4BCioA7dsS80kEn/
kzJ+5R2qUFc1exZUFy/1kI5tCM2Y2LGtbXFDWyndGllvVrV3qMeGPCOxfX6A93Rd2rIlbaV9
2tnntHWLtjRv4vpT9jeO8o3x2H89j6z9Bjq2ZbWM3DOuqKcl79AW8tGVQe0LyV/X4w8844Jn
3OXmscT+nTLsp/NXHIyrsdBEd9LWJhZNFxroWsowsX6ibsxUoT77GeozCUibhqWW1Ht3LFTo
GIqlDKHiqat2QLgNKWOPevBtrfNTYr+5+g49aWtXT82gPaO1enDzRxyQOmPmwIacTLUyhFzW
PrOUSyz2G+xb5N9l7qilT9L+pBRLA4olHBc67rStOjJ3KNHtnvFMGb29aqn1MbRig3EZs29Z
rQPdt3RX+oNS5ZpHhTLUg3G1JfvkVvr3jpRhDCVszmaepT8dQk7s0FcOhBA29g0om32h9Hw5
h/KeuyvEZNhf3PpI28qPu9Ngnn5gjv3EO05zx/XntbZ26/EapJ9Z8SnZdSzkqIuUUA1IvzkE
Wwt6oxrMb3PKoOknb9h9+gjv6dfz0GgO63k0cuxH0Ix1y2jruFX7RKhP962pBt+auXzzQ+qz
AVkavseCiBVKdTqyS6nPUtqfHmTcHGI/sf3FRcWocCZyyJnItqU+R0J+TaBH6syPIfW5gMKr
QlS6uy03/3yHbtV6ytbDBfXYwu4iMcxZm7Rk7nhmj/tI/h2h15SqeqAMLxByLSi7qlB2jqpS
ewNqM7Z7i9Ce/SabMaFl6OdQymH6gwz1GeaxJI/DXNJ5EuzlNX2VetZ68CT062X0+e9l6Nh+
+m9taMIr2ntLqE/TX9S+YdcLbg7Ub9F+2i4aOe3Z3nU7L/Qn5p8nPJP7lmlyPgVD6U/GK+VQ
3uGneKxo1IxLS1qaefxU5jhzb6x5vJBHkvatifSnobW797wUe1+iHDhvKY1icCd0pqmx72J3
zEdd2mEYUJ+OMnV5vBDFYEeiGLg7ugPGlUYx2MTetTsqZz8ifcmeKLhxeyxREmrW20LPZS6x
z4misCMeUOqBrZEWOnZ3OxSlRX3G9/RfurJ2OV2xu/XRs6Rv21MN9wwfieGW9Ia12pV6Htnx
6vZmR3a94eqpk/5WfzOxkUvc9+qEb01bohDUbKso8b3ge+ipz22orO9QV22bu36TxwF5oeuz
BfZxhma8huRLICKz1Gd5xZ7Ys7Qx3zulRus8I7I0pK6PNH1NiM7EtqC+Q0vs/rxgyDnZ6m/c
HDrkzGHV7uavdXtIhU6xTyljM9c+op4GQqM1iLQw5NxE86gG9ssVezZ9T9akiXwRxzIHT4X6
rKftPpHv5R4RCHZsj/Tjrif3AOb3unea8x6tgJ59pAw3QX9o0Zae6lxg35O2dGcaau8E9eTp
205uPUUBGRrZ2Wcs++AyJOAu5MWE89DP0BtdoTodra10x09InY7dcbm5Y3/NruPOk6OeAHkK
yNEh87Cn9B6ghToB1bn7RnoXGWQ1/czyVT7/kD57ph72IQGrQgJm86jbUymNQKCUXsn2VFdP
m8zBd1B+44D6vIf63ID6bMu41XXBWe64ajDuPE09X7PPZJWmzxhDEi4gfJ9z2roU2FtBW4fn
4y/UUzsg1K6w30CwtaD4qgHFd01btYTic7OIpp9DEyUBfeYpv6ugP/nfREJL1+W7XYY8Xebk
cck7JAG5urf2jGz6WkCmlnPtYX+arT3DRbVYEJ1oKt+aPeYfM4rV/gWKz4zRMyIP3UKtTyB8
PdHpqSylQvV8/IxxV1r7jYvEMOA+xRPdjZxx48fEN2jHkOxakv4+py3NO4b1dBqQgpdBPal9
yjOa9JfY8kpKz3pqtIL9fM3uzpUHnD2PiQ4X0rEN6jL8zZh6qDNuYrvSqsuZhidLF9hbpB8G
c4enIZuk79GfasGYOoT6dONiKuuflj1xdn0ugQqd0F+q6Z/OWCfqt+iZuaNDPdasV3ldIqhM
Vtraz7GhXaNmeOrz69q4MWeJrTfaKtsWJzzjMKBCp8H93JgIJxPugxfYDzP9qc4zooCw7WOv
BdEgLrEnPKNGf4uIYhAFUQ7igDydkN7XY5Spp35AK+5wD/CJu4h8+y73DCGZ+jnXPgzuMpT6
vElz1YhfbSIUPGWozxOozno6p59JWz0wv5zyveoEc0e89s3N6y+r9ukb3wGNzvZMXY7W6nIm
O8vVevL2fkB9HnOfUqKeO0QzraW9KO8+2RO8cYb6/MGdzH4QqXM7IEvnkKWeCt1cs7t66DOH
HnDe4MnUmPTfA3t4f9cmaqr+xpGlY8jTCfbFm/Y47SUzywwU1GdBff7vpT7/jsp6QX0W1GdB
ff4zZXpdVXt9RBbUZ0F9fpz6/C8qLRfUZ75i8evU57ygPgvq8w+oz/+aMm5Bff6qIuysoD4L
6vMPqM//nmpoQX3+m6nPzX8Z9fn5L1Gfnwvqs6A+7bybWJ8Qd2OREJ9/ITcePaE+VYNyTHzs
MvFCz4i5rETmPkRmHWLTeL8c4SGpOp4N284aZ1OpT41HXCF+tXrEzrBHEJe1gPq8gsg8X9Py
dPeBnshULVAT41uJzf6aXb2CK1CbB/ymzDO6AfV5i/2LkKVOj/SC2KzH3NA1ucVbCn1rVubH
3IYeclvaDeyuTGPxMj8mbvwhXr097KaF9XZ8A2Jg2+bpaMaEm6MNvMh9+mY6YtSD6YT8H7B3
rYef9wreFM/h2BKV6ul+B5XQg0oYYz+UPIynaZX0c+xT3rGZtkuMBt2MGzq176U9ICa2dVhP
51IP5kzghTJ8wn6Rm0fZ2t0ZwzHpD0m/tZa/T+/trj/eBd5ke1JPvgxuD38H5bKwPm2R9Sw+
ELvROCmjgdJFt/WAZ4yFWjCeFl1I5wPIibqkNx4rXShld8unXpolyWMffceqVVBwNOICGrEV
6Gj2cuwJGphVG+va2a+hHffRl6wG+pKLgPo0Y/cHNOM+v9mC6uxCbdasn8mqvSce8E+WOlAa
cgdq1FOhmr+jJZXYNOcFSjNWMxqWSkzOMsRjC9qxChEZ5rFun0FcbkFc9jK0pOa/ZXvAqt3V
U0hlznlGS3Q2zdMOsH/D3uYdTAR0tb/wjB46nbWgjFvv2D9l6mko5Ojqb7QM3yHg2lB4VdFf
c7fOdW7Pn5m/hoHGXB0vzphx2w+ohlKGFipDmOxCNhxDTnTQcYoCnZUjdFra4invohyoh3YH
LZmm/WapJvMQ76ES+m1e07CSofR+QBt20MKr2XNe9TabY19SD23S/4QE7IjOnduvD/BoG+PR
9rBid9+yUuD900U7sWoJEfVkKP1iGY29i71MW3ZFw1Kjw6tHiaeNhlCCfWk7jf18J96ohr5v
4EV+KWuLb+nfp/Ld994cFbw5rvDmqBE73/hnjQPvQ9UDXOL18oi9k4n5XsXTKoxtv56HevXW
8U6M8RrOPmOwEhv/LMfz5hOeFlmvmNBb4wseHd4zJs9zxnuMRJk44+EzvP5tnOuRsuo9NIIF
9V7BzyseSKGHkfdQcl5Mam9Qj1kvp3UvqCrx1qPAY66JPkCcjrwDtCFDb7K6/MY8rS1rYaMz
foP2mVLCoVfd0ZrXXJ7H3Eiij6inV/cNjzr1uotXvOZCrzpvdzfQYzQDJ2tliALdn1agpXCW
U08J7ZCtx9Dbdb3P5o+b7JhYHzd+3GXHTGi/XHmH0DNQKeIH8vhEGfvUdR2v3dj6WmW9D6OM
7kUr6E8t8RYzPokjtBbUU6wu3mSRjYAyk+dvCvWpuhhLIQE9lZDn4R16kobeZI+UMdT92czx
AA81Bp7WPE3XvROf3nhG1nN5Fui9n2GPAq2YBlov3svzy7v20DvxItC06a54Fv+aZ/K697QS
A1l71uvuJuPtGmq1fF37zSzjwX0e9LcW1Po5XuplO7JGoh6le4YbvkXf6Cvnopfl9iSnzLEh
tbDB2O3RH9STfbCiZVXJeGFmvaOjjNaVnxt2Mp6DWbvz0Fxk5nGvqVXK8ZbvUE81aatR4D0d
BVpXtUDf6DnQWDpbISeynvYd3jH0xg/piqzH/gR7OdD0WvCM6Rt21bmrC2Hn26FL+us1osBr
og6g9Pz37o7IHFXGhYk/oDq/FTy870n/AhnxSH8x0ZVOg3E3Zkxpf5tCyVQy/emc/pD9zard
eS4PIXjHRDEosxd/eMOezd+TOuOAqnKxC4ZEe9A8upRhncwKaR9vjzJ6fj3qIT//fmDfJf2n
TD31ec96UA9eK28AAVeHzIpFr0+/2Vn6LBJdH41YMSF9ecUeplct4ke8Wc/SHqNancdomNxj
n0Fmfaa/9NBXcxpwWapqJm/o58gx818DamFItIiwnuYBpVcmj3ag5/c2pRdSfJ4k3Muh+Bro
Hob1OAxoId9Wvj+stvdqf8jvL++lz9rD/nqJvZypp1BjcpJTBk+wVa0K2mqfb9Pf1O4JulGG
NDTRbnoyfw3s7OL2A3eBprw5Ke1Db9xKf9qQ/jKzvkU+2p9qCZsZfyL2oey9Ihs9RD28x5wV
Lti/+QgCZ+zvmkQYiGQe199ss0eMJDKHo1cH0KtjyNIhkRh+YK+yl2+yl6/aPaqS0qoJHaHr
GtnZWjV2Qyp9D+3qUJ/2Gd3VfXRXYxutxmvodtkHq/0QbdlzzgPadm/hxsQL9opEBnHRAuuc
yYbRIHZFh3dmY9M10KUfSj1cSASAyJ6maFtNsM+JEBCtrV2cFnGLcVllHfsznRM8WVEJzsdP
OKPvEaXA7MnP5BkViYDi3nMu/mslIcbbgdbwI+/Y5B3aQcSdG+rpinOZOnrJkeyDtS320MCN
iHJQEy10PfdocSahUTPGRDH4gr2BdnUU6AB3aeuECAKqE+zmJ69F7KJH1vlN+B5Kvpeph2/U
0y0a3lqPzgtOoz3s0JamvzXQENe2Nl/dqfTXBWcms0x/8mVIhNF1/h1D5hctQ51vkdG1n6Pr
WmG9XQ10D+fQRlMiYJ7LnZBZD2kElIrVZ6sFUQ6u5Nz24H++y1nhhZ19XZ/uQCKfEWHgwt6+
ubG/RQSCwZrdvOOTRCCo2flkLG2t9rZEKIighRrML89Sl+Zm5ZA+1yA6yKXUk3n7Q8Z+g+gj
sdjNyu1QyrAgCsKYKAiRvIM7a2xAC8VBlIOmVenT+aGO/ppGGDA1rOv179bfwulLxqx1vzP2
n3jHuV3J1GUfofX8ya7Y3ZiKOe+MOFcZST3pmUQs81NEGWsSOc5FaDqmjCMZV+YeYEY0iUTq
uW7vL10ZNi3BMxCN8TPGZTPQMR8TDbCcOafrynuectcRy28c8d1BP/tA1uPfbbwHN/9MxO6i
1Ok+uSTfyz3sZtyq3fCjz6wzO1JPMzmn0zvAufwmkjwcoTYKNLwf2BvtQ02p3US6epA1nLO7
Ox+1n2JvpPW5L3VQwm7q6SHYt5TRjDctqtqJYztvRbae29wBjlhblOzdkrtXasnccGb5tYH4
qS7kzKNldZ2df/cIsr5k2zKy0Qb35B22JDpbSc5NjiHUmqx1t6zdlaEi79mXs3d3dnxL1MOx
/ZbO7LdkT8p4yxx6LfUQ2XO6fdpqRP6lQCu9a08Ltb9oPf1M/38p8+yUiITnOfWYWEVkpRVH
wfdwSRnaUoZn7InVCNWorT7KiynTiPXTWCILmRVnK2hLja42lrZI7Iyr9aDph9hjSR/ZiF4j
NC5LUo/NtM0SKeM19p/yzdeoYxVb15Hc4+v8VJc50EQoaWa+VyM54dUzfh+96JLv5bHct8ws
U1tnPX5NW99xp9TkbLub6U+Hac5L6U+PrF2e+B7p98r0p5i9+D17+W3OG/L3+jucJ/Q43wrP
AR8z9P5eQNBuBRq4eXcRtzlnrnGg/erP6PPoWPOOXit0nBMl+D5zj1AJdFen/OaaPLaCSMNd
nnGB/TP3EF0iidbsHJy1O/J+PZJxOYhG6s52+kTLeptu7ZHHT+4yfLRkE+W8oD4L6rOgPgvq
s6A+C+qzoD4L6rOgPgvqs6A+C+qzoD4L6rOgPgvqs6A+C+qzoD7/e9Tn538Z9bn1l6jPrYL6
LKhPmaEv8fxT6vM0oD7LUJ+foT6Nal4ZLZhzqAalOvsB9VmG+jyH2DwWotPRa+d4DoZan8ar
12vmnHPboPaaaHk6rzulPl+gPmdofbbR2TQxKo+I3z/hNqMF0XlK+p9CdPoY3Up1XpHHNnqh
pp4u8Iw5IhbnIR5MD3iJT+2tlbvFawa3Omrfwj5IW897+8/QxAhpxnZAfT4GmlwzYp3fEf/6
HGozwh5BGkb2aao5McPbI8GTaxu7pyH7GZrR3DYpeZWQx5gyNKQMrj/MoK628Abz9u/YvwbE
ZTPQsvJE5RaeqtuBtlFYTzPeI4HarFqdzbF4rRyv5GHKsMszLoIybAbPWM3faaZm7a4/3gVe
nAnvWbX71LEQTUd4GFWgOu+sl4LqgpWljAuozggvhmuo0JZVn1AvT7V/w8uhY++VXZ8/hPpU
nSYlum8hIo8gKj+jH9lFq7NmfQ4dMVkWYnJmvQnX7S8Ql2H+lbX0esun5Kjja5RWPINm9ETl
E6RhgkZlzb6fIw2vSN8NNC4vsEcBqai0ZCOdUQ9lpTbKaFgeUoYGZYjtrOPsY8oQ5jF7J/2U
MkyhJZtQn7HVAnX2rxnqsynUZ/Y3Z1CZTahQo/OrZZhRxoQyVq2X4Gv2LXuepPlfkX8C0VkV
Sk9/s+A9WrxHVejVjqUdn8STwZxG9NE2q+OZrBonTbRkHMmgcXyfxQvBzBgnMm4/p79W76Jn
NCmM18kp37NpOorm8i24JN5wJPOsGXcJuhlV9I1O07d2c+B++r8aYWCEVoxR+nL2a5vGeXpV
xUvBeTOHGrt1vhVDec++PRFX/bS6lNH4CKpe8pO1u5vvOnrJMfYx9gl2845qT3LSlyV/9WqZ
5fxmPQ93u75u76RtMYLeWH1GNv3F2juauWOL9M6r5avU9Y+0Drt49ZakrtvWC2wgiuIT6S8j
2xbu/PhO6nme/ra7Rp89/jK9pvRZ4w3qM5vHWUDZ5VF43tujF1B43tujk0NcZonNPOrzd6jO
MKa7jzOeT3V6ojNbxlqG0gu1pdepTu+1slpPqzSian+8Vo+ujF/RBKtAfY7wjhxBfTqvuyVe
wfd2bDs9dtWG3bJ7cV2rDvBoW43Pb77Z5Tfi9+fZP6q1kE+WnmE/ydGDUBoy7LO+P3piM6RC
V0nnkKpaz8P3+SyprNSm79P5eg6eyFSK5jU9iJDY1HXmIkdz4oB6yKdjx0E9xjn1vAfVaVpo
JO9wjIZAEyp03572uXqsZKjPoY0yo/UwfJNgO8sh5J4CAi7GHq3Zs8Tmbq43WfY32zkaJp2A
HP2+pkOQ1ZJpY78MtGC6K/Z8rRhnDylir4sRPmNd8+Y1anPBO7QCfaOjwJ6nueOJzbtMf2rj
dVe1ald1WVtM0PXx9jvyGAXU50tAA83ZG4XkxDlRWm4hX5XKqtooQ2GUA6/ZVYbarGQiAIyZ
pxvsMYesTdbTr2tduag/i2CeX9fCqmUovSig5HweW+QRaub4tixTj91As8ITmaWAuJzkaO6E
eltej+sqMz/5MvQC6vNqzR5Z70W1L3O9NMsrdvc9baCdna8bVM5onHhP0I1gXHnq85z55w4y
4qtlAty3ZoP0Z8wtTzK3mHHbg+LzBNwVhFwCcenH3Wu/cV7iY/aQE/axXWjGT9hDsvSZZ9Sw
hxTfdCW9ahc1Mhonw2AeH8u48sTkJKAyx3gmr9pfT/8MKdjCPoZ2DO2DTD353zSCejigDJOA
RvT2wzV7ZHV99Bkn5H8YpC+T/izQPLwJvMz37b7KtdUcz+Xb9O8a2ayJN2vdzlAD+2VqQX2e
0F+89uI979jmW6X2wYo244S+cpeZn+5zf3Me6PmV0fsb8oyv2EPytEL6o5z+1CS900/K1rOP
mjEMvvvZtvy4Pduf1vtLfn+LMoRvK9Of1n+TWErl9T4dQRkPMpRxllRepZTNSu0F6nOKpv1G
hvqs4g0f2/Nt1WDy1Oej7JNj2290r10Sb/2uZa2UihqgFVoiaoZqhEeWX1fiyeslLyHstjPU
5yZkaB8y1O0e5pA2LfpsNYjANIcw6UIl1KS/jSnjFyi9qhAFiWgM6bpgHFBV+5aAcHn84DdV
+8Vy9RRTD0PsX9Dnrgkd606ihtBlJaEaanaNqyThkIiHcyGejBJuU55fFkpvLuSEEpOm5Zvo
+GpbjSBpzI5qT+qpQvqZ0BmRZfe0P/ZYu5yxtmnJyEus34NGw/lmYxT48/F7zvkr9jzG9Tkl
bfagP6pC+7j9vpaxZnVENQqUJ3FKEHIN3vFwjXx11KjSs9/QtnZ5rEbkSkRBVSPq1NESnmCP
sZ/wjJ7td0PxDxkGka6GRB1rELVsyPrJtaVSxA1pz5rl7fx7Kh1bFpLGvOeI9ZEjbVyEM6Wm
PGljoo7pGdgQEmeJ/Qx7NX3HRNryROpJtann8gwzu2oZGpShInmYMXHOtyhi7WJOu2K+RVnq
cyBM7K684yERMA+Ye85FB1LXBWe8Z0KfviFqYVPOt91dxAG60Rr1sGfn56GM1QP2yWPW27sQ
ds8QcI/p/z/I2udSCDnVlFf6qyd02Myq2yrZdQqZdSDkl1kDKgFXtbf5Y9nLK5XVh4CrWsq1
LvctY6lnE71tT+qgRDvtSV/Rc7ol1FSL/lRmbjCR8nR+WZDHnHHn2zq271CXOyFt66qUUfNX
HfK59Ke+UHou3mfYn35CZZoyXEG/ziEiW5xZHLJXv6U/NdPZQb8DG9wxHhChYEo9m2+z0mt7
1ONJZj2+xxlVLBq42XOV8BzuLIioU1qhohKhQpX+L63o2GV16u44Y0vQsYtl3B0wTyt5Zb7r
fSnDN/KoZ3QPewF1NYd4qsieYCjffaelN5cxU5J7VBN5s8fd2wF3tfWA3jdzqq4dPB27lHsl
l4dGI60x7mLGnYmOq/TrknFXt+smjeC7L/Ye424TWnIvGFNLKD2nhZ5Q11XuCW6wl+Wczt1j
6vwyD6jPkvQXd4qzOkdWrRqxW9s8c3f2xDteyr2Y0taTlfs5t6bXiKl1ibrq7ldX56eZpbK7
RAE+IMJTnfV6LPOT01Ws0w7P8k32FHIdijg7x5lx0ZFnfIEybpJHP81jn0jGI9Z4SgnvCf3q
zrjUvgF52oYQNnFJdf77JISvRjlYyNg09TDijF7XBTW+dzU7T2XXLjN7Et4kqsaQqNS6Luil
+TS4074mEsNWsM/WcTnMUJ9XQn3O7Nx7TiQFnV9G9uS3Hpx5+HOVQaClnj1XSXLs/UAD/DRX
A9ztldcjBg44s1g/M81GsasFuqxna7qv2aiLyTtn/HHmnG49wmT2HmFjLXpklizdzY0++ZR7
TxHnpN+W5/toWp5OXSVTPXmaT6a68yMf7aagPgvqs6A+C+qzoD4L6rOgPgvqs6A+C+qzoD4L
6rOgPgvqs6A+C+qzoD4L6rOgPv971OfWv4z6rPwl6rNSUJ8F9SmnMnM8hFpyW7BvPZKr1kvg
p91T3dkVornlbAf2yN6z7tkZ3NxB/L7d5W9mTfMbdzJwupaHuVk2cdZfs3+0DIn9Dn+3NM5q
GVaf725ltB6yeehv8uzZMvTTtm2+mv61Mq7b76weqdKMbj2qxON+QDyWsH+DqGzbGNDOfg1p
eJdrr+Tk3xXiMrJz2gyP35Bm7Ak5an7zjd98IQ9zg69kas16Ho1kf9aSL+Em3mID4j4bP0b1
JjtHi++c9Anpja9MlVtGV09z8aa44zf35PGdZ+zbGOereVwGz9iSMhgmLWt3O+pj7Cfkv8De
luer1909eTzwm3H69i3xmH3mZvuA261bPATa3MAZf3G1/+B2q4MXgjl5POB2vQTpvAvpE2Vu
+WqBHta19EnjYaR98jhtTdcnjd/gun1En89P7+1vp9fb9f6bZQifkbzzjOSPyxjOT79XDx8v
Q/47vlZPv9JWyR+WMXm3Hd6vp4Q58rP1YHAU8QsU8MSyF44CnmI/zLHnpz9ds6uX1GHOb8Jn
vLzzjMMP20/fTW/KtFoGM4f2fiGPv/0Orp46NqLBP9UWv/IO6oVwKXPcRfpvl0KIvODhuGX5
DudFnkiscjPztYlIUSVeeiTeHm+/Q2RXfq+X8aP96XfsH+9v2XbK60/ZPHofbqv3+tNPy0R9
tD+9396HaDJff7i/rZfxyXppXuA9vQwiOQwzmoNz9Icqsv7Zt19g9Tqpoik/EG+ycFy+N+5O
f3nMrNdT77fG3eGHx+37/fG1/vTyD5fh5Zfq6fQPy+DsLspBCxKxF+hPqqeq6U9Kp11Zz26v
3VGDjh0IOfEr79n7a/W0Oj+9/MXv1Uf7Yzg3vHygP310bIdzw996h1+bn/wzOnaHcUdkoRe8
C+/xLFyK9+HMKlmU8KqrQQQ84aXe+6V66v21tvr9cfena4/TP1xXTD4wP52+m8dH7R+tx/Vx
5/tLK/17ReaPQ7yrj9Hj+5z+uUJ/6OHlWWOfHIlncmxjqqgX+u+sM99/zz9fAx5+YD3+8te+
V++tTd7/nob19Ht5nP6VeurY+5PbgO4w5x49olZcQ7jdSX/pp23VhcZuQATM8GSfBd78vzMu
f3fc/Z7919epv96ffn0t+1o9vZY+rKfX1uy/M0+/ZXfqnF08m6/R4N2CWjDrnBG/qdn1raPr
I7ynS5wf/Wl/6f32OvPvrXXfW5tM/kJ/eq+een/YF05f6U9/9k025zJXEhGnalkqja6kEXN6
EjHH8aEPMrdspavcMMrBKZESTv9wb3T6G9+qj33vPj52T/9wXK7n/7H1U35/+Hh/+rU+/7vr
8XuJ2BVbdqwkFF8F2nqT/lIhulKTiF89yyL5qGZjWfu8v87U93h/L/4r4+rvzk9/ut7+u/3p
9+bQv3Ge6X/TCO6Nftj7RhdhYMmdzzkRufr0p9t0fnmQ+xSvJ/pIlLxfO8/M3++b1fivzz+n
f7xH1Xp6vQyTvzb//I3zgo9+M//e+dOT9V5153RziaS35H5um4hccyJyfbZxexx1/l3O8arp
TKTas39rf/jr++DTd+an098ady+/eU73K3Pgn3yzP1JPv3am+vb5t9lTa8SKIdG29myMCHdP
esW5r4tutCPRGupoNsc2zs18bX752D75986uXzsv+Mh55Vtzx6/Ob2Ff+J31+Efa8k/GzJ/s
7/LH1bHVoi+oz4L6LKjPgvosqM+C+iyoz4L6LKjPgvosqM+C+iyoz4L6LKjPgvosqM+C+iyo
z/8W9Vn5l1Gf23+J+twuqM+C+rQ39CUbA9jNxi20zxro/S0k5ntkFf/mEgu4Id5kkX2yxhJW
+0jsTs1JNU5u0PqcouO5h45nLFpVR8S/LhPDVvMwJKHam4HW5wNanyW0Oq/TnNUjd4nW5yfs
ZdL30AI16jyq0/lT0isF85zzm230RE3cVLVXsMdodcZWVdLV0xFanm20QKtWVXIoPOoxsTyb
6B9VxK7UwiMUzD6xWe/tTZb7zSMxtL9hf1mxu73yN6Ea9uys8LvpNabyS04eYRmd3XkQrdp9
GbL2t8qQn//b9fQreeSVwdfz9i/n/1o9OW2OhRBLkWhZRaLdVxftMq/J5WOz3gV6XD72a5nY
1nsQnQfYmxJb1ukihpo5l4GW1K315Xqy8fM/y6rle/oWz3YVs2+VE51243zN7rQds/aenS+6
Yu+I3dyWdkl/n/b/Z7Q+9RnmN1/5zad0TnJl6JOHmQc+yy3fjuQxs/vcM7nl+0EZTCT5srX3
0trJ5t+ztdMVu2EozyT/G1umz3Kjui95mFnlc/Abte9Z9Z+aKJuo/WEt/cxy3Gdyc/2Td+hI
em9/shoEau9ZTc8amoPfVn7TsfNwV8pQt1G037JfY+/zjAllbKSz1ploiU7W7Cb9p8Cu9dSz
Z5b6Hk3e09SqluE0tap+2hn6j+a0dy777Qn6kc/oP3as3X2rFpK+a31ZNYLBGG+QSUBbm/cd
oaGkeWxRBuMvq3nck8cOzzCesCM0AsboqDSwP2Dfwf5J8nccuHowqRZMSbQRG+gSdvnNkbUP
ZOx35Vtyhv0Ee9Oq/9YlyrTaL7G3Jf/Irh7Vy+obz29L/hrloEIeL+TRsxHO68KGq72yZp/Z
2lHPvwj7QJ4xs/rcB8SM1zIMeYeGvIPTJzFl+iZttZHOuRWp68f0P63rdXvNrnj0Pb+hw7kt
VNZ+mvoIfaMFZP1SdBCStAccSV+5sf6JLp57Cw2myK6yv/LdvhUPxiurW+TWFk3izv+wM7XT
9GpLf6mn5b2WdxijR9qytKrTMRhJVI44Xa8v5R3OsNfs3OrSd22ZNI+B5QDc92hT9GmN5oTq
QG3aGA+uT1ZZe+wQG9/wAkqonLMG3Lbv6IimJboZTXSkJmhkNq3GntaTUYQ/Ifb9jYyLBxsL
XuthKu9xa+vafYuWaE68pDOJashpW12lJVStmA3bVont3UoIn+Ep1hRPMRebP/Qmm0q0k8iq
Ges6cxNNm09WddmtM08kdn5s42bUpc8m0p8MedEmpvuVpB+mz9O19D1aDJeQhAPRl3TjzvSX
A7ReFtJfzMx2JmvZHvUwTcs4ljluKnHp22nJv0o9f0ZT8Ju0lTudOxP7Df11aNU+XT2pvSoR
BbS9b60etxJu/jeaR4882vYUw/WXK8pg0j9IW55IGY1+kvaFYWpfyhxctX3B3V3coJPQQkPA
tNWJrQczfxwzNk1rXkoZr6Q/xFbdriSUXUXq0XhqHaI9tJAynKNvpN5ibtx5/aMpuvc9NKEP
M1qfx+ir9dNy7aMJeCV9cif9xYN8zzZEc6KargGvpD/+TPuL1lNbyAyzArhGo2nKGvCGb5n3
1r+0nl5em3GDevjJuHI7S0e3thmXG4zdR/Rtq7Sl0RC/JX1F3tHsjrWtO/SVgdUsdx7gJzJ3
qObgLRpuS/lNg/5kvhpajzP6rGmBU3QvdFweMS5NebU/bdCfpvSn2CrduXr0/WkmdaDaQofS
52r2GaqtqPOPmZGP0eO7Cfq06oluo1d6il7NDZSw+Xfdg7aoxwVzaARZod+79f6SML+YefiK
7/ad1JOJ2tNFe+OaPWgFza4N6S+xXS2oxmVFdMfM3usIbdkbdGGnQT217cmEfgtu0AdpSRn7
Vpne2X/SlhPa0jzjFD2sWzS/VMPS9GnVmNunr3SZe0wv1bnngnHnvpktvusb0h/MrvsGTQmd
I1t2BnL16OYfpzFXEQ2mxO6OhqKQcYM+W0v6gtm1HzO33KCX7OYence3WVts8r06Fr2ayM4/
fday1+gj3a3YHUWj9bgp4855P55m5ha3fzyWcWvIjH15/mfpTzqH3Uk9JGke++gAX6OHfCzr
px76krFVVVNSWbWx963qiKuntp1D3bpDv1VGJf54bUwtpJ6VZuxJW8T2uz8XXZ8W34JD+tuS
tvzKt6Rtz3/dM66YG2qZcaX1dIt9Tn+N0zr4Kv3RnRdoGQ5k/ohsW07RVdX5o01/MXV9jKbp
DdpmLTS7tC/EVlm3lPmmmzHTFq9j8z1csK/ZCtbjMW3h9mqqu3NHW3l9xxt70un2JRW+RZus
0Xxbf0/L/cw3vYNW1RU6UVtST930Fx2+yU4zZy7f/SmREB7RqHyG9vlkv3HuW7Mp31yjpb5A
K2ZJFJdNWQNW7Td9Lno1Fc6GNmjrhLZsSlu7emqk5TwlWpbODS9r9aDz0xiNb12jtZmfzkif
0J/2079/Zd+i/bGEbpDR6D1h7xb2px+sdZuyvkns/k370xP9ZS9dhxwTlewGrb0Ka0D/Td+m
Hof0p5oQ404jU9vpRMa1Up9VdMPO6S9NvslVWfNH9ncT9NMa6CZOhKww62m1H1vVI/eODezn
1u72TmX2NWfYm7ZMmkdffhNZdbkxe1C1d+UZbg86Ru9P7XuUwezFD1hXjPmeTqAZu9hn2D/L
Plm9zJ/Zh075zSb74K7sY73dnS0vcuwj0pewm1MeLUOf9C/s1TuyV3fnA3pekP8bPTdRanPB
PF0J8hizxltIPby2jz5hn32DvYJ9N+17l6wzY9t39DzxWH7Tp71rVo3etdVjbls/S1vH1l9f
NSwXYq9Kf4rszKz2n5wndDgvqIp2rNbDA7/Zt+pz+psxmqXalgn1VLWaXqoJVsY+JL0/07ig
PzkKMrS7dabvT04rT889tvnNGW2xF5yL/OQZX2nrPXkHb3ffwzLE5a6UIbajw6U/XbOb9N8z
508nPKNJn4/taUG2DB/pL6t2Nz+15Xtp9tHaV47sKZuewXWD6JExffp0bWy+Zt+kLTqcgVXt
SaNGYdF6bjGuqnYmc+nna33Ba8Tpby6Duryknvw53YQyNugvsT3DVw05HZf1oC3b5H/AO9SZ
O2KrxZ49I9N9y+pvwmdk7d21PN5Lny3j+jmescfBOV447vxZX/788VZ/cfvgbVnLtuwNnuqM
3xONdLIyv2XH9Y+gnsI5sGoViFfnwBbjpmpXyrqXbqyNfbMbfX1ceXs4LsO+EMk6U/PoUAan
Ihqey4bntjPbEw84QxtzVrhqdxqXq/bXzoUTqUddZ5bJ44w89qhrPXt2uqurZ9OvnV3XKWPE
uXBk1b1Xz76j4Hu781vnvu6s8B7t13uZf74xrszZa7at3V6+vNIX3F5+1e76U0JbxPbLpuT7
6vl19ny7z3vWgnqo5Jyvh23VIn1E/kZHWO8ZStKf5rLPnXAX0ci5q9C7DPO0yht3He6kcMTe
Se0V7jJ6wX3N9dpdiu6Du2/8xt/HeHt4ZzOz83zefU2DO59FcN/y9tzy2j1CM/37vfSHOv2l
JHfvZgROc/rLXe7ccfHmtyb85p9k1gW+vWtpefPupeI36jG8+3LfOz1fb0g9t6lno6Gr6Ze0
dZt20nMVzeOOZ7Toc+49dY+oz2jJ/Zzbv63aXT28bncnOKPgmzyXvfoi6E8JfbZqVbfnrNFa
Mk8/YN/jGZdrdvOMnYL6LKjPgvosqM+C+vwHqc+7gvosqM+C+iyoz3+U+pwV1GdBfRbUZ0F9
/kPU50tBfRbUZ0F9FtRnQX3+B6jP7X8Z9bnzl6jPnfQ/Q6yZ/wr287/Ofu6J/7HzW1P/wIu0
JN7fagd/hkf8GfZX7JFN73nAr3Jvm9gz9nX7Tm56ZfXe+s3fs3/9kF19Nvxvdj/0nqv1tPlX
3sHfiaqa5g6Knb10fR/jh6SKnT+xd0TR0921avpnUew0/hKPK+lH4k+qap0+cvMW9ihQsnS7
LlWybK0pdjpfy3XFzhaKntW0DFklTKdAq4qexoNK7Z+x91HrrKd1UJV6rKL46XwR7uBtDvnN
HnkMRNHT5FHlGRtrzzD3ti+59ruV9K4Mq8/3vubZMnysT+784bjLH9chI+v7rGM3lE9NYA+q
qJJ2rN2d/SZSD7O0dlqZ9N4epn/Prnfsv5qH42yrf6UMq3Z3vvJnefxt++/WU7YtzWnZ/5t6
+gR7YM421Tf4k/VcU55nKv4OG9av8317ZD3f5hm7q6f833y8DB8vY37+WbuLrDz/xff0Zch7
zz9Nr8xQ3nu+V08ft3+8HSKJQH0l/p67NlKzm2e3YaeWrF0i2Ib35tCPt/VH+tPv9Mnf7W95
9ViT9dPf77Pv9be3839r3H28nvLreb2Mie0vnpvSyO89u090a5tFRvFzK+D9Nt9Y471XTzOh
gn71HT+tsHofret/oq1W7WF/+p2x/yvv8Gv19NH+8Gtl/ALH0kvzVwWjBzjdHRRBDSPy4519
y5/Ww5+19Vvz+O+U4W+kf29++qf7/EfG3a+8Z5P+YqL8aKyWQ9jPurCfjgV8/NC3aHVd8Dtr
k/8b64Lfa4vfG7evlTG/nn7vW/I736JfXz9tib+p4R+Uq0xgPw+EDTX2TWFD39v/faTP/0p/
+p16/Mha91f60++sn36nDB+bn/7eGu6j7+h4w61A8TORuBEu3oLyfGf0p2baR3pvrF1+rb+8
V8b39i3/xHf/T8bd3xrbf1JPv9Mnf6eeXNyLrpztbKD4uZXum8rBOd0VCrLb8Fm/019+ZX31
mv29+en/xVr4T9bjf7r3eu1b9d789JE94mp6x/gfcGa7kLXLvuWTNS7PWNbCn/7nu6yF9Vu0
ej7+T8/Tvz/u/v48/avzU7hH/NPzo39uPf5eW7TSHDxLPCdW5hTe+QR+a4b9PPfs2n+rPrIe
/yfmho+0w5/2p98Zl/931uN/Wo+vz0/+e2TiZXSIAzCHfWrBTW7ATZaIYfTeXcffOFd5ry3+
9Gz6tfS/sg/+J9brHzmn+xvf9T/ZmylzrTHaFpYNc/PPCfxWG3sv/WLFr9xZ/8198sfuEf50
D/prZfyVdcHf+9b8/jnd3z8PSOy+SM90v3Om203zH7K20f40sPfU2xJnKX9++dM+/3fvEf7u
ue6vnKv86T74d753anf+BctfuEf4aFu5OJeXlhwo2M+C/SzYz4L9LNjPgv0s2M+C/SzYz4L9
LNjPgv0s2M+C/SzYz4L9LNjPgv0s2M//Evu58y9jP7/8JfbzS8F+Fuwn5789G6vUnYWXrO7n
QOIraxz8M9HhqKX/esR5/kI0fswO/VzO2udocvYC3c8YXc9zdEGPRPfTxYdX+w90PwcSg1l1
P4foMXntUKMoqn6SLdHWMmThEQyb6nqauJ0XxIA+QmND7SZ26AX6OUdBXPVQ93OY85sttEV7
PMPEWD1C00Dtpp5UW6uPrmcTXVBz0zkjLvqx+N/0iD1qvIjVviXnBnPZzz1z7/HE3UnJxkl3
sbKf5d6jk7b/BO2HhrSliXg6kbicp9aeWH0LtZ9jNycPE6nnA/LvSf6qF9fhbqZBHjv2/s3V
9RN+RJG9nxvZHcel2NupZSxlGFi7lkH1BLbQCzjDPsJes9GEXT2dSj3V5ZQplt+Y1Zn6rpia
1hjQQ/FdaaV5aJzWL9iPbUxj19/GxOR9tnbXlkNiFw/I31BIqivzHLCfnXQe0vikFfsbpz9h
IrVWbR5HaTkH9o3ubYR3p1Rhxm7V8pl9uzqf2R2u2i9sJOqqzemz2I1/jbG37TucSvpm+gu1
O90FzWOY9hL9zY7odppo0Kq5OUNTcy8t46msZb6gmTlH13Pdnk3fsuV1uqDn2K9EN1T1KWry
m5rty+43P9Ee7fIMo3aRZ/9J+j3KuIU2aYf8TTto+l0poxmrF+S/IXqW7jcxmpcRmphmB616
lp8oQ1/q0eWhZaiih2lilGv6EXqZTTQ3Y6uI6ezTNbvG675FW/SWMrQC7dEL7LNAe/QB+w72
R57RRf+0FpRxB/tA0hv7AbqhrYw+6ijQBr0NfqP2LfRO+mnbH3P367XclmjhHqKX0kYvpSr2
SGb6oezCbgLNF69P0Ra9uMRGWvZajlMpQywaPpHVUVzgtzYVTRXjbaLaWHvcLR8H9+OPwRyq
99tGN2YibHuT760bd0uZH+7Skk0kdvqhaHHHaaup1uO1jc2svnVXMv98S9Mp73xPDIANNKIv
U3tdvulL+RY10l/qt+oazZfT1F4JfBQ35ZtrtIhUH2cs2n4zewd/iq6V6lKdpLWgWpAb6C19
Rh/nh+gtOd0Z1c9ZBlpuFbE3RF/H6zFdST1c2BWL8yk7EfbTzMNX8h6XaY9Sve8menDPlOG7
aNqZevQxxQfEkC4FMcl9zPJDYkiHOrKzjI7sJb8pE0+7mz5N8+gEz/Bxy6fY56SvrJXBvYPa
v6GF2yb2uiECwvjvd+TRJn57VeK3j+x3X7Vs21JG/4yBracJerxDnlEi/QPvsB/E2t7B/iMT
r3s/iDHf4DfPPKNDzPBQ0/cnMcHDtjp4o56dAug3fD7uZR3ah73SeXz9N0YB6V7KsJH+qS5x
K7alv8XoS6imgdNEWKB5sGofiD692r1e75j09YzOUIyORhRogdTQLAh1F855RiuwV/C7/UQ9
+Vj+fWKr16y2xGp/6xEX3djD/pSfx0ugfTzBvsBeCbSPG2gfd1fK6OZ51cjw9ijQIqlmdDwi
9Ejy6ylCXyes60ZuW3zlGa/1l9W+4uY/1RNwZbpHT/dE+ks70BnymlE3lLGFdnLVzi+qPeP1
AlrY+9iveIdEdK2SjE7RZUbHI0GbRn8TliGyrNkBGmJqP+IZjcB+jP0w0LaZrNjdPO7tXv/5
NKOfcxRoprT4zQ15TNG4aAZaSA+BbsIEe5kyPGE/DbSSvEZHifzPMjoee/SHONCFOacMe+jG
qP1X+ktoN7e497BbbdGLM38+ZkyFujA71FOP9q6Jrovbg3odsyH7Dq/XtB1oJTVW0uv3LJs+
kbkh+3z1vWvllOE50BjzmilbPOMBvZP9QJ+rlGv3fXon0PDx+l4t3rGZ6U9PjJsOfa4W6CX9
5BmdQFumE2ixlVlfnZH+KNCU0vy79LeaaOOE7aB6J8Ocevqd/hJZLRLVz2nL+ii2qbQ/Ttgn
q46a6fOqo7aDrl7+bxKr1fa2/SnQ/pug/Vdesbtx1SD9Q459LFpurp5qkkdkzzn0GQPyqFmV
EtW69XpxE7ikeCW90xhrYD/LyX/IO9aDd9zL6A+Gv3kgj/0P2w/QrGugX2jWMKv1kLVPSL8h
fcHVk35vfH9xmprbK/0lsZqb3+QZyzSPBxmXN9JfqqK75267F5y7VDh3eaYM32nrrD3sT2Ee
WtdVe3qnZdC2bNFfzOmCPuMOe5u2ULt+z9b72xL7sbSDm58aoh/ovkf6jEOe0RC9Svc9WrWb
793lSls4LbfJSvqP5D/J1FOYx3v9YbJiD/vTzCqhahl6Ofb1vhLOLTqPb7N++UR/KqO1ZvR2
v4n9JzxORTR/Z1azXOfpMfvgLrrrXk/c6YWr5nCb2BptiStmzvncPlj1TbflvDK2O0t9xpJv
wbbsxeP0CXcwIGo/sf3QPeNR9tE1q5eosfLanCW+pOUeyopzidZ3O4ipZfYEV1IPR/ar6r4F
Szk7btrTemVVbqUMd7KXNm15iH7qDhqw3zjTaAZnHgvOG75znmDOOQ55R2U83DpxKfXUsGtP
rzk+ltvmiqy3je7wQeAP797TsJ0tmafbpJ9i/5GmH8JP6JntgDpIRCtX66mJXrfXJH9J/76Q
/tIjxqS5wVDNzTv69Ik9QXUaiLrX/2pPTtw6tYfu8AHs+yWxNzppO+n+8UrqSb9HS9HL7aLf
bMbNLWfHFVnTd9OavuAM/k7q8dKuoNzcULXnKs6DUe2H2J0fgJ553Eo9fQ10iR1norrAnzl/
msDJmdlZ1w2bxJzZ5EyjmuY5ImaEsi41q7zu+tN5oJOmfaFjZ2HXV5pov/eEhSlJjLYp8RdH
nAe0iGPSlzLobsWVoQ0rPBZWOOyPsdV8zPaXmT0xOkPX2GsvHwfzUyzaxYk9z9T2Pk1/dSl5
PNv+mdg9w7nMP1uWnKjLafyuPMOc4br+OLWn+K4tTySOpTljm3HndMxa+NGuDdypuynTpZTh
VmIyuDVYi3XkFecqd3IG1iJeg2GK5nwPp2i53bC2uWDsH8gYjGy76/nVgv66n6b29dRMf3Mh
c+StnX9cW1Skrepid+sfreuYMzAzT6tmeZ0yXMuZqdP7PkJ/UNvyTsaU6WWaXu+lVs9dTYlf
0Li/ob99gf3spzWhfX4LNrST1kNF3mHE3LLHO7Rsj6pLFNEed5TXUsaX9FnlINbmc/rGrp5a
dsc/ErXiivSXB/kemjr5iubvjYw7EwHqSd5hP+2H2uf3ZFz17Wm/a6sbOwu7cb3HOz6k/cjZ
722ZzqQ95/Z2Wffim1JGcz6h+oLa57v2dMeVYZc+b27LH2T+qdg+n9gd/oXYe2n6XeKmRpL+
ytaJYypdbFddP21IXFMXt7QkcQASGdt9275D8Qi7lHos2xNwPaNPpL8dE4/vXuLxzez3ucM6
UuNSfJWYN47t0hhKU+YnN39M0cSs8j0bYa9y/m3eQfvLY9DnW/jctOUZ5h2u0ez8LN+q/fS9
KtJWHer5SurZ9Sejcv1FfjOwKohubB9Jf9pP6+ST1EPZ1rU7I7uT+SdJyxxzPjXjzHaLOXgj
LZ3e1c4Y11sr7ZDY2djNT2MZN1uydjBrtCZatJecFd5JfzL2RJ4R01bGd2Ap66tHe/br1ohX
aI8ey92/ybXHOvUane2KfUfd31WDc985ernLYI13JGX4wvewldqXMu7OuSeI7Bzo5tiWnWPd
XckZsYSVAz5g7bOXzgMj5tCQJX6UtahpiyZrtBn95Uda3il7yAPmUK+dXOY+2Nv3A+1kPU+o
BWeRX185z+wEmpd9zlxDPctL7Emgd9kgduuS77rX5DwkvdlT6LphiH3EmW6d8/lY1plj9LrL
/OaMZ3hNzQHnunW5J/B23Yu32KuPgnrMpg/tkdXSden7mfuWGjqvkZwtj0QvV2NDT8ljE3uH
96wF9y0Phe5nwX4W7GfBfhbsZ8F+FuxnwX4W7GfBfhbsZ8F+FuxnwX4W7GfBfhbsZ8F+Fuzn
f5D9/PIvYz93/xL7uVuwnwX7yfmvoc6uuBNVLbbtgO1cwHa24DKrwmVGloc7l7P4MlxmP/2z
+r48wHZ+x34ibKi5Q9vFvpthP2/5TTd98jmal2pP0jIoy3LG/XcEd7nAvp/WzoWkT7B/xt4L
7NewoyVhS5XxaMHL3JLHDvxpX9hQLaP6ojfRhTmD3TyD7Wyna6dY7iQW8DpN2NCRsKHuHWcw
Sapn6fiJBAbjSrQkzWpe7UvuE9uiiWnq6Qz7DXqXbTQ1q+nadgbDsYUP0b3YzS2y+ktsil19
XntShpqdk5UbOIYLuCKPHfIw+zD1+7+xd56O75pxr6t2s1qoSX+cYG+mv1ef/k3sF1ImZTSO
uTtu8ow5fkgJfh/mzlPzOMHelDLM7N2Opv8alGFrpQyurVfzV0Z2xG9uyePa8rJ1IWrVX2Lz
fw7wHR7DEi+5IzeegnUpQxmWeIr9wdrdqWSZ/tQSXasYZqgu97ITyaNrv5iOm2xbv8ueHRdn
6b86bvKbtT8Jx+hYvs003cSudfbT2lH7JvYfkt7kfy32mr1Pdvm/pOWdwDTqM7asD6LmUbVe
hm6v9ul/DoVJnKT2ecZu2uLI2p9sCxh7z/YFtfdz8++Rv/Ea1PTOt0XzMN4cLo96mvJQGNkG
ZQjzuKaMG7npj0jfwX5AGcP81+3q2/JTymnYIS3DoTzDzMN97CfYj9O2UPs37Jc84ytlNBzw
IRyw2s8kveN8D+F8tZ6U9XXPSIIyfCGPZtqj1L9miRZSnT4/Sv+sfky7aCGNrH0kvV+/A8+k
PyX9saRXn40uv7nhNydpWdSX05fhAfupPCOyfjhahi3KcCHpZ5YR6aPPc4BfndoTymju+E2Z
9Ddz6qGV1pfmccIzbnnPtvWpUx9rTb+knoxvax9/MLXfk387KOML9gfJ390tGh/2Pj4ZB/jd
1vmm7jI/1bA/yTPMt0LruWZpDfUF1Xcwt/F9vmcHfHPrxGMY8vypsJ9j+WaG/qBtuMsrGPsp
DH8P37kb+NL71P6AbnGXObgOd/CMvnOCD2OPGAKH1sdL66lubwXdPPuDWAQ1YhHEli4ZSsRp
tZfSPJTfOoVbWhBnYCB2t1s+wHe4jv/hMz4fx/hsjOXeZb7yHmbPqf4SX4gzsC9218Jq/0b6
NunNufGI76XaDRnS4h3VfkL+VbGrL2eET8aAPGrWI6sud4Yj1pmrebgbkGz60B6WIU7b/EL6
yrn4tZm6v8fX8wjddDe/JOK7W4PLrtp5QNmGNhxKy/r4R7Yeh9Ifumk+XeJ/VInvMcAftS5l
aNlIKC79o6WNBxLPIKaeuvZ83o2bJ/umzu+tLmU0/pmxvGfF5uF8xUtiN3EXYmKQ6DM2xO5q
t0o9D1h/zaUe+9Zzy6XfkbOM8au/cXcKq3mYOVnroYG9ZmO06J5By3Bg7Y7L9Ol3sfv8q5Y8
9+zn4o08nMedlmFGHm0b38b16Qrpv5D+WPzaZtZ/sCv1fIGP4pFdQ7gy3lsf7sS+jSnTLXEA
lrJvMSRqU8buyHpcuduaOmxUV/woY2srCXNdZ2wvcvrTA21pYibE0l936Qufpa9oPbVy6mHC
M5yPp8tjiP1S6sl5bOueYg/7hbSFeYcp+vU/sH+lrZv0BbOucP1J/dK0vRtpjelvjtbKGNkx
Vw3qaS5+kHV8zvy4+0T6PnYzEtbtA3lH9Snb5Rm1td+EzzD+HwN8NRPxQWxbP1FXj+dpf6mz
t3qWet6QuBWOaJnLer8lfaVqV+TaV0yZhsRkKImfZNf2Pf2eDdhXjPEvrtCW3ynjiLaKqWet
h5HM2KqnMmFvVsceS/5aT5eybzG3zwM43TGM7FT2TuY9B3C2czjfXdL/sHbHR5RW7O68YMD6
q5Sb3vWnt/LYXLO7cbduN/XQJR6V2hfYj6nnZlAH6++gjId/xi7vUUrr7AHf3X3mWfWr/WR5
bmWnRrT1LWO/RTysEzkTie1zdN1QEn/VqvCPkR3Nrj+NZQ6sEwOpK+9Rs706+56R7ZM14noN
WI/PYa4n+CfvYV/S1i4GkO71Nf9dqWc9L1jymwfyqNCWmkdk42+ovRw8o5Vj/0lbd+gLNTuH
Zu0+fWJ9+rU/5f8mm8cP6sHEtajJuNvmPZ/oL2Ze0PTJO2U8DOrxGN3PSHSNlCvSOCc79mtT
lyhhbelvP2FAduCaXPQfXU8PYa61v5goQQ15hz36yrVl41xbP4uvucaKGsr6aItxk0hbOu+E
ATG15jDVC+q6lJm/hszzdc7xNH9fhiSwD7Hr99T1pz27itZ6GMKQleD9LrEvyONYnjGTM0dn
/0r6Cekbdq2m36Ih3OV4xe7XBUNY4TnxySZwRY/Y97FXpQze7vitebAOrcu4fMmsQ4eybnix
fSGx35IrYrU4/kLPMzfpL5cwPRV4m366vjkPzpfmcnfXYI0Ws+aPgvgeE1iYpW2jyJ6rjKU/
mV1/Q+aeS9Fjqsl6XH9TIo9OkEfN2kcSZ6Ah42pKHk3s9zwjsbStsldj9gRq37NWZ3/m+afy
fM946G9uyeOEMjTtKlHP0dR+JOd47kxiSMwHfcZxYF+Qfkr6EWV0qwLl6MJ6OpDfuHMRzWN/
LQ9jvySPBulHnDU6wlj3sAviPKlWkjkBm0j6JxtraiAnJZ79NMyixojcDeItTNDfaqy0lfOo
WOS0dRv7o6Sf2ZgHQ86u9R3HpM++o9aT+yZO2Ds1qKcYeyeohwkaYUPKUKOtY0nvZuN1e2Rr
ILSPZCcSrseH/KbObyLKYG5OBvBdeq67a3d9Ou6GsKGrdnduPBD7D+wbnOm6iIGaXs99RxIj
JJuH82bQc+GdwH4DC/wM+7lhW1C9OiesPZSl0f7iTrXOOE9Q+zRTT03eM7anb9lx9Zr9kP5W
s/SWMrZj+NPFSlvnt2Vk50JvD/tTFJzRt6jLI+qpLPXkWD21d6nnZ9qyE7R1m/QvtGVHzvh1
zGTTKzPUXckj/I23+zzcOZ3eE+zbFa4bV5/WyuDm2AHngJr/j1fSh/cI/hl9S4jpHaP2l7md
2dy+4xz2/Bz7pu0RdSFGle/agKnuML9VbfQHf9eh54ThPF5lnnUrs+xvVts7/F5lx43rI/qO
FRlXpq0r2K+opzL3Lft2F+De8Vtm3C3pL227A9dzX33GDW3RkrZIhL5WdlTHZYv+lrWXc+wd
nn8t6V1/SoL2bPCbS94zsbcler6tz5jR35LgXmmD9OeUwZyfq30H+xl1sBfUwWaG/fwucSdM
nxtxJnqH/TatP2U/b2A/r5lfwrZ8e47tU895c6yun84CflTr4Tt5tMX+Xlu5WAarbeHrQec3
XYdOiAW8i30/M+5GPKMe1HWdPAa0ZS24Q9wgfZ93qDH/RDYuWPYO0UUXGARzbJ1xGQcxId76
TSQ7T2Xsx6x1G5ShS/qnNbsb+1rPN2h6PsPX94l1YHph2J/69Je9dMQq+zmhv2wEse7K9IfK
2jc1218qOd/cnoyZRGJM1mFL42CdWaat4g/VddYe3vf2sMfMP1HwLapw37LBvVZf7pwSYo/p
b75wd2Xifq3fSe9wZxPeWX9fs7s1f9bu1h159sWaXc8LGpTzkt9s8R5d7rYMNXyAr8d8zW5i
j17ZfyvYz4L9LNjPgv0s2M+C/SzYz4L9LNjPgv0s2M+C/SzYz4L9LNjPgv0s2M+C/SzYz/8S
+7n7L2M/y5Luz+jPzf/5/9J8CvqzoD/dCbDxiPgiKmJV65umtyeq/NlNe4l6dVzYO27nYVyW
m9le+v96M9uB7myi2lkTZU/nZXyEZ26ZqL5T6M8u9KfzsClLHm1RF02s35Tad8mjmtbABd7D
SmZ+FdXNyHpUXhAZ/QivtIXYjffeBd57ar8XOlSVq2Ly2OA3TxCknXRcXkBGHnEr0eBm5Ax6
tIx9Q9RHZ7afzyAolP7cC5RBL4X+rEokaiUn74WsNLfD23j/jiAvr6A3k/85xB5jn0FmJtCd
pqU8PXoMPbqBJ/gW9iehT9Ub4QQP4hZlNF6vqtD1gv2CPCpidxG3lR79gf0LhGtfCFbn3zFD
AeMOSqQKVRlDfw7ktLJLhHb1at2DvIygN/vUY81q6M3xzNUyvKzYw/x9GSI5Hc3mr15AhzmU
6z03hh255XKRpvWWqww91RX6yqnh6i3XLjdxhi3sQ2DojWQtuC184NZ1K+ONMOJWc9/Oe47e
PIeM/Abd2Uq/JBNRzTyC3vwu9KZT7VT7ALsZdS5923qHOfsL+S+FDlWlxiMI0Ql5bEoeM+sT
q/TmEvuWlMHUQ20lfcf2J32HTtoLJyiHavoY8tKcSR6iyhnSn3XISOMXeIgyp9qrQj06ZU+f
h6cez1bSP4lesaMmk4Bgfcuu3ncX/OaW37QgL6tCbzplT7XvQ4dWoTudBpIrY493qPEOsb1x
n6PqOUXV8zCj/Pneb9S+mz5PIwko9WjeU/v0Hn2+CplpRsoBEeLH0KMN0m+RvhfcHjtOUH/z
iTwG3A7XKYPxclb7iGfUueGOrb6vRuRW6tFQ+kqPenLzMKBLG9jnGfrzhFvwJmM3TkfbAUpm
njCdUIYK6c8p415QxkpAoNYhULvcgO9hv5L8VTGuDEE6pgwL8mgFdOYxedww/7SknhN7y672
W+qpLZ4EifXL0vyX3OK3hQ5NoGGuULnQyORGNaWNwpd6xN+Jaoqpx21RD42tkqzWQ4VI+UpP
udbUCPFj8ebct2cfqjI9kG+yIcxCWm8cRHjv0ydrRNv/jv3R2geiWqgeD4m1uz49QH1rLPO0
qQeN1h9DA35O84lZf0WofbvdZ51vQcy3IMq850jOkNXz7Rma7xB7U+rBMZYxSrMDvO/GUJO+
Hj9hH4ldKdky1GKV3/Qh2epWw0XXgdoWE6hHQ4jFKMgP8MIu4YX9gH1p6SslO3WdeYKSiPNS
vEYZ4Y7fqMe7mUnUC6iM12oXMqBm/apKsnbxpNwD66MN3uHa+nypQn2M4q6201WmPyX27lC9
UwZ4Y5Zoy6HYHZGjVOJc6jFJe2qMJ9MARYI5XtQLiMHv1ONdYG9hv8rQn8vc3yzX8nD6y3FA
qalXvvanfVFhd1FGNP8H2nLf+s0O5au2+nw3P62/h5KT+gxfD5+xP1GGDiSuI3rUu3gL+nPz
DfozsooDJ9KfjjP05z4Exb71JXa/uYKoaUBf9YWeSuwXdkDknBJr2QXr8au1ceXWcHFAJKqK
RimoJ08cVy1NPF4hkqOAMD2EeqwHpO4SSnawRuI6RZM4IHrU03IM5VGmnm8z/alCe/dob1cP
WYrVE82JqLSrwuoYe4t33Mhp632hlZVqzNp13+L7Q8JvXihDhzkw7C+30J9G5acDXXWN5+4x
dOgNquVf6CtjobOcn0AH+tR5GqhabUwZIrzu94gk0BelPkfNT6Q/fLGrfrf2uBR73WrV6Rzb
wANa7T2JVJBYz1vN/85yFd5LcQvVpw4RETbS3yjh9QVFuBcbzcDtUWPUbH00gy7RDuZidzFy
DvAUr6N2O8yxV8XTQBVvL+UZe3b1GObhiOUY+nMc5OHtPiJDQhmb2M+kDD5/d9dcRyU2ztCf
Y6I6bJHHPO3Vu6jLfJIyPKJMtRR7FERRimW9MxB1+KH0hSaqdVuW5nPfMk/zlYX+NHcUIYVW
EVovsmp5SrF+53tWx96Bmq5Z39K5tHUdgr5B+lpA6q7nX7N3aCUZU+OgnrpCryY2hsiAfe48
UGldz6MUlHEBOdlae0bWPiD/nxCLYf4HGZq4HFCLS/I4wf4cPKP1Zhnee0fjw1vLrCvcGdyW
JRVVqXGTte4zRF9FiD7zjBsh/szK7ZYzrim08BU03zP058iuu9S7uEHULP1WJRCJkf2dljGk
ZGcBLbzLmYYnw48C6voMOnSK/Yl68N/DyJZVqcgSVOQlVOQPqEgto0YZeYCM9HRmDcLURclx
9hr2T5C+fd6hZqNClMQTXN+xH/Snl4BoHq+8g1dOH6DAXMrpT4Pc/tB9o7+81h8/U8ZG+qw2
dLvui24kao6eZ25If4ntKm0sVM+SiHsjzlxnAZlZhubrQusdQNP8hFrsQOPV7GpBv7kL1ngV
iKCbDF11yzNaQuxEopw+lveYvGp3kZgmUCCXEGLdgHr0xGAMMRiRvi90l54XeGroC3n0IApr
ATFYxr4fkEm72F8C6kjrqRrQgHfYW9ChsZBNLpJcSH8mvGcVqjEKyMg9yhhDVkb2BF/3dwuI
w7Z80x2hPUbFVZVF26wbhtCfu4GipVN8OwvUtDVKUYM9QZf2Pl1r65lV8lL7Be94RT0mkJdx
QG+F9bSkDk4y9dTgGTFliKTPDoQCb3BGr4TEPeehW5yZ9gLiZwZh8TmIlldesTuKbZI5L5jy
m8OAGFxAkXmicEQeL5QhTN8P7A1ovUvSJ2vps/b9zLnvE+e+HRuzR9fTWsbnwP7COrSHwmoZ
pdiePTsYip/nLRTJUtbC5nz9lPNzVbTsBbSeHzdO+c6f5Xm6c0GfrgQk7yJn3BwE5Kba+9BV
NatAX5cyemLH03yPmXraCsjHCuTRT+zfIZPaAZl0RT3eBjTeM/V8GtgbK/bEnrGpfZHpTy3I
Iv2NizrTgBi8fMPuovsMOC8YQ2ZOctIPc+2NIH1IoS2C/rJJZK5b6M5ToT9nli4fs54OFXvL
0pYn3DGeBEqOntSd0tbVtXGt81OL/uLp80+Mi15AyV6/MW6yY+IhoDu7K33B+RNOaEulJjXK
rScjJ5CRUwiwH+TxlbZq0h9i+62oE0k3JhrLgMgWaj8m/yZ9JbYnjHU58whp4obcC7noF1qG
wyBq6Bl2Tz1OKEMjoBYHPGMcEIll0ndJf0BfqQf06UFGmXgO/dlKR5bu3+rQfGdC883srJSl
hQeyNomJtpI3h75uD9PrvVSZ/nATULKeci2vtNVqW+a11RHfAV8PZhU/Zi284P5uiH2WGXdN
8ogpYyQ0sTtPWBCR2JOVB2t3hC4K24C7/TGRDRt4Ly2wt7BXM/NTxByX9xuNQRfaR8LmZ5/h
7zEH8q8xkeYGgUr1XM4KVQm7SxSlmpz7qvJnSxS7Tb5eWdir1G+zblj/Jr/Xn7L28DtxtTaH
6jrzeaUtVuv6+Y22MN+zM+6DfeTTzeC+eMJ9so+c+pM7pU5ATSaZe6mXIKLnZfCbA/bBdfIY
Yo+DiKBjzjzKK3a35xjjh7HkzmcT+0PmXmofStXMsweQ4SWe4e+2nnLsbaKvmnco6M//v9Gf
/yxpWdCfBf1Z0J9/Rn/+s6RlQX/+76E/D96gPwcF/VnQn79Nf/7T5GVBf/7voD9P36Q/lwX9
WdCfv0l//tOkZUF//u+hP59epT9LBf1Z0J8F/fm/jv40tOW/jf8s/yX+s1zwnwX/yRmwiRZ+
RbTERO5GtkT9c2ajuKtfxzb85wZ244uufmW3sJldlDsNL6N85wn852GaXtU/z7B/y/Cf1zCk
HX5Tsy07l1O4RcDsKP9Zhv+8wm58xS/wJTjCn2pCRMhn2M0J9mdhM9U/+AF+0zOkn+U3EQqi
7qt/hJqHlsFpVer9juc7D+X+poq6pynZMb69Te5Np/Ch3zPqVS1Rr4rsvUNMBNAZnEfCPXkb
P+gN2zbKTupdmk9/TPoktauf0SOcx0/sfUu51lEhHOGT3qKMExS2GoEK1zn2Y8kjq9J1zzO+
ouK1J3G/nW+bpj8n/Z7VU9Xow2E9zSiDUY1TdqAW2O9W8nB39a8/w9ud39l6+qr4R4b5K191
SBna/GbTetipKkCXCMYHKBOMxb6X9scuPswHUoZre7/u/DKch54qCDr7NxsLWqOCd6W/DuW+
TxUgxrDfX2Ejq4E6p2cn9+FDd3Ls++nMk7V37G32Luqhn8j/bC29qn9ew3d+4jefYEhN31Cu
sQtTGAds5jfszYC9fED9c4/8nynjPtxkLch/N8M1dmEnjR6L/mYz1/41x96Hi9T0W3adqGUc
wF7WRTXT2NvYR5K/q6eGqJT63zj1T2VIG6iYxlbhzNmPeM+GKJQ+Wd4lz/6J/L8H6qBd1EG9
QunPDCd7ynvsBe/xE/sSTq1j9wcayd6zT3N844bYvTLeXsCQPTP2b2E0ZhluqANr4ni7udzF
K+/SQ83MfAUHATupvt4PsN0d/IfH+CgngULXdqCQUxLfuDhgwIbweu57VOc9H1AAPKcetoJ6
qFAPV6SvwAz2REEw3z6zXnRqX5L/l4wKYU+4w8Tu/lfLaHr3JXkcY98UTu29Ms5spOgIH8EB
ChFjvmUL2slFgb+U9nxMa2Ii/i1Vq66X2JPiS2nLc/H9MLm9ENW7il/HQlQFZqI35crgI9H3
8H+pBz46rSC6+iTjLxWv/Ga0EkHdP6OU8wxvjwNOf4j/S0386xIhv+rCaCzYQ17iF5Jk/Mri
wHck/I3aq/inhH4+/cC3ZNWeLUODMsaBj46PVL+XiW4eB/4rs7XfzCwNpHlcU4ZWEK/AR6J/
CPyhVuspEh0lVaiZosh9Lj5jkagNqV9Zw34rXVts4pc6t7yw67Mt4YWb+Ac7JSBXhiltGdrn
H7IPAv88VT1p8JvDwC/M+/A1csrwlf7QpB5iUWcI+5sSJqv9sUtfCftbKdOfwt/4/rT1Rp/O
lmEYKBcs3hhXfkwlop1bF1au8cq4Owh+UyaPbo79kHpq0J9i6zOv/bEF93iDutUpPmNN/Mo6
aV4z+AnHf+p7VKxPlNtXqF/YJPAHbzCHelWAYaC84v3KvA9yPVB28T6pPqJ/FKgKTDLqMMOV
PJxvmleHecB/zvswL3hGK1CxGAS+aw3UQLyPs/fnvAoUS+IgfdY/uJHzjKO1MkR2/A1gotV+
yzu08SEM/azvArv3kb4LfHPD+anNHFcNfG+/Bb7czyt2x0+18EffDjiRuXxr+lbbxfX5Nv3l
xfYVt2dYSl/poG6lcUbG7N/KqEs94MPcCPycvYKNZ1GStfTenk3/KfClbOTYa4Eq08yO2CGx
BPQZWwG/sEufPH6jz/sxMZC9eLw2Zvy35HPgp93CfpPpT5VAAcurcSwDdasJeSzI4yHw/fe+
lDH2Evnv8g79YEx9XrMrr+dZEq+cMrUksvsWXDH/3Nv1p/MPXvIO9/Zb5NrvlrHfor+cyLeq
KmyTnpk0iBEyJD5HyMPM+U1L2KNEvOaVr2rA3Cyxe35qBnOT4HdfDXzqr/DLT+COqsJX6feu
kZnHh8RT8YzWJIgLMQy+FVm7O18aBt+KsagxNnLsnvkZB+p7XfLPqhBOAgW+5UoeI/mWNIj5
MiTmi1cqm+SkP8u1l3PsBxKXQv3NH/FrNfEINN7KHTHOtomNc4hCVgXmppe2i/anJe94H6jr
ef7qR659gv17pp7uaas2c0PV8gWr/akFE+hYlKx9ZpVth8E8r+cqXvHt8o161H1wN6e9w7bs
5rTleM3u+2PWvt7fsv0paw/n8QPeox4oPnZy+/wip88PA25xSvpqoHLoVTEfbawTd6Z7jYrz
ceBHXaW/mDOsW+lPJl6QnutuBDxfXfLoWF0l1xZbaX6urW9tTBz3LRmK3ZwkH4ndrBZK4hn3
bBVtTX86Tfup8sbOF0q5wkvZ3xnvlQlngQ2U7odi7xKvwM2+Gv9iiDpxh1gF7YDjf4ZPP5U9
Qc3W3Fy++ZeBOrHrBT4PjX9xKft5p7bp7EOe8Whbzo27iG9FlfTTNL0qmz8RS6BHPW8Ti6Ce
jvCRlPGReAcjIUBa8i35EigiNVgXPEs99XmGa8u6tFVM7JyNQAV6htJrImU03vhV9oeXkr85
V5wE576btteadJ/tLlFVms/ghprE1hkGKs9TuKEm5+NDqYdH+7Vyfb4rsVRqEj9lECjmuhhH
2bh/Q9Ye/uxmiErzD852bmC/W4H9CK76G9x2FfVhd/6k7HeJtlrAyO/z/Ko9R/Dz05L32Iez
N+rDU1iSJkzyMFAWP4NDa8ItDumzY8bdg6Sv2tXinHaYwiU1ieWkKvOqYKxt4fPYwB7Rlok9
xXP2I9YudzbqjxtXV8Fe/UbK8Jm4OL20f5+jFKuxULQvuO/dPvEIzP3FSMZ+N/3tA5x9m/lp
BPdTsueJZv0TCwNvdjsjeYed9P8XMm6drq7zMhzBPDu7i8fZkrZ0cdpG8p5mtXYp9dSwitTO
42FIrBNXT64e92CPhjDRJWIuPDMmpvSFS6t/rHdCjcBel1goYbyDPYnL4PYVQ3i6Mcqau/TJ
HfI4lXE1s3urBnFntAwDKYOj4TXmwi32Dc4ze8RTMF+UUBX8K7+pytolsTrDc/biFc4squzV
Z9Y+Eu3T3TUl6n2+Vcf0x1owZpqU8UDuUnTcPcv5sVFRPqC9S3IfYvpfV95zD/uO/Z67fcmQ
+D4mwo2qPc6J73Nm7U6d+AA1x5KkNycHGt9nJPctei6iz6jZ9YDevx0wf8zFbhT69vmuj1CR
H8uYMLcW+1KGZ2t3rK+zu4gB+8S0UvvQRrL08TMuecYd48rskpaSxzOxJSbYm4y7rqXlNMbs
iHgIdRl3xp4Qc2Yk7xjJmHIq9HvUs4vTpvexd3BmI9bCn7FX2Rtpf3Hst/YX852+lDmwa5/h
YjboHHlLPZp7on3WFVrPzaCenBJimxivI84K69TDEgX2Heaf71KPM3sT25Z3OMN+JendXZXG
5+hRz0PsNUs2DuUGzM1PujaZyzPMHNkiZou2xY+0rAuZp2Ox6xyr8VoWMq5apP/C/PfE/JfI
/JfYNx+xD6/bcanx7IbSnpFdM5WI9TaV7/qSOXDG2P3KHGhigjZgAsP5a0hMUJ3/JuyLLtO/
K1PYhjn8mulPj+yNwlgnW3yPbjg36QdxH8L9fpnzguUbdn8eEVkyWc8bHjJqss1A3XPr3XPZ
9fPvaqCiWg84Wa/67fnOz4GyZwllzy72pwz/+QW+M/sbzSNU9/Rs5TJQ7xzjIzHNsW8RGzW0
XwXKnaVg39IlNmpN4orqvdMud2d97qU8B1vH1+OS9GV7Z1TwnwX/WfCfBf9Z8J8F/1nwnwX/
WfCfBf9Z8J8F/1nwnwX/WfCfBf9Z8J8F/1nwn/81/rP8r+M/N/8S/7lZ8J8F/4n+p1GRuJL7
lT7856Pof5rVThk/oBb854v1qNL7PrVXsEdod8a2HZVbVLZzHz7U3GOpfXtF/1MZ0Zb8xqxM
K9i3xO74hAv8zY/QZCsHemkX+CkqH3qXy4cusc8z+p/mHuwCvbIjfEMaQdxJte+Sxwtl6EoZ
3GrpiPvCBXfcDew72Gvwnx2JcO5WqCHXGMEl9tNaivAVmskd0La9G3N3HxvYz7B/xt6zO0e9
I1J7DHsZCZvpfJRnMDtbmbjdbbidW37Tkd/M7M1ODHMzw9/gGN+2ExiuPewj0jfsTZf6783w
xbzL5Uu1nkai3aT+Tk3yuOQZR7l5TLEfShk/bk/sqc4s0JZqBJxHj9/ckMdX4Tedr1EXPx1l
M3vwncbnoQtnexDopZXxPenyjpr+VPjPmfXN7RJ7XPlP9SXS3xwIn2lOYpS9PENbcw9tzXx7
Ez40Fm3Ojh3XZ8J/7tnY+U7/s479NMN/7gmDumXjLOszvpFHO8ijhP1hjVHdsv5Q+owXSW9O
B7zG6ZT0n8m/S/7qB6S/qfCMnnCu7jfrefSkHr29Y8fl7kr6J6spovYNytinHo2miNqjjP5n
n/fIz8PpDTh9T8/Bek42gkFVjrYnqjDr9jH2hpQhshHLlXH9muFkmzCk2d+ofUO0EB2xpkzg
V5jBJtp3VZjE2M5NdYn7XYcjUb3GqqVSlFksZTi0XbjrAYzobsCQltFcu0DvzPiNteQefir8
Z2y1xlQH2mvYLPBDXOKvMIIPbaLvF6Gv53VslIWb8Jsl77EPe+nrIbK6TXWZY+ukfyb9U469
JmVI7P59gL9VWE9hHlc5bRHbHW1oH9gv6XilDL6M4TNmth61LfexH5N/U/wfXawCx39qvPxj
8U3rWtpN/QxD/rMrbbkh/GdsV8zqk7qF/l4ZLdh4zWfCxbZQn4r9NW5SdQUeVtjKVb+L5Yrf
xUD6m8aFaLzJZoZxvceBDnSdmNw+/z38Nlyf9HG7z/hNO4j9PcafqrzyjIF4mezCXa/bQ5+K
3RWfjEHg16E8cYsyXK39xjHJfZjkAzSTxqyPYp7xPcf3RH1TXH+aoxs+lXHbtzqyoZ7HHJ/Q
Fuy304t168wbfLmn4j8XMqb3tHU7iMnvGdWbNR+dmahehfaBeFGF487H5J++w8n6PDrBM3x6
36c38LF5rz9qPTuiLfQDCn/j++QubfGJ/rI+rkIeOW/MjETRJYaR13fs8Q71jL9UREz9KGAr
85nkSU49eh45TnvAV3y2WujDVIWxqNkIBGPpTy00K9vWn83lH/Kfe/ghhtyi12+5CfRdvLbK
OIedDNnKZqAx4e1T8vf85yzDoSWBLkmT33j9Fp9HbFV9spysyctrkhyssbiOdxkEvEwd1iWG
p/H2kCceB5oivgwnuWXwmiGXa9x0lokOuWuvtXFJ+rs1Zlr97yrk8ZjDVe/BHWo9udg4U/SG
eoHekPaXhthNqm2J72P2NbfUo7LCdbik2oqOTokyhDoUe7k8sGcOe2s8cda+h/2JevS6T7Xg
e1de0a/yZaivsbaO4cqyuvl9/vUx8ZCT/i6X9V1m+tOS92jDd1aF/1ROLYZ1G8CyjfHl9nod
fsxsrtmdBsUAn3e1P2b6036gD7MdMPAtGPgm/a2OT/wQ/rMjemruJvcWZnqJ3uwGfvvDgDHz
DJnn2MYrXGMDbtFrqvk8Jvi91uE3Y7uy0726Z+E8h9Zc09cL7e7rkNWl03nc6+P1A+a4AfPs
mWXPwlUD5tnrgHn+sxYw07vYD3LsMXxpJHpDY8bugrHrteUOKUMz176uv5enzzfI1fhzPtKa
fina5TqP9+SbGovPu4sHpT7xzXTd20cz8pY+qXz5PjxxbPv8GD2iBtpSw1ftM9hLZw/racp7
NtHYii2Hn+1Pswwne8QzDgN7hfRfsfcpY6iVePlKf4qDPufbqv5Ke6/b3+4vqp4a9td8u+uv
YT3l/6bzoT6db0/g9J2m5KYwFO30vx77YNW530xX25VAl+mE/tS2X0XnR639xWj4aSyUB/zy
PTfkdK9X98kX6GVXRffbsboD2PA5c8+SWHTfM/tgH0MoQsM9trfwyp+X4IXPiKV0jX2HGEJm
DqxyBqaxnh7QVzd1VIVvGASMhdcnrqd1VuO7PUCveo5WtNdAHsIUTtFqbXFe4HR1PfOj2ncN
4adi2ZcOhDkcyresAb91scI1ltDmHWYYCZ2Hx/Cf5SCPIeurOYzXIWvlS9Yug/TNdVw3WZv0
iEVwLlqxqkN4QozGn3CLl3AekSVTXRknsHAPlEFZt0SUHfUZJXR7z+hvCe3wBR36jj0ZVr7U
9SfP27VgI6vo6w2IRVmSPBr2/kC16wbcQ9TRElvIM6q2vzn7PWWI0IEOz4YehQ9VvmoCr+J5
vD1hRGeyotRzjyHn53PR9U6Eg3VeO0Pm4LrUY82S0LpWHhIDrUQ9L2EKhxleb3etP7n1spbh
O2WsydrF8XZzmMMK6/XDIEbRDYzqkniebXi+Y+J6fQ44WadKX+d8W9mkNnxVTzgzx6iOiCWg
nFnDxm3SeFJqNyzJpYzLMzi0KeySaYdLWDtlN7tST3ovVII7nApHVrNs5Fzsc9imLmzTfW5b
xLRFRDtMgz5foc/v0J9Og/lpZjWOa/B4Ov/swzzvMX/VAqZ5DD+1J3ORa4sh9aBl6ATzV0R/
fUHveh/uuirxx/QZvUAXfIPzgA58Z4O1cBzwwl/pT5tol+/L3OL2LbfcUV7as9aZ3as8y9n3
lT1r7cg3tkU97dlVjXJBDZ4RSz104fxNHg3m2Gext0lvbhgbaOY+EwfgWNJXbSQZjbN0Ken3
rQ6ePt/5/qqerMYS6Nr5TGPGNNBz1HgHZgxOxN7GXrJzsxtXdyvvMJBW0/52KunNmGiwZ4iD
cZfwm9iuV1RrOmbsD7B/I48HYjb07FmUfis0/Yukd76rh1KGOTEfXsg/Fu46sR7PGlvAvWdC
f3lkbXHB/dpTWmdL+a6fSCwC0wJL6S9Lxm0bBj6c35TvNOkvV9jNgZy2LQPuOuY3dfjNKZys
uRdWfrNGHj3sVZ4R2bQa07gk9r6NEKHs9wgN0xL8egXOdin851jiZtWF30yYI2PL8o5hwxdS
horYzfM0/bZwsjOrNppIn28yRx4wR7rzeVeGLb75R1LPus7swvNO+e7vB/EOGvK9i23chzFM
4FDmr13mJ79+KhGTIVxfncJ2jtgX7aUzb5/YYMp/Ou/xSrA3OoerVv7T78/Cc5MwDpvX3Pbx
oOK1cxmTf5xz5jFbOfctv8FvvndX4eJ1vnWG3wm0N/cCbU6v3dlFV/NL5h7hB7/Zh+90DHzW
7tRp+5yfe/3O8Yrd7Uu8Nuec/FvYXyjjtwz/2Yb/rNp7cY25UMeX4xL7nGcseYc2dxmmTS6t
h2bBfxb8Z8F/FvxnwX8W/GfBfxb8Z8F/FvxnwX8W/GfBfxb8Z8F/FvxnwX8W/GfBf/63+M/N
fx3/+fkv8Z+fC/6z4D/hPyM7lty9wqNlUAZyz6j8Zwu+swHf+Qz/aeJVn8EcHsEkloXNjAN9
0AXsZiLanpHlRM5hUZT/dP69mkeChmjV6nvO5W52AWPaEPYyCvQ9R7CXTdHmdFqJar8VvtNx
Q2o/wX4tbKfqNT7DiF4GDOmEe4UH8vAapE/woZ1AH/QY+1bAf8bYP1OGGP7T3Pf9lPyvpUxz
ue/bEv+TJG2BKneSM3yyNI77XlqLVXyY1W58CFvclWn61lr+ZgdRxf/llvTfxa5+ryN+s8Vv
nuQZkdUmqBILdUZ8cn1GV8rg9F/UbrQGNJ7+CPsd9h2xm9XXpryDxjHV33zhPY2/U5UYoOt2
w4Go/dsbz3D6MTNYkyQn/RPpd8Wu8YPP+c02v/lJHNM2vIzhHg+Im+vv4pbc9yXcc5W4S+sG
94HXAcOh94ERPtIRuid18SMs4/O+I9xibBV4HFN4IXyn6S8X2D3/qfymGXe32Jdrdp//k/WQ
XbXrPbv/zSNl+BFojP7E/gX7A+xlqFFaDjRGPT9agw+9JX0FbrJn9UWcb8k5/GfH9gd9z5DP
XOTm8RP797X03r4Fu9kL2M0ZbOeWZezVHvKf7/3G3Z4re7kHe1lDo9SUR+2THLvx2F23N+BD
le3cyvCfvYD/zP7mijw+Wx9LNy7PRLckspq2JfmWzOmzl2jc+D5fg0uKucM2Xn1qbwQcmvMv
0Xv0M36TMK6qsHJRcH/cYlxWJY5yYr+Xau8wrmpBGbd4hz7514lxHIt/8AHfqzF61uXgjlrt
E8rQoIxxwNsdwXg1KKNjv9UnVfNvCmuX2FNktX+VMuq46/KMn/zmjLbYox6NDrOW8Zx6CO2e
EZtxT59wD18VfwT1F1V7hfnv1pbpitgSW8RIr+KDs219i52PX0V8BBtpyb7C9CjP15NvqlsX
RPChA3QL5vhczK1fQCS9QtvhINOfBvY3ieXL+1KGs7TOdO0ys36cbv3Ul2/FJztK67IX/kT8
jT5s5U/40Aqc7Q2c7ACt1zqcreoK6HtM5D0iO7dG+FRpHie85x7cdWw1b+uyblAWNxFWNxK6
sI5mrjI7FbjrS9J/C3jiyDIzERp8msc9ebThiavCJLtY9eMVbeAkow38k3fsUE+GpbuWvlIX
Da3Izqc9WF7nBzRHH72Cz/uZfNebaGiV0EQyUSz20SOqSVt/tarDbmx/wQfwHP++Kr5tPetb
7fIfYf8mPoRaTx3y8H6GU/wQazY6vHKHDbR7n9G4iUTTqGqJb9XKiMVfs4oWUGRV5nWOjSV9
P/1X5WR/yF2e1yTS9U2d3yzQNCqL3XxztrB3sZdEE8lR4GofYP+JnlHXKjyojkUdf884s878
zm92yOOBPMzJ9Uj6w+Oa3fS3LfQ9j9hTPNq1irNv059m+CAuAh/Ebes76LSHTZmWsGxtaase
jITztnZtuYE/eT/t81UYiwF8VgneJSZWwQt9/gjGvi5jJhGaVctYynBoXsf5K7+p8QzzvfLx
WLQMPeE4vN1RKxovIYHBCHWa+6SvwoGYZyujsZHRu94I5tllEHdmgB5jCQbej/2fvEMl0MN+
WNGiVj593X5B/qqnrVzjLr+5yXlGqIf9M4hncCw8nmmhjtTjfTq36Fr6TnwMzYwwlba6xof5
PNBEOkOX6Syjy7SLr3Yz0LqI8LMuE5tiH57FeVTP0eppEIMohi0Y4FNfQouswf4vIv2T5K/r
zEu0wM7xN28GGlnPxL/4QRnb+KNX7ZpWWRNN3wp8xSf4cy5y7T7/O/zN8/Nwv1ktw8x+pfQZ
37E30PGKRQvJef2sv2OMT72WMcxf/TkvV+rBfc+2xMfY7IP30a+6wl8zEbvxuD2Gt9P+4vha
19bPaT8aSlwX7SvP6KZ4jsTEeAk5jzPeox6wAZ5/uoOHMevEKhqBA3Ry6jA3l8xfj/AwCe3Q
kLbK8jDnwkbpucplwA8M0G8Zr/ALiZ1xV/Mwa5flG8/wdp/erW3ma/lXRTduwFpVy5DQn5zK
iq6FPWMxfPMZYXr/jtf0x5ZwQ4lEiCjJuDwO/M0NSdKWtqrZta77Xt2hJ7SNHlqCD/MT/aWT
1s55RldukNF8q4kOWCJfSY035XV2wm9ZyKHdMW4aAQt3TD1e8Z5tGVeeZ3ExPuqMq0tYuJj+
OoKVq8OqxHb/UJe9lddDm8mKI4y/4+aGOVpk0xx/8ia8iy+D8jAj8chWNmpJ/m3yjwN2aplT
TwO599J1wQPjbrFWD97uzp8G6OiU3rRvpCuDmBhpbfZ32leubcwvvy44RH/qHv7zAebGzEnn
9Lcx2lHK4u7DqJod8RhGbIG9hf0b9iU+9W1Y4OqKTuploGFcgRfeII9zONoEvdnQfhzw6UM4
2V3y71LGGox8FGjitjP6xNVA73rBbxIY95gyRqJ563g+z4Zf8oxj7E3eIQ7Y8HHAI3vW17Pl
3RU+3TPynnluYo8pY0RsiUjaUmM0NjhTHWNfiL1lyW73nbhCh3WQ9hXdDzhWWNcFXo/601pb
uhrT9m4EWtILtKQnK3YXf8Oz5V63txcw1ZOVd4zwE9HffAp0vZ/hOL4EuuBl1old7AfYfwac
h0/fCDgPHz9jkWN/CuJCRFajb8AcOGaf61kRHx9jK9AKaxB7Yvh/2HvTpkZ2H14434eqhwAJ
S9VzX3Q6WydkhbC9Yw0QIOzbp7+2LMvu3b1kzvzvuKgzZwa1N1mWbVk/icpXtdgUKraFijvx
TeVfKD5Hn2IU8XWv2331bza0b2Z0Tz0iPriEMxN4I+Ehc0Y4tj7ec7kWX+Jc1zEuDp+HDsYi
4PNwgfqrE8gz/076Y0596Gg4/nrEumpq60bmFW+CFUHmkVd55hs0VwMtVkpwLh2Ie6rHY1Fz
1dPijBwT/Z7onhbfp6XF72mTfb1uRBc3wRnZZXR5Ut8IHej/xk9XuemuNBt/g7C6Kk7Jdai8
B3bAYPk52AkVXefTlZYfr4M2iQZE9ZHxe6S8dCDqzxTjEUp6G97lWhir4IriRT0RTm2D7mbv
NJcLan/bFwdpROuqiTGA9G/8a9eNXFdq3VwSn560uDUqJoyK27WgNaXz6c637o5pLtokLyIe
i4yTdES2PjWXKr7PIbXRoj6KeC0y9mCQLmIZzMiWqMeza2nxmlRMqQmNs0VYNrGntvCceER5
ClWMszrRB1qMtD2iq3hT+zSXPXoX42+NIk6bvBP0KOaCSzmzf4n+CVFXW7gar+h+J+Xllfq4
T3GOpI7U51rRhU03qP8kTnaP6lBx/86I1x0tXlTSXEXPxRxanlA8qRnZbY7Id+iM5qHjW3fr
Wpw2FZdvh2zsa1rOR5ULsabRWxH0by1npIrz1g7QZaxMPe5fnb55CX0zh/zBEpf4RPQ69XGk
vXO+hOjCbqLi4siYfo8Y94/vVdcBe+YC70YcVS7jhFyjDwN/T3miOCIbgT03TV6i6XPY98J6
/sKnnxoaxjTMa8VHEb8wyEfxzjemeAiHtCYWgfdiB84NCnupcJMbRH/3xf17pfnua/hNFaPx
mfrQ1/rwGKKrN20PsLiH5IcR9eZ9GaLLOCPfgW8meDKXvhwK/zmlOhbExx69fXE+38HvLP7T
4j8t/tPiPy3+0+I/Lf7T4j8t/tPiPy3+0+I/Lf7T4j8t/tPiPy3+0+I/Lf7z38J/bv11+M9a
SfjPmsV/Wvynlv/zFPN/8vdjj7BsG/T22ib8ZoP8pBuUv7MBL3binapK9CniO0VuF+l39kr0
MyrP865cU7xZPf/nC37jgN/qtYaNlH6GG4SHGRI209HwmwqbuUfYyhZhL7cQm+lALOkbwhwG
c3cKe+sA8Z0i1vwJ+Ww9UB0SQ6rjN/nrboNi/s/Jv/eU/NI69GZZB7qHaEeZD+RRyy1Vx/Y9
H67xk7CV+4DQlO8zEpe4JFxjj3CLLmgV+VYmcYt9LO+AN7OkfxK+lEu3S7HD51peAeUfPGQl
XcpzqrCTHvm8K/ymwoeuUxucY9K3tgWxsid4IxkifZvoE6ALvxCPfHfviH6OfZL+u0v6Zo18
c2+I3o2s44jobeqDTj8J1S/RITImbbB+6VfWoW8eaRwqR9aI8FNNQGxUkU+LQN44D5Fj/vxX
/jxgT9o7vfI1UH4fV77340t6q9fzVh5ruMYh5ca8CNAFtnJI2Mt7ontE36D8oHrezO8QXfq9
yvybfD4VplDmreToMYkpvA3RHUA9SNzijDCH+5ST0tHoKi/mAdXfYlrrGDGsU19ey2PCVrbZ
OOU3fapjRtjINvbxCzDewfJx9DMaQ5vNu6z/LUSX+WQvqI5H6sMFtdGp/FId20S/pjY86oML
mli0MccxcPp9BP2OeOBhH78Ax6bjPx+IDz3CkLoQz1jU0SeZblJsX74OFC6yRbjIb6KPNVzk
gvaBM/IFONdwkTMNr9ehPILcoirrOCN/go7WB4XvvNRwjW1qY0PDRcr35a7Wx3Uqf6PhGtU7
+9D3zn6vvVErbOQJ1fFIfOpp2Mhr7Z19Ru/wR1R+qb3jqxjIt1T+LRSHWeZf2KNvFL7zQ4vl
rHJGOqGck3PA60l6MyUnpYpH/UtjHGj+Dhc+/OcQ/eK5H5DyeX8h/OcnK/mOfOog/pP7ED5S
LOgjzYfZIR/mCeVMUtjKI8L8LAmbudTwn8JCv4793CP85xfiP7mOvAT8p9hLxiTTv+SvMED8
ZxMyOEksyYx8uR8CGK8DxA40KI+FQ7Kg4z+XNI4+4cR0HNkHtbFPuV4ltlLmB21Q/s8wvqqm
YaO+iU8q1+s6lpdx4NuEA1P4qT0NA7ZB+WJbGo6sSv69dcKpHREOrath5YZU/yfhPyeE/2xB
xm3pC67jP0eI/xRnj2s6mzxRHyRGq6PlJFF+9xeEv3Ixf4zQDRPKl7ag/OwNmoce8XHsw6E1
CUurY3XvCcu2DzZ8mUd1Qvv+jPKr1ylnUpv4dEz0NuH1ZF4mqUPbhCmU9EOUJ5knohr5zYTy
CrQot9MwQPe3Ifsgcq9I+mmovAevhcH2Zd6TM/rmmPpwQuPsIIbEgZyQkn5O8tIheWrCi4Es
71H+9B+U+wbkFZDYzBpigXn+T5nPcYz5P2XcmmeUly54K8s8g1PCh1bJj3GDsEsKf7VLfNjH
HFp+Pq8R5nmk5YEeEZ8GWF76c6q5+qBvHkkmB1oOrRG18U1zPdDydDWp/BvNZR/8naaYlVqW
fyJ6D8sLXLYuTwvCiPY0nGuP6Hc0lx7JrAsvoDN8+ZJj6BKuUeD4Z7Snt2lPb2g6dEY4/7am
x9W6UWv3inKJqTZceEuT+YZqlI/xGvCfEn+u8MIyx8QH4T+rhOe7Za3WKXdeh3JECNzQDM8e
C8pRs4fyIjDyC8whKvF6TcR/SqzvDH25W7Tu1JpZJ/oL0fW53iP6WMN/ijyoLp1NJOZvgZhA
cfZwtVgAC5L5HuVsC5d/IAxqjzCsLvDYTw+Wl3m+JohD6JE8+dvQ6VFtyLxyMg7SHunxXerD
Lel5D/PKyXgIC8pt19P8FKPaqCO+U8QI2sd19wP4T2F3kfhQLi+nOIZT0i2vJC/cUnNMeU2a
KI812N3EfvdGeXpG6GswQ9uMzMUzAt9yiUNrU7wDSe9Trh8XUDRyTch4Bm3IHSvzNrUJb9Mg
HMglxTKYU6yCA1+8gybmLHKwDpnreUo52r8QO9AEzVtFHXlLWLga0V+BfoBnhSGOsUX0K6Jv
sd8MUeZV/QP0XZH50RsUU2GB/uYiXoE8y95SDqwJxVzYIfo7xVyQdAdRlFVcd7eEi1xS+Rca
Yw/uElKPj8BmJ/17b2gv6aJ+4VjdXeTjD9wFhP3oHOeqA8gLSZ9SLBSJ/2zgXiVeQKeUo7RK
+M8Gnn1kXC2JW7wjnGsT9ZOHZ48q5YyUuXrahP9U2PBNwn86GsZU5UIcEvaySecvnb6v4T9F
jlD5zRl90yb8ZwPxnyJ/55T86luE31RteBq+U+E/VT5GhWFdpzGONWznjo9PezRObm+U+M1T
om8RfUi4aZHXUsaKU/jPswj6BZw3xF51THFxRoT/fEOssLSrbBKeuMsoLVw38qw7ZiWvaRwz
yn/epvzoDcoJ+UV4vh3C440oz2oTTk8zsrm2aS+bUk43Ha/3SXXsE65R5GGeUR5meT56JozY
L9Efid4ljKrI2T3DuDcbdC5QOW1vtXy2bd8585lwh+daDuUNOqteUR0nVMcx4RrbWh7mCdFn
Wo7lB6p/oOVQVnmcVY5l15fHeUa8bBHWVuZZFveKjQDdw+yo8m6kMKoj0uPf4EsvxlhH3cHj
Bh4hn7uE/+xgXBwZ7+CRYue8UB9+aJwDwuK6iMWdYA6tNuUBm2o5tCRmR9L7NAYXNEKQT00t
j/SOT55GxIcmYQodwFbO6B1B3jHfqY59orvUB4cwqo7WR0fDHAbpYt3r+KoxYbSaWu7wPbLL
jjUcyBfZbXcJfzUm/Keky3Wn7MaS/qxhXFWesDONruPQaprddyOljjWKY6TwemuE5+PyL3MA
Kvxni+IouYj+FlGHTpGPJ748zm1a2zKPs76uotad2O8etLg1U4rHIuldDS+cNNdCz6u51OVp
jTBcQ8LrNbW8br/ExwHlsvfnjdsgHK3CoHY1vHCbcEVqHpwQXeKJFd53L/SNakPRJ6hj/bnu
o+l6H10Nz/dB9H2SN07X5Ul90wJkvPhGRIwSNo067qk9wgu78Kov3yqeUV64peOK4rtKu8w+
zbVLsiDeOuTZRccTuxqO/j70jZIHh3Jqi3XZDqwrER9I4YkVdnyP5uqG+LgR4pO4J+t8eiJ5
6ml43xnV8aBhTBX2e6JhTNtUvpFI9zRZ6Wt44wdNP3kajrVJ39xoeN89ejda1/DG7QBd3J0k
/ZrkrYu4SPHeG3xzmsNLUo/OiBL/eYB3H3leXqPz8j3R+Wu5fAe4Jv0yJ/xnWIcKD614HSv0
m9LRer7GIWH+mhq+85nG2QcrZXAu7kkePA1jP9FyQm4QflThrhW2fEb0FmEKG5jveka5xdW6
O6I3wjWijzVe14muYhGMaC6bxAcHYxGIXNRHAbqHmSZbmNvzKCKvpTjdB7/x01+ojT71MZre
o/3S1XDZS8J/8huQivV7gOXnPjzxGXgYCJncRP3Cbw9PFOOjTXbbacKeLM7C4T15j+RpiHPF
ZWVfwxPr54K2hptWvBxSHU3tvbcamgsR7cOfP1R/T1bvxcKHQsUDVljhK+29WY9Luqt90wi8
SR+A5LQIq6tiDj8TfZvezvQ37Uei1zQscI/KK3zopi//55De55pa7NNNeiMcaphlRd+gd6uh
hv/cAJuOxX9a/KfFf1r8p8V/Wvznn8R/7lr8p8V/WvynxX+uFP/5ZfGfFv9p8Z8W/7ki/OeW
xX9a/KfFf2buU9viP/9q/Gftr8N/1kvCf9Yt/tPiP5kMCPwn92K+Ix8bmf9zG/LYybePK3or
k/k/9xAfKvylJP7ziXJ3jil3J89lJvGdC8JuHmPuTuGDI+k/PvznE30zAFmQ7yuyjTZhL7kP
zQ355Uts5pzwofwtTuJDVX7QKuFDh5g/VLzlnZB/n57/c6Dl5zyKxJCeEf7zi+pYoz4KJKHE
60l8p6fhP68IH/pN9DGbkwb5B9eR/o59kv4rS4qJfU65eEbk085vRdI/pa/lf5lTHp4avRE9
EsbiNFS/8DqW9A2qf4x0YZduwYhkjoY5+Tt55A91TfQLop9SHzuAmJW5C+bkq+3RW12H6FUq
f03lu5AnSuadk3wSb9SnFIu+T/7kLtVxQ+PU66hR+WsaQxf55KffaH3YpD6uheqX7+wj6kOX
6jhlsr2BfGqA5xiv4xoiAMscftLHb0j0OtFvYb0JX4A20vn8H5Kv9wzp3Hdu6MMTy2+2qI59
zH1Zo9ybI19uzT7l/9RzZ/LXPIHv7EHMZIH3uyX6kvJi7mt5MZtU/zOWF3zqU/5PPbdmUu5N
PXemnvdSpzuEixzSGJpstLL+6LyWdz5co0fYST56f25MPe+lovvzXvYJW6mXfyb6gPrIX2xl
+T2qf4zlZd6TpG/m4AUt8Z8tDee6F6B/QR5B2YeZhoP9JPoZ0U81DOwT0ec+nKz6pgPeHfIb
hcVd0Bv3HuVj7BC26YBwbG3Euom9QtKfiT5EbJR4f55ovr1KP7U1jEOXMA78Vb5HeZNcDeu2
wFwY0r+3Q/69AoNRJRyb9IFWOWquyH/4ljAcPcTSeRq+SsZ5r0aM81zL+6byOdaJTydU/lTj
k8KQ3Ybo3LekHUE/Q4yZ5NMVtTGkPhxq2MgNbRwq52RwDA7or/AYOmC5FOV3qQ8PGq6xTdgm
4Vd2i3O1ZCM5Qr+LTfRZ5/mGbiknksxb0oU8v1OMFy/9OnZZK7c4V0fkW6J8kYZaLPvbgP+L
jqGX+IW9BB8aiSxVfohB/5Wm5qOjyo81/5YronvUB4f6ONZwsjs+vw3dt0N9o2KDN7RY8keB
NtLoIteG9EVyNB6oWAQtX56KhhavXvkzdTU/oAbVofJ9eFo8/GA8g6Af0BX5t9Qpxnsbdjlx
NjpAnzEHcWjSD4h7WA8Jk3NBeSQeCUvSQ0xOh3xohL+4zGNxRDLd1mIqyDGc0Bjb5PMlfMlb
5Ave8Pm9TmhdzWhdbVAdzxF9OCd5axMfpEwf+PyEXPIxTOMjX0l6XIh9LYeDkunvyHUTlGl/
7Ikm+Qg6mg/hWPNtU7kTOkSf+vwUW+RPKb8RGNF2RHyLQYiPik8e4q+kT/sZYrz4DB0QjkTK
UwdytbUw35H0MXQR/yn7WUdMju7/u2/k/xv0zd2I8M39oHnY13zfPrW8Axs+/2Dl37sd6WP8
TPSLSD/FM2qjo/kptinHzTBA131Kg+V1ebqjcXjaOIahPoi9QPZR5UXR/WJVvo6ZRld5et4D
Y5Q4kYYW76BH39xRHbo/Z5AusN118jf/If/hXcg3IH2Y5b3nmPDCWyAr4k5wRvlBlQ+z58N5
NDSf9XYEvmCd+DjW1nY7kd7UcgVFYQ/0+hu+fGgS4yD8CCWfqiQvQ5oL6Rery7xaE36Z/9HW
RJ3o05Aftd+X8tInT1vkjxn2xfb7ao/IB7mpzXWNZHZEc637em+HMBZ+/+AdX36YaJzGBfho
y3vuhO65iwCdy8s22Sy+Sbd8UQ6tPpyq1bqbkc2jTX7YU/Lj1vELN1r+vKH2TbAOP35ql8pf
Ed5Fp6scgDeEoVB90PFXhz58VYvkqYGr149d0jE76yFMj6Nhn/TyCtvU0nIEqrxyU1pTevs9
37rTMVhRGC0df/UdwHj56W0td91hCAMWR79icqHHY7mjmC43TDfKvCenaMPyGIeV7+wT5S9+
RnnhaL5Lwh/M6Cx9RDj+NslCFL1HeQ5lnBH5zRPxuocYL4lfmJGeb1Psm6mGP5gRPiFcXmG8
zjWs3XMEn3R5UnMl5jN+vpU8BOe6F0EPy1OavDkhvN6YxuHHqsXj1BRd3inicGwT9BO6otyd
I4opc49nl4ZPnjiKeEwxNiS+3MWca8KD4opsgVOkL4B/Yj+UOFlxGlxQjKE24Rca5Jcv79nf
FJOhR/FguATpcSE6FHOhpcV96BP9g+gyn7W4U6j8wzKWAMdGu7TvT8i2PaMzXo9isH1reXtb
vvzEPcI01+ibb8qhvE9YXHGPVbGaJL5cxfg4pnyy15Rvtk/5ZvkZbkp56WaEoVd45BHFhRDz
2aL8nEcYZ6QJdUh7paTz9tsUg2hKONkF0nk0wCnd9RdIvwQkrNAta9rZ5IlsiSIWgbSPn6ON
nnsa7eJbpws5yIQdbUHj2AI8ttBf32B34LbGL4xnwPVXm2JAfiM+nduDjsn+LcvzlX2Ge82c
MKxd9K0T37xQPIMexTNwQA6ljpOxBrqwy00JRV5FPjUIJ7ugPKlnRJ8TvQ8WI1Ve2s8b2n7H
vXAmlL+qifIygwgoYt3N6Cz7AHUIfIPkEz9dHlCslDadXW4p3/WM8C6c43JdSx7sA3pEnhGF
r+YCz7pTip/xRuebGrzWH6AHTB3tAXsY04rblm9Iv22h7uB6ZYdyc16R7focZJnvd30mReqc
2ULcdxXGKPPrPVA+6jqjVym3uIyf0SCM+xajLTBmTBVjg7XZd30sfwJ0wccFcFXka+yhzB+B
1ULmgH/AMRwB/l/FhTig/J5Vsh8N6ZtXiKkg7h0L1MMt1ocu8vGNcrTfYsyFOcxgh3IsT7W4
NEdos7ildd0M6Q4Zt2ZKMalUvIMRxW3oUT7sJhv9lPB2M2yjh3nixeuPnvf7CM/SdcqHfU99
3MF4Cbp+4p50er7rE9JhDdAJMlaSPOseww4hz7oTwustCE/8THG5XHxbc8COV0V5lHzso37z
86mLbx3STtfD9w4+A4eUL7ZF8ZyGgFH3IIPlIWFYF3g/47ntZHyfI6BPUN6+cd1tIJ3npDwk
248sz18fBjiGBdrpZGwKWYcD0eCmaFs7oDdGKfMD1vN95PUXrQnOj3ecyyOMKeOCvUvGJ2uh
/YqfH/aRB59UfxPrl3EhNmhdvdO6umb/f6a8lX2sYxaxrnhezB7St2FdTfCUcov0b1wzDmRm
bOG5QawZfj/cBLoD5wYRp03GLzyl+IbqLHwFdNHHc8LCuXh34jL9RHxc0PnogWItTUjmj5BP
IvfmPuUnlmPk86DnT7+i+Bk9+uYF+SReWvvaXPj5KCxNfZSXG6LPsI051BrWXy7NA9dPPWz/
FvXTDOPWtFCH7bNx9Agne0BvhDOkC2uW0B1dKt/FuZxDzkmPclEfEJY3Xv9NMFbdlbbuGqAD
RZw1eY48prU7Ih3XAJ0lc5dXUf/0tfeUAekWh3SLfv5qkqxcsv5KWemQ7dsLyFMP1ya/G8kY
1/skL22K4TEmG1lTy6G8lxKTYU/Dht9G2DxefXjitmbfroVsqnMf/vM7ZNed+/Cf0e8ECjep
4z9VrleF//Tn/9ymmJwjil0qc7EK+7jCb54R/Z7K17RcrcMI+paG3fymPt6E6BL/qfCdR/RN
VcuD2qM2DqiPv9RHFVf0//xzuM8di/u0uE+L+7S4T4v7tLhPi/u0uE+L+7S4T4v7tLhPi/u0
uE+L+7S4T4v7XHGfHIv3/EvxnvW/Du+5XRLec9viPS3ek2y/HM13Rz4xMt9nXcN7tgnv+Q1v
uOItVuUDPUrAewq/YJnvc0n0kxDe0wFklcR7inxVyXjPLuE1ub/dDfkVSqzlLWIt/XjPPcJq
bmB58apyQz6mUXhPEa/cj/eUPqIqlqWs4zeU71PEE56Tb9Ip4Rk2A3hP4YsSxHvOwVd3B+kf
PhyjRzjDBmIlFd7zALEwbXo3b1Busjm2wTVrEt6zR1hLifd04LyXjvfsa3jPZQDv6YGlIwrv
eW2M9/yJxFp+aFjLKLynH2up8J5zrY0g3lPHlPrxnnuJeE8X0St6/XF4T+kfIPGeV5Rv6o78
Ey6YbGxgHx4Iz+kQ/Q7LO/D2PyS/okPKlSD9GwboZcplYUx4T+EjKtsYInLDj8esItaSr4lx
BP0V83X68aIbhKX81PKFNglrOSH6lw/vOQDdK76pR+A1HcQQ1hDhIjCETS0f6H4EXeE5JV60
Bh77sg8Dwig2qX75NhuPpfyC3ss2hoSlVFhMHWsZjcXcJ/qUxqhjLQ+0fKFXWr5PHW95ZoS1
HPlyina0cer5Qq8oX6gaQ5Xqv6YxdjW86I4P73lNuNeuNo4dok8w96Gw9q4THmpM+TrvKRfn
LuZW5HlMxpSXuUk6uIp0cVuXOlTHMeo4wgb5kKo8cAPKX+ZAvr0F+l7PKOfxEHNJOZDHR+Uk
lTncepTT5kfL5VKlWOUz7GMD/aajxqm+eaAckOc4Tj/9OoWul5c5JjtMD6xTfARJP/XlseTZ
jeU3J/TNMfaR66dlRB9kHSZj2MX6uS/vmPxkfymn6RzpMt/CLeVjqaHv4gDyM4hvzgHvKXNi
SV+2NTy78J3rifbDDfKDDeLOdFyawp156NtthjvzY9eahDWK8uPQ+xCFbfNj6w6I3tTieH9r
GB897rsTwmuKdZEVrylyuof70A35mji4Uvx0Gfdd4TnvU3CGTyGMYZS/S7w/zJCwnB3KESCi
Jsjzl55H4JZJ1BVhIvx4T4mZeMd1807y8Ep8Otdi9L/TXC4j6VMqvyD6mc/vR//mPBJTehvo
gz9Ht8KkRsm0H8MchQfVMdA1H55qXBJeU60ZDzEZSVjNQy3XQbR/lMj3EoeL9WNro7C33Ov2
nvLBnKGe59kxD0imF1qOox7yuY94CJlv4YniEzyjH9mQcK96PpgNLZdKFLbtJwEbF8TOTSPw
oN8+Pql8L3rOmV+aiwFh/FxNZh+0HCLTCKxlOG9FND2I1dT1U7iNaLymyPEYxqRG50kJYzVF
fmv/GMP+dn1aF/xVJPgNfzX5jsDWHqDP/RwQlBIz0SC855jwoNyneU64kSfCzQbxnkLH6niq
FmGJHMLPCZ8+Gc9H5aO6JfqY6M3InDZeCM/pz1e1T3Tp96hw+1MfZtSPlRySbmiCV3kLczao
3BfBNaHT47CaYSymP19VdM6raDymP5/VV4L/ph/TuqbhZq8icnat+84Fjpa/bE3T02e0F9yR
fnonH3dF50iAG+3sInHadfJRPaIcbApbd09z6Wm58IY+3FkYfydzzvjxdwKrPfVhSuPxov3I
PmwQdk7loTvW5EnkOQnnwzskmQ5jLXV6GtZSZhlPwlqeaXR93YW/cXw5//TcY88Bup6/TOzJ
U23fn9GeHkcX83Dqw3tuko/7HfksP4F/vfBR71AOtgXJS12Tl0fCe/5q+fQ2CO+5F8idqNOF
/puSftTlSc/JdxTAjOr5FxVmVOpxP17Ujzm9oPLXhNXsaDnebkN89suTCbb22Ah7Gy1PafIm
6Lo8hWXWRKZ7KRhll+iPoCXFnr4JeE8hC/eEFahpftP8ti/9pmd0N3IxJ58DOlniPZ8Jq/SE
OCEH8s63tDzgC9RPLdIdG4G4ShP0DVfy1KAzpI73HGqY0SnZ0R6Ivkn0MeWFd+CktPDlp/bn
hv4h+jrhPXmuqHB+2gcf3rNH33AdGb7PKzynyC0tsQQqN+sRtfFNWKQF4bEGGh5rSHSFdxhj
flrhSajjPT38xoGzbJvsvlPKkb2gvMwKO/dFmIp3mssmcEne9RdkzzwjbO4dnRsOKG7SO6xn
ZR9fo/ywn4T9eIZoOkI/PWAfm6CnFrinzig20x71cZv6uEF5eNswL1Jeg3YXYdlu+vJ6TbR8
VT08e+xRLK8RycMr0fuID1a5yiW+uIdjOKM8vb+EH96j8i2y/TTBk6iK607h87hMP1O+4FPC
r1wQ9nYEJ0oxF0eEj7mjvMxDQLtO8f1c0j8J29uDCCNiDBvExy2SBQ+xwcKGr8vTIckT17Nt
yvM9pXPgjLC1B3T32qOzyy3i9xzICK/uLY+Uo7tO+L1rwu+5hHvranhPvm72CAf9EoHnlLgz
D1o+IHlqkQ48IqxTg7BME6KPEXfmwBgPcN3NEZc2h7cfiUvb9OE9ucxe4Tg3EMvUAHxYlWRa
4hDriCsTedIWhJX0z4XUsTPErswIf3zrw1q2KLfZULvfDQPx54QOq1L+6UYAby7umDL/9Zj0
j4soZYlXlzm2rwhvtU70CeGtmoQ3bWJ8Tbnu3igGXoPNoDzrTkBexL79TDYLl+5eNbpr7yHe
U2idMN6zg/Kij0HcYFr0VvKtvbc0AnhMcYaTWEtu9xggr5dE57rmG9s4IgzggrCUmxFYzKaG
tXwjrKWHWEsP2hfyVKUYn348ph/j3Ec8pwN7XRiHuI1rguuGZ8IgDmhNvBO9x+SiTzGHghhD
aadrUx0/hBH8RBy0wnN68K4YxAg6sCN72MYOrStOvyWsZRfp97RP7NA+0We6oU/nXB2f94Jn
Xc6Rc8Rs8bete4rbth2L9xT44DPwypiDPL5jHNJD4I94l5pSTMcJ5acV93txV//W9Lh4sxPf
nNA3l3ADF/uZR7j6GuHyx0QX1hgZ06NNOO0GrjthqZBxAtuU/1HRq1p54UMubX3f+E0L5lae
ddsk87IPHbB0yHg/sryKf9BDXKU487cJ93+L9CGVb0IMhxbFYDjS4kO18J7qYAQVsWfKPo7g
Bi7zzrfJ3jnFPraJD8JzSsbbaOD5insfHtIZ75Zyu55SLIs10sELfEdYYB2nqF88uFFJG9lS
i9VsYtOIyvvsjy+l50xWtqOFLz5Uk+rwxztsk0xvBGzsQgcekQ2/rdk0gljNOCxmNNby1Bc3
coPydeq5Mk+NsJbRdBELLIjFFPbOMcXHk/RvX77PAeJSPZgr9Y3Ere5rmNQG0T8p3yd/97Z4
T4v3tHhPi/e0eE+L97R4T4v3tHhPi/e0eE+L97R4T4v3tHhPi/e0eE+L97R4z38L77kdg/e8
gZrf/gjicwrWOo4A/AS0I886Wg7mc8diPv8nMZ9/gxXa6qRV6qTg795QO3wwmXjF+Yj6na69
qv85Vt3ft40StBbXQpvwY/XVv45RdyG36Secv/nb5QXcNurgE7sNJ28+Ex/gxbFgbV3A+bwO
HjE7QJ8A/Qvo+4z+ZkA/Z630gd5hNJfo4n4crkPvQ7iOuD6oMST3wU8PjlG8DaWN0z8O8z6a
8XEOdpZTNk8O8amsuUinSz5GjzGOTxxDNWf/lTFXeccQJ0955rIsPkfJ05+by+gx5uNT9Biy
yHzUus627lZP1/uYRT/F6dCifShDnhS96LqLLm8iT+E+KpnUdYd5+WQ9nyRPZenpLHQ+RuF3
85ppvuN0bFn6K0mPm+/r6eWTx+iXBZ1P6W30U/vorUiP5+FDUR2ad78zbyNOnsx0h+RTmo78
L/a7Dyi5xvq2+8fPJkX3uyzr8r88F+SRx/T9rugZTZavQZSAC/a7r0w6VP0E+aTGMWBn9jq+
gnVZjy4RGXIIL6ccr3IKLfBb2A77+g0s9z1Gv4EvuWcC75eIRzBh5V14iW4hvQsZt78wz/YM
ZNgBT98ntJvPITfONXzTBNTjLnoZbbLbnoP+t6/QB+5BfIH0PqtlH+g9iFn0Bf61B+wG/oZe
yCdYnkeiqCNd3FUd8BrYgruKA9m5d5EuYpDd4OvgCfvZoj7sYR/uGP0NM2KfIKcbgI/4Qn/s
G1afC210wcI2h8w66zjGQ6A74Nkt6Tw34TrWP6XyPVb/Ovn+8bwza6E+8HxnO5irZgp9FDEy
bnAuPXrhdOnFU3hvDeA3Lsiwg3FAHJzrNVb+F32VuhCrZQ7vomvwriWxsgP2zSbUdAjoQu6f
67G/jeGlkHsU3wfoso5TQJ2NIAtZevkv9v95oHwUXfoIyzqi20iuI7182hj9dPGGFt9GGp/y
0ZP5KDGgwTqqJd9B66w/efiUR56yyIspH+P4VMZc5FkTTcwhmyTTJnWYlo/io6RXU+4twbsP
f/V9Yvr1E/RX0rmgFsOnPrynms5D9LozX/suxP/6XYE8meu4tLn40/KU1sek8kpedlNtkVHn
8ax36VXa6cprI80ma2bPNL2n5j3rZjnPR5/H/X3407bE5HuLme24bBt+NjtdMRu+qbwmyVMe
eQjbPLYz24bS5KnoHdPM5nFobKcr660iqzyarLuidpUke2j59vHybRpJ9kxTuy2/5/3ifTSu
j1Hl89sLTPVLuW9CaXaVbGv/77Q/Rb//JfNRxLtU59hoeYquQ/0U3ZPzr7uy3r7KkafyziZl
vyP8F+8tZay7cudS6J6s73dZ+FjOO4L5GUzyIRsfk/V83nNBWh8sRt1i1C1G3WLULUbdYtQt
Rt1i1C1G3WLULUbdYtQtRt1i1C1G3WLULUbdYtQtRv1/Fw/qx00mozw3/jKU52ZJKM8ti/L8
p1GeuyDX3NP4mFFGsG/x6LI7sI99sF5tVtaI/gE7XPaftPJBuoxeHP3NEt4A+Vp4Ad/sc9bX
7VS6qskj+jKl365WPqpPWccZ1YcsY9Drb2Lmjs3A62aWOkz7uMxAz8anZa65SKPHyVNaHWXK
dNqPzEgRrMPNJbPR9KxrQqCGi8rLfanrMo5PTgZ5Mdc/aX10SpUnUf6Ald7JJfNOxnW3aplW
+4iJHi+qI/PpL5N1l4eeNkY3ozzlaSOLjk3ro59Py1z6p+g+YKLHg3Xsw4ncT58BvRbTxoCd
m7iXdC2XvEXxKdiHNJkuj4/RfKplkmkzHWiyV73kPj8tjfezZQbdYbbu9it9iHhifkaL7mMt
tB/q8zAKzcMBo+/45GlEbcTVEU2P2pOXCXo6bS7luWBZUL+UeRaO008vufS4fwyP7OZ0hyjB
LPIq+HSfSSbN58LJNIboc4G5/nkp5WwT3ccoeSo6zqJjyCZPy1LO23nO4/nP/MFz5p9Yd/nm
Kuu6Nj2PZznj5ZFHcz6JuciqI/fRWzGefh86+xTlk/mKj+5j1PkrjU/x4yyqG5xC+13SOIre
MU30eJZ1wfNlPjJO/hjILLcWjqGPIoumRKmPMKLAT+Ww8oseXe/gfeGBN4rIYCnQ8jwjmkDr
Nyp19ncRlYBnPHtDpPsjIt155upHRONvsp6JfbbOSjcRzT+sbCD9oHKNSPlf1t4nxS9Ywz4c
wPndhXc1kaVMZhw8Ri+RJiAixTiO2O9F1IJ91q6LdfD3yl2MWuAhHzqshSZGJbggepXxTdDH
7IzYxPJe5ZbQ/B74KnH6JvHxGjOfDbD3S/xGRGqQ38g6dqmNIeN7EyMCfEMfXPDrOAU69wl6
oT58UB93GH0foxrswvu1hx5Won4eW2ANbYdz9LoKftNlcyGiDvAco+usvRp40cioBEVsjW7k
3ezLQD/F65ci91yTe7B5H/LtJXnPT3n2zFHO83qajs5rf8pyh8yq503kKaoNMz2f7wxoYlcp
ajPNKvN57E9F7xRJZ6PgPTiLffyllDNc9Fm5yLrLa1fJo5/Km4t87xCm9xYT+g+8QO7mtkUO
IOPobkZ5ynfOzKpDTd9b3AJ3o6w2tjh5KmKPzL9uPfCtE316jTnLzgvuNWXYM72C8jAvuB+W
8c7prWy/S2qjVuqbdJ7zU7xdJM9cZrHjmbzfuZXy3hGy8vm/0E/Z3u+KtqH//Gtoz11EezoB
3N//C2jP+T+H9hxYtOd/2CeL9gz+O4gtWmC0Sx1f8m+hPYeRaE/x769/GO15EIv2FP/W0Z4T
i/akfyu0Zwd++2+hPb8i0Z4TsKVLtGcXvvp30J6tWLSnyN7zr6I9TxPRnk8BtOezRXviv/1o
z49/DO3pRKA9xb89Qnv+/oNoz0kE2lP8+/KfRnvOY9GebwG0Z9WiPbV/K7Sn94+hPRuoa/6P
RX3+lajPzb8M9blVEuqzZlGfFvUJnlNjdgb+hDjx55Dbcxv28gWiPrkHkfSEWCcr+w3Y2LeB
vkZW+HS6REXcsB4L70d//eKkGf4mug7VRpY+RpVPGoN4bchWR54xpPExyKfXWD58+V5l0vkU
3ccoehKfk/lkVocqPw+MIR8fTeQpjddly7wpn4rKS5C+hDO5B3FS4+TJpA71kpi9D1nqD78a
l9OGGT16HpJRC0X7OI9ct2n1R8lT1jbyzHUSPdp7OlsfzGXeTH/l0U/59Vd2eYpbm2l1BPvI
750u5q2L4mNQnoL0ZHlK44P5XpJVj+fpQ9Jcxq8rs33C9FyQpY95zi7x56fyzmj5yufRT8uM
c5lvjNHrrlXZY/99htZF0T5kk6c0eSiTD3nPT6vpo9m6juJTHj0ez6fsY4w7PxU9RxYpb6rH
i55Ds/SxXHkqqp/izwVl342yjiFuv8unp8uhF9vvyjnDrfZ+l+9ckVePl3sOvTc6Z65SP2Vd
12Xp8bLXXZpMr+J8VeZ+12QnGJ6r+qfAOTLbuWDVd/Fsenw1e8nq9FOeO0NSH8T7q0vn2GL2
gnLWfrb7Xb69wtwma6b/yuJT0fO4iX28zHtJVj6a6qcy7Z3Zzk9Z7z5zI/t53neEonenMvmc
91xgRv+KteEHyy/BS7YJvjQyh9cp+0pEANipjNEX5439nAMqvcV+z9+teB1XkA9yDeq4YiUF
an2dfSno7+zPffBEmDLqHdD5uxfPIchzhHXYvX8H6NsQVVP633ZgBBIF4yL6vsF+upjTZlI5
wQgBj+x3b+jl/MP2X4G02YUWPIykIJD1L6yXonyz8o0+RI1Kv3KE5fdZORElwa3U4bXSAWve
BaH7u1C/4NM+G7HkE8f1X2JcgC5auFzwERWRGEaVa4yCcMjoXbJ9PWEfnoHnLnhsbGKkhQ78
XvhE8doHWH8H6S7j7ifWfwl9usRxTitbGOWgy2qoYx1Vxv0dmKsf1soazsU9+/8nnF08ot+D
RIiIFEcQgeCL1XsFEQjWoP4TjFAg7DYi1/UF5eP2GHdVzm/1TYP9OcV82YesjQlEh4iuY5O1
JXN2D9l8B+mq/JDN3lqoflXeTxdRM5qxdUT3IbqPaX2IGmMUvRw+pdHT+qjoXGOI6LbZ7nfx
9m1ZPt8Y/Xwyn+8sfDAv7++j8MrKKpP55sp0LoN80tv4Yt8sEsaZtibSZDrJvyCrXbZsG/6q
7CqreJcqYjsu715T7Dye9E4pIphY1KdFfVrUp0V9WtSnRX1a1KdFfVrUp0V9WtSnRX1a1KdF
fVrUp0V9WtSnRX1a1Oe/hPrc+stQn7WSUJ91i/q0qE84w/xUjtkX/LW7y2rfgX37m/XqA95W
RzATI6AvWO2HsJPVmQRW0cNoAvSvAL3P6Nuh8q+Mvkygi9eG5G9M6VE/WcpLelIs86J9TKcr
Pof5dJG7jVWMQXprRMuLeRv55CmJT6ubizx8jOJT0blK4lNcecnnIMJSjbPDbsdv7PTGT2ev
7M97aOMccDKC/gG58vxzpeiqDb18lO6Ioks+RX2Tp400/WXSR/HyGPwmmg9p9KgxZNOx0XzK
U4fex2g+pI3RX7+wGGQd5z6jv6GXU5X9S3gPbbEd6hf9oQTdA4+vIH0O0d3D5X/YSvilWMHy
G1WHA3ls3Ng2dHpUeb2NdPqQndw+kD6CPl2hp9YrO7PcUM6cOq7MOuzaLtynumCz4Xt2g/FL
eFq5rIxo45GV/8WX3G92yxTeaB74agk+bWFOnjE7oeyhN9omo7+hbfkJZkHmzNmAvDqcl/f0
zZLVsIN8eiB6Hegu2BdPgK7Ke2DHl+VdKj9gJ5ZwH+8g24yofwp0Ye3lfZIebdxXbw1ul/us
rnXwOXPhN8JzT9HHrL/rOM4+aMpdsFYs8XZa7OySrMej96Oi+35aH/V1F7c2y9sPy93v/mQf
k84FHzHywNeNx1bj+D/hU7I8qZ9sfTCRp6IyW/ZcB/mUdr6JG2ccfTOnPKXxctXrMth+sXWX
1sfoc0Fa/SZ8KpsPaWsmeL8z7cMLvBVwW91ehj4swQNiwnbqL+N1l28vKI/P8efMPGs7Td7y
3u+K6sC85eP002r2szRZCK/b8P2uvHVXph7/L/YS0/PTKs9HafKYrJ/i+ngROwausz3w3F6t
ne5P89HU/pTlXFDUPpVtvzPXgSZ9/Iih51l3fAwf+G65gP2uy/4cITpjzL49hBfNG/ZnzUef
gHf1IWB44um8T2nfBOlzeEvthfqww26mgxj6ZuQYousXfAp/s5nChyxt6PQm4/CMrcuk+nmf
8vM6eq7mTC5O4A1gkunss6y02O92E+UpqY9pfMrHRz+fNnPJbBx9xHhyaCCPReQpuQ1zeYub
a38fo9Zd2jj8MlueHpfr1oRPcWs/TTfk1S1Z1p0cR5a5SF778fIUNVd59U8Z5dP0eNa3js2E
/bAPPrBrsWvii/VjniBP+eQhX3kTPpnL7GroSXxSMm2qn/LJk39NyPPTRaE3xODZJu3cUMa5
II9+it4HzPRXHj1etkwHeWCy7oqe0XSZboKnzD7Q43RL1D2YI0cXlWGm88+ygB2vXDvdamxk
2e53/7vvCGIM/yrqc2JRnxb1aVGfFvVpUZ8W9WlRnxb1aVGfFvVpUZ8W9WlRnxb1aVGfFvVp
UZ8W9flPoj5rfxnqs14S6nPboj4t6hPujby9T9DAL+ze/Qr79jnj1Da8qHIL9hSRE3fstwKd
MWLn5i5YfJpIdyCW8AKRGWdI5/UfYHkXXldE+Vsq7yFdRCXmWlN+88HG1EWkjIvfNNloZBu7
rJUuomQ4qkb08QlQN8IqV4eTLI+5fIf0BhuTpN+x8vsYs3kN6LwPM6I/AGpHWlk91nK4DvlN
VB0irvMZ9mEf6R68FUk6n7d9RAu9YPkmkx9Z/wb1kedvO0A+X2OfXiGfQ5WV3ITXzCE72Qtv
Lx6NepNJ00ckncdUPgDPwDT6G9gglpALi9sktkEbRdcvY7tmbcOkDxwB9Ojrg1l5iY5Nq0Mf
p3kfv2Au5hAvVNWfVt6ET35eizbyzZUZXeeT+qZX2WKr5BM0wiZbbxegEfj7aAdOdx0mm9+x
9DlE5/0GVBbXIlnpgk/ymxrr7ZC+4Tg0Ucc++7uk14j+wc6cfrp4BZT0JqP1Efl1GCi/C6+E
sjw/x/5AeQfnbpdxahdKyjp4dhX1zS7GnW8m0KPL1+CsnERvMAkL0gWfOqzn/m/WQA9/wjeK
7u9jmB5d3gE994MIuwPqwyKGLvm0Bii8m9g6dDrvQxvt4C7cMUVs+ysm9WN8VdgAOtehd0B3
wftwAXTuvdiLoH9ALGiJZtxne4/8phb6ht/p60hvMsmR9Br2gUfsHxrT60RfY3vCGL0N9tCm
7VDM9wF6c1fB7s1Hf0TfPADdhf2shbHz22yOWrgX7FL5M8YHQe+xLyT9keg3WJ7bRL8D5V2Y
yxnQpbeG+MaDvTf4jWrDT3/GMfC5uCL6U4jObUwbAbpAdMr6R2yeWsjHA+KTCwjcI6a79mAu
j5hu5HnKXVbbCZOnTR99zPq4x/6swYvCHNvoMolp4lwMIZ8D78Mxq1+ib1tgd+djPEM7PLeT
BemCT33Gp/hvFF214cKsLozaiCs/J3qHjbeNc/mKfBJ1HDFeRn0j6edsLk7wDNagNpxQG356
0hii+WjCJz43bayjyVqTbXzhGOLoGzSGIZO3Np6f3omuZIFL6YJkhfcpKC8OjGMXrRfXEfIy
ZGN+wXPmB6tPnOH2Wb0XlJujY0B3YP0G6YJP/Pfx30TR+W+PQ3TVBwffIC8CMs9fk2T9HVbu
As/StxpdyFPSN9n5EDeGKdbPzybPRD8PjVHwKfwNb+MCxzmH/C0dPK9/RtA9Nut+unih3mQa
cw/6eAW7n9ItVejjBtB13cN1i4woIGxYNZSXBtgGRRvcPiH2ghPWyg3GnZ/C+1Q0ndf0kEDn
+0A9QHfgLXUGdClPqo4q1cF1c1wf9DpUeQcs3ZI+YHXd4K41TKT7ywt5imsjug9R44znY9oY
w3R5v3sOfOPgjfcGzx6SzuMsyDp+QVOsGexFkj4BuoyCoHSLLitD9DIfYF6eGbzbcX28wehf
aF0/QP00Yr+/x3NDL5HeZOs2nq7qF30Iti/PBQ9YB49NEfxG9UG8j0h6k9oYw609ju4fwx31
0WPzEDUGyaf4cdxTG6dsXu9RNwwDY3BgHuUY1Bhd8ESVZxdZf5/Nv5/uYG6ie02e9rAP/F0x
+I25vJyCn8QNK7UbIy9NsBxc4hlvAW+Z/Ms6vm1ye4XgU9w3vI+HQBdnvCrQ+b4+1OpIayNI
V+VV/Tpd6Mw2+6KHc3VAfZhRHTwfVg/lZZfoYzYXTygvV4nlw/WLs48s3wFbVBSf1DfJ4zTn
o58Pn0jnZ6MHpPP3tSBd3lvUfrMAq5C+H6n9agJnsBt8eZHyMgfrnIN9eMGbPj8jVuEdmK+Z
NrwLe5DL7CCFLvjk/4bvyVf4ttwAC2659DnkFevj2j8mehu8e+W6azAuxH+j6B6cPg/wXNAP
tRFHD/PJhZecWYAuxpDMp2hec5ncCPBBnMcXATqfS5fKP7K2X9EWOWTaKk63BOVJ/0adXVzw
mxB8OKSzzRucoUUbG6wO0YcfuM3rdF5/LwNd8Gk3pg3em24K/QroDliAZ9hGl3F6H/l4SfQT
NspPnIfvCPoU65fnzO8cdUi66oMHsZjiy0fT9TFwHkg+OWBDrya2Iel8L7qK4JMqz+1q++zv
y0h5iToLb8LufEJRotR+5PjuTves7C/2QeQ19ODt6hDlaQlYNyEPVxH0d9bHX9xz25QXcRPo
4i4zw/p5nq99yieoy9MP8Vp+44HsyDr2iD6EFwOhh71QeT6mW2rjmvi4RfIoy4s+SLqsX6L0
HnAc8hsX3wx+0YM2SPf3MTyG6PJx9AarS9EFWkh80yVe69/chOjihULORZdp2QuQhx689cTb
ZXbZ36pgB4yWlTPWxy2NT3XGTzEXNerDGsoTP0feUh+5DfcSNUKLIptF0Ws0Bm6nk3wekiyE
6aJ9nU9rJNMDNjops1sRMqvL9Ba18Rsp8+HycX2U5SUKRu9ncBxRfIjjo85nbivfQnmS8xDF
Z/7lM9DF7Vnw6RJ7L+vg+fhkHeGzS9TZZhP21K1YeXFBnp7QlshvKzK+ySHFzJB9FHxy2boI
f9NnvJQ5UYN0EWlvRvK0QfL4RHwM0+PKj9hcD3EuD3x8+iRe8teUIerpXaJXkY8OnCLDfaiz
L8J93Av1UfEpmi71+DCRT2l0yUcPpEzyYczGsIPn+TqWb4Ct10/n++EU6S7aVc5Rv6TtR+ru
JM+6TqQdj9//6mjl46fBQ9TBF6wP6z46308/QnQZFXGa8I0DNrIx9uGU6Dus7zsxdOEJVcU+
8JGNca6OiU8bxMch6/mI6EKe3tB/cRb5jaxD9sFPf9NizcgxOIDH/MJ5lWPYZ/Wvo91mSHxs
hsYgz08PAV6Lk/kswOtsc8HfBtbRjjclPolomNsJbwTS7uvXPz3251qsvHBN1gBfLYHamJGO
bSfS98D3R+jQd/JfCJeX5/Ep1OHBiWNGe24b62hCZmlBvyT6gNrgJz8/XUjZBr11XGEfea1B
erA871O4D+E2/H3Q+/hDbRyExiCwH8HyXJ5uA3S9vLQXbGAbPMe3rOOEzXITz8JDov8S/ZLG
KenC0iTasKhPi/q0qE+L+rSoT4v6tKhPi/q0qE+L+rSoT4v6tKhPi/q0qE+L+rSoT4v6tKjP
fwn1Wf/LUJ/bJaE+dyzq06I+QRN9wsvjkmkiHvlQvJq8sPunC5ic8I/waOuz77Zjc2Dm/YnK
q8lfZfga+NBiAUf3wYO7DV8ry1ytR5cXrw3hPmSpo2gfdLqD6I4ZnMW450wVzhT8XD+EM4ZA
NInosPzONwvQRf42SVflPXhpjKdHl5f1S3RH0jcCdRVPT++DaR8FD8RraLZxRNElMixMH6bU
H6Yn8UnVUdZPujxxukB9Br9pgteRiLt8wnSM6CXXHSIOb6OyxfY+nb4J6/KS6ak9uBfcYCxh
bqH5ZjeltPI6XXohRH3TZW1cBtqI7mO5dN4nEz5k62MyH9LKCz7lG2cePkbPpQmfzOVBp0f1
MU/5IJ/S2sgyV+Z9zM8n1Ub0OMvic3DdmYyjyFyn8ZmX5336xlwIN3AmFB5CLfAjcAAH6OJ+
OGO/eUDddg111AAtdMPKr4FN/Ym1IlDGA0DmCnTICMvzeOIPqP/mQOc6ugGeScL3iqOCdJRe
H+uYAjJX+FUcVc5wv9tgp7oJeimcYhtHlWOwWc/B5+EN6NyexH0pBJqoC20IT9Mt3M/4CW6B
OVWfwA7lQK1rWP815kQV+1UDznRiHJt0634GLzyB2vSAPoeIFg62MSP6DZVvwylrAn//Ibqs
X3jWrCP9CtoXXsUcDSH51IOoCBO4q+wAAlnM0AmOo8la2cE+NmicPUZ/II/aLSx/yloR9E/g
tKiJe0uKubpgfKwmniHjzpkOfPMVec7kc3FKfRyRvIxYjx7QQ+mU8WcCo3kAj2QHztK/cI8R
qHQH+3gO3uUSSf1N58wW+GVPUBKPkdd74O0iPGc2AG3uge32DMf5ymbwHb3FvgH74UGElEvs
wx3jnZSnHpOGCXr0XuM83BCfOSJhG+lt6NM1yhPPw/uOXGmzFTRBH8Ab7KOUSS5PdaS7rC45
18+AJBeeN7dI51JyQ2M8wTF47LeSz1fU/iur/5n4NGbf12ntX+M4r9g4b3Euv0FeHMijIuWl
Cjc5Get/A8fpAQJQzAXv8Y4mL0s6P70k3HukPPnlRcmclBeBPvtFXnOMRR37MARUrJiLJsgJ
X1e7MFfi5W+EfOC+Sm30pr3F9y4HIvbMyNusR3wasVGeon7YAqSkQFN38C3aZd8vca4+AAku
PPs6eA7lloYfpO8Dn8RaOQH9JrzQt3AMOzQPF4z+jPK0AXPpQa1CP7XwVVzKA0deSd3wyugz
n/7g3onvqOO4/pH6jevxPUJkrmP5fdI/e6xfewH9xL0PguXlurslHdYN6TBdz3Kfd9nHLqBj
0k/sujzxkW9iLvWonwbmAI+XFwd4PUB5uYYeCe+LL6LPYL9yMe/5lNDYfaQ/0l71zWo/okgN
/r3KBe5uwlxL7+kjJmtSx13gN3uMlw30XG6z/gpeT8EvT0QSOIH9zoHIHjVct08kLxOUF96H
OugfgSi4xnl4R90jPCh3sY93Pnn6IP0zYn2U+mWP5orHsNkIyBvfwyR9zPqwgXvRBtAFBugG
x1DHvUqvX9dvQ1b/t6afjlDuXTaKa9qTpY7Lbk94idQty5izi9ItLps/8YInZfYX9ccAkIkT
9JAcoQ4cs7/XKzInfBPreAUUtuhRi3TDBvtClO8DKl/w+QHXndyrhBf7GdJ/mew9aOjYWzz/
cPzbBX7DbZN7hBL+wnW3S+ejB8bHHnlPS3n7hn1fIgKGiPrco3OB0l/vuB86gCaqYv1CnsLf
yLMF7+MN7RUundGGcDYVfGrT2WODle+hPNVBh3rgE38ZWjNc93yhzJ9CZAIXIxDUQ2eV9Ps8
f2uSUaKi5KXJ5H+EfdTPLgM66+7SXtRmEjXEdefgftrA6EdjkocZ8oFHUujjONdAvwh0fRvP
wn3Gk0tcV3dspAtEVMqzMP/uFekN4sM6+B0L3XKFc8mjl8g9vYt7vowS9U7nghM6R8p154B3
9Q7pj6DuELg4v24Q3vZSN3CZl+ftD0D+uuDFLveqNuvLGvKxhfppgRr3KfIbSd9nbdRRv7yj
/nEh8oFfPyn940GW7RuSxy3UT8m6xW/PXEbKU1wdaffcqDtqVrtK0Tby9CHqjppkfzK3WaTd
o7ONIQufzO0JLUbZwT19gT5EDsjiLWqJCfoY6fQavP2vkzd+nf1dv2vvlmDbyWOX0e0FeXmd
T6bz2zOL9jEvn3U+ZefDKezE0u6i5GXMdImUlxHJSw92inW8pwlZERFQftFTL91OZ27PLLpu
TfRTMf2S144Xx6eiMl22PIXr8MvLL9Mat3g/m4O8iDcbl7xCTpkcrcfqlgWcntYy2zOz2G3L
k6d4PV7UtlwWPcnum2fPLdbHU4hoIRAJi1R5cdE38Va778fZffPa17O9IxTlYzbdEb3uyt1T
s74BmOmnMvk4JZtJD98A5nAX7KHtaIzyJPTPGsoTP990gJouL2Xq2Gz73ar1eDb9lO9NqNzz
U3l8sqhPi/q0qE+L+rSoT4v6tKjPvwH12UYvCYv6tKhPi/q0qM/VoD6XFvVpUZ8W9WlRnytD
fX5Z1KdFfVrU5/8c6nP7L0N97pSE+uT+pNy3jf9Y7Oe/jv3k8f/fUS9XIXK98POW/sVd1psD
8g9coK/TDWuvhy/6B+irzmta4DvdO+T8VJkupc+spO9R+THrm/R1H2DGzyr6nJ6h35kL7wCi
Dy7QhX/xM1pVumyMh+QLJcs/Q3xc4VX1AnQH8gfK8psQy1j4F7pYnuMSFuQ/KMpLX075Db9x
P+B7o/yG0z8i6GvURoP9dobjvAS66HkP/QsbECNzgjHrJX3ARjFF/8E+0f3+gCM2uhqeRV5Y
L+TZ5JXd+ZYGdB3r9xLh72VaXvSpnD6MMvYhji4wjUlt5Omj/pOdHoU7CY5T4GseUOa5LIt1
yTX7Ea6JF6AL6+szvmeus7JTlMcDJslCpp8hW40L3psv5K86IrqIrCy/qWIdfN1ssZUuznQP
bL2IN9E1poeXcMZzmZa9wDPeLtB3QTcMmZ5ZB1/PG6DXIKufLP/MVr8JXay78DdpbezCGPaM
6A4gcAW9yVpPo/M+yX6uMy0n2hgzreGvYw3u2u+MM+tg0eNoJMGnY8ZTcTY+ykyvAQYtSJcR
qLuBb9Zgnq/gG0X/gpwmso5XpPPebhWgc3m6x/abmClO9mETopCHvwnTufd5HWXylt7x9xD7
wPl8SfStEN1B2Z2gJ/4I9ypJl+uuitgmWYfQCIeIVXGZzpV13FMdI1hFwp99TtioWiF6AyPk
y2/O6JsOo0v8wzbQBcbjHvvYA70yQYueLP9MY5B0D+Ov++lz2EkkfYfoH4hRkxGo3xK+4fxt
YR+Ez8UC/f8kfcTmapt89mX5dRojl6QwnefUkhi2OWGGlsinKr4xzTCzhEB/cqQbP5scgLe4
A773Ao8z0nyAPvE1hvtpz3FP7rKWd7APx+QP70COYOlJLzEkLmSZ0ulSnpK+mYMlQLbxRmPY
AR/1+DY6kOnKQZv/rq+8sFQdYvkBxG8XsvBKfBK5YuU3fVZSfSPpHJMYpDcBeeRvg3PrNMAn
fQx+eniMYT6dhvhkzgdVXmDUDpHPHOEUpodlRbyjiMyDIrOE/MYBzOI66uHzkLyIHBIf2MYv
YR8G7O8SMzRAn/0G+MDMEPvQRJ99jnraI5yupJ8wHmxoWOJF4BsR9fwwUIe/DVnHHF5B9kJ9
7FJ5B3xgJE43SBe3gD1cd10fxiNqnGl8iKbLMaoxRI/RzyfJR6Gf5DhFhsYkPrhMvoN18Lle
BuiOpjvSdUsX8m9weWqiPDmowxySF7ESBC/vCIvnsT7WUWY9wjTWIuh8rwjTR4Alii8v6RIL
E6xDYsTCbdwRne+HddpT12hPHdP9Tc7lmOSJ76djwp9Kuiwv6hfylN5GPJ/uUvh0F8GnZD76
+SSwl0E+CSydpC+Izs8jdxH6JahbdHniKHeeC2UN9Nec7rg19BRwMCPMGPXomH0rsXZzxLg6
kMnaT59DTqx1XBOHROf5gfZQmy4S6Kq8iBEwRv13jvXLjJ+7gW/8feRv++s0DlkH39f9Y1B0
k/J9yFET5oHOJ9NxKjpvbZ3auCG6Psbs9DCf1DcPNFdh/eLfi6R+mQA6T/qj8owYQ0TlLQmX
+UL17yCf5ug/McEXCZ1PHOvYQJvEFcV04DagVgzdA82alS5wcvF0mSXZIdy2Q338onFE019I
nvjZw08XuMsgXfAhTB/B3SPIp2heeuj9pc4WefnkYOYcP5/UPOh0KU9yv4nSL7q8CDyguMc+
stENEZc5I3nZBdSvC3cv2cchnNUEHy9oDJs0l2NNnr7xjSP5GzmOXRpnMTqXhSPqY5va/9b4
FPWNeNFuGdXhp4f5kManIF3yKXqcqg558mpTdp4GxSGY4J6aRu+SzTZ5L5IZ9aK+uUB54Wfd
N5KXNp2FVRs8PkWD4jFIu/EBZDwV+qmOfYyyKzuAm1Z0wScZvyNYhwe7gqTz+BVJbcg+qD5m
kzfJZ7HuypNpfa4Unedc8s+lyIIkx6jTr3x8ipaHqwh5UHyQdP9ccfv4kdFZV5cVnslrjvYn
B94dmhR7x0E9zbNs9yoyy7ZLcZYmZNOY4TsAz5DtYvkHoAt7wwLpXUCNibmuU/kRRH8Sf2uj
rDQx1oHkQ434wOMIqG8mZD+SvJZ1OBBDRJb/IT4PwK8/SH8nmeaYo/jygk96HbehPvr7cBvq
oz4G4ZWyCNC5LnNDY2wSn1xAdUv8veDToiKzqoe/qUXwWtI9kodqyt1pEzOoOWiLnAVkxUEb
d09bd9/YBx7DSPZhnfqg03cj6CPGJ395YdsO0j3oSVDeuB5vaOV1PtVD33gQA0TS71Hm+an1
KIL+TDKv6HofZB/1+iVdb19m/DyL4FOd5jI7H4Udbob7QDJ9DrESmigLU+STjFFUxTqakG8t
XV5OffR7itGmn13aml3mnt4yZIySJsSOqGI8hhbFaJNtTHAHmaKeblNcHEn317FB45RtiHfO
CdnQFjjGAfhzBMtvIw/0PnLsmc6nB8icKOItTLVv4ulpffDTv6i8zqej0BgFn6K/UeNQfBJz
5eejiJEUz2dx1m3RWXeK5ycuV1OMZ9VDOtcdInNz3N0o7izcgluTLi+udncSWQPbFONoSraj
Gb6teYznbSzfI/od0uV7ywPV8RtRB8+O2EY+XRKd2w7i6A7u+366OFdMKd7eAmOXjUme5Xk8
7ZsgfQ5vDm16s5Z97LLvgn3gu1iwjw6cK9o4V16IBypDY5jXfO0fVWQGxjCvw3QuOTfUhyek
O5Cts03y8hhrd/Hbff36ZwyWIPG29U365Y3khb8jdMg/QMbsW2PfnSGf2nB2EzpwivLGdeQV
xZOJp0vsZwPb4PH0ZBtDaqPF+NjBOraIzuO9hem3QHdw3z/DM+J3gO5i3J4z1ONtrX7Bp2Af
mqy/Zn3Qx5Cd7sAZUY7hFNuX9+AH+qZOddxDpmgZd7BDviBTevtqBegibpdow2I/LfbTYj8t
9tNiPy3202I/LfbTYj8t9tNiPy3202I/LfbTYj8t9tNiPy3202I//yXs585fhv3cLQn7uWex
nxb7SfbfUeWYjf8T4r8fsp9X2NUWgJBZg3eRY1a/yBewwWq/gJPgHqtxEzBq3NuX02ul0MV5
07SOA0bfKYWeNEaJ/cxSxyujvwTGkEbX60+mzzGf5YD8Pn7xjaoBJ1MPvpH0GpOIMH0zojz3
KwnTVXmdHq5f5hlqJNaR1od8fYyjR/MpSx3z0vks5SmtD9y/VdD56txFvDL38xU3lDWk82w+
nC5yYwk6x3eNgM5vcmdU/p7Kexpd5BkKf9OA/Ctj8OF5Y3rtHs6uF5D/bA8sT7/sv1XRpU/Z
IeNA1jreGX2QQO/BC3b2Por4yn+WD2Z8KtpGNJ8Vn/ju0FsJn9RcDdi/Zd68IeW1+oWWxbry
AnSx7u7RphUur9OlfvIwBw/P85O1jajyWfrAfYu/Kc/QmS+v3i/lluH+LOvkKz7Hu9I142ID
/dk/yJ+U+y5In4tT9P/rsz1f+g8eEZ1bdHroq3BOvn1b7N8LvIstNT61WXvSV7MG37gwl6dY
R5eNXtLfiX5EbcjyIjegpLexDfFe5Pr6KHzyT8kH8gN9HF12thF9kn6Q0fu62jMlXfQxbs/W
5ZEjB78wRrSUxzlkwHJCdBP9FKV/otrQy0e1EUePK8/7VLSOMD3fGCQ9qJ9M69gES8IA7SZp
5SX9FCwPX5jr9IX97RZ9j5eYK6DBfiveO1soszJfCY/5IPPE8tyk94C3uWZrpIbY9H3AIpYz
V9F8KjoXpnz280nx2S/Puh43l5fV0s3OBdnb2AQL7xzjCHDcpsxd8065SDZInvQ4BgeY3yso
L13IVyl8yv4uPpnrn3L1l66fVsEHOcY4mS5bnkZMGjZwT74keTmJkJcBWDjFfuYQli9KVla3
7srQ4/naCPNR6Z8i+i2LPJW3H5bBp2T94pena/Y7gRXmeYuj5CVN5iWfsqyLVdGznZ/y6a+8
5YvppziZLkOeeqx2D31WHTq7nFMupI6Wa20JuVCj9UsN7i1bGXVk2Xq86FzmX3fZdUPS+Sjt
vL8a/ZSmIz1AFwlZOSbd8oCyIu5SSl4ajLIVkheOrljznYV3oWcyT2wL4zQJfwEZh+kFcQPi
9XyI8sjxtDNE3XcopmAdcM4eRLUT9+AWYg88/Iaf1NukI+8Iu7DEeDBD1sMR5aJdEIatjjiS
PjuZHeOZn1vSZ+j58ox+4B329yPCoMl4fceMOtXyXMvYhk1Ahs3Ql/yZMI0/MBMexjRp4enx
mXL+HrPaBL0P0iL8JJeUl2qEuAAe9+sW+/DC/j303fVFXmT9HjwkewFHC64RfvQa+7DORneL
9oQG4FI9jNwm7uKP8P7k4A7D3wC8jPbzc3gliLOPv2nyIvxL6jiOBsXcqgIWQsyax+qT2FAP
6VusD/Ju5sAYHLA3SHmbafjXOsp8A7ELM/yGz/Et2lTbgAASmKBzwr93ybZzhH3kMyxzv080
m8UxenM2AYlS9dksRJxLibHtU77eN8xBLWMgtTF+EEfOnBG+oU25tusUC/MZ4ve5iNVrYB/n
lHN8C/C7+rqbA4qlT9jPQ6TvsP/L2GNTOoc+o318gXGUHnAuBoC+Fd+cQvYtEeeyivmZe4jb
9svLNft3P+d7jC4rct19BfSLjA/lYEy/dYgR9QWy/Y2xDppgf1vHKFeHQOf6ZRPPTzvgobIO
Y+BY1DH63u4yOi//yWgi1+Q+cEXGShA+21X0df7C+EI87s0hrf0OrW0XMUN9VtcryvQMoqW5
aG2sozZs0Fw8sS8WGNO0jfGsuqydBcXCO6eYWk8+jOwZ4HMd0A/XWMc5K/uMWJcrlBeu569w
TdywVSHvLQKLLfKJn+AYTykXtwd53EUf+Ptky0d3IK/6K5YXefXUN08osz1AsE9i9Yuy0wlb
42tInqLe53YoJmDcXnRKsRE5n/pgv67BurjDuzqXqCr6q5wzqrir8+gCQl72WL0DkAfO0xOU
l12INbsL3qhnGCPShRd3IW+30FMRe+McyotYhI9IF5jrF2rjHPogPBZ/sI0rNmKx53JJFjEm
W2C1FPEdD5iMHGKszDeIZcNX0DrELaohhljs6Y+srjliaD+xj0JfyvbXtFibPVbqF7+5gFh9
a+hV20O/nTfCXvXAc1LEEfjCOCm85AzpHVgTDqIvZcwHvvfJ/W5A+usQdXQL1oaUFf97cLL+
uGV8vUO7bZL+idItAn96iHtVF/LWi7PPCGZMzANfR+uEQbtgfRzje+wvfsOj6bVgLhqQxz0Y
z7MLUr0OepjnlRxj7TtI5xFEPYz3uQNxqr5A066jLPAomTJWwiXhMj98+Sy32TffeApZoB7n
tbeR12eMKm1cc4gF4QBe2UPd0cE9l8tCDc9oXLoHFDP5HtedB3M+oRjQMg7KTIuB1GGcPkV5
OGN/m+Fe8oj6aQQY8QmiaW5Qx72yL6e4p35Q3s42YPzEGM4oJsQBnOE82J2XjGs/Ce/ycfJ0
DGeKZYy85LMl5rU//Re2wiL3u6K2wjLud8XuThb7abGfFvtpsZ8W+2mxnxb7abGfFvtpsZ8W
+2mxnxb7abGfFvtpsZ8W+2mxnxb7+S9hP3f/MuznXgnYz83K/8dat9hPi/1U2E8X3gTn8P58
yHpQg1Mwl5I1uI0eYA5EfguXOQyP2ElS5EiM/lF08/INjIcbzqOo6sjSRtHykh7M0xjdRjQ9
bpxhunkf03JHxs+FeR/yjFH0KXocaXOR1ob5Tzyf8shkvj7ml6fy+mi+JuLXXVF5SRuDCZ+K
1ZFV/6SV1/m0aj6YzuWf4VM2ej55Wi09SWem6eGyZNpMjxfVocX2QzM9XlR/ZRtjtB43l4eo
H45P5Uj7LyjP72UC+z4F3wHxpuUh3WXnqhFahfrslLSj5Wl8hpcLD+69B3D7d8Brr4n+M23W
oy/wdbqoHGMbPfa3Lv7tFrIzCSzwOZZ/rHSgjTnEx/7GPtbYCXiA/oEnkDGD37CPKlvozbWL
PtSXGKv/CSyefJxX4BEk4gBcYxu7rAevOM4j1toX+tdcYx8l3QHvv23swzuUF/kCulA/58hD
pY5j2Gb0Acbz7oLVWcbJv8V+8lvRlVbHCfqMPYMvhsgScYmxDHZYmX2a4x+kc59L0cYT4+M6
yssVkxfB5ynkSXYwy98afMGz/K2zc+4Xxc5YZ7Xvgl+I+GaOlvQv9ICaow2jQflKBpBPQ/iN
TCFPZRXeNmeIj+dz3QMMiAO30ibmO1lADkpFV+V1usR4BL/J0sYcoqG3DMqb0UXehfQ6osep
+likD0G61AVT8NXMV0ccn0zPeHPwhK1DNmGTc2YUn8qeq2R5yjcXaX1U9LT6BV3kE2im1pEm
T2nrKksf4/hkunYPUF9muTPsM3l6i9nv4tZd0bkwn6sy9FM+mU2T1yAPJJ+yyENRHZpGj+OT
v4/57rlJusWET/nmymwuspY3kaeibaxqv/PT5V602v0um23nNebMv4Rz6An6xGafa78ej143
RfV0/JoJ7vlB/bQKeUnTDUljzKPHi+vY5J/g/a7JTt6bkPEzv52tyI+JXSXfXbzYXT+r3bdM
23Q2PhWzTc8B9XFKZ1nTuT4CH5GdRHtBUXtlHB/l+SnbO0I+u22Q/pHRLmNif8q7brLbx/O/
t6xaN5jYffPYn7Ks/bx2uugzfb4+ZrP7Fv0pz9Zo0qcyZFaW3wYU+47hfme+9vPIbNa9KAuf
gm18lPCOkHXdlWVzLXvdyd+4YOG7qDwm3MXN136yrJjtd1n112uhvSrLuWAV78FZ3xFW8U4g
dPBr4jk2Wp54zAYXffbyvHUUOwMWOWeW9Sad9fy06rexrPtdnrOw+rHYT4v9tNhPi/202E+L
/bTYT4v9tNhPi/202E+L/bTYT4v9tNhPi/202E+L/bTYz38J+7n3l2E/N7BccfTnhkV/WvQn
WoC5R/st+/sn7GNbgP7chp1doD9VVEz/S5uM+u2U/BNl4VfRO+cxKI5wH9N+osfgYQaxwxW8
spv2Ie1HRcTVs4OuYi7yzF0wimqQl9nn4iL3K1iaPI20LKzLlchTlhfIcn/SxlhGn/LMddq6
1fkY1yf9m6g+vETS8+mOYP1i3cWN0yvIh2g+ZuOTl6sO87k0G2OyPOXjUx7dIMeoZ3A2W9tF
+5hfP5nKy8cf3u+K7FdxOtZ0DKvQmUlrYtNgTeTt05/e7/60TP8X+92fWXciQ0Wcl1CedVk2
n0zPyh+G+k+eM4vKS9E7g4keL/Neks5HIQufJciTylx8GHOe91LONvH6qegZ7b9ad/p8Z99r
so0x+vxkJvNDdtu/Y/fnYIYJ/W62abDn6vLmIpJpjO8Qn+zbX2xtAJkFPXivGSLKn1tbnzDm
wBfQuZWVZw4X9NvKonJTEZmIppA7REQqmKGnbLfSxigBY/btNUYJWK+cYft8BE8kTzzr0zvW
scNauMQsZF14u+ctK5T/JkUCWLDfvWKkgDpGGnBZmRuk8yxmWxWRIZXbpgSKn2ece8MsNk8Y
DcGtPLC+fWEGVZFxdxcjCWyB7ZlnE9mAb8RrxBzb8GBuhPV5hO89DdAgA/QBPUV6E95Pvyjz
+gD5fIoRHcQrvBijC+0LX4UTaF9mGqpX1rCfUxoHzze1g3W0qI0GvCm5+Prf9NEdfHcR9D5r
YxciEQg+CIv7ghBg72BhFhkwpoFMHhPKghH+xqSOssvLTB7JbXDu9UL0HmTZy9ZHkzHoaD3z
OlQf0/gQTU8ur+vxD8N7arL+ajJZbRqNUfHZPw/R8pSPD0XnUpb3y9MpRHQZU2ZO0z6YjyFN
HrPKU1kynSYrwf2uwXTKfWb0Z/KeHcy+ZWp/Stv33cQ99aLUs022M11aH8q5exU7P3kx58wu
5A80nStTO13RM16R83yyPKWdwZalyVPw3lLevWT5B+wF5naTtLtTlvN8ufYCz9iemfSWYmZX
uchl9y3HXuBlfm8x0aHmc+llsI/H3Y2cRDtcsA/XkC14Z2XylEX/ZH0z+lP2zCzyVuQenNe+
lPb2lmW/G7CSaxkjMfnlSWQWNuFT0Xel/9qu8ifei/33lqXx2s8fDeEXopi85XgPnsFcff2R
ucojT3nmMsueG5T5/1WbfT77t0V//hdoT4v+tOjP/2X0pwly899Cf/YS0J9fFv1p0Z8F0J+r
RVpa9Of/DvqzGov+vLHoT4v+LID+/HPIS4v+/JvRn5NY9OfAoj8t+rMA+nOVSEuL/vxfQn+2
LPrzL0Z/crTl34b/3CgJ/7lp8Z8W/0n4zx77+QD8J5dXif/cZJwS+M8u+1NmDViHaIovcNPa
xsjh2enLgA+0TpdRJ5Pq4FGWPwL0XaDXSuujThfvM3nr+IEI6Yruf8MO04NjVHR9jH4+RX+T
VkcUH9P6mMTnYnxKm8toPkl5qqEvQB55Mu9D/vJhv/xifPL77yXNpVn9cfKURSbT6Fnrj+JT
nj7kK2/Cp3zyktZG2hji1l3RtZ+Fj2k8MOFTUZk10Q3m+ilNT5ezl5Sln4ruuUnr0pRPReUl
i8z/KT5Fy+tX5H5oqsdXeTbJo8fz9LHIGMo6F5TJZ2HbzKt/8usvk3W3yrkoS48XOSf+t+fx
cvgorJ0c/+mVpp/ynF3+3nVnosfTxvFnzi559bi8d/RL2u+C6y44zqxn/vLOV9sR2au83Gfd
MnVD8jnzy+iunWe/zCpPWeciK59Xu98Vlafos3Qe/bRqmf8T97vV7ndm95aifPyvzuN/w36X
hc9lyNOq+OTfM1+Z9ku3sx0BUtQBz6Ovyibg15uszATx7dPKAnH+/OX4EDH2d5UT9Mr/rBwD
nePXr6C8A3/Tcfy/rAdjjBVwDJ48Hry832Edz4y+hTjmD9aioC/Yzxt6CdXBg2peabFezrAP
V5UHjFXAIxAcYuSDPvaRv+8vEDtSr/TgtU7iie/gxU54aC3gpZu/fZ8ijn/I6CPE8beIvs76
uI7xDK4h5gLvbQdiLbrgUbHEPvLxN7H+A/bvN+TuE5Tnr6hTjGXgMm7wPl3jN9+MC59QR4e1
sIExExaVM5yLs8ojoqP6lT3G1S/0brhCPlwz/r8ickJ6QPC5WGeldsFj5obJwDp40PDICp/s
C52+BzK0TvEOphiPgH9zw9pbgzqrmPF2wPoosu422Y/MmptG53Eod4HeZLWOE+j+8npW8Khv
RKzLX6M+KHpaHxRdr1/Sxborrw9RbcT1UZVvsT9bVJ73KdwHc16bvOmY7oey/SQ+xc236Vyn
lY+bh2h56lfemX4xmYt8c5U8hiJ8Kk+e/PS0dVfmfvbCdN7EeN1lG0fSGFzWgyPMbG7OR/88
pa07kzqSdEee8kF5Ksqn6D6ajzGLvWCJnmd9wG+mna+ix3DG+mK+7szXTdF1ZbJP6Ouu6J5r
Lk/JslCOHjfVkRPAVszBOyf+Hr2q83gZ9vEsb2Mme2rSnpxmbyjDXlA2H+Pud1nGGV3e4j8t
/tPiPy3+0+I/Lf7T4j8t/tPiPy3+0+I/Lf7T4j8t/tPiPy3+0+I/Lf7T4j//Lfznxl+H/9ws
Cf+5ZfGfFv9JNuAxu3MuEP/ZIfznhJU4h/eVDvv3B/irNFAeuT39gvViG97i/PR9fH/hUT63
wd7eYT35gNjiceUFnee9OEQbv6wjug1VR3Qb+xHlo+mqfNIYRZ+K1WEyhix8FGfz5D6k8SGt
D5zuf1tJLp/Mp3LmwlyeFJ9MxvlSSh/TZD6eT1nryL8mostn41M+elY+Sj6Jb/z+lvIb/7vl
RyljiItdns6n6D4WlRcTPsXF/13VXKbptyzydM32oE3DvSYLn4Ly5peneB1ZlE9Z9J+fT+b6
J62NfHu2f7/LJ7NpYzDrg76meHYz3qcHRt3M0IYD1q7zHH3IJk9Z5jsPn/Lvd0X7YH6uMJGn
LH0oe+0nn5/M5Sl6rzEfg8k5s+h5OwsfTM4FRfVLnrNJ0jyEcWj5dGC+c6qUhT67Z50i/jP6
PM5foVrsJjdOPY9/Ge3ZZay7PPJQ5rqN009Z95olvK/XEHuZ995jwqd4eRAvJe+srvL1l+n9
7i0jH1Z3Liiqp6P2/cNUW0C2e7D5ebvIfhknT3yufsC+spfjfHQP+Ky8ayaOT1n2q6K6o1z9
VN75yUSeyjzr5l13Re0qwb0mmMl4hLmoTe8t+fuQ/05gYlcp835WdK7LsD+Vd56PkqcveFHo
sK9+Ys8mB4x6CCeavDp0v5AeD9pV8slLueeCome0fDrURD9lXXdRa/8tYPc1t9OVfd7Op4Pz
rrsi5+0856fy+LDae7B+znQgM/s7u/ucGvMh6aycza6ymntJ3v1ulfqnmDwVtRXm1+Pl3feT
739r7Ey8jvj1Bnpw8ZfLCXp0VSvPlUfEMs2ZhvupHAOGnVucH1kru+BhfMZaWYfbBvfB+IQ2
XitP7L9d8PJ6YXLL6fushnssf8xqFnSvcs44sQ47FH+J/YR3TAfyHO5CS69U/pzVJui/0Cfu
SbAGHnev0AfuWfbIfvMJPlQ8NsIO0HlOy2ugN1gPhlAH9wauYvnfyhWrex08+HZYuwKn32S1
iDH+sK+OgT6qbEEfa5DlfBfHwLH9d8SnNvCWxxJwWUnuje2ip/8TcHWEHnAeIGBbyGuOnjqB
v+0ziswl/sr+LnaSe9bCPcZkmEMPPeDOEOMhXLFRrGNciDbGfHAQ1yg99DbZFyIeAefBOvLy
guIRnDGONNEmpGIRtCgWQQOiGq/BXH8DBp5jBnuQI34TZOGQsJdBehX4eMg4t0d94nUF6xiz
chNfHdxTbhfytev0qPJ6G+n0fTaeHtGFf1Z6HdF9iO4jl4VZpR7bh7x8ytLHtD7oY5C64aOg
/amoLTHP+13Zb/flviOs7pyZ5Syd5908yebKpbfOvviy+E+L/7T4T4v/tPhPi/+0+E+L/7T4
T4v/tPhPi/+0+E+L/7T4T4v/tPhPi/+0+M9/DP+5+dfhP7dKwn/WLP7T4j8p/2eDydMV4j+n
7Aa+jzt4k/ViD07Pa6z+D3iZu4F3zSWcpn+YFO2E6PuM/hag7wL9y6i8OHPKOrbZN9uhOlZN
D/ZR2FvTx5mPT6oPaeX1PsbxKctc5BmDCZ/S5rvIXJiMIZ5P5nNRdAxJ9UfJU1Zex5c3l/ng
ugvXkfaj6tB/G9VGWk1RYwjiGvVxmNaRpY8m5fU+mc9F9E8UPa0PJnzKNxfmdJM+6vKUVMcL
WGG4D85eKXo8aU2Z6vF86y5c3j8P2fR4mXww12/x+sm8D/n0dLL+O4c+zdjvqxnamINdwoVc
MiYym3WfyLPfFd3PTM4FRc8eRffDbOeC1chT2lzGnQuS6+iiXx6XJ55zR+xEt5QTqcfuY9K3
7ZbdBYRv2x6j38A76ZiV2EPfuvXKBOnch+qJ9pYWxLsXdczZTeIScxK1KVcPfwkSuX5qTHMO
0H+ug/51Q9byK/bxAUbggsfiFvSe5yw5glxAHvxW5gIaMOoF1r/HvhX+fXfQpyvMi3TIfi/a
2GdcqmEdB+xWcYmvUifoI9hhLdcxp9F6BL3JqHW0uE4ZfYB5nZ6gfgdy1NRQg46A7sIrWBf4
KPyA9hm3N/GbNuujGOcR6+MJ/o7nEBDjeGQ9ELx+Z23sI582GOdFHz4ZfYCa+gutwMIu/IX9
dQJ07sd4RDmTPjF/1S9w6pX1YRd8PnvQ+hg00SP7/yHorzr4sO1hH5vo2xZFH7Ex74XoM/bn
IIEuywt5Ut80GH3C+mjShjm9y+7UNay/zr5uJvZR2BHN+GA6zqL0IJ+y1CH0V3b9k6R74vmU
1sd8fLwGnGW6PAo+6fNdTJ708qqPqv7oPvrpOp/UN+Yym2Wus/FJfaOPc4ftegeZzro1Vssr
q+0XXzHD8mQyxjR5SptLfW3nKV/2usvTR5P688nTauiy/WJ2lWj9kl03mOjxomu/2FwWkadV
6Y5oPhXVocl94BrhGl4PTOyZS0CAOHhmDMtLDfqzxLnIcifIYp/Kdh43uzNE8eEF3q0lji25
fNS6K8+2nI9ejE81mOs54vHi+JTXXlDErmvSh/zyZH7HTGojfl2ZyUJZdt/VrTtTmeYvYmN2
65kYr6sP8Jj4hnuY6bor+paRz96Qbd0VfdMpYmMrpp+i9HxYN5T13rIa20+295Yy7WxF7aHZ
3u9W/S4Vv+6K2kyL8jH7fpesA6s53rTLeEcoOtfx5ZeUTzZq7ZZp981q0yjrvSXruk2z+4bb
iHt/y7enmq+ZbOenfHOZz08j235Xzn62iv3O7Pxk8Z8W/2nxnxb/afGfFv9p8Z8W/2nxnxb/
afGfFv9p8Z8W/2nxnxb/afGfFv9p8Z//Fv5z66/Df9ZKwn/WLf7T4j8J/9lhvT1B/Oc55f/s
Mtl4Qb9vlWdnnbV1D2/9N+yrmhFGLNtPEpYp78+cjWaN4kqKMSxL6JOLfBBxJ0Ubo0Cs+ux8
8oz6uAo+Ze+jP1eieIOUfEjjdfQ41VzNS5UnfS6i5qrIXMTJW5ws6Hz6yNCHlwxjMJ+HZD7t
Qh01qIPnoPkA+g/7zU4q3YFory6ch7ndc87ob3BD8NiPXl7R9fKST8E29DpUG9H0tDbMxyDo
4k6c/E1WPpnTs/EpqQ0pD9n5FE0vwieP7ZgiJ1JYTxfda4LrznxtR+u4stel8EeI1oFZ9pJo
umesg19i+WTeRhof8vbRQRlvIf4zux7+KqgjTfhUdK8otl+OIvDpefeCrGcXk/2uPD44mdeE
fj77SOCT+RlvaTQXWWU+n37KpiPN9dM80/mpzLNulvNTWesmTx93tXxq0euuU7nE3AWmMl+m
DjWRp/L6YDbXUfuduUybjyGLLPjlaZ5Rx/0EcgOXc7eSfHoJnMGy6p98626Zm09F13ZWmTc9
P5nOZS3TXMafC5LlZS9TG7zUJt5r4nI3ypxHe5hHh5+1W+xvIk5AH9+DxDc8d8oN/K3LfrOD
GPlviE7A+/jJSh4Cn3qVDXw1bFSeKzMs/wYWI4GhH0KuHw9eyk4Rp889LQUGv19ps3IiTsAG
+1LEGjhh7TZJnhqVM8S28uwzV9jGTWUL4xF0KB6By+qTsQJGGEuA96GNsQRcwPGJMbxApiPJ
nR3kQ4vRhU3rmJX+RBz/FOgipgPv0zXGCpiyfopveIy0HYoFIOmqDV73NtIPqQ9nrPwTxn24
ongGvzSGC1ZexIUYQG4iwYNHiMkgWuoCH4Ueb2ivlFXKecRRgiInEkcBrmN+KiEPYgwnGIuA
xyvgOZFqENvtgH29Cb2tYp6dASvVgzw6Ov2L0RcRdN6n7HXwuA4t4zay0oU8FW1DlW+wP2VO
pDx95OV5n0zrKMpHWT6rPVPc519j9ItHd/XNldz/4u1PZdl9Rzltiau632WxF6yKT1F7rrK7
vJZiHy/Tnpm1fB4+hefqtaRzRbF7y0vF3PZTxv0uvQ1+BngG/GfUPTmOvzUY1W6kjc3ErhI9
38uV3JOTz+Pl3LVXe87MamdzUs7Cyfdg3e5b9hth2ltJufan8viY9R6cR7/8d/e7ou+Y+e2Z
aXa6ODq/Zyy0d4b0e/TSwK6Sz2Za1B5q8o6QZ6/It5csDfRTPttMdpl+XeG7uVearTH/u1R5
P27CfprnXWrV71blnjOXkMV8m31RtfhPi/+0+E+L/7T4T4v/tPhPi//8q/GfE4v/tPhPi/+0
+M8V4T/fLf7T4j8t/tPiP1eK/2xZ/KfFf/7V+M/aX4f/rJeE/9y2+E+L/yQb8D6TqyP2BY/Z
eEj4zwfGpU3Q4i3WG/H22oBMFOJ9ZUJvbX76PvoRxdFVeek366eLM2fQF4nrTeFrHdeHNHra
GJLKy7xMWcaRRo/ik94HRY/nU9E+hN/K0sub8KnoXOSbq3R5yiuTUXORRR6D7SfLU751lSZP
afX75Sn8jh5dR1G66oP+rZ9P5nVkk+nsfczPp+hxpvUxjh7Uj0F5iuJlXB/N+ZStj9F8CvfR
hf922a62W0Cmo9dlcN1Grbu0tZ2mh7Ou/SA9mU9Lxpsf8s0trkPN9qIoPZ6kf/zyZr7fpc2D
pHOrHe/TDvrgp+thP31kMIZsZ5cy9HiavOWba/9+V+xckFemg/UXOxckz3WWs4uJfsq29u9L
4lN+eSo6l2l8TtPj2c6JRfsYz6ci+iV6v8x2xks6j48TzgV/4t6SZb6LntdN9rtV68CssvCn
1l2avGU5P2W7Q+aT6Tg9/t/0wWS/K3pOzHfHzLLunljJNTzrmrUhz4D3mddEun7Kd7cqi16W
XSXfXGWzq2SRyTx3BpPzeNFzZpn6La9+KtNmUe75KV8f0saYZqcz2QvKu99F6XHTO+Y93r2K
ngGz3YOznMfznBv+BntmFj5mO4/n2w/z7nfBufgA74FDwunPAKfPcfzr7FuBcR9XvjGWwJhR
ztEL44T9XcQKOK8cQHnhpfGNGPoTVl5YwHhGN+Ebtl/ZA68e/iIm8AszrKNXOcI+9CpXlTuM
R8DfRASO/5LVMEb/1TPE8busrRukLyqn4Bszr7Qrx/imz/1F5ug50kO6Ax6NLo5xwspf4u+e
wLNR4GF4Gx8YU+GC/V20sVN5AE7zNr7Z14IPfPRv2AcxTk732EhFPIMneDd2YS5mGC9hDPEe
xBieWU2X6NXTglgGDmRa9rC8iHdwiH24gtkSbbQrU+zjgOI+XLM67rGOAfrmOcA5EWtgl7Ww
htEndoFDfC5+IFbBGvhPe+gfwGMurKN/QIvx6RfoLuLXJZ8W7Lcc4+4yLo0Rf/7IelgDDFc0
3SUMvaJz2ZAYfPPygmeSLvwfzPrwp+hF+JSHjyblk/k0yf2eEtQ/LzF9iJprP58meAo//KNz
JXwP6yE+VUF/SFxiWht+mSx7LsuWpyzrLk5Wsp0z4+XpBbzL6+CHVbSPSXyK0x/Z5yq6fNxc
pq27/0Lm/+y6mxi/m6/CvlTE3mBmV0m/qxd5G0u6t+R9I/wb7ndJuqHJVn6ffVGz+E+L/7T4
T4v/tPhPi/+0+E+L/7T4T4v/tPhPi/+0+E+L/7T4T4v/tPhPi/+0+M9/DP9Z/+vwn9sl4T93
LP7T4j8p/+eYlZ5C/k+e0eCASQffweuM0gct7rH2RExHfqOQ+fXu4Iy4gzcMgbHgdOkTf8dK
i5iOceUVXS+vx52M+yatjqg+ZhlDsH5hb40bp1kdJuX1PqbVH8enLHWk8ek14xjy8CkPH7LQ
ZR7CInNhLk9m8yD5ZCqTPCfI3Fjmk8dYZ396MXwyX3fm8pRvXcavu7LbyFq/X57y6Zc86zKJ
nswnc5kvqmNN+BRVxzvbMe8i9pqia9+ET2kyn4eef7/Ltxdk3c9M97voPhTda8zL32Gc5ib7
k/fpHnJNZVnbI3bucVfAJxM9no9Pefgcv9+VIw8mslA2n8zp5nzMq5/ytpF1rvPocZMz3LIA
H8vQT+XtNdn0U75zpimf9Bj2cedMfrf6BA/pMtZ+Xj4Vkcn8d6f895ZV6IakuTY9Z+bbDyWd
2/4OIWeSyRhM7i1l33P18rp8l33OLCLTxfhUdC8xo8fppxd4NZJxtbK38VbgnGqy36XdEcNt
+HVg3nNBvvNP0fN6tvNTmXaVrHTTdVfkbvRf2J/KvteUZX8qc78sw15Q3n4YfX6K0vU6vcn+
fYE5evPqcRM+reIunu88n6zHl6XYVfLJW7Z1l083JI2xCVGYdlAWyrXTlbkPZLP7rnous93v
8tkT8tmF89zvOO51uzIEPGmWuY47VwTpyesuuy3Qbz8v996y6vP46t6lir5lZJOn1d7Fs7+3
lCdPqzuPl32OzPN+twr7Uxn6KY/NYlapgi2Gz+AG+GZ54Bc6Qfz7M9Npnco64N/v4a4u/HQ2
EL/+Vnlnta4TDm2LffkJO+Ea010XcKs7Zn9/gTr6rK1P9lMD3589pPNoYILuaF6Hj1C7C95z
E4yHMGS99bCP5+B56IJH/Bd4WM0hAsIBxho4Ql9yERPhtTIFL0/huXiNdfxA7mUX7qAueEoL
j7437MMF+/oSYw00gT6HKAx7SH8DPjkQOWGG9Y8qZxAnwANPuGOMNXDLuLhP8Q68yjf7+gv9
2K+wjTXG9x1s4wC8//k4tti8CfoWWdma7HeHSG9XHrAPD4zjr1B+n/XiCseovDk32AhELIIh
4+c6zBOPh8D7JOMRcA4Ln9c+q4/HI6ghnkX4r72wkrtQR/G7VVZ7ZtH3t+zrzv9Wku0evJo7
aF4+mbbRZLO+D/4uFv9p8Z8W/2nxnxb/afGfFv9p8Z8W/2nxnxb/afGfFv9p8Z8W/2nxnxb/
afGfFv/5b+E/t2PwnzdQ89sfQYBOwWrHEYGfgH4sLwforsWA/k9iQP8Ga7TVSavUScHfvaEW
WsL+wP1Hn6D8A9tfl9DmO/uP/7Zs7WPSZnFtxLVLFXISp+mhKvty0+qh/8ew6NtsT6tVtvBF
6u/6CWYgzfNzz+bBw7i9F3jDbDAOfMFLK7dTvMGpkHtV7SO9WXkBuoM2iwmW2mL8FH0awI31
G++sU7yjTsBzQdiGGmwuvtEyzzMZTMDewVe9oPNsz5L+hG1wr4UboHcgA8I32h0/sDzXdidI
b0LuBtE+79Mm1rFkEjOGb/qM9o5tzNk5Q9Qh7tltHAPPdjAB+wO3SczQHrEO9D68uXzj6OWr
PLftTfG9wYVxC1+KNuUp6DCZb9LcuUzeJpSzYYHfjJiMNrEPHqtPjKPL+i346LL+tvDm8gn0
BlhIqoXowqKS/M1Yo7+j/YFbOiW9zcYg5qqBtwgPeSLkbR35MKcxenBfn6C8fSMP5hj5XL6q
u2wty28WeFPh9X6TzJ4SH4dEb+DNxsE25vji0yJ/jG+aKwe9ZfgY5JrosV64WP4ccmo49ILw
hm00tXVzTuvihug91ssmtnFP6+qdyaNcVzfEhzOibzNpGmDmkS0s74C3iox1rdbdq2/dXeG6
EHaPCWbBGBMf9qmPS2yD8/GG2ngiOo9NLfnUxLsxt9Mqma4Sn5+p/AHNg3i5kzLNOSH7UKU6
6ozu4aydEa87RH8nep/orjaXdzSXXbyti1dQSR8QvQHrUteZE/JzUvIg68hHb5A8CY8kQZ8S
D4Rnl9ShE02etmmcfF24oW/+NF3y6b/sw7/KpyHtFXwnkuvqmdaVR/QGnKMdlLJs665F625q
vO6OiX5LdH3dXRL9hOpvw5qQfEr6pmz6HtFbGp/qPj7VtLnoER/uqI4/TVfy9N/1IUi3fLJ8
snyyfLJ8snyyfLJ8snyyfLJ8snyyfLJ8snyyfLJ8snyyfLJ8snz63+eTS56ygk9n9BbapncC
/X2tQW+t7coQ3zFdfItwwTd/Rm/abaRze7x8L+5ob9rf9J78SW/e8j36C9+j1Ttn/Dd/gt5g
HJtq/gX8zWaCHOyh96x8FxfckeMUby/iXb0NdBFxoEV8OqP3mlmEb8A+vWm7lWui32tv4kPN
v6AB/t1f+JJTpTehK2pDvflca29CDXzv5S/QXziyEclCv3KovXPKd/EOvSc3K+v0Jq7evEXE
Bfmu3auc0DiW9Ob8Qe/mg8ov9fGa6Ly0HEOX+NinN+8W+nHwfNu/NA+XRHfRF4WP5knjUxPQ
XF+IP7okX40xvRsdEv2O+NAiPrmVTeJjj/js4prgPxc0Dy1tHt6J3vS9S63RXIwqt8Rr9e79
Q/R9orvaG+IjrW2P3hgb2vvfEZVvUnkHfDfkGCTdDbybx3+Tlb6p9UHxYZv4UNd4oN4oFz49
nvbNn6Yrefrv+vD/Pp+a9KbNNYaUlx7pyAb7VtKPid7U3sSV/lvz8WlH80epUx9G9M2Xtu4a
tO7mEb5FnvYursYw096so/xVgnSlxye56wjSv2mMio8N0IuCT2vauaBBPJgHzk+txG/+NF3J
03/XB8snyyfLJ8snyyfLJ8snyyfLJ8snyyfLJ8snyyfLJ8snyyfLJ8snyyfLJ8snyyfLJ8sn
yyfLJ8snyyfLJ8snyyfLJ8snyyfLJ8snyyfLJ8snyyfLJ8snyyfLJ8snyyfLJ8snyyfLJ8sn
yyfLJ8snyyfLJ8snyyfLJ8snyyfLJ8snyyfLJ8snyyfLJ8snyyfLJ8snyyfLJ8snyyfLJ8sn
yyfLJ8snyyfLJ8snyyfLJ8snyyfLJ8snyyfLJ8snyyfLJ8snyyfLJ8snyyfLJ8snyyfLJ8sn
yyfLJ8snyyfLJ8snyyfLJ8snyyfLJ8snyyfLJ8snyyfLJ8snyyfLJ8snyyfLJ8snyyfLJ8sn
yyfLJ8snyyfLJ8snyyfLJ8snyyfLJ8snyyfLJ8snyyfLJ8snyyfLJ8snyyfLJ8snyyfLJ8sn
yyfLJ8snyyfLJ8snyyfLJ8snyyfLJ8snyyfLJ8snyyfLJ8snyyfLJ8snyyfLJ8snyyfLJ8sn
yyfLJ8snyyfLJ8snyyfLJ8snyyfLJ8snyyfLJ8snyyfLJ8snyyfLJ8snyyfLJ8snyyfLJ8sn
yyfLJ8snyyfLJ8snyyfLJ8snyyfLJ8snyyfLJ8snyyfLJ8snyyfLJ8sny6e89P+/sl6ZVs4r
X5WDyh375un/sveuPY3mzLpwfspofUVanQChidTPSDmfSMKhCSRflhICCeQIJCTw67ddrrpc
N8nMM++W9lpb+y2NuoembtuXy+VyuVx2uZ9nqT/d7/Pu/+E389Sj+3vtvn921HdHTVO5v/vi
UPmb1APV/ujomb+oQX/zi/715r5YEWXtfrtK/ZH6cF+8uX99un89pv6V+o/UhevVf7l+Hbuf
/3D1bFx9H1TPxn3xTt+cpbKu9yfupz+p//83/ScjbZgMk2EyTIbJMBkmw2SYDJNhMkyGyTAZ
JsNkmAyTYTJMhskwGSbDZJgMk2EyTIbJMBkmw2SYDJNhMkyGyTAZJsNkmAyTYTJMhskwGSbD
ZJgMk2EyTIbJMBkmw2SYDJNhMkyGyTAZJsNkmAyTYTJMhskwGSbDZJgMk2EyTIbJMBkmw2SY
DJNhMkyGyTAZJsNkmAyTYTJMhskwGSbDZJgMk2EyTIbJMBkmw2SYDJNhMkyGyTAZJsNkmAyT
YTJMhskwGSbDZJgMk2EyTIbJMBkmw2SYDJNhMkyGyTAZJsNkmAzTfyemX6kfqZvUQ+ot9Zxa
pdbu53Xq0f30p6Pcp1rut4tU1/397v4MUzNHu04N3O/G7qc/U2kq/++/C3UNUrt/VNfff/cr
1fuHuHr/AFfvH+Lq/QNcnpPP7l8L99tZquT+Xrs/gVJLLYnHX+7/C/r9LHXpfvZ1rd0f/1v/
ZdfV9Ua/efjLb/6qlbr73ciV3wG1/s2vVDE1IbwL95uZo5Xcb/9de76WQ+V+pdrud3P0XP/r
nqRoQPX+mcqk/tOhOUsd8/hqmnwbJC7tvtRfRTmMZfIOQej9o+tZlJq//kK38XelD9F/pW7d
z54b9+5f/uep+7NMbZkzmhq/7f3ttz36ViTT83yj5Gz/978gefvffv+9H5WNG4chjWon9eR6
5sdlRdL6jpL/7qtfJNnbhKT9kfpgDn+6Lx9T/0r9R+oiVU79l/v21P38h/vO1/oBPO/0zVkq
6+gn7qc//5/U4i9uHOr0U8FxtMQ/zRz3tm7m5B1H3t0X/rctx69AL6Veie5/LrqZd+X+v3Wl
vhw/A6YW/WZH9LzjcIu+yacqrr2y+3/dff1G9IL785Q6J/qSZnygF1O/UX7BbfRSTfetp1fd
73dcfuxG65zpLSfLgV5yuiCUHxOmY65j6STmkr5pum/WaCPHdWypfxXuQ8XRrxzd8+LdzYG8
+zvvJFDoN0T3XCkz3fPh4h/QI5/+9+v4PpZX1K888+8Hj8+YR8qXb/EXFVdfgel1R7+CPL3i
m5YbK/km73i25ZK3LA91h6u4Rx+7ms+ZngeG/326yPj/yTb+v9I9pv9pDMYn45Ofu1eOEuZl
medl1enbEuuAvqMHPb5263mL6mk626DE5YegP6vyGUcXPhVSDfrG/9zAN/73UscpMPQcPawl
TUePukP0y2+sNc3UT9YdJVd+y+Xrjt5iTXWPtWiFtcZjmjgutBjNAhiu8M2t0/OCsYY66mjj
3NUd9Fvb1VzkL3PgwwR8apB9GspPwYPI5zqVj2vwFv18cXq6zt/8hI7sAMP/abrH9D+N4Ts9
zrv/OQzGJ+OT8cn4ZHwyPhmfjE/GJ+OT8cn4ZHwyPhmfjE/GJ+OT8cn4ZHwyPv3/l0//d53f
XeNMKZxax3Opa5zJTNWZjNRR4LN8/98pToRKOPcuqPOaOc68L3DmXaLar/jMqIWT9RecGR2h
fY/pVOEs/Deci9t5sPHJ+PTv+fSMeVngc/F4nhvim275vPci1ce5+ULR5Ty4npqg/Bpz/wbx
MMVUV+kn/5V8s3F11HE2X0RczhXrlwfol3LqC/QN9HQOerpIGizUXsaZ94DPvD3GIc7E+4lz
8ynO1is4FxctGPohZ/OXOLsvUczUmH97izb63+ILPL0PHVwgPgQMTZSvo48+7kqvd2P0c6ni
A0qKT/9ddI/pfxrDd7rxyfhkfDI+GZ+MT8Yn45PxyfhkfDI+GZ+MT8Yn45PxyfhkfDI+GZ+M
T8Yn45PxyfhkfDI+GZ+MT8Yn45PxyfhkfDI+GZ+MT8Yn45PxyfhkfDI+GZ+MT8Yn45Pxyfhk
fDI+GZ+MT8Yn45PxyfhkfDI+GZ+MT8Yn45PxyfhkfDI+GZ+MT8Yn45PxyfhkfDI+GZ+MT8Yn
45PxyfhkfDI+GZ+MT8Yn45PxyfhkfDI+GZ+MT8Yn45PxyfhkfDI+GZ+MT8Yn45PxyfhkfDI+
GZ+MT8Yn45PxyfhkfDI+GZ+MT8Yn45PxyfhkfDI+GZ+MT8Yn45PxyfhkfDI+GZ+MT8Yn45Px
yfhkfDI+GZ+MT8Yn45PxyfhkfDI+GZ+MT8Yn45PxyfhkfDI+GZ+MT8Yn45PxyfhkfDI+GZ+M
T8Yn45PxyfhkfDI+GZ+MT8Yn45PxyfhkfDI+GZ+MT8Yn45PxyfhkfDI+GZ+MT8Yn45Pxyfhk
fDI+GZ+MT8Yn45PxyfhkfDI+GZ+MT8Yn45PxyfhkfDI+GZ+MT8Yn45PxyfhkfDI+GZ+MT8Yn
45PxyfhkfDI+GZ+MT8Yn45PxyfhkfDI+GZ/+3+fTr9SP1HVq4Og3qWf3zcL9PEv96X6fd/8P
v5mnHt3f61TB/XuQenfUNJX7uy8Olb9JPVDtj46e+Ysa9De/6F9v7osVUdbut6vUH6kP98Wb
+9en+9dj6l+p/0hdpMqp/3L9OnY//+Hq2bj6Pqiejfvinb45S2VTp6kT99Of1P//m/6TkTZM
hskwGSbDZJgMk2EyTIbJMBkmw2SYDJNhMkyGyTAZJsNkmAyTYTJMhskwGSbDZJgMk2EyTIbJ
MBkmw2SYDJNhMkyGyTAZJsNkmAyTYTJMhskwGSbDZJgMk2EyTIbJMBkmw2SYDJNhMkyGyTAZ
JsNkmAyTYTJMhskwGSbDZJgMk2EyTIbJMBkmw2SYDJNhMkyGyTAZJsNkmAyTYTJMhskwGSbD
ZJgMk2EyTIbJMBkmw2SYDJNhMkyGyTAZJsNkmAyTYTJMhskwGSbDZJgMk2EyTIbJMBkmw2SY
DJNhMkyG6b8T06/Uj9RN6iH1lnpOrVJr9/M69eh++tNR7lMt99tFquv+fnd/hqmZo12nBu53
Y/fTn6k0lf/334W6BqndP6rr77/7ler9Q1y9f4Cr9w9x9f4BLs/JZ/evhfvtLFVyf6/dn0Dp
um/e3L+fHa899TK1pHr8b5auhP+q5L4ZpjauBl2Pp9TcT++qxrWra+O+9jV/p/36SxR197uR
K7VDr/RvfqWKqQn1Z+F+M3O0kvvtYUy+7KGvf6Xa7ndz8EP/655ka0Bc+DOVSf2nw3CWOuZR
1zT5Nshh2n2pv4rSGcvkHYKA7tH1J8rSX3+h2/i70ofov1K37mc/dvfuX/7nqfuzTG3d376k
psZve3/7bY++FXn1PN4o6dv//S/I4/6333/vR2XjxmFIMthJPbme+XFZkQy/o+S/++oXyfs2
IQl/pD6Yw5/uy8fUv1L/kbpIlVP/5b49dT//4b7ztX4Azzt9c5bKOvqJ++lP0+2GyTAZJsNk
mAyTYTJMhskwGSbDZJgMk2EyTIbJMBkmw2SYDJNhMkyGyTAZJsNkmAyTYTJMhskwGSbDZJgM
k2EyTIbJMBkmw2SYDJNhMkyGyTAZJsNkmAyTYTJMhskwGSbDZJgMk2EyTIbJMBkmw2SYDJNh
MkyGyTAZJsNkmAyTYTJMhskwGSbDZJgMk2EyTIbJMBkmw2SYDJNhMkyGyTAZJsNkmAyTYTJM
hskwGSbDZJgMk2EyTIbJMBkmw2SYDJNhMkyGyTAZJsNkmAyTYTJMhskwGSbDZJgMk2EyTIbJ
MBkmw2SYDJNhMkyGyTAZJsNkmAyTYTJMhskwGSbDZJgMk2EyTIbJMBkmw2SYDJNhMkyGyTAZ
JsNkmAyTYTJMhskwGSbDZJgMk2EyTIbJMBkmw2SYDJNhMkyGyTAZJsNkmAyTYTJMhskwGSbD
ZJgMk2EyTIbJMBkmw2SYDJNhMkyGyTAZJsNkmAyTYTJMhskwGSbDZJgMk2EyTIbJMBkmw2SY
DJNhMkyGyTAZJsNkmAyTYTJMhskwGSbDZJgMk2EyTIbJMBkmw2SYDJNhMkyGyTAZJsNkmAyT
YTJMhskwGSbDZJjov1+pH6nr1CC1Td2knlPj1ML9PEv96X6fd/8Pv5mnHt3f61TB/XuQenfU
NJX7uy8Olb9JPVDtj46e+Ysa9De/6F9v7osVUdbut6vUH6kP98Wb+9en+9dj6l+p/0hdpMqp
/0rVU8fu5z9cPRtX3wfVs3FfvNM3Z6ls6jR14n7606TPMBkmw2SYDJNhMkyGyTAZJsNkmAyT
YTJMhskwGSbDZJgMk2EyTIbJMBkmw2SYDJNhMkyGyTAZJsNkmAyTYTJMhskwGSbDZJgMk2Ey
TIbJMBkmw2SYDJNhMkyGyTAZJsNkmAyTYTJMhskwGSbDZJgMk2EyTIbJMBkmw2SYDJNhMkyG
yTAZJsNkmAyTYTJMhskwGSbDZJgMk2EyTIbJMBkmw2SYDJNhMkyGyTAZJsNkmAyTYTJMhskw
GSbDZJgMk2EyTIbJMBkmw2SYDJNhMkyGyTAZJsNkmAyTYTJMhskwGSb336/Uj9RN6iH1lnpO
rVJr9/M69eh++tNR7lMt99tFquv+fnd/hqmZo12nBu53Y/fTn6k0lf/334W6BqndP6rr77/7
ler9Q1y9f4Cr9w9x9f4BLs/JZ/evhfvtLFVyf6/dn0ApuW+GqY2j6m88zVM8zx/c30s3DsXU
hGpduN/NXFv+m+Tv/khN3f8/U/9K/Ucq4/74L/6q5br73ch9vUNP9G++11x3Zf90vXp0X1Tc
vzeE6NGheHB/L+hvX8ehUr9Sbfe7OXih/3VPcjVwda3dvzM80vp38k2QvXTqP92frPouymQs
lXdth157vFGC/voL3crflT5E/5W6dT8/O+q9+5f/eer+LFNb97cvqanx297fftujb0VKB8Tx
KHP7v/8FKdz/9vvv/Xhs3AgM3b/eUp3Uk+uZH5EVSe47Sv67r36RlG8TEvZH6oM5/Om+fCRJ
vEiVU//lvj11P//hvvO1fgDPO31znDpzo//T/d9L7ThVdXXs3Fdjx+2FayHt+uF/KrtaS+6n
omuhnrpyrecd964dFz39t+PfNdEvUjn3zZVrM5/qu//fuh7kU1/ui5yj+1qnqSMqX3D0S6Y/
ONqa6791iEL9HdKfHf6m4ugjqqPtsGfoG4+m7bB5DM+pF/ezpxfdn0/CUHL9ajF9434fMFQd
8g3RCw71Bdfv9ciOMFTcb96IXnQcaDrEnn7j6vQz2WMap2qOC0vuZzfVYD55+ehzP7fua4+x
RDM8TXX4/gWMFUd5ZgwdR7+l8gPXSoHoNUd5Ygxf7l+Bz2k3yzPcx7rjRihfIEw110/fRs/1
Yk3fXDiEA+bDneu18LFA/Ri7/5+6r0Mbj+73oQ9frnyf+HDpaF0eiyfiiqdfE9d8+abD8JvL
n7nWA8aiK98An8okGeGbV/evgLHq+lHgsbiidjz9yf1myhivnK4JfPLjHfqwdH9C+Zb77Y4x
XLl+Bj74tkMf3hxmkdc6fePpG8JUZD6k3Z8JfVN18lfnNo7cd2GsGu43Qd5a7r8qj+XU0QMf
eo7SZT72CPGW2itw/X6Gdqn+Tuqc6L6PJ44e+vjO9Qc+VRyCOsv0PWH0bXgpX3EbLe5n4FOZ
xyrP8pB3f654Xp0S1z39p/tXgzAU6HeB/htj+RtjXXWt37M8rwlTldsoOy7NmNc9mtOeT28k
T55+5sZ3xhh6kLd30J+UvC2pvO9jierv0FhNmM9eyu94rALGMNYTkrdgS7VcHTeMc0t9CmN5
RXM7T1Lc4X76ngd6x9WeYT5swachMBbd3N7xnBkxhqLTlguml10vgsx33M9v7mdfU40wXVPr
efevO9dimSgrN87XtAp3aQ5c0Vj13L/KJPMD1z9P93Nl7n534+h3bn7MiF4kayHQ005qp0T3
Ujii+qu0BgUMaYd0SvWv3ZcZRw98Kjs8Z1RHwf0/7/pxRzrQy2yFarty//czs+RqKzD9hbS2
n3MlQn/tMBccLilfonnh6XWn1V4JQ9H9OXE4bogH724cPMa262+Z6F4CPKYPV8cNjfeQdPbY
zfuB49Q11dt1KAIfp27mB3rFacgG1/Ho/gv0keNYoDfIOg58OHe1BQwZh2hGGMokhaH8kaMG
/XTk6p9BnhoOQZFl1o9G2vXM88nzpEjjvXS/vaJR+SSZbUIHFomPW5o3nj51/U8T3Y9cn8p7
Xm2I7nVw233TJDvmhdZJ/+XKlbqi2XNDmH4zBs+TLtXh160BfVNwCO5dHXXicNWhL5I89Wmt
8fSx+zlg+HJ8mhG97f57Y4xjx/2AoU+6KGDo03o5Jr3yzOV7DpnnZdBPHYfgiL/JuLEPGE8c
vcF6uk/rkZ/bWVdHmXXgsdKRLzzv5g7bLZVfkwQUae6fkRwv3b+a7u8y0bNuBAvM55+OC6GP
54Qp5+rwOL21Inx6cu0FXh45lIFPNdfjQC84XF1qI+/Ge8z0c8fRCbXh2zsleslhHTEfblwv
R1Te2x8nXP4n0X35nGuhz3zydazoG/91030TeJ11v+tTG0WH4IQxdtBGn9vwaCcov0Eb98Do
6adcvuXmRODjp/v9jMdyRvbTkuwGj+mR67hxdezom0s3WjmWh4bjWcCYdu1mid50ffjBbdyS
/mqSvNV5LC7o32Es1u7vW9ArzOeq+xP41CR6nTjTI3rgU4FW2lDHI+r4QhtN0lphLHbAUOY6
fGsd0JtEr7OOFZkeMMYiWcmh/NL9F+b1haq/CFslzE3B0EAbRSeHQl8x3dfxijpGoJ+qNorA
sAH9EfQG6atQ/xb0J6YHTA1uw/PpAt90+RsvD3O08Q4+PIFed+3llcyH8h1aY8O8e0b5Asr/
Br1Iej+Ur4JPdZLZe9Jh/t9t1g1+RJ+4jSOnQ2c8r/pOsgL9FjJ77uhBpiuOp1nmQ4foTdoT
SPma07WBXnBoHrn+Ce2ai9DjfcybOubVPX8TrNITxhDn1an7os9tVKA7xij/E/M2j3npV+cR
644iz32vrScoHzDJ3D9x/3V53nXJovMYs45+yzquxvqp5erKMK/vUP6TVvsw7ypc3msdoV86
ep/nzITpRdczqX/K5QOfvH4QDMf4pok6vK12zBg2aCMPPpZdadGBCxqLOq3pMpZl15aM9amj
T1lHBt3j5TlHuifK0xN/43fgOdazMm9KtM5LGyLTfqQKLC/PpMc9xjntR4tkp76SrTymleeD
5WlIYyR72CLb8wNHFTu2ovYtTbIXg51Zd9hDGyWnX9o8bxqsIwsOjejQI8ebDPehzf308/aJ
++DnxBpj9ZPH6hU6+tLxacXytGI9nud9i/Cy6dpeYd2WefGMeZNzGCaQ+SzLywD0Gs8r38c1
r3ehfJhXFS4/Jn7IWvOIsa7xWhTk6YK+Fz28v56VXR0n0MNCX7A8eT7msB6eYV4+u98HelxP
87RPCOU3kNcKr6eeTx8879I87xZsg3k7Q+q4Qhtbnrtj4rVgvIbMVyDzbdeHY5anU8z9C8eH
EdtXDcyZD7TfSOinS6UfVsCQRT8u3c9C74F+y23kaWZKP0ugtxWfRtB/R8B4hPovHJ+kD1Po
J92GH+82t+FtNOnHDnyswf4p0M9p6Pk+rwNZpheVfTRF/TWuP8wOKZ9neQt8anMd/pt0oo3A
hw7kyesPkcl38EHkSfRXwPATY91wLchYPYMHz9DjZddfGYd5gk/Paq245m/83BV5ecNa0QGv
g5dGyn8f62B7CH0Fetv9X+hxLD+5fbEzCxiLJ/TzFfLSdBiFj3nQe7AjC9DTfk6IbvC6fQb9
dMblw94r2DYL1m/eSi9y+yP2P03ZV/ibfVx15V+6pT1ZGIsGbIsN+X7CmvuCebekNvz4zmmf
6vkwp31J4GOPdGiQgAuWN7/nCOWrXH/Q4y3HkzvG+U5+zDphHGBf8eh6Gvr54L5K81pxxmtJ
gVCENs7Ig9WkWX7GfKq6373xOpB2P8ueoMkYO+6/N9gdHtMr9oBSR4N2mTJvVkw/d19WuJ9F
8gV6PmzRh5rr84rn3TP30a8JL9wH73WUtaZJvqUxWY4T7kPPfd9Q+inaiZ+wE70MyT51Rzbe
kr59YrshjXXd645z2KGynh07lGvYNj9hmwi9y3TPgyzRl9QzvW9puzbWvCbGby4hk15frFhH
VkC/AP2V6WNq64zHYov19BLracfxJgvbSOzUBq/Jst4VeM31e0SZN2+wVZtsy/o2cqjjwdUh
9AbW7B+gjxV9BvoA9HvUH9d0v2YHPt3yWEUMBdSxOIChBnvb6xfRoRuUr7j/pHwH5X9gj+mt
0CyP5U2CT7OEXbCPoaXqmMHmv0Af2tA/Fbb5wwx8hJ0qY+XXs59cfkxzv05Sumbbxe+BFiwL
wa8y5TZesLdp8r5lST6yJ+xTa6zjarDhvA//icvXsX/zHpgqy8uE/HRNWk+brMcbbib1uP4H
0n/Bhmxg3vk2iuSP9N980dwN8lCnvbj//4b832Pyf7/wWA1cH3asv5ps63rvqvhuzsmvFMoP
yP89JgxRR/aY7vVjg8fyiDA9cz/vaa9Q5HW2AZv/GfuzHtO9hXvDY9Fy8yn4fuakX8I5wid8
/GeOU8FHv6a1KpwZtdn/HuxFscd3ZK/LnvMKvucfWGu8R7FCdZTZA35Ke4Ya17GCb9pr/y5j
GNM5RIt6ludzAi9ZXzwOl+RBD+vpmnVwk2Z+4MEDYdrwN0U3+9vsh9u4lSHUsYKeb5NdXCR/
55zWkuDbWfFY5YgngX7nfhv4eEfl68TdM9Z/flf4xuV7qL/APrQw72ru90vW9edo46f7psu2
7g35Cpfkd1nxWAbbO6x3oY0l+09v2f4awm5Y0L4ozKsvppdoPxrk6YnXqgLb41mW6ZmTigzr
WeG1//kIOvSD93/ec/WDZfLY0cO8uXA/7ZhPbzxn/Cr2zuNw4yRHbJ9XmjNLWoFWPK/7Dlf0
ZxbU+d09+Vw7xN9jPk/xM7vEZxGvNC87JCsrPpcqUIxG8Ge+km7pUB97JG9eSxzxmU+eJPOW
6z/hsw7vL10zPax3PZ4XZVdDkNlL922Hz5VOnSQHmR7yWemY/FmfXEfG9Tq0ccJniL6mc54z
eToZSPMZ4hX3scSnXKc0b+Xcqka/LcHvO2Rfoe/FEfxDl+x7bjn6O9PXNNZhf7dhP12NvA9B
HqYObRjrqRvBLs/EOy7vPeavXN6fLxVg25wy/YIwbVnu71zvsrwm/qaxCDL5k+Xl0smQ+DPT
rF98Hyusn1YOTYXP9+p0ErIln3sG8rhiG7DtZscz61CvpcX/3qF5GeZdxfFhgf3bCX/jvxKf
6RvsK3+6M2Uf1hvz8cL9Ng3/1Zr50HL0GdPvsJ42sdb8dL9f8Zx4JXla0s7WY1rxWN2SZz7Y
T890Xhts0Sn8CQ3GUKQTHdENUy7vW2gwn4tYz/xqE/j0TBEFYe/UobOS0EfBmHE1rDHvmnQq
EXTcGmvJzrWx4zpKLC9Fsk5kTc3jjPCD5n7Y8X7AL3zB8lZ3db5y+Tb0m4/CqHAfvMUT1vRg
F8yZ1x+ul2J7PNOZzpLOxWdcx4LOooKte0N8XNIZ4xQ+sj6vFSXS8oF+DnvcR+5k2TZ5pXm9
pP3hC+ynU+inPK0FLeg4qeO3+zIHf6Xsc+fY311i/1dh+pg8evEsY4GzjOh3eUT5KvbZVVdK
ynfgV5E2ZrxWjHBO4H3ToY2m60eXbY9X0oHBFp6gn3WsRZ+gn4Pu9wd9lukB2VeeT+dkN4T9
31L5C/yaWud50yV5qpOOPMW8OCL7Z0nr9DP0yxJrSZP3kCXXzxeWpwHvQce0P2xjjylj9cVj
6devOdtnfu/mMYmNtoKNViL9Gvh0gjaeQa+5Xra4jnPQf9OeK9geVbbxvPSKDTdy5Wc8bwMP
Qh8nPK/9OUMX8y6ct4c6HuAzHbtvKsyH4M9c0trxxLz2PrAdr/sr6OFr+I39jvoa8pLmsSzT
OXWwfYTepLUhyOuQ5Snw6c7J0zXP/Rl/4/dWD4zhgvwtYd60uQ2/C5LyPS4/Jt/QF/ZOQv/h
MLR5HPpcf4HWVjkrCeWDPFUpgkDOSqUfL3SeH3idZbrfJ8c+1LgPebK5rniWS3l/jtDGHjat
/FNl+MDE3xDrnyT4VAcvve8mjTNjoU+AocR9EN9QmeftAutZ4NOY1pKR8vvKOGQxlnmULys+
jUkPSRuv+KaKsdTy0EMbv9HPJsYyT34+2dcIxjLFVIX6q6BrebrGetnjfbCc373yenVBukT8
R+JXKWPuVtVZ6y3auKd9n/jgv5i+gzx+oY9t9/8zlhVvlYg9/wr/U552Rl342cTHlXMYVtjf
NcCnZ8ZwTX7mIlu9VewPJ9hTLOGLDDp2SZI84bXqhCyasAct0rxf0jmFxzThNnKujTaviXP+
JpwhpnHO2cb+r8QYX0C/Bb3suCB7giXRg+95CdvmmXa5vvxP6J575X8KXusibA/5pucwNljm
56ijAfpvtFFws7EI388Y5+6n0G9F3r+VHNox/J1C77jfFqCDAyZZ9+uwLT65jgKd994yBqnD
2w0FnGXIuXedz6xDBEgBa6qUb0EHV0hyxNYeq7WmoPy+G+xDM6ijhHPxDp/NL2kFkDoyOLO+
xJmz30fL2doHfCIdnO2X1Hnzis/V/bz9xHnxReI8+AVt1LkNiQ+QedkDfY5z7wnoU5y7V1Qb
H6AP4Hep4Uw8SITojp7iUwXn1gUaizLL3Cm3Ueaz/RCpKXU8gl7Fubicu4c9ZIwNmIMez+4v
0Ue/Ukv9X4n4gi74VEQbecWnKuhl8MHrryeed0WMVcvN4R/wGz/h3EnOSTtO/n/AZxFjIIJP
N2AqYqz8+Z3U8UbnKOJjF3lJwy545bNaL70ZnIOuQJ9ybEDYPYiNeA8+DnHWe4FzVK/Tk3EY
4nvu4BuvJQRjGhgvnK4T2+UIGM7QRtXpqR/wqwi9hT5cuHH9wX38Aj3NdNm3rFBHWfVT2qgr
+2kDjAUlsxHDCehZ7uOY9t/JPtZ5XifLB990ODdPsw6rcT/a4HWR4sbTPN61b2OxJL/KE/Y9
JxjLFcbyFRguVZzHNfgUeTBWfAp+3x+wb57gg5exariVVMb7GfQh6N5HLxgXaOMBGJo8VmOy
up7gb5A+ViEr3k7VfJopDGtgfEQbz5BZH8MgY3kC+i3kpaD6uED9N+BjDfRw9h/3Vjnl970G
r0eKT3FeddFGGvRryEsR5f0MflLn7tKHFTC0VB/iWEbd8Zjg02/IdAMynVfz4h70vBrLV5R/
Ar3GMh0xBLqMQwf+9+BfD/uWK8YY+CRtLGm2PWGPeYJ+rMHHiRqLBcaij3nzijYuMNaXjk9H
OAt5gl0RdUeOY5s8dzWfimgjr8bqp5r7MhZN6JcCy1s4R5A+FDAWBZ4TYd9yD/9WH/WXUf4i
Me+KrIeX5DuTflwAoz9XT/ZT4gOyPBZrnO8tDuhI4VPwT0n9XdBj+wWOLxCcl+jnpYoTK4K+
YQweYxd9+A36C+a2nldFYMygfF31sQaMc6ZLPN0a/Vjjm3fUceHqO4KdGPl0z3zye6cjnPkI
/Sf4WFfrWRYYm5C3Iual11+aTzvUcYE2vFW7P2+81SR8OlZjHfV4A314Bv0SfCwpu6CK+qtM
l31wnDcz9DNNp84SJyZ1vKCfBaVfosx29mR6THvxH/BvPeHMegF6Vul5zacm+tHiM+lwri1t
NIAhr/xTBdDj3G+RvSAxNU+IyZF5V2J5HCfWsqcEn/LMhzHdeRBeT4Hx0vVT2jhRtonwoaJ0
bE2NxQn6MAGGHOjniTlzlDi/e1Ixx1nW4ytgeFN8iHo+8ukY9BPwoe1QHsGP96RiTWRe93GO
2tuTBbm3kcU3c6UDo0xGG29O3mfRsW3GmCXPbzj1kBj2U/ftDnbBO5cfkS897EnuEDvQx9lZ
mjANEFdTRRxFjnzHYd4NcFY6Z7r3KItv+YMiB8O8lTj7Bp0PhbFIgz52PJ2xTDf4fM+vDQPs
H4/VuXnHretL+MAG8CVW+fzNx1Es4Q8Q+ino3s+2ROz2gPd/C8eHCWIkVvD7DhCHX0V8eZfr
z7M8DeAnkzpKFKMjvOzDp3qs4uiXmJcDnJPeAeOMz0q8HdrnsfpNfh6J0VrAfurDDq0inm5M
cVUL7DEFw5h84cH+uQa9jjqaFFcrdyYWuLch9Dum+1HPoPwV6r+gmNlA7+K8J8hTHzaaYKhz
P4O89GFfHeM8Zoc2HoChAz5UKYYw0Psof+bql7jGPug3oF9x+4FP3uafw8fVZ5k+Jr6L/pjz
eBdRxznTx7Tuz3FmJBg/HZ8kLrqh+CD0PGPw5XNof8p8mrLv+A6xiX18MwbGBvjkb4DNYcMJ
/QF8roCPuvwV6H5Nn8P26eO+w1zF03VIL4VvNsB4Dl5fOJmeI3axD/tnzn2oMh+DLSzlg5yF
sS6A/gj6AOWL5FEI9HKCT/Ebf34+gw+/Dz+ajFWR+RjWGqHfgF7iNsKaLPXHPpTRhyL3MfhE
Ip/CPngO/7TmtcSAjiAvs706kv1co/wdyhdcy3PY21K+wnwcU6zIDGcAgU/i85zzuVKeZS7E
h/dZx+1ojIKtO+I6SnT/8Zb923FercCnITA0lMxHeb1C+SzXH+0C+eYZGI8YY7DHZ4jrkTo6
6GcFfCrQ2jaFDoxx+nPY60L/QP0l0kNyrp7k0zF/06ATz/DNLTDMUUedomcCfQX6FfjsY/ml
D5Hec3yS+wxr3EuLfVxyedm3dPk82Nv88s2A65Dbp+JPEPoj2qjw3bcQtyj0V4x1FX301qDw
oAce5CnaIvRhm+DTgr8Ja80M52vSRgFj0VR8qqJ8d4+PS4ql7eP+yx3OQUfAGOXpiemix0fg
ZRvf9NFGmd4HkPiAPmL+5uBDFm3kQL9U5SugnytZqDK9oMbpi/lUxpoofGrjmyOii/4SeZth
rF7RRs718xoxfzNlV4hf+Bj39+K8fUX9o4Q8aXmZK5m9+8Yn0cO3iT6EeTPDetXHXaZjnEGu
FR/68Kke40yoz/cYC+xX6cPHPsed0R3uOn6ijjdVx4zoIk9l9jXOcfbVBf1RlRe6P6+Q+geK
j3N1fic4w6oQMVa5jg4whvWwzP7IO4zF6gCf8pC3jqr/DOXPgbHNGEPctZanZ/Dhgu5wytzs
44zxDjq0C4w/QN9xH8YUZz/FPcS4Dtwx3fvPp8r+KvMed67Og1t0bhh4+YJvTiCzLXoDI9CL
6MMG/WxwH2TuJ+lBhwr9EvR3Rc9Cno4SfOqBT3XwIfi7ytAN1/DdTOEXEfocfWhTFIucZfRx
T1Fkvsrlx2TDSPkml5fzuxHa+EmxbOGs9RgYGnT/N5xT9hHDfqfOi6c8Lx+A4cuVb+NsP1k+
nFnPcWadAQ/miXmXoXvXEvMyxT5X6iigjhr4UKS1Qu6U3uGctIHyU9AvIE9l5oHo2DJso8gn
zcudGqs78DqO9wXot+BTCf0s0J6iDBvwGr7pKe4i9XHmFOk7tD9I8OkHRbKENTXy6Qb0K+iG
qsLQOTAWPo7+BbEkUr6SkLeXPT4m5SkPmc2rNmpoI/KhSPdi4lpx/RdjJXq8DT0/RUyfYGhg
HPxZygt8aBKfWedonWQ/xyRlUkce/axzHcFe7+EcIK4DE9DLmDOvPA5hX/QCO7OHs47Qh6Cf
vO3xAl0vbfTpzKvI985ecEYodTygjQrKF+hNLfH7VoHhGny4Ab2H8lWmh3225tMM88bfF3iB
/6in9pBt+E1ecE9a6B+Qxw5FXsn9ux7ujc0Rk5M7oP/OuH7Z38U2zlBHVcnsNdoYgx71zyUw
+FiPHvxLwoca6vdxZELfgY8NyHzR4dR8WoJPbfA6z/aN2OsyFgW0UUf5Y5TvMD05VmnGMKa3
mfblbcN9kPUug29y+GYGDH7dFnoGbTxjrHw8kcjbDcr/VrplhPI9lL9GH6qOZyIrlQSfLiEv
dR6L8FZED2eIx7ibmwOfVijfxlgVuA9LkhKhe9ukgfugL7AbevA7az4VwCc/33vKf9SGffSC
fWwPPtGI4Vrplx7eqpCxKmLu58mrGuW1jbPe54Qe7+FOVRXzrou5fYc6JqijRO+QiExK+UfQ
mzwWwZaV8nfgc9XZwi/wRUr5cmLe6Ta2qKOFNuoYC++/7uGMMdJj+R3oW8hTGxiKdKslDduo
zfu7Hfh4/E0/SR15pWdPMRYjyGQJ807LdE+tJX3wIfbhN8ahhDmTV31YMV3sgj76cYk2+mre
rdDGjZL5yKesWou+y+yY9KLMq3e1Fom8lsFHf34Y+DSFL0904JplLs9zN/gS5xyjlcdY+RnW
w51Roet5VQT9B+h+PX3GXfEe4qqT+mnH35RInqYsD1XUUUAdddDr6Gebbope8csWQp/S202i
36T+AegnwJict8KnEON5zN+UMd4FnldyTtDAHT4ZyyHGooGxLCqZ7aL8DeZdQ43lLejXCbug
rPRTFm1cQSbrak1dow8zpacb6OeLose5n0P9cb3sgt4Cn+V9lR78kXPEDUaZfkIdRdDziv57
T79pDH4PKvV31NyPe4bI50Fi3uWVno68bKCOS8hTQenxe2XbxHkX7YIO+KzHsnVgHPLKbjhN
zDu9VszwzTXoPyGzBdh4JZpXcu9C1rMaz9sQ9yPl+yjf5D4G35HQF1w+nt89400OaWMImW4y
XWR6yvaP0OuYt0UeK/GBNXB+98x9eEL97+iDbj/Jpze8g+X3mM84u+/B91zF3F4Bw0bxSeZt
gzGIvT2F/dVgWYi6Z436K0qe8hSXs79uD5XMTzCW56gj2tsFpRs6e3paryW6/Dl44GNqnvG+
lF7vPsGHgqojp+RpDj41UEfjgJ6/hJ4u0Uowxf6tjfiDZ+ULmGLNbij7aaZsXcFYxNzu8Fgt
aSXVewbR85E+B/1U9TGOwxXoJ2qtimv2RYJPej2bfLN/gj0tMltW+uUS9Dgv87Ab8souOFdr
SdTBGSVvmk/+HZpnnCHKN0+YFw2syf7MuYf7UkL39raUf1XlRaYrvN6JXTFl//kd6u9D/y0T
enyq5nZcc+egvyl5uv62poYY9mPEh+eA8RMYluhDk+kh8qWHuyuaT22WySW9ySR1nCkd14VM
Piu6yEsL+ivs36Y4R5A1O87b1wM6uqz0/AzylLR/4jcl1rNJ/VLHWJSUnn5VfCx841OI3zzG
vmV9YE3+YrrEP0UdeL6np8eJud9Se9Q53hpsYyxj+RvYV5dKj0e7oaL8DVGHThJ6/EPZcFFe
ckrP3+GeYtxLR3npJvx0cSz29xwFtbc631vzJX48+naWB+yCC8i8thteYD9pDFcHdEuT3rL+
bgsPIQuaB/UEn04wFnWs63nWDWGshI9V6Ei93s0gL3XohoIaqxUwXKh5HXWD6GDRTzO08XVA
JhvKLvjasxvGFJvxjLjoHs72j6Ej+8AQbZ97yIL0Ibw3pvXTh9IfbWWLCn2n1rMM6ojr+hp8
bKo9wwPoX0pesxiHuHf7VPNO15En+0feZJzDpo96Ou59vg7yKe5LjvdsuCSfJopPUYdmEny6
U2vBCny6Bf1TyUMGfTg6KI85zP3BgX1RTa0lr8rO1PJURRuyniX3d5qP0X+UAx8uob/E1hW/
bwOxAS84C+mpOI9GQneEWF5tF9zBNimofUlNrftxrYj+hOMDfGjzWhRt4eCXOYatG+3Qs731
9Ls8+bMK6ceTWiuy4PVYrZnHsAui/XQE+gXG8oLnjNg+U/j5pI8VlH9N6KcexqKo2rhBG1Vl
/+xAHyb26g2c1zzjHmIPsdtVrKdRnm4T60BD2eOVA3P7Ufkc4v4uzu1btFGBLZtXdsOTsn2y
mJdV0AeKPlF7Dj3vntW+I8p8G/R7NZZxTb1T62FcS65R/vWAnr9Q60AsP+c+Rn/BM85T4jd3
WPezB+p4Vm8QryAvA8UnbSvv22dtZRt1QR8m+PR4QGYLvK+Qs3fh4w70J7TxAnmsK9snyvxa
8bFyYF9TSPgLWpBJ/c2XsvmjbZKHbsjs2aHB/ukhVnd+wP+0U3Zq3AeP1LzX8+5Z6eH2gb34
LTDUlO+4BfoD6BXIbJ7XErGfGvDbCD36S70fr6LkaYdv4np25saqkpCHEIeh/d/RVo772Lhn
iD760Td6ndfLCnyJE9wXTfpVqpDJNub2Bdq4grz5M+eJ8ttK3OAx2ljh7Thvz8f4ggrPuxEw
LPfKy/27ETCcqHlxt7emFtWe4Q5jUQMfte/mAeUr0B0Fsk2mfP/uDvdmo+1yluDTEGNRUmvJ
RNn80c6MbUQ78wfGIq9kPgM+DTAOecypvPJF3n/zF0SZXB7QoVW1/4v6R/OpgH4O1FjPv9nK
4W5KT8VONhCr+4y3VDWf3sGHuvKjPSr9FdvYHdCBL2peTg7szR6VXRHPrZ6hW47+wi4oKX/A
UOmP6C9Ygd4HRm2vVw/wqYQ1N6/W0wbkqcUy79eqD+ZTjLGKfrqJOosQH9gd9qBrzLs4989Z
nsKMflb21S322Un6kl4Y6an4zEoinm6izhFibGQFcTkT3Mfs4b3Dff1SpD5IzKBg8P4EKV8B
/Qy6o6j2+rUEn5pKx0VbN551XCr7afXNNpEYU2njGuU3B2RB21dz1H+t7IJw5pPUcUn/UkHN
m2h7dDHWBchbgf3GSf1TUmdK0b66wpwoqbUmm5h3TbUeRRvtbs+O9Np0B3nqA2P9oC1bAr2h
+hjn1AiyUFLzLtmPOuoogQ9F1Y+M0vNRx8Y+vB3YB3fo5c7v+7s6MJbVvH1O8On1oB6P+4oX
tKFt5ccDe8i2suE+Dthfl/AFlJQsPCb41FG2SdTTM4xFBRiKSr/cKrugccD2uAEfimoPW8FY
jXnuj5U/IZ5LSRyqzN2isvGe1boe61glbLh4h6aC2MfJ3lpVBp/yai2roA/ZhP1UwL4k+MBu
/3JNDb6dGMPewD2fZ7x9IvQ32CYN1k9LftVLYo6rXH+L9Vt8J6uH9zHvoMfX/I32P52Bj5dK
j58fsPG8j2uC9zL0eW/cR+t98G3C7hD7KXfAjjxXGNroxxx8LCZ8PxPEHUr5qpKnuJZEPrfV
mZOsd96+0vMu1rHPJ60bQnzBM2K7hX6t1txoV5T2bOngf5oon63cnTtO6PE2xvvpwFheAKNe
795ZXsI56ET5x+VdEZGXirKvHvfGUvud89/2wYfOKgrKPhqC1xVVx+eB9bCmdOCL8ldWD/hV
oo03T/Cprvxw0fbYKtul/80el/glsQEzB/xPTWUDzr7tUSU+qpHQPcFfquWpr9bE7AFb9VL5
8RoJX+P3dV/ve36rNTuup5NvOrbJWRcaiXi6ScI3k/QlVpWdWN6TyXHCF9hWe0iRp2hvF1hH
JnVDAXyW+5wik1voOL0/O8XcX8HGKyl/QkmNxfEBPp0lzjKiX2aCu06Rz5pPJbbBwj3paG/H
M5uG8l/r85Tk/i3aFdp/NU6MdQ71D5TuuFbrrZanR9XGd3+B3gcn5WmufFyHMH4e2LdEHav7
eJvw05WU/ojnubeIxy2pu0R13Hdaq/tSWdxDzNOd0+BrlLu3VTr9l/tQAzUv1zzvRsiR9cz3
XmPc4A5nymvI01Ddi83A37mBDTZEjpg73P2v8B1mn6FsqHLUFHBnfgtb90G911NQdkGF39j0
NvsD3uZe4A2pBufyyhNd+rmAXZDB27s/8aZZl9888+XX/OaZR/uA+M8FzvdGeBNtRZgecK5d
w9nXCG/oxXf4XvB2W4nyrIkPa6RyOFzjbCyNdx7i+3SSB8efYGTU+3SS1+RE3QOqcZ6b8G6/
fFPmb8L9l4zKdSH3nWq439JGDoYn0CvIE1GkuBHZt4zgL5BcGE3kcCiw/SR5HDYqX4/kHPLv
X45wFitt1ElXyRtWOs/ECO8TyBug93ifs4J8G2XOexL0m9CfOFeGvNeT/ZbTI9jj97iDnENO
j0/QP/GO6AXydfhV4BE5HmqM8ZLzMoW9+Ei9hzHhNTnmd7nFO35hbyPfFOmtS+nHI958lTw1
VXrLTux1oQ+Rk+jC8VTnsRHb5h45i+Q9/Dy/RS9vX86UXbDmOgqUq/mW3+A8wdu3E7yJ30Yd
Zbx3X+A384MN+Agf2AJvA6zx3v0W9d/iTf4Sv5cf38mSb9b4poE390vqzf13xuDXwxzyG+RR
/oP7EKJ9JOdHH+U3KvdABjmJvvBGg8/TtVLn5ivkWLjGN3fI0dDgOoLNLzkYfvO7/sH+OlO5
vmQ9WzDd761ifrtH2HgLlM+h/WIij0QJuZc8L38iD9cj/E81vLMueSYKlN8gzXbiCa8Vfg/6
E7Hfj4jpu2d6hcuPuQ9yRrlQ7yD72On9b56BsUVZmWXuP2LeCL3M+aNCbOQj4uxPsJ41kAtj
Dnpf5Z+qoP1Ngk9Z5KBq0DmLvPH5iLslC+TsuEZOjwbop1w+xCb9hK/wEe8XSPkOMJQoI7Xk
3qypd7UbnOchxD4+qrdy1ogt+onYoEelv9Y89ycof4XyX+BTmzEu6b3DR8S71CArGcprEtYB
zacCv40b1sSfiKMX+gLy4N9A+Ik4jEf1hssad0rP4Vt+wl2nE7wPfI0+nCbyouzUffMK11Gg
N33KyAmyg/1zjrsfT8iDIzkhfZzqOd4hfUL+zQVyRs6YXqL3xsrIC5fBnYtzxEiEd2jKeDNo
h9wo8k0L9Hf1xnABueGOkG/jFm14H1dOvYcY8wzuWJ5mGKsh6v/JdHkv+hq8LqONPOdtC77C
c+ydJCfIGfrgbaWceltJ7sbVkNvgmjGE9+niOpGBXZFDbHfg0y3bujXkjsvhmxbqaAGjP8/N
YS8u5T/AJ79CHSHW4wl26ALvkWXU+3RjvFGs3xm9VG+R3uPN11fOsZenl7yqmPvyjvsn3tUu
kZ8y8GFFdzuDz7UBefzEvse3dYv37As8J26wXt4m3v2fOfkSmS0h965fPUXmP3D+9hM5+I7J
/9wi/bTl/Aotes0+5Ec4Qz7qjkPW5vwKp2TrnpLuuOH8CHO6Y1iC3/eYxv+UrPAXbiNNb+6H
vNpnnPfW8+GNc3/36V3/Er+NVeA8EjPXcplzi7eQ3/yCcqdsad6lkZN7xLlV2k7n/2aM4Rwh
w3kiCpRjLbTxRnzaUpzEMffznjw+IffJF+fpKtBpe6Bf0glIaOOC6SGSpsx5vUP5wGep/xz0
N/KMleAv+I1vmvhmwt94mX6hNrYk6cfoZ5vpLcqBGzA8g15kutfjQ64/5HBIcx/WzIMit+/5
dMJ8CmPxm+7qhlwYNc79XeL8wSFnx5rovo1Looe8kcLnnaN3GeMbvfW8JWtbj0Ofc4+/IAfN
Deg5WsNKyM95wnnaS7SvlFw6OfrG8+k304u0Qw05PY4px3PIO1JieShSBFWgdx3GNmNYEH1L
ukFyYi/Jtx/yKzwx3dvrHlMa+e7bLHMtesU7jNUr6vAvVodcPF62blienlD+w2EIeUlqlEE9
YHwheofWGqF3CEGof04y3yGMgS766Q3z4t3Jb5rreKc88L4fP5ju3yP8YoxzOpcrcaawDo/1
nOjhPeBzzu/iZ12H5a2o6O9c3o9lB2PtMX1xPz/JdivxTqzNfBiC3nH6K8P9rNG7/1vSZl8s
08eujR3zcUj0U4rrEd1So3PiMNY3yN9Sd/8FjN3Eu5AV2NueD49qD7liPTxALoq163Xg445e
GpJs78fMxzHlSg18Pse7tzn1JmPM7XuP94ByvIctsjyN8A5MjffzFbyZX2CfQ1hTF/Drdtmn
4U9eHnC2f69isz9xF/IBMaI1FQ/ziTuEDyrvd0PZT1n4RUrwe2zh9/D9/MJ5zIPK8XmN93nT
iN0Wn0UD/oAC8nOGnJHRVh7B3j9JvK8ywn2lmNNjgr1yzI3ZVHvxNfJO9uAvuMc+ucN7oyVn
FLz99tZgBTmz8/Qut5xpn6pzqSbeOC/SW++3yFcmcT3xnfWYd/sN7yA31bvaMV91Sb2b/Yn3
y29Q/gLli8jb7S1H/f54Fe9eF7gf4c0gobfwrnYHb8bKm9SSN/d7/mGv9WJ5qb+o6l+Dnud3
ueW8Jb7bGN8wj29z5/E+eIm1pOQ3L8A/9QPy8gQf2wJvxm6AoQ0Ma7zJ2MGbjr5+eT9TcjbK
u7Ux52MNdZwl3nXcf7s7A3oNc1+/15rfe7M67NWf4FfW77EW1Zutv2FPN3k/H947PMF99EO5
WPvwocV81WP42OrI3ZsnnqT5bm/MDZyFj+0roZ9eXBtdxBVmVF6RW7xvKW9IXTO9RHO1zHFe
J3hboItcFVvQj5Q/dAL9V4A/tMZ0yVcmuUuKtIKkebxruN+7Rk6PCfTTI3KfeD3+hfd2HnCf
fIG3Ufoq78kD7jHG8hPWj0W2nx6QJyK+0ZnDN/egX3Puk/B2nORniblTPpDfxfsrM3grZ4Sz
2hPkOO7DB9dXOSG1X+UCe8w8vasd16MM7uaKvJWwN3pUMv+MOfGAfc+I/FLyZv8UOrLCa/KG
4ldLnBf8Fmu2x3TLa+qL+y/sOxqUeU/OlOO8k1ypF8hTWlS+wCp8jRfIy10gn0eZ19N7vH1Z
+JarXsr3E/moM4jJE14PkKu+zP5xyWEsuTPFB1/do8ubsl1gyOAcYoTYphO8s5UFfZ2Ydx3Y
BUWy5CW2aKT8sl3Ey2UQPz5CXsoTvA3XAMZr0KfAUGV6eI81ll+oc4SS6scKGI5wVlHhuS/5
fm7hj7xGrEgG79iMlD/hGufqaZULuowcpF2c7adxrqX5JPon5EXKqHzR8g7WPXISRT6cJ/RL
lzFU0EYF9ReZHnzTGfhVRsrHf63es2+jny9qvBfI8xfPW+6Vjo3ykgXGCcrvMJaXqL9AsXvf
z1s6sH38+5xy3iIy20fM8DHiwEa4L1DDeUzM/b0G/Rh8bvFYjhNnRiWcGXnLMIMYr8jHmnrH
L8pDSeV/uoJMdpDXSMtbR5197YBBj9U95tXsG0bJX9XFez4Z3JEWeZIcxvG9wgxiaWM/F+ot
02OVw2rKGMXmrzOfY27yEJ8pdmgB+i2vcosPEnZmy/12zfuOIp3XdoirL5y70p9UVHi8n5A7
bse55zyaG+RFqiNvUoXzJo1BD2cAE+QDqmNNP0Ju3xznTZLzlDreKe5wbjkviS9Yc1csD02H
ewwM7/CRnfO5U8dxJN6zPsLbTGPKSRus+DveB7cp523YexVVfk5vlS54j3nnyod9rm8lw/6j
U3oX+5TOlS64jiF510r8+uia98G/HT3stb1vLmAo093PsJ5duF6EPWwYwxLx8ZT2+lvEYRTY
59Ak3VbkvfJv3Mfc4H2VFfsrG45PLeRonyAeZQm7YoM9hd4TxHwbBbwtXsWaf5fwjxfYrxvO
g/fPCTqcy0vOGNPIC7BC7JBek6fwn69wbn6Gs1yh53D+56MRz+B/1+d3E5V3e4ec2HPYNwXU
kccZYIHOGeS9VTlDvOQcfcm83dfI+11RZ4gVtN9MnHN2cNYazrZucVYxwZtCWewZYl5v6UOH
cpdJjqtHxFZK+Tbl5JL7w3JW20EffCxJFraN5lMJ9k9B5Qbvg/4Dbfg9RRbxl0If4pzTz99k
/vMmn3VM8P5dFjE3j7BtdH5zyeMe8k6KX+UV7/L73MkN9u2sHSdv2U6ckXyF14gqiDeJ+8MT
5JkY4Rwh5h6fo/4q3VwLGN84j2mZx7PM/mu/T8hibjaR/7cIv22edYfXdg34fors7+w4BDOm
39J7eh2SJ6FfEKKgo+9ADzkJS7hvfs7f+F2O5Pbeuj53OQ9ymexpoQf98+7o18ynW8KwZXtN
fGif7HOt0V4vYHxADuMvsqVKfC9W/KWPiH/q8LtnBc5P3nfSEb65Jh9XiyyEKftcy66NU26j
DR16jD7UKFNkoIe3V1vsechxLulTWie2ZGcWuPycRrmEfcuWzxGK5HmXNzo7fF7SoRMDsadP
8Y7DBjr2C7FuS6IH+2rNOrbjpGiEd4+yLNOnFCMX5O2DY4/8nTCPKYcYrCeuw49LkdeSMvG1
xSMwYz6k4a+8RY51H+0T+FSnzK5hLNfI4f6TvJhB3pYYy0/HkVD/D4qRK8EefyeZPuUM2bIm
pnms/DszTcbwRXm9WxwN1GWf6sytNgGD3zGJ/zvKwoTylwff9T3L44DsuRKfF18wxvCeWIfn
zYg86kGmp7ym+vPeNubFlP26FTozCG1cUs7HIG8r9rmW6DZSoP+mXNAd0vMP7H+v0B1YkZUd
93FAp10lvO/7SjbcKWmlN66jRbFVwYffIdvjlDOLhn5WyXYpcfk2ZHbCfHok/VPit5y3PGc2
yF3eo1zD4cwox3wqsp15xXPTv4ExYfvmlGLZwjdN5tMj7fvCvOmR/bSlGV1jPjUoajzYNmOc
lYxI3sI4jNm/XnMUkYUj0nwdmik/EK/i6/iBu9w+glbeBshhXf+J+O435BZ/d7Nlx/6AJeXe
3ZINUuY2bsgLGjBMyf4KfOwwxpzD3eVzhAaf1+R53t1wP5vupzXzcotc8o8Og9g3W5bJC9J9
QV4WOAfo0Gl6OGcok8yf0omQ5IE/p1kYZL5O+T+3FGvyA3uSD2WPt+l9IHnj5QRnzmu8D/5F
5y3BX5lGfMGI43mrNEYS23iGGK8P7O+2OAcd0b34Do3YhM+tvGX6yH0I7zyIvCzo3fgS50wr
MJ+W7reB11MnDQX4ZupMv6IaW1T+mc9TaqRhg0yPIPM7yrAadEeT4jdPye6YMR99Hud4flfh
HKFbsiKfWB6ueN6EmOIcY9iQvzOcg96zPS2xQ1uOj0ozfcFjVWA7ckt7+UfGeEN2aFjvJqwf
Je5QvvnCNy22A7cUPyn0KvmfSnwH5ye3kSUMHWSfKHHUxztyx73g3bUGnwHUaZWQPPGSR35G
8UTx/fEBf1Oil34lj80K/vFn5KL30QNi/6wQHz6gNTvEy70x/Y7iEYM/9ILOtYL/+wR3bD5Q
/znLSpHzSxV5vfG732g/PeCsVeybc4csx/EDWxqLU7LRr6HnxcYrcS9P8aZjh/p4zOtAjU5g
ZV7LOLzTPYYS4sTCXNziPKXDMlfh+II5r8klsiimvD/r8Zp6wfEJW87ZeMv7wxrWsxCzvKV5
3Wf6Oe1nShxrcs0YQ36Ea+5H0428rGdpzIsFbLg3ukEU9PQ5zkEfaEaGPhzBVl7Q2X+I09gh
b9JP5Is9Iz6Ge2vP8CsvE+8gV3GeklP5NSWfWIyJ0XE/VRVjFWP+fmL/doP9XxFxhR6Z0Msq
7jDGLVYx7yQGa8V7pz72iD3UkUa8XZU0o9xde8T9lxrT/Z34M9w5fcTbKEL3NoTEiT2C/paI
z9Q5q2M/lsBwifjNPM/94AOrgQ9ZxPRtQW8hlq3DfAixR4+IPaohbnGG8reJeLoztdeOfIjx
mU0VnzlBHTG28QjlSyo+c7QXtxjeNPsJX6WOp1srv+8KcYFNfNOA/6hFZwNh3h1T7u8O2ap9
1h1VrMnhJfM4Vutv51r+dulI5bWc4C7UT7wfFfZ3ci/1hudd1f10yfrlB9E7xJslz+06WSSy
fxszxhztUUp8OiDr5Y5sqRaNwynrrzKfg245l3SY10fkdylBnkKevlOOCwwYaljv2jzvtrQW
PPF6dkO55Ur8puIR4pue2EYs0Dln0D8hv11Yz55Yvw1RvoDyeX7X6Am2w4L51OJ4uVPaa0sb
ZzT3S/xGsKzJEcMPlG9wbGWIb3qCvX7PdmaVPAZBh25B33J5iS9oUB2ndMItenhAcYUlPkc4
37MLToChDAxFyrMssWonkIUM6B3Q37h8iJA7Zz63EHfYQjxuiWMjZd1fwvbIkB+txPpJbJMr
YCyw7RJjcU/p3Ucpn4Ntc8mxtqfkG3pCXM8J0SVOLMv2TV6tVzfAUASfvB2/30ab522QR6G3
UL7DumNLe1jpQxd9uKQxDu3fIY61w+dCO5a5LsaqijYeYT81OHZ7S2uRrOshRr3Ed9/OGMMS
9beZD+E8WPi8gf31qfgU3jE+Q/zTI2LZFsyHGlns0Y6cYixX3MY12y5F0m9TtjNrbOPV2L8V
/DKP8NsseK9f5zsXW/IEy72NFueFHLGPvs9+k3D3Q+buAnvEGenAIA8j5uOCzhFKfJcyw+Wr
tMNr8U7wmud1uEe0pfd/R8zHNJ29lRBf0OZv5D6T6LCgAwsU8RvGskT3qVr83liO7fER2zZ+
Xg0xlne81/frhPjXn+lOWIdzaK0xL98QHxrulYkPfc720SXnMgw+9gHm1R372Zqcu2nLef5k
33KHmL8G7+WLlMMh1D9ybRfYTu2TT2NLJwri8xhQbFgJ7/V02db1J1R3zKd3tvnH5O+8Z3m6
oXiGFr9k1mU+9HkvXiDP0JT3RjPeBzdpjGUPesPl6+7/K+ZBl/e4ci//ir9ZujU6x/0sQ4dl
sJfekAe2xHvIHWPokp8uYCxyGw16gzZgeKR9cvA/TXgtqVPWzsCnW/LihHP7iTpv8bcPO9zG
jvapLVpdtzxWJdoViZ4/QlzPD9xj/IG904JilsMbemvEwA8pRnTMN/XSfG7VYrsgT/wJ5YP9
9IHcJ298LuVtxy/kRHtDrMeAbY8K+fzFjlzhft6A929+tJ7YNqmRbyi8tdNgG7FJt2EDxhrt
g+v8MkM856xQxK28FTHFGzAN3n9Vybcpb8K+cBtjOo2SGKwm21998pGF951OuY/+FYEqzink
/C6HM6MO+WBC/T8Z0y3vQ3vczxrvjcL93jFy8dSQC7qLOPxTFacvdyoayt5+h71fgh16oc4Z
Fjhn+OJzBjm/ayBWo4L4pLm6A9jAWeolzrSPcJ7bwJl0iAq/Zb9KTeWx+cK9jAfk21ggr0C4
LxrydYS4niliHCq49/WJsZI7p8MEfcf0Ht1brfNZSAFnPlu8D/WAvf5cnd994A29IfZuc8SJ
hbsjG8Qf6bu1Wbxxt0Z81BDvG8w57sfnkXjHudQQMTdV3AOK+YGbFFktuTLWuL/3hnxpOn9w
g+vw8lLh/MBe1w/U2yUrnM2/4v6K5P99Rv5g7yF7xT3qgXonYsV8zHDckO/jAOeDd+pcyr9H
uEJub/mmwd+E2xor5I8aQF7ucMbY5XvSAWP5W/5gf5d7iTeHBogNiOUniG06Qf5geT9gxvNu
hRzGN2jjVeU4lvzB3ns0QP6oOe57NkA/Q/1XTA93nJc4bx5g3um8uC1ec8O72H3o6TlyFE8O
5O7dcU7aEG+SpMvbcjHWdrGXA7nNfAxvYC0wpyR/sMyLEfLTLXD3ra/y/Yxwn2qh8lKm8V7i
CG9xLXBm3cc9xrm6u7vAmbjU/8X1y3usBeRivkcdT2ijwGOVrOMdbXQUhh7oVfDpAvf2i5xn
Wd6bHiG+agG/s+ZTAfJwwbwMb1MKfcp5lMP934XKt5jGe6ojvAm0wF68r3IajXAHcIE70n2V
E2mk9FMXdcSxGqixiv2sgP6qckV3QS+DXlH5rGff8iw3VZ7loIMXeEdQ8+kHcu82VR7kmOO4
CYwd5CguUX48eZPjbi8HclHl7j1CLuk8j9WSc5el8V6Gvm9eQF7byKd75OUuKXkZA0MRObGb
yC8ccmNOMdZ9vJMs9XdBH6lcrRPQ+4k8y1v0s4ac1UWVg/hY5SDuJ3L7xnc/YiyalI8YXlF/
Hbl9i1xe3hfuq3uvkdcxp/UjeH2B/MIh72R8N6SP96TniLPXYy25otegxz5cov4S8oIXOI41
8lryJFc5V3Pw237PBR1iGJO5x+V98j7iw+dq3k6RU62P+8NzlX84viui+RTHcwoMW4xFVclD
DnW0wIemGsuYU3sGPrQwViXKi5uUlWBXzBH3o/m0hsy1VQ71ssI4B72CeTlU8y7mHh+Bz5eg
9w/k3C5RvtcpcvTpvN051PET37yBDy0lk597YxHugstYlUCfgw8d1i1JeYryWk/wQPPpS7Vx
KP/4JdooKQzDvTzuYzpZm6s8p/Ft3T7WIsFwg/p3CXmqIYe67seNksnGgX5GPrU473bMyy3v
ISbLLzmXqtiIc/Apo+iaT1GHlfFNkc4+v8tsg+UpvP0t5UuYdyU1bwcoPwKGS8ypouqj9EHu
3MQ87juVI736TYdKjtBkDvWY5z3yWd5t6+JND6n/fU9Hat1S5PstfdwNiXo8zv0t6Aulh3MY
q7MDbwo1kYu+qPTXE/hUxlpWTPDx+OC8K6o87mvIdEPNi0/U8YqxbGIsi7TfnCIHaB/5zOYq
57a8p1j9Vj7EL2g+TSDTTWBIrqlRx2XRhwtguFf6KZZ/RfmxwpCBfhor3aH1UwttaB33Cgw1
tFFS69072mhg3hYpP/AU79P18T7wHGdrfbxdMsf7UWuULyb4NFbrXRyrYzUvo/66hsx+HphX
VeiGsGeQ9xDnB2yX4731Vs4RMmgjymQedUTbpaDWzDtgyCv9VQXG34q+wjgsUP4CfPS29Azv
4gY+3SKHVR93FmZ4K0LoJ8jbHevIK3nYJXKHz3Dnoa/exO7jXoeM5R1yuHcTfKryupzUP9fq
vbBGwhaWtyaOMbe74FMPfGpj3pUO6r8LxceuWtOFT/KmtOjZLHLVRz3+E7no85CHPMt8eO/n
GHxcIRd9U/F5jpicKG8noH8xXc7vpI4i80H2oF3sfea4b9BHzrM72C4NjPUA5R/UWK5B74N+
BPoFlw/+CJl3kmunj3sXIg9RZovgdVHtW1rg8wnzacxv/Itvp4944rjeXQPjBBj9W4Rd9b5v
+9u8k1wW/T0+RRuvouzpDNaa38oej/N2hLHa16HaBszzPepoo1WVr3Cu8pfH/FLJPUNYC/Zt
wLLac2z2bLxwDrFvu6wSerwBPpVon5q0VcN5iLTRBMYVMFZUH+qgTyALZbWeRj5+qD6MME6Z
hDzdo40q9LRek98wFi1lmyyUPR1tj+tvYy1vMn7fc5TUevrAGMVPd/1tXdd7mySf1mrfUj2w
v4v7moKyTaINV/mb/V3MI9FX+VuSNtYysccswufQUGtqtH82aKMIf0CJ9wxNzjPYx/vlC+SZ
EF9AXvmfQrztHH7+6PsRn0W4Dyh3a/u4+7+/JhfVmvys9iU76OnnPVs6cH+B+w7ar5IBn6pq
XtzvzYsQAzHHXYHvtou24fLsXxLf9gjnDCLTbdDLCX9mB3O3pN7HbIFPFzxWy8RYnav1qoCx
qiXkbQS/7xxve0v5HMpfKNun8c3/VP3Wxpg84X28k3yHu7UN+H4K8B9dwU9Xgp+upPwFO/A5
ylNJ6ehBQj/5neUCd2j6iP25++YLDLFBgiGDfnbUXj3uo4/U/rB/QIfWMA5t2B1FyNMUeeD7
eDMxuRYkx6ql9Et7z+cRzlr3fWALZY+vDujxVmIfXMS8SO4JvvsDQp6aKNPf90bJ/d2H2udG
Pt7s7d10H4ocZ78/3mWlpz8TvsLv/krZ3yXnfglzoqhkfofyRaV7msqGvEv4CwrffAryJv53
e1z7lzJq3Y/7t99Kd0QdnD2wJ9iAXlTy9vnNr3K3pwPFlpU8WX3czU3uc5tqPcvDR7ZM+CtX
4FNV+Uw6KP+emHdVZYP1D/hN9N7qSsnT3Tdf45jjIpJ7sxAftb8mv6g9bJSnhwSfztR+f52w
t6Nvuo9zK2ljp2yX6McrYCyjj6yOuV/gM6VxQl6zCXlqKJv984B+6Sh56gLD1wEfmLYjl2pe
RZ/sRslTVe3/5KzkKMGnU+UviL6ZuCZfwkdfUnq8p/znd9Bfq4Qtnf7mU23Bp1pS+7+zhDy1
lUx+7dlweeWTKClf4gZjned1ILzZsa+fSnzessRaE3TwMXRLW+kGWe8kf28f+VsWeDO2j3w9
kdezA2dGLXUeE32J88T5Xx/vYSwS8qrPY8QuiPvUAerIqr3TNeooq3Ol42/r1Tix7jexJms+
fqk1PZ7/Zff2wTFv5F/1I/Dpbs8fKfKgbY+wDizw7kgf5+bx7CyrzsYO25llyGyY2+lvtmoe
c1efx3wpuyCuhwU1Z6KNtz6w3mXUeppRdoXet2zVuVL0WXyA3kI/29jfee3dR9xzVb2fstg7
ZzhSumP97axD3lAfKX9B99sZobxnLzquAV7fgI9NYCzgnFPrjgtFj/KYQflL1F+BvS95JAZ4
R1TiKBp0t1zeqJI4iz7HH4T93wr+b4lheCafUVhrpLzEUEjO7Rn02wrvjQ2U32WS8Kss8V6F
1NHgOgIfl4k4DfGpzhDrscRaMUC+DYlPqCJOw+vQgcr/MoMNucRbFxJ3KL68GdbMFd7mFj7+
QIyCt39WuC8+gG+nivemI4Y86K29+sPbKAOVvyXeN88rXvfBB+/jmiA3wQpvwg7w3sUc9813
4NMS9JyKw1gxvaTiMO4QD+PtjhX8oZpPJXzj31ZcYu4O8N5YVd3bX8EHL/QjxCdI+XB7QuJR
LiFPMlZLig6M8TB3Sp4uqX8SiyYY75VMZiHTn4rXMe6nDT7fgc8dlC9CpvN0W/AWOYtmeBN7
hbgf4VOY28d442CFeXeOfuQQO1RXsUe/gfEn6AXawUk83QDvGt1h3jaAYYjybe5DfO9wBT/Z
QPl1Z7C3V7D5hX55oJ9FFR/1DHmrse4YU0TYAHGHc/RhgvKlhDz1IS81zBv/3qrU8Vu1ETHc
g36DPhR5zoQ3ywZ41yiWr4AHMc4sneBTnfkUzvgGeAv+WL2x8MoY47ybQUe2GGPI6THAO4CC
oc5zIqCNOjTm41hjrHsJPi0w3g013gPE052hjZZqI+qfDco3QS/RCd0tco3NcN6yX/5U8Sm8
c/KKu0gDvEFVRYxnG23M0M9j8LGDOZHnd2zErpghz9YKPrQB/ON3SjesEv4n4cNPjEXEWFTy
1Oa4wTD3JS7xCeW7iEuMY52n8jGP4Awy/Yo41oHy8a9UvG8DdZyijnPUUaE4EjnfG+Dd/zvc
XVuhfBX0DjDWEVvpY0gHyn++YttmBYxHCXm6xlh1lA68Qh1XjGFMeSBe8bbbQJ39r2DrviIH
jdB7oHs781XFZ8ZzUs2n2MZW9fPuWx3h/abvdYTbjXqsxec6x3uufdArqP8SfCwrPh5DnsI9
xWPcU5zgmw/QH0H38Qev8I/HXDrHyBvQgLzdAcMQ41DGWPlzqQHOeufqnmKV7l1LbqWBypG3
QjzJq9Iv38eipcZigfJP4EMVsbgFpVteQK8wH8NapefdK/pR5XkX9toDlfN6hfiDV2W7pOFX
kfwIbchslOkiYo7bat5FeotepI55SeLcXiBnUYm/CfrjFf7xgcpBvGL9FOXlHW2MFR/XwHCH
8lOU92vyG97NlbxJWiZDbNAr/LYDtUdcIx/QG95eGqj4zhib/Yp98gC5MKp7uZtCrG0aZ+Lr
RD7FN+QMGmBvNMe91AwwDBUfq8j50Qf9HvR75nO4N6t1rNwXjX2sAON1Ir9UxFBBDHrQwxKr
L3Rve7wh373Qx6qNPnJYRT4MIQt+nXjD+3bf6dFP9wa/7wA5g6Sf3q5O8kniVdaIPRJ5OEb5
3yhfQxx9gXRwGrGTa5xRvsHPp/l0iTj7qhrLKA8VJfNx7sdY/mu00WQ+LulefsQwx1iPUP8O
9GcuL+fBDfB6pDDGfGJr0PugD1QfMhiLT9Br4JN/ZyvKywBv8VTRhx34fJPgUwt15NHPvOJD
Dxirqp9plH9EG1oeP1H+ScnrBHw8QvlcQp4u3L/flI2VRs7ZNfbib2rPkIZ+WSMu+k2th2nk
pvvehzz3QfLmruETecNZr9ZPL6qNLGQ69mMEPtXVvKqDPgWfWpjbRdofRv23Rq7oN7UHTfZR
3jtsgJcDtDGB/mlB/5RYN4S3BI/VWL9zG3FunwNjeBtf7gIMkMfrDvdbVnwvrcD+pziec2Bo
oB/voJ8l7si84w2q2M+5uvMuffyB8s/AWADGktJfP5gufpU4bxp0j6fJ8R1rnKW+qTUzjfzA
O+xz32GPD3G3pIr8Llnmg5+NQp8yPcSQviXe1R7Ax3WMvCQV1NFEHSXVRuTTRM3bOehxLKro
Yxn1e//iO3JcSf03XL+cS8U6LlDHAHyoKvob6vD6Z4e8ke+I+YvlI4Ys+HiD8lXU31T1Bz0u
3/zGN97+eccecqj8HjuM5TviN+NYHzO9oGT6FuXf0YcWxb7Lm2dCv2a6nLfsMBbv+OYRY9EG
H7x2HyLXs7RR4TZCDJZgfEJ5H0f2Dn/BEO+0z5EnJwc+ZhN8eoa8XKh+lNHGOfhwyTId9PD3
8pGPwX8l5VvAUGcM4d6a0D+ZHvMEvkM/SRvHGKsy6FomjxUfKyj/Cfq94mMFfYzyVEcf/F0A
6cMl+NTk/fwOPvR3xDgM8VbXHHxoY6wf0MYL2miijSJ5yL/XX8e89TP8+1jLetfGNxN8U8I9
RM2HOFbnwODjvKR8WvXhGPQc+tACfQF6nu9BBt2i+VRgDEFzrhHrMYS/sop5s4I8HJHMSxz9
DnFgeu7f4kx7h3OEd+TcHuKOc1XxSY/nQsnLdwzh/E76cKzaGIF+fWCsIx8LjFHihjKs34QH
eY6zj9/Mkcurgn52Qc9B5vW82wBDDeX9uVXUgUP4dqoYqzbGIc6ZWy4v+5YucL6A1/7mcga2
yRq5KobqnEFy0s64fJiXt/BpyHv4DS5fIN1yCzs1g5xq7/BpaD7dQZ6qlLtHcsJKPy7B6wZj
CK+eDnEX/Bh3c7u4u/sD9V+gfIX7GM5rhJ5N8MnL3wZxEEP4I6vAcI1+boHhUvFhx/Si4qPm
0wp9WCs+Cb3GfQjlNZ/W6psJ+nEG+jv6WVcY5sDQA5+q4EOR1uxb3GP8LgveNyT0ZYJPJYxF
gb+R2MQMzlLXeDtpiJzac/AxAwxD0LugV8CnopK3J/ShQrvQUP4lwacocy1VRwP0qcIQ61iA
XuT74sE3tMYdnVj/HXIVRvoU9KsEn0Smgw9+iDx+x3syXWQdKT7VDHzwa8RYDeGLvMNYRnmZ
HCjfVPVPwCeJmRH9Em2L9gGZbyv9VFTzSuh55mPwiezLW1PxKc6pHvch7u/WiLkb4i3muNaM
eF4G/TSFDsxgLVkrPX4L33YG9z2FXk7o4AziXNeJvCRDdZaRgZ25xn5/iJwgVchDG/18BX2u
xjLK4+0BDEV6oTzo8RfQv7h8fK9nrdYzOasQPrXQzzz1c8q5Uo/Bxyzz0cd3Sh9j+Tb0uNYd
nyjvJWSTuEct35yijks1litgjHQfabzB3kfK+xj3LM4y1ng3e6juU0XdIHx6Q/2ZxLy7ZB0Y
zkKHOBOqAmOcl0/A8Ix+tpS8ZNRYz5E7M+rgY9DfUH8eGPOc73WozkMyiJ0WmT5CP8M6WOT3
wDY4CxmquwJZ5CvbqHX/lmNJjiFvM+SR/0L5VeI9jALLXDg3H+I9aGmjDT4GG03iUe4wlmv0
c6Pe05jj7ZMC1+9HfYj7LfLeRp7LB90hfJK4wix03AZ+laG665jFmfUGsY9DFUefhY9+gxjS
obqvkMVdyo1aa6ZYk7NKP42As4tvroDR2xYb+OliHwRDjccy+F2GiC+P746MMCcqoL+ijxeq
/uOEPGV43oQz6Q38jUN1HpPlvXYFdcxAn4DexFgVaV5OocfjerhR+5op7IasOg+ugNc3+OZZ
tZFFHU9qrKI8ZCGPbZSvo48aQ+TjCnyuqPZrCXnqq2+yB2RyjrFsqrn7Axgu0Adv4yXnldwd
ScrrmO31KfzvWXXeEuUpizbWyvaIGJegPwBDDXO/QHuveN6ShT0uffip5LUKPq6VPGt5mioM
ffD6TenhOLevIbNzlH9R8hLLX6g1+07plg3OvYYqzj6byI+wUXbBFD6sHM4y9uv4BMaWkvlt
Qgdncd8zOQ563oW3eDaJ/FJD5PyQfpR4LMQWjjF9WezVN8gtN1QxyVn4E7QOTuPOqeinLMay
CPoX02XfsqO3j0I87lDFh3/vR4nfnwv7/ahDc1y+qOTxHeUveU6EMyXBUOe3l+L7v8FS03x6
pjvYkvt7X0/7OxM5+Mg2ODcfIp53Dj4XGKPGcKbWwyy//5SnfVG8/5JT+5YK11Eg300a8bxZ
+Ew/EDcob0h1IW9+rD8Qx6rXgRzuEH4grnGI+57yRlWVMcZ7r0N1Zz0Lv+wHzueG6jzk+1iG
vbacM8R51cVYPyqZFnnyduYH3jgeqrve2cQ9oA3uZQwR9xzlIdoNEUOB+RDixzfIAzFU8eNZ
nM9tlJ9OdOwcOSUjH28SfDrDWF0ou+DigB5vKf0zV3q6Cv00QR/qGOsnrDUNpXti+W2CTy3u
Z1JHLsHrCuZ2iW0P8X9ncad9f614UXZBP2ErTxOyEM4RNom46CHujkQduEIb6QN8uFR6eIjy
c2CsKtujqPi8z0epv6lkJd6/2+B9pv2xbCh5yCkbbY552eW5XaJ9dLwLmUX8wUb53+MbClne
/8WxLCfk6QQ6MNomYZ8aY0WyvGdYg9fRdsmo9TKT2Fsl6w9nBBvEPg7xNtyx0uN6Ta0qPsXx
XmOsNgdsjzbWw+Av+D4vm2rvFfV8BfOuBYylb/bTqZpXK4zVCvQvYLzEvMuTnk9/W5Mvlf0U
17OSwhjt+fmefpT9Xdw75VHHT2Cs83oY9l9DdR8hhzvxH8inOFTx4Tmcq38k+CR7jhzuMW4Q
V6TXuw0w+Le2ZC15Bv0e62EBGMK5ktypqGK9O7Smv2PNLWGtKrD+0jyQ9W4CDK/4pod+FBQf
PkDvYizELljSbByqOPsc3miI+xJtK+cQr/KBvZfwSXSg2HA7YDwGfYQ2ylgLCmpNfkf5JsY6
nEOk8b5KDnHVH8qGjOfmOXVvYw37Z4A6TnmsxtAvct6Shj2dw7nVhzoPjvcVknyIdkeI1ZU+
1FlWlsgjIW08KNuhgW8u1VgKhiL3IdyvGyK37x34uEvYeGnEsCfrj3Q9J+J58IfaG6URC5tD
DOgH4n2HyP8b3+iMc+IMbbwoWaigD3Fefig7M4exrCf4tIPMFjCWQY+n+U3YY8j0GjK5QPlb
tFFEG2IDJvlUgZ1ZoLUojfc3cyp+vAEMadQxxNyvs34JcRJxXkkbFzxvw12jKPNzyHwG9W9Q
PuqGOmXi0u8XDBFbFOWhCwzHoL+oeRPHqgcMfTVWWYxV1A19YChDPxXpDCANv0ou4ff9UPvc
GNuYQ57SD3VenMa+JQefxAfeDIoYv78JGzK+xzlzt0cv4Nw8vtH5Xc+W+F3ZesKmr6l5MwN9
pcbyGvpJj5XM2yqPVZR5eT+4oOJVsgfmfpzbPu5mi/t5D3yG+FPNmz76EG2POG/b0D8l8mnE
tytzeO9ni728lqcfmHcXaj2La8mxWjPjWjTF+70+32uB5fEabbyqffAcfIx9aKIPZcqFF+Of
op0YdWAZbRTo3E7uSwmftol1Pckn2WPm4C/4UOc1adhGST4vKa/AIXkKcc37evYD8tZAHSIv
Eqcha24sX1D6aYGcRBW8k/y0p0OFT3EfOz+w5kY9L7aJ3CHMIS7nQ9m6adzlTspCiE9/UDEO
Sf0V48SGKn5JcqiP0M+43//cwxhtG/E15hDr8YH3yPZtm5bSPdHvkmc+xjiMD8SA7s/dC8Wn
EugL6Pky1sOS0g0TlK8oPd1V68QcuiHy8fMv/CotpSM3CX9ADneYpY5z8Gmu9HhcB6L9NFZ+
mUPzesftSxxGHKsu2rhDP2I/g881qedDjPsH9NdQxSzncHfkQ8UupRGHn7QhfR+aCT59gddx
TSyqPcNYjUWUh+h/ukEbRayHRfJppHHnIof7wR8JP56eUxLvmwPOoVqT9zEUlUzeKD1/jTZW
e+uZto/ybHckbe2CkpVSgk8jpWejzf61x+uwmu/bDTM1FnFfEumPat7GsV6DntRPTeUDO1U2
+xxzN/vNtmgm1qs63oIvKNtkAz421TrxY68PYzVnCpx3cl/mGkoepgfs8SZ0h16vfqu9U/eb
7kiOVRl2g94nrxPyVFUyO9+bu8Hv8aH8cEkdF96okj6cgn6u+BzlcZfwTecQExh58Ff7u/jN
+ICOrCu7YAC7YKHs7bh/2yrdEMch2sJxHbj5Jk/XwLBR/Yx8GiX8S0n7KtxnSNqh4lPN4czo
A+/3ftctYZ982C44Uuv697UinK/FvfQ11vXfezZeiLH6gD/zQd3DzuG8eIu7cw8q9jLyqaN0
WBPfrPdsvOD32N8n+5V0u5eDYabW/caB+j/UPnnCdmyJ83NGP77IbLR1vc0ufKgq+yfaqmcH
ZFr3sQUMlyjfwt5Lr3diQ4r9FMfqVMmDtOF9tNs9++oUdOGT+NDE9rnHvByh/rySecF4qeb1
LefbkNhp4VMHtonfpz4ghjTSs0q/PCDu8AR8nGFP8Yr628B4qcYyC/p5Qp5qbIuGNfcBOTzj
WMWcHiVg+A26X6+2OGeIfRR7vgS63/VL+Qv0wd9/2SJ+U/Opy/urcEdwi/ucD4gpXmBfEvnw
DnpRjcW18pE9ICdItGOjvOWBsa/2LcFi2MJ2kDquGGPw+37g/cwHFWub+8YH0ZESa5tL7K2C
P0IwXEMWiphTJcQXiI8r7p262Dv9RB2P4HUN887/9gGx13F/F+knqrxg8Hpmi3NUKf+QsMdr
PK+SOWCGaiyj/okY24wx7Li2rOfP1NlatBH73/bR4T5DDfKWUXQtTx8Yiwpk3p/CPCAed4E6
JsB4B4wxRqKDO6X+pG6gYo9GuPexgL9U3jbJqfd64vtyQU9/f1syT+M933sb90rlaJD3WEM+
jlv48Lu45zhTb1ve4t21LvwqM8xr/b7vJX8T4lVm6s2zW9zx68JPN8M7DX31zsM19kYz9ebQ
Lc7/rrGeTtV7rGXYRteKTxn+JvSzjNjIa/gcpjgHkDrywOj3mFOcOwl9gvJ1yv8c386N++Br
3AedJvK9yjf3qMPL7BRx8tJGAXVcOvl+QdxgT91rvcabaFPcV+gpn2sbbzcJxmOUP6e8cDGu
Z0JtBF721B6wDT68wD4Suj+/a2OsXnD+1lP7vzb8wi+ItRV6C3RvX70k/AXSRhoYKsyHYLP3
lL+xjXuGL7DBemqv3WY9XqH8d+FORE/tzaR8BuXvQS9zecl/lwWGPL55Yl6Gt01e8Ka+9LPE
YxH2b88Yaz2Wbfh2ZKz9WE0Rc9xGfuIX2FfCJ3lDoYH3C54xr3rqnnQbsRzPiA/oIY9ElcqH
+IJnnEv11PlcA2v2C869eojjCOXju0bPOJ/rwX66Y4x+f/eMs/ueyuHQhn20z6edKi999Pmj
enhfKvIpp+ZM4FPMfdJGLMcLdGgPd2urkJfugT4UQPexlS9YB2QcisBQ4rEK7x321JlQW90r
ixhO8c0OMtthmRyTZ7MHH77w6RLy5uNNevBnRpnusm4o0FtfZexbrrGeThFTKPpJ/HDXiF2c
qnwa8f7cNcvsDnp+Cz294nexw/5ujngVWYs+1RvF8W24y8SbaiMVx1pJvIMldwTl/aYa3k4K
76OUEbs4wf5sCR0p9Lx6K6eNd2ryeBtliXdJGngHp8D5zeWbrXpPLL4Tc4d1/UPlPIt5307U
OzVVvIuUwZsfa/UmR3zLInvgrYsHfkdC4lXi2yMbvMOwQB1VxiDvhU357EzoF+odiPreWxXB
//4K//kAuVPimyAZ1L9LvIeRxlsRNbz7UVTvPMQ3NS7wBkyRsk1OcadrhbF4RY69gYpjXeNN
tFeVey76Klfq3Pwa94NnuFubQRtFleevD4wZ9KGNd2zCW18xfmoF/9Tr3r38T1V/BfePnxLv
q3wcfHNjjDrWkMkLvIOVV292rMGHiro/fI57Z0t1lyCL2O8SYiDqifinAuKfdHz4bxUbGeO/
pypONcbaxtjsGD+1ULEms2/xwtKHLM4oY7yMjleZIh4lxqvo2OontHGpYkQ3e3FkY8SIJmO8
diqWLfMtPlPHZUs8XR/xKjN1rrQfd6jjXCsqXiXSH1TMTfVbzM2Y76zG+PIc3tv4wJ1WHSf2
BF5eIHZan83HGIXo/y5xfFS4o3OMuMLRt/PiZNxiUe2Dow+ukfDTFZUf/0Wd8UUMh/yZrQM5
QAt8Tipvf+eQsyjpF26qM+lk/GcrsQ+egJcSizZO+GWv984B5O5/Gm/H5bDv+VD3i5M+srHy
lxbUmdBz4rylrvy+Y3XecvwtRiGev9WV/1z7vwvs49K+6ZBH4iMR76J9qvHMaf9cKp6nXKoz
n1Einnf/3Lx+wMdfUmcZN+hD/2AMxdveOansW3b/i7Az60plWdboD/JB6VzySBVtoeDSLd0b
AoIinc0S/PXXrIyYGQWecccZ9569T1pFVVY2kRHxzfglTvCHfrJxhJ3Jaw41ZxN+49Lk9Wh7
28yJmxO/sNcX/0OjY/upi28n+D2qxod/ZeJvOe6RPxmP1p9p2zv4XW7xA9pYh43f+Vo6/6i3
cewXsTHnqokrvTGmI/HtaL5wNjbv1RxfcJa1PaL9xqwdvYxfpWreY2FifNqeox9ujW86ob3C
t+qa3KWnEz+cZ8h8ccYMfmGbh9HCB5b9m1N/pLPzgy9xwHi5o31v/HwDniHi/i+0fzNWWuKn
2/BME7gda+5Rx882+MUnWjV+uMtffK4xPvjY+Nhe8PvWxIfmM6UmcCLWGf948ONPTK7H+hc/
2usvfroq4yUS37PXo2t7HX+lm9fabn1s4Ttk++mSeVU1frqbE7+u9yd8wWkI/szgF67jr2yc
fMusPzOMhSjjzwy/UZG+9jHjMGbrzIup8dGHWEgZf+aaeVXlW9+atWNl1ga9vs28jSU/8zgv
x/sC/1F3TX8jPEODWIdTh05g4zbxuU5pf+AdHnnGRMaCZ8M9Uu/V5vXYmM+dmRchB6KX0WVc
HMWEbugH9T2r7qOMbfIFN1uv75p13sb2bT8lvOetiWtvTD+e9sPvcYQW89bmiUV8h5jxVJFY
h+0DjSOU+Jvkl/XFxu/Gv6wNNo8sxFOKJg/jlXkdYt4Ns3YkvMM4E+fMm3094VvO+Y0bE08J
tup/JkdicOQ/V23uRSZOYJ9R9wk7XjXfN8ybgtn3m6xxYV4WTewrvGfpl34Ie3ZiYtpbrj9k
cky/YNLqeFIGcBkO3xe15vUeT/RD08Rj+ifv6f1XXzAdj9cvG/OxsbluJs4ZMTftGndNPKRu
2psmFls4iRk5n6u2981eFdHP05PYnB3PWsdU/2bLezSJ+VRknVV2QDY30rNPwp4c5mXnl2/5
aPo5zKm86QO738XmW+xMfK1w0tfOcjuNCUUne7JqAcqZ/VDP6prrH2L/WxOztvMuxHNrZn15
+iVn78acMW9+ybVNWGNjc+7pmTyM0H4weWY2X6Vj8ifbv+SBhTNDVfK8svnh7V/zeu65vm3y
VTq/5JC2yBWJjR5B4wjlI1s0NvlyNqc4nJ1Wv+RP3Zh+CPq9NnZq3ZytqifPGPgqp/mX3V+0
ABWTR9Y40YZsMjrFNf6Ciunn9190tVUT27/JjKeC0a7tf9GTl4zeKWhC8+ZMsTKch09iFWEN
DrHYD56hdpK/rvkFr0e5Ztlzat3oLlZmbp9qIqrGd/NqxlPIkRibPXtg4hAF+Q4b9hbPxi2K
/9t5S9ryHs2fXqrJvEgkhniTejl1/VlL+/1P7yk7aSbtcaoTUX9mQm7A/c8/a77LgutbZn1y
e8kl59yp+KZdTLJDnHJ/Yq+/sM63zZ76/Iut2zA23v2Jjee/pe41ucw63vy5Rx0G+p66RxO4
IAWJ6dymCrqwDqt/u0lcqv7T0xr/m6CNW8v17hkO1KGYkN/QzMRbtunfbFJ/4oRYRFPu4eJz
eo8ovYeenTrkHn2b/PKQb9ehPvC3OTMEf0KH/IRvao74fgr2TQff8Tc5VhPq3OiYdGvRBb7l
qfSzyy26w6/7Ta6bPsO5jAU/5r+xXabyLf/+tN9l4i0XxPim2CZrE5u/gCM6IT9zLXOi/vPf
F3DWJ2hvtd3NjQvm9ZRaFwWZMy5uniPm5J5pKvEUZ7P30LblqEsyNWPyjvPdBSwd7ceCjAef
9/zNWXxq7IY7GMQXaFqn+Kea9JO/8wU+hyk5eQP5DZdl8W3mna6RTdaXMt9iw/UFnqGbWmjK
C5tKP25++uCV2NwVeRrumZ7wTxdl3iU/M7bGvv4s/eTiacqnG//8n7/Hw8999cwwkliHq0ym
Mcj3n/8os+OdmPc6vd7nmnzLvHYnyZyJm/epbXLGb6xSTob60c4ZT1Njr9/BXDwQC5mwFxXk
HZ2WYA9LdQL7ZC1rR1vWjnBumcDUX5ODsGDePPKtDnzLSOal3w8n7Ln6G47ZcSD+N6Gm44Ac
ihHrV4k50Zd5GfQtOl4ueYYPM562jNn/zNoxYO14pf2c9jXP0GH9itP9Ts9uuja43IHvjN93
Sg6Wzv2OGbN72ruMWRdv+ebso/Nyz150a96hTfuYeZvI+uZtm6nxq/QMdy1hXnyw3/2X5iop
UyPPuWWKZr5gasoWqCsylW/l1sspGp48es8pa8fa1GDPoxXw/bSUmHJBxrTbjwq8x0ye0X0N
jZe0f1rULniW65tpFWu/1xzgjbnTh3LbJtih65+Z7fvZ7Vrqk702cSnnA/nCvtlybikRY3xO
7+Hn9os8o9Pq6fpy//M1/XiZ//xHGTJF8jtHP7+t+t8ZMcS1xOWj1P9q8zOnxOcGstbHqSWk
fl39ln3ZC7w27gLmkO4DednvfM21HJoKHU9n7DW6jvtYyBRN2Nrsd84/foFeXMfc3uzrZfaC
B+bNSMas3e/idC0K58M7YogX5BNPyV9YSx849sAFOe52v1uw31VkL/B+kync2eM91euEpsR7
tT2Sfva8Vr3/S3reUd9RjjiCfoc/mXmXyN/4+P6UeqwDvpV+y2o6b9QOXVO3uyfzspLmx2iM
cc1YmDKv8rTfMG+bqb1wPJ7U5zCCH5cnj3XKvFqbmrR5009L1tBQH69g1hbVOa5lXruxUMAf
OoXjXjD5KrepXas5DFPW+jX1g6c/40Dzemb4C5qSr+LOPUV88DPOHAXqR7kIoI6XmXxLt9e8
kjdUJB/YPZOuP+OfZ/jAnj5n7i4YT0XyB9xY13yTNWtoW761s7q2aMF3cv/3n31Lzz3tn1nu
x4JTAKjvu2TyxGo/v9yRMVf8eYYL4RkOsbcbaQUIr0d/kt9o/fTDB7loJXhh2o8X8i29fVSA
HTBF816Q9cnZFUXWR99Ptczf+BypIrGvKZqIpvyG8yUW0aRO0RDqM7TTuIf68abEtJsm37eA
fm+K72fAvJun+10ev8cUVleT/azHfjcwY75A3ck7mZfe5td6QWvqmI7Y70a0L7i+yryrmP1O
32NErCKPH24K00z3zBt+IzJz+8AzNNN8CM3VncJn0etvWRvcKJoS51ybeXdDXzqN35SYc4Ea
6SWzH03J0xiwr3d4hzXtTb5VU9YWz9makqMV1o69XF892u8ezXuGv8nT/kC7Z/qpD21KLZ41
NY6n9GOR9n/mW49Y3wq0X2fWpziNzarGONgua1MLtYA2ZIrWckCN44R+XNHPa66vyJzx+ZdT
zj1rmVPON1Rir/HzbolveE/+5Bk5M3POXxv8BffYTw8/99P88yF14sep38TXCnsmn7cl7PBm
OjN1HX+Bn1nM+Olc5qKfV6/4dqrim6lIFr7v6yXtuTR/w68/sZyNonQn0JqzLbi1q5+/0Xjv
MzWQh7I+Xac5RMq3c8+0QBem/eBOGxG5HE/Ysk3qH3ykviHX19d8qxzjKRJb2ds2Uzijaru4
HK0LNIRTYmvWfqqla7fGAKfkwa/Jcb/Dn5BwjwS7ITG/Mef6Ps/gxkUOv41e3+Z65+fLZfgq
+jcrzpBVY7u0sX++sK/cN8mZZ3zAhuvh81D76Zvr77BdusZn8Ul7w6zjvi9zMBDC2tCk7vYd
9tOEexx4xmrKk9I9W+dtYs49Heb+mPu/MW+7tFeP7Kcb1shrc/b5Yu6uWAO76b6guRyn7S3W
hmraz8pfGbCG5sy5aEre0MDUWW6JjeVz8qbmHDslJlSAZzGlNpOeO9wMLTKvZsafuSA3oIie
Xff8JXt+G/upIva42lit1DbTtb7Inqr2ldvvtsS2LsnbmbFnD6iBlUt9N34NfYKtOyAOcZ8+
s89JnqPRGWI/ufXDr4EbmYNq4xWp1fyZrh+bdDVdkJPXkvNd/ecJE+mni58RpTVAN9Tn7Kfr
0zwd889ovYtSR6cu7ZuUUeWe6RkeRZH6d+3UP75J149nuNdF6WtHk2qh6Vrg+xliK9/LO0Qp
N0drtQ7xR8zogyvOqFc//14361PMGlllL3He+MDkOMPf+ARnvQn7u8y3Kv38nsaE1tTV7ci3
dr+s37om7T5PrUh+g9qZft4MZMy2xI70p/YZ+U9ral7vZUx7H4PaoWtsj5LMiUjavb1dkPZG
6oPR8RTuPzB2QZu5GZm94px7uDNmwawvwTc9xS9SwJ6eohManFzvrpqhBdf2GLtB/b46N7f0
pbPB/uCjfyKHYS3fyvk/zqgTof7QgcRL/JyI6Kc558einDlqKYNCx+uCs/rG6O+cSqQp77HA
p/qXeeW83gk86Gf0BBvy6LsyJ6qpKknPJRtq08USU3Lf4Rk25YYc+TExp77MO933N9hYn/KM
bgVcwH3cYI9fyns6H9gcG60l/szWT3tMrGKO/2lITt+dnB+dLfxEvdl1xu+7kHnjMu5nnG3W
5MnfyTnWnTxn1AZvsk7nOHtNGE8z2c98vY085+Qp+eNrdI5T9tMRfpW2nBt6xGTynDGnJu40
Iu8nZ84EyqRW2+NGfJF+vE3NObtHLkme3MgpdSjWZjzFnN+qaRzhgdhWT97jAx9XzHt2xOb3
nK2cmftaQ0avr0s/bIgP+vWpSR90eMdVpp+m+GVdLtkFurEQl2oSEypjA5ax4VYmdhbiKTH2
WRW/cUxMydsVNc7BHaMrG+HLu+Zvgo/e5cN9Yy8H//kaHWKEj/+M9j3+8Sb+72oaR9D4X8Fo
ur7RAqid6e3xAjG+Eb7EPu3X2LJVbN1qGmtVzpbGpRrmHf/wDH/xv7fo52rqx9O8ohBHmGf6
8oq/iY1NP+I9CvTjjBhiiGt5/7nqxtSe7/Ato9Ref5C8aH3GWHy2wf80JW8wxAhDjDH0U8vE
70KM8YHrv028JqGfb814XRtt7sVJHHSViXM63/MFe0mIv4V4ypbxtOUeXRMH7TCm83zLb65v
E+vwuUnKidCxUiNeXBEOTRiTTZ4hxGtvaJ/yG3WJW3mf7IRaqxqXqkk8xvszJ+wDBfSiIS41
Im61zcTNa2ZejXiGB/zjVTNvJvzGE8/gIvsHE1tbkuOVMO9CfG6Cjkjb3bc+ZPLsJ+bsk7AX
fJt83KXks+g9KsxdzxZYYgMm5NkfqKVzGt+7kWfwTGttd98hMXGpLX054xnG/EZdfmOTyWEY
yT1CnNOv43r9l3wrH987oOWe4H/X/AW3Pmn+wkOmn17Meyz4jSrtHcZDLOPB/UaT9hbX13kG
twZr+57rG/RTJV1jl8Q6EhOX0jyLapr7+EBOXgJLfm9y0LN97c+QB5PvqxrmtcSDa/RDJHke
PmemgIb5lfZaJh6cS/2Q6hc54Es8/VZVMyb/8A5jMx5zXL8132rN9SHXZE/7MDOeQs5LxYyn
RzOvQlz7kmfY8BuR+ZaPXL/k+oh+dLbJhFpkmrNTMfkyZ9JPIT6XwKTeZ8asX+f1W1VZXypm
3vxnxvyW8dQ17xjWpw/yglZcn5dnDHbmwXA9NIdK37P7c4c9mi29R918iy3jaUD7Pe/g9ru9
4RotydOow/racy6y/fTMmOxKjsJcYu8Pkjuk+U2VVJOreYkT6ket5TdaqZJaY2cT/Anafi1z
JswJmyOhOsWE5yzwjK88Y1tytHyO6IRaXuEZ9lz/SHt4R5d/uIc3rc9Q5PoG8zoS/lMYc6Ev
c/RTGNM3/EaHXA8XgdJ32JlnfOUdGlz/T8ZLGK8+r0ev1/trXs/o134q8Ix73iPPb8x5xoR+
9HvuA7Zydl7NUzLThNp1+g430o/ee2vzWAfUeu7+jI2tqT+u+d99Yltl0dW7OTHijKmcmZuU
Y6J5ZiP5Vj3hzPh+XDHvRqY+1cjEg5Uj46pdqfb/Fe1/Vzgy3p62DJdw9gocmZGpsdejn5fU
R1B2yjfslBvhr3j9seWrTA2jZQsDZgu/YGI4Mx3hG3guYQ09+R2x1iXn3CHak7xcXxE+gteC
D41OsWN0+Vt4FOf8TZPfaMN58GecwH4L55oX8nmH5BT3yQsq0R64I4sMN2TJfmq5IW9wYlrC
aNmk9s3Q5I93iHMusXWH2Lp98puUd1FJz8y1E4ZMQh/EhumxMv10Le/hYxVDbNkVz1DmGQPv
4h/tbcPc+I/rc6Y9cGwCu2TNOzS4vir2+NAw8DrMqxdyQEeGcddhnT5t38Dk6MANcRrBU4aM
jzRp/vnQ8IU7Ga7RC7r5oWEcdNDvvjBvhoYj2iG//IXcosDSafAOI8bjB+3XhtdT5/o4009T
MybrPON/J/wTz1zUewxpf6K9Ks8QvqXWNuhgu7yQRzY061vH8MQCM+iLe3TMmP7gPXsn7d5n
+sIaOTRa7+M5o4yX7Hiqmn6+yfTTgH6q854VM6ZvzT1K/Mb612eIjvrZzqt56s97Ia6la8tl
ZjzFwonx/qGR4ULesR8tOauPyMPIyzrdEB6YMl40FrIyOV6vxLRHxBhX+NC2MGR6so6H2icj
dK9r8r9Hhs+0kG+ZHDFelE++kDVUGTCVdL/U+JzyWdyetUWjMyb/yvM2NPc/kb+JUituKXFI
5XpEwuwI7aq72GL/7Fhjx/h1A59lAbukSvuH4bOUuL6R4av8g9GScA/9DdX+f5DL8caZYmxq
WXxwFn8z7xC4SB/kL7wR5xwbLu6H0b0qPyVKeTyhPoLm7ZSk3TNgQv2DD/aaN87yen2d6yvU
rK2a+59xfZd3UN7h2PDDP6gd92ZqW6o/Uuu43wojxscYLcPlA07WGzbc2LDiPxivb5wJxmad
/zDx4MCB6fI3MbXDu/Sj27fHZh3/QNN1ev0/bMTI1E8fMxZ6Mh69X+XtqE5gDT1T7qjeoa0H
lPu13tgH7c+GrRs4EH1Th6J/xMXN6mIvMzqgWPTeWX1v13AcAnPj+pcaDV3D/ZgadkDzSGed
5RvMjLauBN/gKaPnjA0DoXykhVQ+SjnDEfW1MI4ZoJWMzjFoxb/RQSZGg3NmWKtNo3ttGM3n
0mj3m2jegw7xmd/Y8p5WLx50QmOesYaeMxZea5ax0KI9+FVqzE3VbAV+7xv3WBnN6J5+fDZa
ozXxuzLXB37BxoyFwEr9a7TglvNwbTTGbaP11jOiaow36Yw/1nv6XNkv6v1MTC5uYPMGPdQx
a8KtsR+841lmPPX5jRujOQ0+soJhTdR5h9BPB57h1nBHzmiP0EzE+AKqhg98yOiob40O+tL0
k55TY87qVTMmDzxjh37S32hJLluEJszq2R/ITTpmByhndGJiW4Hn/JV5D7/vN3mGMGYbGZ10
/YTZcTC81+bRnPBz/5iXoeNpm2EpP6CJqONfsr6ZB2JCdbRK6l/q0t41/sygjbvn/iPu73aH
Pf5O208NfHm3rB+xYQRfmjEdOMkdrl8Z/kGZ6xPDuxjgs1gwXpsnfhvVld0xXkLdkArfoooP
q2r4vmXW2CY+tKpwIlRzUUd78sV+ps9wadgCJfwy28y8O/Abdu4GrseCb1GnryvpeHvAn1nH
ftqfjIW28YGN8Jc+0d6Sb6n2U5nnDP6hmRmzC753mfZbMy/rXH/FO3yZMR04M33GW82sDeEZ
/8uMpye+d4Nv6ZkdD/j5s8+4SXOa9DfODU86tD8Z//mAfk54hnPTT3Y8JeJ3zX7v8Ax1eQ+N
x2hez4BnjH55xgnjKeH62PRzgetbrH96vptwbtC/aRqfafBXDunrGuMlEl9h+6gfw5yJjK8w
PENy9Iw+36Vg+uka33G2H5on9/B77oPY2+r/vjb9kOM3xvRT3Yy34Nve/nL/GP7TA3mBdeK9
e9iVx/3gczn21AmckA8XvtXxt8yO12vj+z7QPjXzzvv69uSL6G/cGx97ZN5D73HBO9yYeRv8
wn/Ntwrfcsj955n1K8xb209jM2ZzrJFj7vHNeLo2vuMz2s/oxyoxxmq6voWcmxBr3RsbcYne
oZ6p67YnNq+/8WniCEGPGbSQEeOpYmJjE/JZXkx8LiIuVTDzLsQAwnhsZOItIdbQoS8jMy/2
5h5b3qGUWccT6iMcTmI+MXGrjvnWH2avsXGEltkL6plYaZ16G3tyYibkFDd5xjJj9j/aX5lX
FRPfC2vknj64NeMtl+mnHWOuw3iqSPzN28sD5lWPd6jwDjnzGyV+45n7b7h/28RzpjxjNn53
w35TFfsmO7ev+VZ+z1Um9YC4U9iTezzjB9ffmG/9ar5V80Q/HAlfJaxPxzaYzyG19lEdv8ve
2EchHlyHDX7aPuf6yNiI17TfZ/qpgn0UGzvwmd9omm91Zfai9ZHNr3Hx4/0wZn3zNfweiJPW
ObvtMzz7MDcD0yf8zZr2Gn3dNbyd4cm+7vlQlh2Xjc95v+8ehkyw55uZ8RQYdiHG1zH2TZln
/PxljY3NPhD4Tv/xrW4Mg++f2XPXv1w/yZyDc4b9lhjWnz5DwreqGF5G8AfUaI+Ii8emnkaR
s1WVtaVibJfLDNeoYs4VYa+omnkTmEKBtbXjHZpwQ2LDG+san8VvPpGnX87qwX4KOcHKFgk1
ZC5/sfm7nJOrhoNVwNa9NTU/bnjHK3PGDOeW8B0OmfNdG3ZkxazDM34jZt55v8sS26IHR+uK
9WWO1mgjvmvHeFEdpItkqr44QbfmIri+3eePr/DNlOQ3btMsef83e/KBXWRF9cOXad6zj72H
XFzNc62js47Tfgw6ogTm7MHUsFnSB3WTrxJ8CquTXBFfJ97m1Fxkcjy9L/AC/7bm9M2Mtjci
B35NvvCQPPw2efjOkvP54xdohT7gX/5BKzkjR70pPtEYvZSLVcxMPvAWf2jJ6Doe0N+9Ur/q
0mhPQi7JNlNn+ZKc45nRQm5hxV9JP76lz6i+wD0awTN0F0/U0ygyr/qp3blJNfVz8hda2Kl5
dLU9sVXURmuRv+TzvzcyD5foLjSPrM09/vEbIc/ezatz9twn8jCa+La38h0c939mND57w2MN
fIGhYZts4Kp15Rk1h125Ipr3vJMceJ+Hr7m4RVj0Zz/vcazvO/9p1bj87ud5NFbrnukVPaXy
nRxxv8f57BXdRSJzO07rEvp7uEosD+LTaBGHOPCM1+gNyuj7nFIghmU4p37wMKMPHnOPSzQ0
AzQ0VdOeS3MmWsJ5WMCIacu3vEh1ii1Rkqrtcy+siTjNhqhJHKGI5iIWrWVV8jAWzJsieRI7
0Ru4GnoLNIItyUdx2Tw3zO2l9PMuPYP7dbqbfgsf63iVfnStqgMap3r1jexLGmfYpu+odsG9
3KOSZqYoV7YIk+xS+sGdP1QzEfTondROV9/NnNzJMGfuRTPh9Oxz9vQW619b1mDl083JEd0Q
1+6nzA2fW70g9tUifnePJrXOeJynvlJvK3eJJ7fTPvfjcYfu7NLUs35nPF+bvGjHBNJYxQva
fhc1VT/cZbofeUvqFb7vFs7M4Wef1DoSr/DsE1kjG+mpUK9fs6dvie/1f/rcv6POu/Ab6qd7
TseLX7GVn+IyAbTGwgGNzdC0b1h/2oy3Z9gnjm2yl7VDtbnu3545Xw7NeKqbubtkvDjtm3I9
8oz5BmN+mp4L/W+ods3tJXP2/RY58CsZC673FvjpNtTQ+uT+VRlPmqvRIrcxL2PS/a+6zr+y
vjRlTM9FG6d50xvOFDNZ56vpOq98hBb2vrKbnJ/9yeS67c05eIt+roJmq8J+Ftqdvfwka2AN
Vo7z7p2zX81hhA7xafRZI5e8Y0/e0b33gb0qL8/0wJ6p/sw89tGUe8zQGVZT7rvmWC1gzbdk
DXVn5gQN9DNMjw2Mq7GwdLwNorb2xuiDa8Lb8f20YG7qPdw63yL3+hlfYhFNqm+fp5xQvb5r
9sM24+0PfTBnP701TJB/GZ5YIdVA+m9xL7aFW93nxGJbnDsuaV+n13ufxsDwWs/JtX2i3obq
91xOYBkm0ZPR1ebMvBvJ37gM1yfW6YKsgTepz0frljwxL9fSHrhF/hlDzGdLzswl+he1z84M
dy3BzuzDL9Az4AdnzD/US3zi7FQgv+BVxrwbqU/EjAbyjM5auCKu/gR7oCD95Dg3ZXxkT6xf
BfrJx+/K5HdrX4/lW/g6yOfwMOy3VD9eG61ki7VhzrxyGsNY3vEv7Qeur6c7ho5HnXetjC3a
ZG66M8McO3HIM3TR7vYZsw+sTw2j7T1w/Tnz2mWQ6J7dYV67OZOYvJ5n3mPH31zD0KuwNrj1
8HTeJDJvPP/3CfurKetXi/Eap+2Bqb8nl/cPPhE/7wKHeC+2xYg1NMd4eDL3UBag2z2fjH6v
RJ3Sc9YfXccXouf0GUCqN/93cmbQ892Kb/XM3wT7xtGItK9LjId72q+NLftsvsWGWoczWSPV
jvXjSfXo7kmvqVFj9eZV9vUGfxOnVeSUxxOYZpeyhroYZNizN7An79HFnvMO59IPlXTP1n1i
TT/2pR9V37KTvvR7rubUtE7WWffcT+QutvCrdOV6lwM/x/bZ4PNQO7KatmucYsOer1yACHtc
9XdDztKX7CWP2EffYmf6le1G3mHyYx9pzkxL+tll3t2w372gNxgRR2inXFvvq9zCE3s0dqZ7
0yp+lW9q4UzlGZKf3nsil6OAbqwj48ExVW6JhXzxrR/h0JyR4+VOOzXJM9vCiHFZ4v4ZJ5nx
tGRf76SZFv49W9hwiZwJ/Pku5uyj3yLPt3QnzwoMqifqT+le5HhaV9SCfqIGctOcg2+N5v2S
s/IrPg13jz/w52bkh4e9aMvasGKveZXf8HGvsnnGB3TUgdt9DofUcpDnrNMRZyN36tJ5886Y
vJGzkT9jqp3axxa+Se1P3w9PtDdkbfDreA3t24J6Hy3DY22ldpfmBC+wwVqcET/lN+J0nVeu
44bc7rG0uxxJtcfnPENbNPPu+nfu/8YZt8PaEQuPdWF4qz3ZS8Yynqqpjab1FIvk2oZ7hHNy
jA3X5hwdp7onzUcZUnP2mWf8yztcSj9r/C7P+lCjHyLzLdqs4y+s01vx/fiIWAxjbw7TsYUu
7Zk9+YE58cwaWsEucB4caxdszL4f8zdbc9beoIXs8ox/jO0x5Kz9zLlmR3tL3tGtoZ/sRUXe
YZLhq9z8zKWYXP45Wu0iY/qZZ2gbv244ezVkPFXSM8UFPrQO46nKvNX2sB+2Gc9VsZ8W+F5a
cIdWrE9n+F1u5czgOaNNmK66p57BgWhJ+yZ9xgW5uht4Pn253lnmC+pTFQ2vp85vOCXwgljp
BnZJm3PyAVbXTvYiZwPq2apiztF9nrHLuShO9U26JxfhPwXWRUv66YK/mcqY7cKZGXA+a8Ls
uP751srsuMJ/PsOucBUfO/KtNz+zQlkUJWIls9TnsUkzbV7Jwx+Z/PF2qpvTc+ga/vgYn6mz
D9X/vcGm38l4cLNlyfq0Jf9yB8PqgBbpivbiz/1VS3Agzz9Kn2nDOXaMD+sgtXfj1Cul+b6X
xKzdSSG0qz9gh23T/+kJHdNr9pqR2KGtNMrsr/8P3893WmM68AvyaT/5M+CKGg4j/LafEg+J
U6WX8jFHaNvG+Pm6xEruf55AOTU7fLIDfInLn7tr7fJG6tP1MSX1P7XE36i+lzb+xjH+qQr+
SGf//CfPWE79vj4+N+LcMk79eHPxumg+XokzRd60v1C7oJipz9n/eT//G118WG7M5mDZdIi/
vZDLNpR9vys+Lm/zPxs7VBmgn/hDV9iIY/E3+BUnycy7Z3OuWODDarEXLNDPbWDcHVifgr9z
mJ6ZlFNTZ06o3+SN/bQDo7hqGFg52Q9VLzVjHf0ye2YL33SM3bBjjS3CBGrBGozFB+/9Khvm
1T1+lXBmyLFPtIxtVM34fffsV+4cHMu3+GY/arHfddMZpjbcnLq4ReLq95xRN4YXtqFGzYyz
/B9zdtuYfJVbObf4eInaeP84IyZyRtykO/Gc/MwmdSUbxJ1ytG8kLuXzfdW/9I1f5oozqosX
n+GX8efg5ZEv0MUjLatrSQ56mfymM3zwx/4lf/Yqsxc9UYtnIHPC5TWWyV94glfWNH6VOM3M
Uc2W/s0nPiwX57wiz+sJfspA9hJXp/mKs9UTMR+11xv4A+L0vBkYe3vygv4QE7L+pzf4vhEx
Z/+M+p5Nox/WGGSIMTpGgmqNejA6C8Ral/jIEolh+tzKGTZg08Q5XVz8MsNA1zzVLX7dS+It
M5Pb+EoemPKhWsRa9/B7HRepZOKoqqkfmJrcJZ7RcpCv4YlVzN/kYZJVeYYbYs5xyjivkSO6
4FsUyNHS9itYgrcw0J1doPffZbi1DeEVehtrxnlfn9HlcRXR/1qG5wJfYmAyaj/04WjdCHfN
54FNseG0PYaXGOptXBwx8WspG1X9bNq+MVzs6RF7VzlXC+Z2Aeb1FI3OAG5tD5bXFzmBBWFc
+XkX7lEVRrBl3Hm+gfJ5p7SX4WQ1YDFXM/zNNbzE5BfGcB+25Q1s3oro8qfoVgvkUUx5hhK/
MYbBeZ3Wt9YcrGNmmc9xyDNmp6Y+zIj6wafP2DbjaZ7hFJfJo3jhN9qwmKvCOlU9wZT6UNrP
i8y36FGnNE9+wtSw33rwEvMZDs0U384adltgng14xit+48aw24Y8wxf9fCvMM5+jNSWuvub6
MszYR96xKd8h5NPlOd/pe1zCRav/ym6rm2/Z4TcCV+3bPMNHpjZByMcbZdhxQbcxJf8y3CP8
zf0vdQGqMPfd20wN06NHHYpsLQz1HfXIrTztx0f5DkHPmaNW1xT+yYD6Bj34cYFP92nq+XT4
jcAYLhkeWR1eWI93vOQdb0y9j1GmPkKPHCtl4/rc7KnJSb4jNzKH7TE1udehn3LUFtf7d8x3
CH1Qz9RPuMvk0+UzHD6t/9SDCXv6jEX64RaOclVqWah+T8+5d/TzfzxDm/HYMGOhn+H4vVBP
wz1DjrNVmPtr1uHAJw+1MGLDOQ7MszHX38NEiwwvcZBZeywv+o55M+A3vuDP3QrjTnn2qr9b
0w+vv3zLvmnfMl62hjet75BIvQ1v51o+3QSeYWx40blfano0qGHl510N1ukd4+nC7Lk1WM93
zNsL8p/0/s+ZfgqsQK2l05JaFnfElS7IbZziE21SEyRwrupoc29TjWVWC+6eZgy3LW/y0HbY
Nl5Hrbm0eRjCgUPToz0S3bx7hrtUd+99oqrLr8OpcevFBoZL4NisiKsH3f4V7ecpMzD0k/5G
JdWThxqhU7Qfa3IXR5xBVzCGy7QvYAvcpnuCH49bYeG4saBsgoWwcHy+0Yo5YfkFW/gFLaHF
e02V8nRuhbczT8fsynBoNOa8Yv3pwFAowcpZ036depo0njNiXvdNfoGnt+m5Y8S8yTNvenIP
t6+PyLPoMy9HsHCqsCR2hmNzh3+pzfVdYfH4um7LTL2yEfOiwZgO/JMq7Ym0z2V/0fVlBCc0
sHICC2cCD+MOlkUVHlCUzvEafATLhXzFj7aDudHhPRrwdHw/qu8nT65ImXcIPI02TKKK6ccn
nrFHez2dC1q7wHKNwjO4zM7wNyNq8+o9anCL4nQ8aCykTzxlz/WfXH9jnmFEH9yccHCUkxW4
IAm/cc099Bl9DvuQ2icrmK91vuXnyfX2HaspEfxC/Hx56pUFTk0r00/f8E9uDFNobLhGK5Nz
/IK2bQijMzCDRoynV9qrfOuI8eTOHEPiLZb/1IB9FAvTR2uhBo7VCz6JIXnRgQlU4jf6tK8M
W6nD9e0Mr+eOc/aSWKzlP12YftjynoGF82CescS3fKOfXw3D5Y61pcz6t07HptauW3HWHxHP
yZt1vJ6eaZUfruvwf6zjt6ndqzrpMT5T3StuYMA4T5cyXCYwXmrCX/EMhjH5CYGvMqJ9CDfE
7+sr+Ccl9sw+7TcwO9zbv1Of85G4e1/2XKeHeidm9CjPeAV3xFmGH2ikH4n/rUz+k/OBfMhv
/OUeifyNf88P/EeP2GjaHqXqEc0xfUTD0xD/VZRG4JW18yj7RI/rHfvjA56P54aoFknv0ZJ7
bKSe9AN7ao5v9UEu7SO+67y0V3mGahoNeICfkiN3KdTHeyRvqG/6qSl9qYwXrWuUF39jU97D
s04f0SjrM1TSiLFquR8Nr6eElukDn8UjZ1i9/pZ3dDae9lNbqh6UsJc/2VMfiYM2+JY9aXdj
Pthw+gwd+ik246kFn8Vptj6pVajX7+R69T+98gzhPW9MHeVR5luGvaYEL0PzhQ/wV26MPibw
NnpoeOa/aAg1L3rC+SowFYN+rkh7B8ZnAy1klOrus+xc10+BMRzYlAdT46/zS+3eLD+zJVxZ
X9dNNTBlnqFjNDKBQ1oxNUJzcG/vDKNzjQ6xbPiYp6zmG3P/fobv2+Q3rmEMe4bCEo1NAmPh
m9ri+p7RSY3jLAc5n9HFfpP3oxqeK8P39ZyHA/vyhBpWBfSaQQcUc4+l4dYG9u6nYZ02yS+4
M/rhwIIOnOQ9/fya4ft+o3O+ht/r9ZYhZyaBXRlYynr9makVPWW8xaY9cCACy/mN9n2G73sN
i1lrxrbNM/j1ZX/CtH7jPS1P+pzfaPGtTrm3bTnr6/V73rEBf1x9fUnmPULdbT2LJ/jZDhn2
t9a/S/CBHfAdHdfM9nmu34YHtERTn5j9bsTfHExt3SZc/xLf8pN3+MM7BI67544sYSQk6FoP
1HG2nPaEmiMH1jc7np7pS7eyHYjtT8hBD99ixLwMHORHxnTTfIvAkm+Y2gUjOPCftMemPkIY
kz4GODH+8QSf6oFa81brnci3CP3UOOGwe3/BgVo9gZm9Zk6V6YM4M55eqf97Q18rRz1bq75j
GOdV8wyDkxrtfp3XOETT1Dg+GK34BTW0EmMX1H+ZmyO+RZVvVTF1IsL605JvneW89xgv9h3P
zP3Xhid9IEZgx9MN3/tW1riN1AEMfrYee8WBerATUycwIT/8YGrVL8kPT+DTZfnjltmv5+BQ
yzmwAcasgbH5jTMznprkkgQu9/RkL/JMjwO29IT8KR2vienHz8x+d0VfxvxGNeUaPRxx2sN+
aMfTO88YUaMhNuzvPv2YmNrjryd1BXR9ypl6GhMT20qwLQ6cY0NtgSb5dIGRPuT6Fdc3zbd+
MnPilB0e6kgsiQMk6Jyz48Wf5wPj/PVofWof1T+IGPP7E0Z6GG9hjbX31/yn32ooLI19FJgb
4R4H2AENY/8szBobru9x/90vdkObOhTxkf30H2OuKjU5sv30zHs2zHvWaX8wtsniFzt0ZWpd
hDoTNa4fHM27u1/mzQ3fKjL8lMTsyWE/C98qMnZB2PfrzNv+SX0E7/M4wAuy69OI94iNXZDQ
/mTmTfLLXjE2evJRZr9b4ttO8Jdm61SoPibJ1G85ZHjzquVO8I8fyEXT9g39eGP68euXdbxh
ahOE2gY18x2Cf/0+0097w6uoZ84dD+KzCByHMuOhz/oV/VILIzKcmi9YFbcwHKqGOVTJ1NtI
sCMth2aUseH2nP8m1KhqUms1y59bkseRcJbfGz5CyOsJDKvDrxyaKn1dNft255fxUqE9MuvT
hOtr7JeRsV3CvE3MGrzn91tH6/j2l3kxYF5EZh0OjLtzw8ALdSIirr81dSZGJh5z2k9V5m2w
CzRXtsnfhH17zj3apn5LOWPLZutl+BXlcMKPCrUHEsOYeTypn6Dn4MB4+TZn9VMGntZwUNuj
Th3mPTrHwLEJLJ165tzzAAO0Dm861HCw/dThHg3Dogjskj9wPwIfpSqcP+/TCMyhEWyT0Ul7
lgf0Qvt7hq9yI/xKPRvV2PejI5aNZ0w9ZHiHgU2ivLEa+U8RMaEv8jgmMPebsFI78FX+ZniH
G8PPHMG33NH+l99oG9Zp4IhOuT42rJ0u7XWub8CNjEwfTDL9VIXBEhmGy5z3aJnfCN/i03Bn
67RHJxwav59aplCNPLHACP2HVtP2019YNnW4kJFhCE/4jTpMRb8OZ8eDr/37ZWoe1TKcPnf9
HTHvN2zAxyO+ytZ8zwm+46bxOVzg+9Fct79oKpJ0TVc954vJSVbf0XOaF71JLRplWWx+ej/o
EW7Z07XupB8PRVjveaPX1LzCCTVE3cpwQd3tCRqbgrEBs/VZrF/Ff6t95pytjD67jvc4x67o
y3fi5iGfpJL69C7IIV2QY1piz55Rt3uNFiDojz8zOaplahqdZeoHP6HZ0r9x8/ycmtdP5OWs
xW9blVxYz0Z6woZTTak795wRm7earhz8zTK5AU/kG69N/rjL+1NN6A06xXdyhmuih8rqgHpo
utyaXYUzs6CG3xCt0iW52Xl0HwPRdVTSTN5Gpr7UgvEUdPOX/E2b9jLjrfuzm9XQCM7JMxti
j8doVlu84xfvGKFVilKGjOrNNxk/3Q5tWo8c8/+oYVyBFVFNK94/wOTQvWYn/JSq4WW46PUC
ZsdUxsJZqrnw7WPipH1qQNyIbkM172Pid2cSu3e79RY7M8GHv4OpcQ+H5o2aszHsANUJtYTx
ogyqGbWiG6mWQHWQJZN3mBc9QiWtpKIMl5aMybpoaOYpU//F6Dp0fWmIZtRbJJrvuyVfpQ93
ZEI//klrYvp94Ey+Q0U47cpIWImes5LOWK1Z/YHuoia8HvctGqnm1GsFNtQEuSTmfCntcZpt
rVykNvvdGP7KDA3OMqVvhbj5Pe9Zg/d1j27DeTmVp1NAT1VkzAfNQ0XmhGqZNIcrRjNxwbyb
Gm7IGJbFLqOXOqS+Um8/3aMtKfKM7TQOE0t06Fn6qfFzF80XfsPP16cWtCPfa12ld/yh//EM
h5/vq+eWG9NPTs+Ux8ba4ZvecX7Lp/Nmk8a2VsS9RxJ/86uU1mfZkqPVJv/yXvJ23Pq0QdOV
wEfwGuY5+rtXOKEJ/oC+7ImRjPmWMFrK6If/ovVecm7ZUnM2L6ycOG1/QHNRhlPTkX3gP+Zd
RWqwq/2Up150nTGfyPrk+Uyqrwv8pys0hLWf1ob044axUBFtnK+KkcgznqPxKQm7ydlGZ9Ro
V735AzrqO7FVD6Kxcb6bhdGfaH7TTNbxKNUJ1eBEdI60lpWUAxH0MXXmrWpPKuy3F7Jfqr6l
DIfhgj2xyp7ckprW3rc8x45UVoVbX1Qz+ooO6MA7JszLONVB6lhpYXfk0bt3M7yeDu/ZEi2S
Z+brt3I2nOYw5Fm/Rmi6zuAWdYR/4Nnez9RtG8LIi9FitvjW78IK0/XpEl3Xf2ghc7ABHB/q
hlyPF3KOAzupjW7sGq1lC/aA27OraC11z23Sz45jU0FnbfXmV+zbieihfB7rnDWuyPksDyPh
jn1/yvW31C/3Y+GC82GZ+i5nrD1PnOULJm4e/sbt1nPODBtYOGV+I+Y3/sk9vG/oDHbAk8lz
3VN35A82YtD9N2EZjuBKfma4IXXswBs4MnHKDXnA31g6slWd5+DJ1OYtoQ05I1f2yeTahvwD
7adL+mkueizlFzTgYbT53t/Ukr81/RZ4hX1suEi4RT5bYo5+ZUiO1j066jxrwz/R31VS2ybG
J2t5h1P0dZFosefpejBn3hTJsQqa+Hfau2i967THwsJpybxS/1WXuX9g7aiKhlD1nM+8R8w9
ztDN137+OTLjS9m6RfxsCePtwLdYwgzqokuLDUPmgGbMcfX+ZOJ3T9RnKcjcd7GoP9geT/gc
VNvWTndP9eE/GT9c+YSHETFn6rxjx9jjHfr5LWOPN1PKi3+GsA4nMPQSYUls0n1yzr5eZI3t
M54+2Wu+sK9qaQ61cgKfYUEPYe08i662ItyQJbmwCecK1fc6n4baut6X4fezHSybFnt2k3NP
Vc5O3jcdWBRD/Od52EqBw/WfaC1V95rAmfnH+tOG1dX8+d0KvkT9Fi9wjZzHVPWe2XU6wR8Q
c46eU7upSE7NJbrbbsYumJv33MGe/MK+ufh5zxxckS5rxwu1e4vwwlZwALdcf0k/OxbqA+vT
mpybXUanuIMJ+/KzLqnN/iF77vVP6xK/xyW8+k85MzTS04zmA+flHb/S3Ac9/52xNrzj47+U
/TBO1Wy6zqud2ZYIR8T564Zcsmc0p0PYcAfs6Vujkw5ckRUa5iLzqo3+uCp8YOVo1cjZKZt5
V4JzFdb6KXtBHf1u1aw/fePTKNEPD4zHimHlHNj3m2ZtGOIXvmRt6Gd01J+MuVs5q3tNaPA5
tMiT3zGvbrCvZsYnccDfUKG9jq0bwbpwuWpqP8WiZ9d8ukt4FDOjeR/C5Ah+uGBvz+BdJNjr
1ZQzo7F5nTPtVAustm5geoSzeh+2U4wuX5lmCxguauO9YtPP4B5FhiV4z/V/eIYmTFnnr9Rn
yPMOTrfcyLAIlcUzMvZTA3u5z7d64lu15FtthLfzAFMosE9qvGfg8bTQU93DX9kb/1QLLUFg
0l5m7PEGjJYWzESXgzCnHuIGm//AGnfGMzR4hyrvUE35KjW4aj3YcnXqBy+oV7bJ8H1DPyy5
R4V+uDacmA7tB7hFdh3+y28s8dNd8x0i8dO15VurDrLBtxxn+L7/MS9u0/iNn1ev5ow4lDWy
nY4t1Rpp+xv8lVvhZ25SD9qzOVNsZS/qGtbEM/yD1tE63kaD/GzYba/w6dr4t5+JOwXW1wEf
2DvPeIfv6Jp2t44/o+soolfvwgC9yPifHCllyxmyTe7jM7yLDWerM7izn+xnD6kXXvl2t7zD
0vgaE3jUD9KPN7BRvMozxIPH+LCe8CWOZD/yWW5bmBo7/OM77Mh76i3+l+5nfi95Y52eEWN0
2e567nljL2qgB62kz/TO+evNcGi+iZe8U1fkDZbEMznH3Z//VWtqt6WfnA33zp6+Yx3fwR7o
im7N7886Zy4zutcZeqg5rJzP1CMTSyT6GR/7hrq5O/znq5SF4228NdyRRM537js8oo1byXdw
XkMdKw3x2VaFZ7+CuZGgST8Iy6aS6hw0r1A5NS5q15N+mGNXuC8d2Cb32PNL4hAjWF2Xafuc
8dYSTmDZxFti4kLv+H0jxmxNfIk+d+iFGgtFfM/PjPkIf0MVlnObtcH1vra/wIX0ZyRleak/
Uznp6qPKsyc/sl+12a9uhfPn4+IL6uS00PnE+Fx37FXP2FeOJV+Tfno6YTlrXvQK384ztsvH
iT2t8Rg9twR++AGfR6gjcQt3rSIcZK/bnxseUB123LH9pPrcFjlWbezANeeKAmf1RPi+c2Gl
1sj/VgZMm/Y97X2ujwwfuIWNd29sFV9R7pycvic4oU10G1MYwff4JKrwfxtwb6P0jBp01tnY
mNcyPbHXBDbvHp7iZ6aOROCxxjAZHc9e45xj7tFM/3e1E2doRgeGr/KHnJgZuto1/vW6xCCd
LWj5LlujlyoJg8Uzji6ok7WlxkyJfphR60vZJk4NWoIppM94brgiW7gkE57xkVoXcap40HOP
8lU0x2FBzesi8RBtL0u7J2mUYHoo+6TAMzgbomgYChfEg6fEaguwoPX6dYavUuUezt84pRZ9
ATbJFIbLN+0LuYe3lAuGd3FB3uEUrUD2GVRrMEJHVCAOYbkh19zD7Yh57Kcpft/A/Shzj4Jh
n6zRFy+O+CmaLzxCV5un/tTM5FgsTL2NOt9qwG9UYG60DFdkyW9MYEk4r9KFXB807WUYCxXh
gvjY/ZRc/6Y847WwT/x4VR6G1kodkf+dg7s25fy25hl6cGZ2XP9oWBSJXB+n68gDedM9asjk
sBumplbryPALSkcMF9WG9Ji7OTjHU8N77sG6uYDdPcV3vSa+94Gu/4NnaMBwSNLMIY29WR7G
nt9oCiPBx8WnnKXDMwS2QIvrI8aL/obP9AxsgQG1Cab0U59n3Gf4BfY3OvzNFoZCRfopy7v4
IE+jJqwK73ue4tvW8dbg/tX0eWrid1lzvksMo0E5D+pjv4PHc0G8ZWrqbClDYc8zLnmGwAWp
GwZD4ECE2k8VvkPF8DTKolfQ/S4h92fFM4ykn+bpmVlt4ZnRt6h2zfXTt8ljveBb35Fz821y
cS/IWdZ3TMjJ6Wd4GIHx0oVN4rkhNfICO2jiv01ud8hf6sAfP5g6zBeMV81zzRltm97/xvST
zxP7hg83peaZ1o+qSz+oTugCLVHQGml+VJ9+ekJzEXJ1rRZpa3Kag5agmckfb/At3Dr9faJt
GxmNTMgfv8xo4071LauTPHu/zp/mVf+TPNkw7/T89c1vPJt83aC7yJ/U1/T64G8Yeqe6s9uM
HmqCLjbUBg5agziTF11hPFzznpW0nmuIrx3r6+x7/mfyeae/6NJeTa5t+Uj/ojmmiakfHHSE
faNZWBNv2f+Sh98yufxB+/aQqaeYwB2xud3Lo/qdkcmB72bG087UASwd5aBn8+VuTW737CTf
t5L6wQ9m7VA+Zsg73JMHezC5uitzvnO51e+cW8bwfftyTnVr75YaWGNsixV8uVfR5VfTk6fW
ZmpgX0Xo+nfwWZro/hvpeq3aFOWr+H09L/uV+5sVmocR+VEr/HDKH/D8ggeeoYem65XxNKIW
ax++1J78qnPabw1fxe+Ur9g/I/IzG/BRejAUArvk2XBB9vIMzk4d4c9cwS6p84xntPcMT2Nv
uCSWh3HH3zQNW+See1RhvLio25Iz5JBvkSePI7Am/jtpr6Sa1ZcM86NteBuah9GBNbGFNfEX
Nkngn7hciCEaQmVVXMPs0Ou97yYv7bXUdlN/5pD6eHk0zj3a3+BheFu2gd5yz280uEfCM9Tl
Ht6qHbKXhGdYSHskDJmW8Fs6aEtO22umn7wt+8K80N+oGbZJB/9ThXtU+I2KcEe8P3SIXaDt
7uT5Qp2cIXVL+nBtE35/k+GGtLlHTe7hra0h5+A8vxHuUec3bvmNWPgqnrs2ZM/uyxpbg+dj
33Ek1wed4gvzZkhOXnjPBe+55hnvzXio8wxt2lvmW73yjjHPMIS/0kgzv9S/ZcfTDIZLIuNp
I9mpF7BJOjDyXjhDHo/H7G8Ejk3CeI3MnLihDyaZeRebb1E7+d6V9Mz7wrllKOt8+5ff8NHw
i6P2xHBuwnj9Zxgzrzzj5oTXE9anV85GuoY+yjrrNfGv3GMEbyzsAyNy+jrsA2Vhdfm9ag2z
aAxXKW/OwVFKGte40hgu7Qoe6wimWZf2Au2dn3fZotsYc7Za4XsewVW7hUMzgrvmtAQ77AbP
oVnCRftgfXmT91jBoWnQ7nKTduyHY8Ml2qKTfiM3W6/v/vzeB+ymN2yjMTyMleG0u7PyO3nL
j4ZzFfKX3vHj6W/8k3t4++kd//gYvYG2u4iZtp/R/vDzvHs4Eu+sLZ6vUmPuhrpJ72gixuS7
5eH1dGgPv/FP2j17yXJmAhMtcJTf0M6NzZzam/PdSJ7T6S4eib81yJcr0z7lHSY8w/XPuHpj
LxoTcw7PGMk7uDkzpp5HYBKFfmpl+inhHu5Z3tG26TMOYQW2TT8OuP5amEB+/fqAsWd5PB+0
v2E/PRo2XM7kiSWwbC7g0PTEFvX1hT9hwj6Sxxo4NDmJCVVTVk7gtml+eND5NNDgDNHoXJt6
1iXpp4ujetQNqdutNn1gUJU5M/wz31Jr0uZNzbV/MDu0vSztntv2ZfgFDxlNl9aj3vIMHbRI
FzyDfcaYdqv5CnqqD6NlapK3WKLe9eyk9rjX7n5lOH4T4t5r6kJuf6nb/cIzNEQb533PVg8V
MW/3GU2Xsigi8ha/qM0btHFWV3Zr9HPP/M34F21bRWqsKwciQtf6D/+SfqsvvmXD1LKf8a0u
eMdIapP73Eo7nhr8xrXpp/AMr6Yfw29sjA4xtIc68Be0j4w2rsd4CzrIKNNPceo3Crr7wNaN
0L1+YVvoO+ThQyVSx937XR5Zn0KN9aBbC+O1b+ZUh99vZfTB/070dcoUOp53VZ7B+TweydMY
MOZz1L0t0X7PM9zKvPS29oSaIXbe6frg+XT6NxF6zk6qdNA6WRNTxzSCxaXjIX+i16ykNaW/
qBMRnmFAvl7op3lm3v3lW3WZu7HMK+Xy628czzv1WdQz49H7Ox/hQxWo75Jjfetzfdf0kz+V
fRn/kPqOV8ybMu9x9f88Y1hjWzyD1eaG9ct+6zrP2MjoOSOj/+3xLf/jHgvuUZNvpRyIGn6Z
7JjdiD9T7cgC47VEH4T1a5CZd+739hndq9Z5j+AXfHEW13vMfplXsennNe1d+VbeDzfBPhsw
rz/MXmPH04i/qfOekVmnw3u20dbGZv2qmrUj6IfLZq8aGG2u+p9qRptr+yniN+y8G3GPW9av
WO6hsdQIpseX4UDU0OVH+E3COq3tWzNWcuY7ZHXUhSO7wJ9jJ2gpm7/YFsWT3/Dn3C/Dsji+
f2LmdZh3n6afwvri6/cez03PfP2Ci3Z8D29vfxH/m5gcUH2H0E9fXD/kW9fNftrP9FOeue9y
0P+RQzpB16F7qvNp/MN/9IjPI9hodfbkHe03vEOHdTwy63gzsz7Fsv54ttLE1KOO8Il+cWZ4
xKZfs8YmrPNBd38l+2Gwfebp6A7jTfuxwndy2hK1C5RHEXHW/qJ+QbAjC4zZiPY2z/gfc6Jh
1p8Wz/jM/WtmPOXN2jHIzLuE79kzNl5YPxJ+I/fLnhybNfSFZzwzYyHsuUuzRjapWdQxc8qO
p2++RSxcyE3me9/TD9dmDX2nH5/MGhrYAX/Nfhh4GAvecXuytgT/0ykj4ZlvVTVr5DzDv4xg
k1hdf408jYi4etYGVG5SqKv0lckfn1C7qcCeGMbk0JwJBsRjLBN/YuKcEf7zL87BE6MLiWAP
6NoRmCDLTD9dm/Xp3PzG4GSdjQznYcgzNM28CfvdG+OlwX6m864ldbsjGMdfRxy/Yxurwz30
e3v/04B+CN8qnI3+4zfaxq74Q/vC7BOhnwrc/yUz767NfvZuniGcnfaMhzZ9nTBmbwxvdX/y
rdw1r/Tjs9mrQj9PzZ5t++kffd02tmzN7DVhz9zynte0J/RjbPp5ZmybJvZ4x+SYPpJDX8hw
Q7a/7Ikdc4+w1/SNPT4wcyLYR4+wTPtod8vsJRX68dzYsVO+w32mny7MGhjWj9DXO8NoKeOT
OPxyprD7QINn/MP9XVz+n2Gi1eBw2XrUwQa7M2uo3iMytkdgl5QZs9befuUZzjn/xRk79dFw
3suwwP7B47Dn4D/pWUBtuHCueCQHK482N6H9kusP5gwa2r9oX/Et2zKevJ36iIawb+KcdfMM
EX/zyjO2MmefR8PtL8MKDOeOY9+PP1P8M2xvzbdriP/KnUE/M/rgR/IOG9zjjvN8eIYZ37KJ
j8vaDQO+ZYcxa88EYbxan8c99y/K7wc/3Rfx4Cnas4H4+ipwQ6ppnr3uV0W+9XOaoz4XErXW
W0zgrxyEQ1NNM5IfxAYc4qvMix4hEl60aiGr1PGrkpMXpbkCtUz+gGcE701c/eGISd0xtvLX
L3woa3cEP90kw11rmrydFfkmO3KP2uSiVaWuhbJOF+T9lMifmsFDDDmiI3JQv8hBrUkOqmfv
/qG2neaxqv3zQX7SH+xlzSEtGb1mj1qHofb4WPJYve1xCTdkZpjYW+Z+Vi+qZ/m9sTNL5PMu
yPctyjPM0+hMBXt9bjgyCTnJMb8xxxYeErcao+2d0n5Nzexr6n9WjnSKQ6NFOoNPMDOa01Dr
uUt9zm/ynnPkLNfQvjnL8Incyqb0c5286Wqq51Teq61vHqexNj3vPxOLUG1JI+VgaN7OC9z+
Evu61iiO0uwMtVO3Ml6qqV5Nc7y0PrGnHfnrL4lh+vyCLTmgbfLddlIf2Efs9eyTsJ+FXP+/
5OHnTH30oGP8R3sZFkUs/AOfX/5M7H9IXrT7np8ZrZBy+pRtcgunppoqmXSN21JzdiaaCc8+
WVLDvSzfMob3c/lLzdq26Knm6Si0dXH76bqjeqh7+Y05NYq/pA6y12U8wtLRfvxI6xdpvdgB
a+wK/mZCnYqVMGaitDKQsjG3huPnKA035D0/YwcOyZm5Rx8XNOtvpi7uGG3cH+bVH+adiyzW
4I0tGI8bakpa7a97phcYwSN4hp8wf9xpQutx7OAg76j5sU51Pj6+tyOOeSl7qrN136mL+4iP
7Z46E/WUm9Qicz7YmTvp6zjVwGgMcYsW+0z2M+eDf8VnOpL9MEqz83W8ralNMJJ51xTOzIb6
Rz73qATnZsV4Lch4upD8J9XINGFuVA2zw32LD3SrHWqHB/ZbC6ZZH27InuvfqON8LfqZeXrV
Ap1R0dSXctHjGmfpOXGCIozhLnrxK9rfqaNcl+s3Ugdez5CBr9LArmihfynBgGnA+oqkjqnq
W57gC9wIX8D7j47b52lGTYWcmDm62TW2snLVXM7yzNQu2FL3rURMaEbO89rUgXc5CJfESmfU
qNLavC3qA8dpdZQluddl6lWrRifHOzRgWdymhEzl0MzJYd9QZ+Ie3kYp00+P7GcJmtI4PWMo
13aDFrKP1rHIGjtDK9lGR10xdbnDt24ID8PnkiyIJw/NfueUWKqN/c8wg4qsH/doTlusw7cy
Jj2/oIoNOIf3s8GvksBf2aED2qLxuYadUhE784lcj6bEvd15vox/XNtdHcAc9k+ZeLC2f/Ab
LqPvCq7azNRz/SC/6g9Ms2MGTMiL/oNPYQaHQe3xa1PruU17Q2o1ex9XiZyYGf0caveO0L+c
o115gJfYpj6xxjlnJn/7lXjJJf7vmWEpb8nV/0Ndkhn1OJrkmJbRS31x/TX95PLMrtDvaT//
kX7Wc3DQjbV+0Y25ehllWMtPhg1ehpNVQTc7N1pu9eG3aT+DQXXAlnb+hnO0u8qFbEvsq0xu
4jlxyifWuAK8nhK8nnfWhh5rg1vPz2EFzuGQBubHGYyFkrFTrf7OvkfgNGwMM6hMP33BgPmU
8ebPkJfooGewJwt863CuGTHeGqIr8zz9Uka3EWp7h5rWoS53H91XlXtEaONcBteMPVfHi9Pf
XRmuUahBmiOvWtf5OWMlln1A86JH8MIuDc+iiH88RgvZp1837CUNOdd4DbKuwXl4Ph04WS6f
dYGWfEgd50tYFP9lOH47/qYpZ+VN2g8Ls99pbbgD63zYszfmbNVmv2wajlbLxDLO4f8+GW2d
rS+VY7zE9OXDTz9k10gfd3oydd5znDHPyON44uy15nxYgrc6NeySFjkS99gdDxnOwxRGQkvO
Vj436Nlw1dT+6cLU2GHPF9AXN1Ouju/HMuyBT9FJexZqH67IBh122+jyG+nsVo3xHo3xjdho
rZ995Za852/q1NzIOu9W2yp6zU+0I4+GdbqCbbmGravnnmo6Y/w7TDJ25vkv+7rbR+fsBUM4
WTFn8SsYVh/mrL1j/YlZv27MntuTvcrl6eu8z8te5PvpRurV+3mncz/HftQ1es8H9qJLNKWd
lGuqeYMzahsMYOSN0KSOeYaCsc8+WDvOsQt0ndazcsx7njMmF9iqTWF5qa2sugtt78LBqqQ2
XmDAKD+zj617abi1RXO+u5W13vt155x9Wvh1D7C4cjxjE75Yy9iJ/5j7bda3unD6lI1SE99R
aA926ixjZ/7B3nY2o46XOe95hq3akff0XsU5tb5anL0upQejdA1VnVGLGlr39FPgBG7l/soZ
baCrf+MZ53yLyOjmx/TTGE17Q761z6V9QhMR1p/A2RrTT3PWrwZrqOax6j2eZTx5zrqy3Son
7d53U8HHPyd2tmGd7jLeAuvr2bRfHvWTn/fFTF5PnjG5oy/1e7uREZhk1+ZMMYTRuWI8XBqe
mPLJY/x4LhdkDmuiCN88rC1PrOM6Zjt8qypspDl58i3awxm1wrmjzD7gOBDKaHikvY1/yueM
q+96AV+4aHSvHTgPlXTf1jyJoqyBXc4lFcOTvuUZEuEA+n19zhq8gV8XuNwF3nHFO1bEV+k1
0taf+YffaHO+i9LzQ+DO9mCSNTjHLqi/UoTL3YeRt+H89wWn1LFzr9mr1Bd5JzEA/+3c3LyT
8XCFH85Zbgs5p3aFvxulJyatbTnGlr2Ey/aAL3KUfhdlwr7hX39jjR6LHeu+9Rd+Z8+h0XyU
RziiY3SIUzg1i9Qm0TXyQK3Vd8bsI3HOA/E9R7epyTrelr3ErV87+Q61lN3j36FteKydNK/f
/80XTOlDSmlVZtBC3vMdH1kzjS7EohKZSPsFnBnnNVZ7+5D62PyceaXe2VZsSK/10+s971D3
fcvu/o9z8JJzywjbYwUPcZDyEP0ZI2EvmgkjxtPOH8TfuYEr+Sy+7Si1zzQXd2P8vs53k7AG
PjNeWsQiYmy4Fjbcrfg0/HhQf0Ibf8J5WiHBnzkCR/nWcJKLYj9d/3yHOnn6dt71WD8c07qO
T3UBYzjwxC7xqb7Q/mLYlflf1oZH+MFuT4/J6ZvzDq1MHa4d6+gDe+oMP12d9qpZ59/YD/0M
VN7P3MztOvGUCvq7Yzal92+dw/jUM6eP3Q/Zj+rsiR3O0m1sk5s0h0Rt+id0r01q705hET5i
n83lzOFjrWcw/Z+I31ledMtwZBr8zTjjHypjw+kzBN9QG96qy8N4Yr9sopkoSXuUcm5q1PP4
IOfvijOotTMLcGZqcGaqqS0b/JEf5KNcGlv3gtopW3mGLbZsgfa5XO9z3S7Jsw/xw4LxP3Xl
rB1ihHq++yAf5ZIczxm1WAfEY/Zylq+mMciQz7KVsXAHB7lvzvLKoanIM/q1x/oLRuJ/8nX+
1KcQfBI7zgw1fA5Raq2q3lx9ZC1+w/kAZujuB2jC9nJ9nDJgHqhn9prJi7408drgKzw9t7Tx
i8x5z5Z5h79cP5HfmKfatxL1p2bUBAnnmqlh8Wg/KR9lQd5gkfj/zHAgFuR5qa9vZc5WTbTe
CdyiHWezB3yJN+JL9JqvwNIZmP3uJmWE+N+Y8jdb+Rs/Jgvo6wITqAlfc897vtAPK/r5Ft9R
xZzvHmhvpr4HHSvK61E20kjuUedvPnnPP/B86mnOl/oTZpyd1jJeQj84C0F9qndSJ8efQYsw
2KfEOS3XqEE/uPVjiv3UlHu4lbPIXjI1sfspuvwCOaBTdLFr2Ep3fKt78hNWfId2GpnXmLjl
9fyjn67pp2qaexL8lSO0JQV88FNTy3BKbd8CZ8ypqQk5IpctT/7TMVcp6BQLaIjtPXrUZAxs
pPAOBfb9O9rfae/QTy3hFnkt+BQ+8Fr66Ua4Sd5vbPtpy2+4dToH90OfsUE/NWEvxWn8aInu
Y0R+ZoEcBjsWRmiZcuRwTc1+2TPzrsPfPMMEeuQedXOPqwwfaprhN4V+akmubi9Td8nnLE9N
rm2PsZLL6M2nZu720CzY33jA39hDm3vB+jM1deJ7+J5zcEemxtd4Rw2+HGfcqalt1zPckAXs
o3v+pgeXyO3vOfICp6aWao/88Dw5plOzzvdkL3rl/qH2bwn2Usx30vynKTlSBWL3gWN1RvsD
v9H56esLbJMp+cBNnuGO35hx/Tnfqp0SRW27rm894x9/5W+m/EaO/KcG7KQoHU8P+EXuWKcv
zJgNOc135B3mYJvo/fP0UyLP6HNxdd5pfYQeNYgvzBoZ8nl76O9y1FaZco4u0A8L+E9lrn/n
GeuMR2U7+RjlwPgLKobndc/fXJt5UaIfxhme2DFHq5LuJQ9oR+6wQy9O8tDKcI/C77uzmZ13
ZfhPDWEnecbLFD2U/kbVjMlPU7NWtbluvLxT43hMna6+iQntyEUZk4fRwH7yekrl0l6j3V+L
dt/HUjfkLY9hnq3g+25F+x+nZ9sLycXty/qVpMwszTVRDs0w3RstO8Dn6np+gcbulVXj9HEr
xuSINXAFZ3SKD/4JPsFW2r2dumJ9GpFf1ZD2Wsog8e84p70j14d61Ct0giPyB1aMJ+XMxKmN
HLTaPeK9r3CuRoynPOvbQq6vpNk5DzKv+6yxZble7XG9R5dncH32iiZ0xDrdYP3p8YwrODW3
8HhcRplyaj7hSOTgSDj/8pKcQb3+XNo1z37EPfb8zQccmia/4faaEVrLBuuPcmqitM/0rJ6H
X5fIM3guhdqAytqp/fTTkvOl8jA8W2nF+rGF17PkN9rSPhf+oLJQR9TaaZzwfCLzDmdwRZpp
FTQ9H47g060y3LUR3KLA9cjB9biFI1NNlfkX8DI6GWaQt21OuSCB5xMJX8XnLGt723BJrjMc
mp25Rw9GywXtb7TfyG94vsEQ5n7+5BmrwrFRRsPxM1bkW/v2vuGrtNNqSFr3NrBs9B4d+Ctx
WtEp5NHre9Z/Yem8m34c0V6k/Yz2xLCX+hkOzZ7vXTd/E5g/Y9NPETmef2h/Nkyg8I7PvzBk
WryDW62HxJPteEoMB6bF37zwHk6LpH19R18PzLzMMR5jw8Hqw/gssXbcs/a8s37V0sxUXUOV
J+b1ALrOVsVj6TN7R4a/omerkew1sTBidDy+yjuU2Ku+ab+F8eLmz47Y/pi86ZXh+1aE8eLr
p+jfrFN2lGXAeBvvEb/wCt/NSBgw3uutjCllvLj7vFEPaMxZXJkfLWGCeB6+5YYU4MzU4YK4
t7PtexnzW9gmXbgfCeyTaxgynulRYzzuOaN+oDV4xF+6MvnjzvJ4Qw8V2CUr/HQL3mOTsklU
c7pnXinHZsb1r/RDklLsAzsg8O0CY+YDXZvvpwe4Q3vqTX+Qm63v4c7ducx7eq3jI2eCPDmi
HRgvVZ7hkvtXYKdUUn2M5tTkDV/F5WF8yD2u+Zua/I33BX6gBXjExlvJM9zyrdx+9wjruSHv
cJ2eznx7jfs/C+PF67U+MjrFR3KzV+TDBd5O37BsdLzdyrfUMf8AK7Ak4+0VnU/NaCUHMNBD
bfJ7dBsfGZ1i1+jvrvibV6MpvaP296XR1wVNamCXtEwNd1tLem/qej9ktJpe6/TFnm/rm1/D
hbwx96gZ9ojWgo7gPnq+psbnmkcawFBn2dsuBepahvsvub57VAe+RC3me2z+D6NtC1qjB/op
1HGvGubrELZlkXdswM+MUt3sA1rNOnrQfUZHPYH1Hu4xgn8Z2CaX6ICcXfBtNKcPaLXr6BQP
2JmBddqkn8rwOZvc/4+p2+3XuD1npwm8Z30Pd67Y458KnNABuSCjTK15rX+wJq9aGaBe3/eA
VrOOf0q/ZTsznq7opyjNNvPv8cxvrPmNhuH3XtHeoL0FO9f3wxIOTYLP4kAsd2L8hInxPwWm
a4/fKNEPbaO5ytPeNbzVHO855jcOPGMk3NpNpj2B59qQb+1zSC239ly+d2Drzqk/riwbjZ3l
eIelqU9eIB9lylgI7N0XMx4XXP/A/QvSrutTnTEZZ9i3dbj/+xOGcIvfcKvOweiHlzA3lA9c
zmjqg68xgXt0gAdk+6lu+jJwjMO8eYTfeyvcok3KGp5gPxUYsz2uH3L9H96xbRjHK/rxW9pV
L7VlzIb1aXrCYlb+in5LO16+iUFOTB2KBN7PHv/VBL2UtlflHTbogPRbrcw6Hvi9Le7xYBjD
I+5xSXuE7yYx6/wF7U2+1bUZ8wN+/8PMO2/DHYgz6rcYMGYjuNqRYQyH9almxkNYQ79hFDdE
B+l9HhO0BNrPTcNhbmTG05y/qRlu9iyzJ+s9wpxo0L7hW1SE5azMjyVsgYSc5gO1fLT9jxlP
4T2zfPCaMK2zDPMP/GxDwwYPTOsu178zJ1qskbq2+Hxg7ce2Ga//Mv3U5Tc6hhc9gz++Ndzs
D9rDOywNh/3uaI30Z6+gm+3R/nzC7Va7IHCvuyd9HfYKfyaYmFiqroGvfMtw/dY84x6748z0
QdOw5MMaa+2CZ/b1phnzQ9rbZryF8fLIb3ya/fCVfmyYeTdgvL3yjmf/gz9eNX0d1tk3fqMq
60/2WywYszWzxt7RTzNjwwXb5DfbpYZtU8EuCPUyEuJzB2LOE+pGhn66+2XMXjNmg41XTdlK
mpPTZD9M+JbP5h0HZjzdYmfGhmd/btaP39bAlWHBj+inC67/S3sXe70i63i2D1rYRlXRlU1g
TzaPagP4PfH4N7yH/WBqDyzx4WfHtI8znNomdeZ+Ne2nB/ET2n6qmH7Yc4+c4Ta+Mi9HJ+PF
sydP95oaa0fd2IDBPhuZ8TT6H+NpwW+0zJ68ZI1c856Wd/9o1o4CNl6PsbBj3t6c2HjKgAm5
InWTZ7/lPa95jwnrh92PPsy+H/oh7MmhNsGYud+gbkBk5m2Y17GpM1HN9NOF4Qskv9QvuOMZ
gq1cMftZmJde2aHx4vCt1id1JDz/binnaGuP1836MudvuuY9EsbkjjH5yXi7TUlamls0wSdS
gK0UzpgPZkyH77BgXi4y867NmIt4htg8Qw77qmrm7pth5QxYIzv8RpxZO+pwRU7P8quMXRBj
s+v5za4f/ltcZGpV6Nqh8zKcc4M9P+YdEnO+uzLP0DzyaQSe/YS8njXjKawvMe1dvkXEGTFK
2XChHlmd+i1f+McnJtYaGFd2HX/IvIPvpxvDdSzwHnPT14GddH1y3vf21x478fQd3J68N3Vw
Hoj11tH3fWFDWk7W3nDVeozZvGHfqt3QNczEO1M7pQnLa/sL7+fbcP6CTyTwN78ynNGmMIN0
3z9mbVXholUMO2nIt7DMspVhgQX22yvPsDOsncAHjrh+mumnAn9TwQarGm7RyrBQA7f2L/30
zjNG+DSqKS/x4chfEPILYsnP9P7SVkYfrDXUXTbqEr3TVuLBSerNVUbLmnNNArvE18b0eYkv
6Bw35NPtyOP/MvqWNTnuCfXKGpn6UufGTrz7pYbMOfOqzVk7/rUWT4c9N0r9fBcw8jQW0oPb
tiM3oJTJV6lSv87XCawd5cO1pA6gj4POjA/rA06N1kM8J79zIzmg/lzyB27tjDyyAhz3oN3V
eorBZxHi/3/43jPOmNreNDmen1yfJ0e0RT3FWDT1aofuqSNYptbOEzmDa6NHCJwZl+ce6mcW
OX/F5FY3yL2+kBrqvopATFzd8g/uZA0dS365428uYIAWif8FLVREffOWjPs6TI0K+bhPhvuo
/u8c7/mKfvgefXETzVeccmo0d0m1JV30oC7Ld8H5b5PJz4x5j0e0kn3quTodQ6hR/Ir2LaFe
4izlafiz+iu6/IScv53oEapppEfH/MjUxe1n/HRL+HNDGFT36FO+6esSurC6YZf00eg8oZu9
TfXxft4VeMdP9J5t9KJRWu9qiQ5pauzMM2pa79Jazn5uF+E4rERv6Z78hZodLeJzoa7tm9Hu
bsjrCVqnTaYuuGp0ZsL0cNaG7yf1j2/JYfiU+sHuXKHfyjGD1J8Qp7qOufg+1T5KyFluS41i
x4B5JTdyyzoep9yRTTpeA7OoaPIOm6J5UK2k+huHnM/O0Oct0Cu88i0b6a+EMb080UScUf/8
mTF9JnW73Vi4F75KJPzxV/pyyxrWF42Ni9RtGS878isb1ARZoPPpUa+6/fML/8hl2+FP2PGM
l+le5VmqrzA7tsZf4EbEPXler+gqRvK9r9NKHrofrol7byX+Vk8jqMqBWKH3TNB8xakey9eM
fDG6NNW9tkVfE0ue2DP7dos9dcWYW8KZaf38ew79SgfN1gs6xCI1a+8Z8x00NivmZZ06zFGq
81K7pJipB7RCXxf0cXPGg+t31bzfMPev0Cg7UkUNHfScGOSQWoYxOsgD+8TaMGaCTrKbWce7
6FY7MqZVR615PUOY1gs07a/YP0+iPfEciD/kh89gV66pL3zHnhsYM900tz34Vcqi/XBr5BP+
gFDLuYGOp2s4M0X8dGdob//yjvfMy6ZoSlWTqvZXi3PPJ/vl5ZGecyjzKk6ZMnpWfoZNspH3
jFMPkv+Nc8bLRtYXz8mqEdufU59qyLyL2Qe6jIW5cN/0HBzYACt+41N4X+5pn9HE17lHj/F2
Y7Tc19iRNeFpVFKbtsy8ezIxoRwxozI2ouXQ/AeTw/l1z8htfCJnb03sfY9d0Ob6AbyLyDzD
JZy+d1iCLofuCr35b3wVnwdRpsaLPsMX96hhg3kmR8hR/+D8dwkvY2Z4iK/4jk41OgtsRMfu
vaRGjeUdXmGrulF3RQ7Vk+Ec76WvO8yJM9rv6adreUef9xw4fmt02B/ULo/QaX+K/aXz7k70
b+7s8wQvdcP5K9RIf8FGaxo9eh6t9hXzqoaOug2/pSo12tWu0PyFnanBbvmZj4Zlc49m/czU
aR9yhuzzG/e0RzxjGz5BNb2frh2hlv0nWvEvw6hqGT9dh2eIpFZ8SzhXEXGlM/ICn8hHGVDH
vS5rpNe2LdEbfBDb/4OfT8fKrTlT3KFre87UgY9hK7VNDfYO9+igEeyyTnsuUY3YWA6fxTks
QR1PsRkLPbSS+ZNvqfWADrAjh4ZPUCSWesn6s6ev7814OuNc88gaOUAr3kjzsP0zDln/voQJ
4jNPE+L21i5Yw+pq/XzvBuvPAt/yBm3IJXr0v6yhZ/AuGillwb9jOLf8x16S/Dxjhdib9sFN
hmvUEo6MP6c+GU5WSfaSsN+9M94SNKcNzk6R9LP3NQ6N1jtiLMyJIbbwj8fYoV9H+mA9V7iV
MUHv9IzuQn0Stym/Q23AZ3KOh+TAr+RbuL3qhXocJXyql/hEnHWrdd3ezH7X+Lmuiu3xTT2f
D3nG25QLqDXTcrDfPqiPUIDh6eiLqvX+Qz/uqMG3gDNaSrUwuj7d0QeeC6k5oGqzd1O9n/+W
MeOpylm7+dOPMWfIOb7nIn6+NuNlz7zb4y/oppoRfYeZqaEc8jOtHrOBlvIv2lqXR1GSZ/iH
X2WMprSKttad6meGe/sB8+yKHIonGFgDmCCB0/Uvo6P+QIsdm35oMCbvGJM3nJ2qwl9pCVNR
41KBrTtmbajjL7g1PpF3bOULuV6fKczdP2Y/C36VoCd/o/2K9alj9ruZsTOLxDLy3P+Zd/yL
/dVCU18VrtEcjmgRO/Be/qYidqD3zQyJ3Qc7Mejqu7BOO8aWDb6fNvfXfvYxyjl5GFaXX8X/
48es8ueG5MwcsKcD66YGqyt8a5dDesrS6Ro+5hn9/IDd0JD7+73IjqdP7IKYv3FxguN923t0
sgwY5YjWOUPG2Lpz7KcW9WS7fIdn+vFbvrWuT4F/8kk/vDAerhmTUbqfLTkTaJzzjDHdNWeC
DT6LwEcIXNt/jIW6sFNCnZsFNRo26DLuYUHsYJn+5czQ4MwQp2cKzVVT1kQL/5ObMwv06Mpf
cV+oBe9V9+SPjP8pTvMN/G/c8TfPqe5az28NNDYL8sT0GRwTtoGOaEHcqkXN7DM4xxPe4Yuz
eguWs8vsUj6druNTmTd93jPPM77C5EjkPefpKHjm3FFE095Nubfe76tckGXK6ldW6l9s5SW1
pkuGJ1ZNZ47O3TX2dJsx+4ke4QXOzH1qx6hfd0NMZ0tMe8dedSDXf/zzTxfis7iES9Imf93H
OXdoO3bUCO2Tw16FZXP38//3MIHesY92aHTGhsn/BqNzRy5um2eM2ZPvzTu00ZX56OWSeMqG
9Wdn+E4zmGVrcvK25OH34RwX4dC8pXoQPTMM4N6qL7H38wQ9+C3KWX4Tf6ZyZhLWuLZ872r6
CzXuEXjPt/h+Xshb3MAAbQhnppJyaLTej/rAbg1neQUnuWn445XUW6J+shtsuAn2cj3Vniv/
ZAEnVPnhTuFXh3+w4FtvpN2tHXVyIxdwIIpovu5Zn7qsT35uFllnQ42GDWvoDXtmQ9bAuZxB
NTeyxRraZ797pf0WuyJinfe+n+UJn877+SNqEs3JG2yRPxDaF+wla85GLjZQMbZLjXVez7kH
bLwR7ef4TCLh0Ph25a7pGbFEXuE5+eFPsJGa0t6AI+P5vyH2pezKBN/NLT6RgWFfKj+4avwN
Z3KGVf948gurNOYeHcMg3nHG/OQM6nyJV/jpnsg/b1JHeSu2rvtCT2ig1RZuUiNCuf9Ppr7B
B3k3V8bWVXt8TXtEfO4de7rLWTySc7LP+ZuRRxYYMFvO2femFkbT8J+qwjmep4zNGfuZZQT/
oQ78DF2sMopjsee9/0rt9SGcmorh2ExprxumRwRXcpfh0Gzgozgfl/IuSvAq8vBRKsIG9/wB
+wwL9MNF1p8Zddua0t4VbojPvZxRt8nyMyswXKopR0ZrUDXhY74SL44zHJkFbNwi+XCW1/PK
mC5yJpjhXx/Auqhz/1WGF92HXZKkZzXN3Z5Sr6cJhzQHA/SM62NYNx15hiz7pEE/RzCtnZV0
zGdRf2aO9wx8lDWsnE4ax9L65tr+B+5HHcZLJbV3LshdWsDTKFLzcYZvRzmlVb6lG8/KodH8
7SlaoUKGE6N9PSV2XyA2NuX8tobnk8D2foaPsISl00rjn6oJm6K7LRgOTUfyIDyLa2rWyJGs
03XyJPrc4xZuSCKsHB/TnuKTUL5KJAwYr4mYUpM7sHgW5IpcHvFV1sQROvIMlVQzfYEma0TO
cR7m69TkDaoedAF3pE97xPUueyqPfmaK76dgdPltODKRcIs0526KPzJPrsgUXUbgr5T5lgfa
tzBi6nK95oIEvlRgxOThTtp++gs3JOJbRsLj0Xo+PerdW6bHEh5ZjzyzHDk1U3ICld9yA5ek
ks6pkF/eMzrFuvyNy72eEqvQ8dQRXoXPtZ0arpqeS0q8w4TfuOIZ6qb9Al5Gl2/t1oY8e7rl
hoz43l3DiWln5k0PloQyPdY84w3vEMlY2KS9o/14wzMkwjbR8Rp0RiMT5ywxZvf8RgG2iYvv
XbBGTo3/qUfuUI5z9BT7ao29XYYrcmlYOnp91bB0OhkOzR42SQybJEr5TA/EdPQer8zdFu0x
79AwzKBQa2xh2Cc9+umc6zcZDk2TMenHg+7bA86pW8ZT4NTUeU/LFPrkHevMmY4wZObpqWhK
fc8CLIpXGDDrDF/lzLBwPszfTOGJFXjPO+Z2YMSM6AeXp3pBvHcKx7QA533/Sz/15XrNE4vo
p5qZ+01YNwnz8prfKPAOCf0QmXlZhsfT4BkjwxzakcvWII+2KuvTI3moeWzZrWja3Xl/zPlr
RW6Q1937HX6Mb3olNlo9zSLSuJbq8ivo9rup7zPo+jU/s2/sp0bKj9b9bEwuSB8GXknaHR98
hA+rQV7OCM5MDGdmDUOmnp6elVs0gtezYp2fyvVVyRNTPsEF/AKXEbzCJzFine3DkSnBQNjD
obk2v7GFORv4Bw04NV34LJ5lp7q0hlmfbtJMFj0HK+PlDsZLWzg0PrY1IpdkdcKZiVMOxCkj
ps71Va4vw19xfbBEp618Fc/dz5NDNYUB85f2J+7h4nunDJgPGDCWM5M3DJiVYVwtqW0wor55
38y75Oefl+Re6z0GPEMLDo1n/hwzXK6FEbMR3kWNMX3MqfHE3hosizvinEu0J5ZDU4Ujo5wY
nxc4glHVMCyuJTrGEVztvPgbusIFCfwVnxsZ2Cj7X5gfB2nXupN3v/xNYOG4NSfLobH94PMo
Xji3DLHX8/RjIu1x6nXX+gra3obfUpU6EkNs3cBPCRya2gkDxs/9F/y+Q/R5Da4PLJ0XnuEA
G6UKr8fZPkNTB7WT4R2e8lVG/EY3JXL/lay2IXzxwPOp0z7n+i+ur8u38vXRAyNmZcbjC3wo
O++uTv7Gn8+GnINX9HWJfiz90g+3vGNF5kRbOFi6H4YxfZfhJvVMXKok60clXRfVJ5HHRx84
MXe072m/ljVUr1cWcx5GzJZ1PM8+sEj3Oa3VuoGx7p5pjJ4pb3LMt/ItztjPisJF83N7B3tk
jG5MGTDKePFngjF+mT65uh3xC0dpu+bbrQzft5PqSvQ5lQuSh03iziUf5PUo08PV1s1R5135
KR3YJT24ITXYKM6LdMwN8aehD/YRy6GZwiZxWsZ3U/9XWV19eM93PEOD63tc34VjUzXveMY7
RrxjlNZAfmA/zWXm3Qdz8xG/iLJJnHZNGS3hPQfwV1qwT6ppbV+1Uxvir+zAeIlT/sqS8VbC
7vjM+DMfqZPVNz7PTzQwoV1rEDtm2Scx7UczXkqwuD7xwz2SQ7GiNtSH1Fv02pKl2OMNUw+o
nmb++XnzxntUeQ93lvsHM/aRPLAV+XKRPIP7Kto+o5+uDc/nL2OhRnuXd3T9aOss/0W/coNG
xupXumiRbkUjE+rdq4amfqQZrYjOOqupr8MWqBrd/9bog72H8HDCYeigLWkbfd0fnuEc7UgT
HaJqIVtGv+drjx/weegzPhh98VT0xxWpOzkhZ29tWF0H7MigF28e6TnnGa12hFbyVnSKG1gW
qgUPe9XB9POSvEerD7bcjglxpTX63ewzXJDTp/6ADgyYv2hSW+YdgxbzheunRvs7pZ+zOsUN
f3Nj9OZBj1lE69hGUxobJseb0SiHb/WX9nKGX/DNOj6hFmLT2AWxcBxUSxTyfRPqTR/Ycy2z
o8NZ+zvD09BYh9ompYxGWfeiArZP+JazzHjKMR6C5r2aZmtorLWJvncBk+Odb9WU3/CZTqfP
uDO6stEv7JPPI77KIqPtz3IcvK16IPYe2CRB0/5BP84zGuQEe/vA+mX5CB00Y9+Z/W4CZ3R9
wpqIjbb/Qb63Z8Xrtz5wfd70c+D13POOsfmWZZgfTdpzGW7IrVmfnvibFc94bTTv/05YNpV0
Vfom3yXwCXR9S4x2LszLW75lE91sVfJYA1NjTX2pwEAYn/AFwm+o/m4pdkXhiG/gfa6BvRS0
3jnaP7m+ZXgY/mx0oA57GC8D+ASdjMZP97M1zKG7jFY71Hnv4L/6JmY9YU9uMt4Cl6THeFL+
eIda8d/s+3qPPnO/RS37imEIlwybJOJbXGR0joH3czDaX62RXMicWwLjIHBibuGrJGZ9ujB7
auA8lGmfnfCfvH/8QL6cZXZ0YOh9w0q1825teBevv+jq34zufsHcDcygM8NICGvkNXt2CQ1z
1awtf7A7Oke8nm2GMxP04llmR2Bxab3XBH/mPjMes7yLmOurZg39Yj+sGrvgOTPvxmZMhz0z
7AV3xvb4QPd6znuODMchrE9nZh8YcH1gppX5Tu8ZvkqFZ9B7ZMdsgz23muryH4gXJ/Av9yff
YmLescw7BqbHAa5bZHg+Z5l+euYeXTMvmmZ9asITK2Xso2O2Wwc+geWn/GV9qsGpsXbowxF3
bWv4cGGdXpNDGvgEgSdWNevLlmdY8RsTw4CJDD/ltJ/t2pHL9NM/w9IK+3bjhMlRMayvquE6
fhu+3ZR+2Jk5U8BO3f7CdWtm7IIa9nTF7CVdvqVllxR+4YpE5h0s62tw1E8+XhzWluYRSyfU
vwssrQHjIYJ91GZ9WdIPXb6Vt0Mf5FsOjvgqvsdO96K62XMP3P/d8FWyfKc+ff1EX4cxWxX+
ZSvDFakYW7jB9Y1fuEeebam2dOCOvDJvdxneoeVjljNnhsAsU97FKMMJDfHehLhVlhemcz8h
1nqAOXt87lG7YP9LXzbNOh7shmfD8Bxg24yO5pX3V+peUjH3D+ySimEZbumnRqaffmMBVox9
MzzhhWVZhC2zzm8N6ybYZ2F9i444f3af0P3umI+S5e1UzTrfzJw7EmKtB/JNtP3bMD7D2axm
ODZhjX1lvC4y/bRjPHVlP1NO6EOGO+SZ13tygwKLcPALP6rE/c8MJ+L/CDuz5sSVZY3+ID+Y
0cMjEqOYvHEDhjcMGDCjpzb415+WqnJlChz3xo24sU+XkUo1ZmXlt/KTvno2HBvbTi3Tn39/
6e+Qeensp74fszs4pJ0z1o2wmarw8PWcOzXxVXqGPfJ8y6FRxkvb+yzS64+y2yKYiiUz9z9p
R2W+lr3fRewGiUE9nK1/DZ9fPc3xO5oxqew34cjonvp94ftxMVjfxoarwBSqko/seOE7Ck07
K8f04Ve+r+srHXPyjjpjsg5fJfQ8Huf7ycOAUdZNYDg22k5HGDNlystnvJ4jPq5X2mlIX7QY
02GyBup4CmCafZs1sM9eFRDTd7xYG+5SHK4j5yLbToFp6w7POP3C9636XDz7ZF7OsRv2aB4e
4Ti0iR9/htHQRnMf12HNeByl9JyPXvMeJlyPjG+nhrnTueYeYc5ekuc++JN7cfVpvBgGqPoT
JheMYxcbcIIPZXlixxQL8IcY9ynxT0/kxd1Qh5C7+SviCzomR02d2IAvk+Pqnni8DjGBJx9b
qXEYN4bRsmZMfrJO35r8eBnW0E/uOm7hX0r5gPJ4z75BLzonD+qTYYffEHtk9cF5nhF/5R3z
SmJhW8TaNskJGe9imoteNIAP6BDjMbogfnPEntslLlr16K9eTyU6xSuvjnF5kOXeSHOAfqHP
U35BCL9A4r8lL7fkB97DhH1E59MmLrpKXHXFa1JdVK7NR70jdrrqc1bvk9G0gOsx4hzbpI4v
xLA30H2EXjO6T/aKFee7PXkBVgknQuadrG+Raae6Z484D8qW9Wns78ai5IZVWBRb3xcPyW2T
W79yaCFzlF+T0zbeCR788z+I428Th695lmPbxfIL7lPasyrnryV5RRrEeKq+5Q96zkcYLnFE
huiECqwt/8E/aP77fQet5hpdR9HoXuPcEV38Kiti1PfoLpRvUDN9tYeHseU7Z9Thx3NqnAbw
P3IYb4jHO/h2ivPyDnz5GL6KO9+N/foSM1qGcB+3MO4kR3E54VVJ3lzR8cRrThYNTcTd19Jo
vsSHP0HTtUWPUEvp7+roFAOjhXxB89AwvIuAvi6ghawmNzKi8VvBlmuwtmy9rjU+F23QKh3I
07zyd+ISd3jgTnoCX2XI3Vnu33MlB9YtsdVdfDONhEPjbLQ3GFQnP+bDJNZZfJEH4sRWngcU
JnNC2HGR4Tw46onkC9sTtzOBgRdHWgg/ZUsM15j8UznfDvFO/Urs0p68JTdobNbJ2uC+ccRd
743PFS1xYq+008hrY1ue6bNIfNPKsimgRaqhG1OdtejO4l1jiEZnhvYt8FyRkrfQ3O+n6GtC
ww0pketZ8sCr1mhMLvkqY17W8Xdy2XfQg7rxJixV5Y19oRc9UZ5nvNa8DtLp3S2Hpo79E8eI
XhNv8kJbC58gbpM7zneyp07RfZQpd3H0Gbi3R/JT3Zv9VH1L90YvNYdPcG80oQXm1SN6z4lZ
Y0fYR0O0Sp9847NhfW3hS92zvlXQY8WROE04EI5fIDrEkf/OCmMySHKRK59A8rq90ddlNFlL
9uSQseBIUrJX7YmBf/T7QJxfYUV+lwJxh/HO8+a1kjKehLnRw/YIOKsvOP8VsMd7nn8QJFqj
tV9/8sQGHNFDfbHnzzy7xLXeNf3g7II1/p8sPtMr8pG9kF/lCa2Ssmy66IjaJif2JxyaKXqp
JnZH3eupnG/pBc5o3uS5aZoxO2TMfnkdj+MU36Y4Mul80oHREWke5pnX9Tuf7A08nznxU2JD
1j0rZ0GewBfiUerwBTZeLxV6zZbkm84SU3PPPYIygaQd4v31mnPLCwxP6aua78t9Yku/cP9n
eYdVz1dxe8GCmBjVand/0ecd0OXXmLfxOr0gHlj1eTme/2IYVw3ObnO05O0UhyaAXRLvfCX2
uwV+jz0cd+XMDClvmzWwxtrwaNYW5RvkYA+oLRwZvoqLqL6+mDffaPxi3/M9OT9eiGvewTXa
MN7WnEGnhm05hlvUovzaa9tcvO8tY96eWxa8o2X4l2GKayTstwHsk2fGQxGWROynu4aBt8CO
HJEvSNkoyvORc7Tq8gPDYRCt9gifxRWaUdXdr1m/GtihYRL7qxwa0Wzl/JmhlNgFkjdpT27x
Gnt2kNKb7+CJ1ZL/c21ZYA09wqFpwL90Yzrjbf4GcYe6V+mcGLPGylnf5fx4Icffk1mf6qzD
sT3+Qt6kJ+KbNqzDfwzTQxgMbTOvHmnnPLrZmHkmdsMa2+TKf+MiYezVOf8Jr0eYixIXOPE+
jfjWYYWdWIC1dZXSQUvMzBi+74qz2du/v8p4Tekt7LcnWDmLhDHj7NRP4g4XiS30QrxvAUbV
DBvuNmFT7pPY7BM+13fiDif4p8po2seJylN02E/wMdfkoJEzRaxPjrgnlfHkzhUj9FJNtNZb
w3zdGw2zrF8V+nLt12F3p33HvJ0TTyzMs5Jnorkzg/WrLE0cxgCdoGohn9Bjxntu0exXazhX
n+Qcuk35PMT3o+y3e3gZL+gZnvxe04VXFt+I2nX8BuaGcmSEj+L2K+XONuGrTCn/orzp9erO
SlH2rszL0PBb8pQ/pzg0yu8V1o2cK2SvyFHHtjkjjqjDG5r5R8MFKRB7JLxop8uv+N8rRyuE
rTtM6fLnaPebnoPlYswX2KENYhS68Aw/DB9lROzQDe30aTg0e3KEvrEG/8VWvk5x1wLODa6d
hKm/xzf9xblCtf8rwxsbpux59YHJvn+ifM8a2mb9Cv2evEhiwCyH5o79J0xujV1fXfGMV7hH
kV+nF8l6uCBWpMCZYUU7VPiGXYpfIOOpQz/Mz/wFb/gD9Nwx4VxSYcwHZrxdY5vE/qnQ8O1k
T1ffUY3xdqIvvxkrHcO2vE6NpxoMlsiwKfecQT8948VRV+qMpyVxOXI2aiVnWtHQrNCWFOCN
fflzS2D4vqHnkYl//MR+ExqOjJydAs+TlnOwsL2VDXeCU3Og/MCeHq+xwhvbU/7hn19K1rKG
78uS3+9EPyc8nRo8nVLCkenDkBI2wBv+pTb7YRN/Qswja+NfWmNHRqwtc+/fcpHt4vs+mLjo
hyTy0P1N71+J6Azf/F7QSagcohcXxnDfM2JKSeSn5o18Z/1qersiXp/+0g7vnFuaxG6HxF27
+2B5xuu/X8q5Q54Ra+3fYTHfcP4LicO/oY6f/34ldsWV1zPEft8D+Ymb3IVcoSv7m3CWm/7k
a/VSTfQnbfxP78mKIHymF86pwvPpJ+pFZz+d4CT/wT9VIm9AxXNo3Jjf0AYRmtUr788seR3Q
Bq5jxNw/JfdGyqFx68vY17H17+8fiD16RVcv/quq93G5e4ZXw2w8wtZt+zqOsL923i8suo2h
t9Hi08YKns4euyDH3P5I+Z6X3FXU4SFatu7MnwmusNd13g2Yl23PwHJxHJZ3uIch1U7sFfc3
FdavCrZq5H3PwqiS/OR7NF1vrNN3lJ+MXRGyHzaMXdAwurI29nJoWDiW+3/DXjGhfM9eExjf
8gvr/JhzbuT3qjQTbWlYqTfsVX+wn4Q7JHd8N5xz9b7ljf2wBQunlOwhwnDZcb7Tc4naoT1s
uJbx/ZzwJ8R3a/fGnxnApP7k3HLjWThOk3VFjmPL/xV7+oD/6ZHfB7B0AnIXhMnzVVORPfMl
yjr+Qu4TYd20Yd3Ep9sX7Kud0SrdGvaJ8IF35NTWPBRX2OPPcGoe8A3F/t859387o5eKY4LV
np7Dl8vzDGG8xEyOOf7vJ7iQyp0tU37Af9XynGN3zpZymwtjCZcyl8q30cHn0OSutGzuYrew
K4VDk84JMqCOsX+pSP6EuTnDbsgXW8SfOTe5oZapONYi2ti54fdu0LcU0UrOzd3+ku+Uc8+a
c887rJyO4dxM4atk4IrEPI58Kl5F+Sp57rVnMFyGPKMPo6WSxFBLrP8M/m8edkkPFs4oxXhR
zk0eZvWce9Qn0051ODShYbC0PIdm4bPEKPdD9C07oxEsoC2Z4Q9V1o4whYTPIuNJ2mkAd+SR
dpK5q8ygHLH8M3O3P+NOOc8ZdYaNtsNOFUZMmLSdsr1ncLjyxB5JG9RSHJou+XhC/w6JbZyh
xRauh7bDhHeEsJmChMebIVfhDP5BjvVvRk62HbkJIsbKJsUN+YBDU6EOoWFyFOFdVOHUOF6P
5oUbk/c2y1l+Rs7sPHdrUYqv0ic/zNhwHg5wP67gWTR5RudfLTL4CmfEPe/gYQxgTQz4fcPX
0WmUc8Qkz0wcq+hqta8nKR5Gh3e04ILEd+8zmLB1ww7IwnGfwZQVTZeySWw7b+CO2PxS+nxZ
G+Sec8y8+cN3tODpCB9Fxqzmt+uhAczCYJiZ+M4Bca5Z7ltmxLIpX2XA89P5peY8I45ly3Cu
mJk8Wz3iNLL48CWuZ0N5y7NNnH98RrycliuzY8/vhQEj/oIiLJtH2ilDW4ewlQLTV38obxl+
k8YeKVekavrqkTYYMF7rxCbF8UF2PIVmzFZhtCx5xivvqDAnyglbqcLcHrBfZog/mMFoyJv4
qAx55mfwD/ImX1nk+8rpUmfkRcrDUOjRl2Xq8EpfdLw+xc0b+X3PMGB+q2PHMGZm9HU3NZ52
jNkHw7L5og4VXweXZ+vH5ObNEJPcQ3OaMXqqDAyZDvGZP+g2tK/rqXZSFo6Ohx+jP4lop7ph
Cmlu8CNa7RX6327C2JGcj2/EPU/QCoimvosuP/T6lgnn+Rz2zQDGywva/yA5o8iY3mGjSfnR
swHiFg1gA+xgA3RhwAQJQ0naeYz9ljN83y78gTCJpBF7vObXp2aijxc95pizeg7GS8fzDeJd
cIx/ass+cPRn8dh+GnP/t2UNHXt+gsTZj2GOKeOlynm+SPmQZ1RhxMT+gjHakCH+dX3HCo7D
LfyWkmc4uF1nTJzYNpUnMIIjs00xWAbwDNfkXhpzptiyjs8ob1O+8gwXZwOu4bQrX6WG31f5
K9kUDyMDzyKkDq5dK942qRHTN4O/ouV3nvvh9AZrYm3H+AFz8KMiODZfMDuuDTekBHND+Snu
jFkzek4pb/7C5IjM75WvsocrUvO/d18jz3/lG2J7/ZXcwMJXceezHDExymDp8oz1/1OHFxgu
Vc+AcTbeCHs9Z3Svr+Qm1/Ktaac6dYh32hHa3BrPEMZLybeTjKcOzNhX8rWOuDvLoXNUzs2U
3w/oh4B2LPn8nCPuKXPcE1T5Du2rKeXx+qMsHXlHh76omHaOPdqiIazRjspfOZp+2qbyUc94
xh3PuE7i6+Wc+0qM54h43ZqJSX4lf8uI3ARb4sMDnt/85fnxnfYKO9TyesZ8R53xEibeN23H
HvEol/ynK+Z2HP+0wb80Rk81JDfUEUbME+v8TYqT9ZAwr+SsPSZGaoj/ugcvbMBecs1eohyZ
2O8y4Y6xZlioB+6tJnD/a/gLAs9Uk3PLhLPPlhyfS/83wpERtpLcIfbgshUp7yUxijLv3lmn
pbzK7x9MHU5waPqezyL+giKM8zv+pgbDpf2v39/RU0n5ja+Di396J27xGU1FzfuO4jPoB3ko
nmFgDX15vH59wKoXDo3sBUf2sw+YsRPO2kNy6HXg8cwpt++I8J93ef6r4dTI7+NV7dnsVUdz
z3kP/6QNy0ae4bi2H6xfUp6l/CHx98raccnjeYDnE/fDMznThPdT9hwbZ0vbdvoL86cNyybe
aZ7xFebwFXb8M+JzsJR/+To4ffAnsbJSfgOvp2F4PUfK3/zv5Xy3gcfTgbeTZ0yW/HiI2zFL
O/2lHUI4NbGX59no7sUne49O6AYNTxOtptUJdVP6ljy6sio6Z6sB3FHeRssUGH3vH6O1HKfy
NPdh81Zh7KVZFcLPjIweQXWIa6Nh3l0wEuJ5pSwb1XNu0J4Mf2Ew1NHNWv3xhvK2yWW/SOle
b/mO0OSBLxuuRx22ySf6ug3lRcOBULbJGg1ODT5CxTBmVhdcEfE/HdEZPnP2aXNuiTxjQfTB
wtzYoRPqndVRzpgdcomdYH1NuW/Jw1hQDXTuTEetmvaxYWxOucdUHdAAJsf7LwyYWLP6g49t
ik9kh11xMAwFZYLYdmqjI3Q65ww+zwgGwo/Re2bgiMp4OKTqmEF720Hnc+J8d87scP6KH9Zg
y8N4oa/a8E9K5hy7MzyfTmpOiF3xhA23pK+fKM9wDq77OSFckgzztpO6b/khH8bU5CtTRsKP
4fUoX1xs5d+YQ5kLba7zDU3J7bs7Y/E4v4xtp7/mGcp5uDXvUL7BIaVdE77K5e/tvB1SHsHR
Khtt7zo1nppGBz0xc181ygfmTTPlk4i4tzpxFp9yR7gjDmOGz2Js2lnHm3IBMql2KuFXqaK/
s9yiJetLCHskTPaKDN/Z4T5Gfh8YHk/esAV+LtaO9Hjqmnpmf2EK6byzdVybNbDDO468Q8dL
27BLVoYPteN8p+2cS7XThDpEfEdgODShb2vH2PsxvLEMvucOHOQffK6WC6Jn2B/Y31PszJ3R
lVVoa6eblxiFOlqi+xTjJZNi3TjGsMztH8prtEOF9cvNmTR7ya7B4s+cojXKs4bpM64o7/CO
mumrwcW8dPk4pB1K/P6OfuiyPpXN+jU37eR8Oz9w+7Wtd3BCtS+3F0wyp2lP7xXC5e7A9/1h
vCh37Ylv1Od/p3g9G7MfFXmG+is7Zr/TvUSZQ6HZ7wbsdy8pvtP5GmvH688ZNyTLO255xgN9
pftRaPhOY74hpK/KnhdmmWWOd2F5QMIy1HkdMa9HqfHUMvudtuUdz6ibvUQZLWoDrlmnW/AL
QsM0uzZsuXvW+VvD+rLtVGNulhPd/Rq/7uV+VuQdd6yBLbPvv1zsdyWz35WNnfnfL/0QP8uO
px/DukkzN5QLon6Tn4u96NYwN1SrPfll/WoZW1j3ga8UJys0bLbXXxh4ofmON8M7rDMeNvT1
/GLtSM/b8BeeWNWPR8eZsHbmjdm3P/mb/AVra2He4RgL5zbeg2HI6Hh8MX2l++ny4huEr1Ll
b64Ma1DtgiXz5vHXvq4yXrYX/DqnBT+ZPVt5QLqGnvAN2XlXpq1Lpi0ffmHDVcx+9/3LGhvB
GyubvlybM8Pgl/Jlajw1DPdswzveeUed9Ss09lHRfEOWu6+KWad32DZqu+QMe24HW65IHaep
eXeVYpek7emmvxOKzthwZcOpmfGOwLTz6y/8TXsuWqc4glFKt3Ey9rjG3cj6ouvPl2H+1LHh
1Mb7po6vKZ7rCR+bsk/O1y9332zn3ZuxPQaMuZk5v/3GQtUzxd7YBZuUrbzmvje62AeyF5wa
zcNluZBr4gsixsPpgjd2MH2tPJ+t4UdpOylbSeflwPgjBmZPtjyMa9globGFt+YsvTPnliOx
ZsoSFGZQB+6I+DzOv7GY4iH2U7wy8WdmqWeJ72inzl8nclnY/SrCJ3tER33eV26NtRy/PnNK
WDxF9DGDlP9pwd9E+I8CzzVy+rs6PqwsdXiATXIDA6ZsuEfKVmriv+p4H5m7yZui07bj6QE/
WilZw/re/1T/hcX81/B26twHD6hDk77a0JdNfGjlxD/VxzdUPeNHiS5fz8pP5EeYGbbIgnzR
ok2L89o+oA/e+O88JbFXEkP6hA9sjY9ftEiBz/ud1seMTXyms7GKqVxeolvt4WcTu+B04Ztx
dzq/MYjrF+e70PhdPtnTK9glZa9vsX6PHvMmwz3ljFhYiX+qk9Mo9rnOjD9yxp4scWBvF/Fy
zvddQJMh8XaTVF63OrGJsVJ7bhhSG8Z0Eb/sHI2flFcSS1HOLXO4InX0w7OzvOCyRm/gahdT
+TbmrGF17gkOaD6zRh/8ZHzwV0ZbIvkYG37e1X0eZtXguHutArr/G8+pCZMcx5If1Opea+Tl
Drz2tulzZlfJZx9wR7igrRvkWM+Z/Jsvht9b5Px2DxPthdiBOvo9Ze1MOZsLt0PWMM0zWiJ+
/If48UqS70o5MxXybsvd2JvXOca7pMThNz1nxuVBHfrn/6AFiNkmA3O+u4GZ0U/i1d2Yjnws
rbsxE73AhrNXEVbg1jNc4gigFcyhAnrNE/wD1XzVPFuglORIrpJP1upei/AFQqPT+UP5PbH6
HZMLek0d2vAPYu6IMDci9AxXcLICmBzxSrbyz2+l+AWB1966uEPpqwZ6pliLXaGvlmj8Ctwh
PnpuSGw/bbifi4hnefP5geMWX3OWj7h3f0t0Gwv8vhvsgoi8SKfkGU5jLN8582wSp6eqw9ES
vcEcXVnV56xN66Sv0O6KHtStDQty+9q8uDrvwkSD3Pf2j/KbcvChQjQVBfaa+r/6dNBLrdG2
ReSdvEn4LE43toMH9MZ9zBd32h8+H7XEfzd9O3SSLNGSk3FPXxX9HWLZzJsy2tqvxP4M/YrR
5c76lVw8Rb5R+iqu2QYe9cHEPzVgBsV+uDX7UdG3dT35d9eXRTRbX2i+GoZ7tEC/co1urJWc
eYW9tOKec0/u8RX64NuUjvqbvmgm9pass0vs8QLxTTdoRv9jbmse5ZbRm6sWs4+2pO7XYOdb
WsCJaBg7s+H1LS5WYwH/cg+78o294IM1duxZEi530zU+eNH/9r3m3an5SzCDZJ3vwaKo+3V8
ASfLctU+uV+7IU/guV7A+acKnLXn6GNkT20QAx/76ea0Qx1mx4D99Ir3B34vkv1uiUbm2Wi1
C+jKHpm7uucW0NDE93fXrPML1tAG7fyIHvQv69+n15I7WnUN+8yt42tyfw/Q34k++AUtUs5o
kbbsyT/UsU9ft40WKWQs9NAwx2t0xcyJCrrXjjnfKVeoa/Jy72CPfMI3eKSt8+hfml5j45iN
oo/5gJ8S1+fO5DjOYPtorp9bchkKD0Py936SM+0Gzszc5Lo48I5btP1if0X8vkQdA5/Pumk0
Ni72+wYmh7IM8yn9XYQdOGHMNhizottw40ls2Qy6jI7RnpwofzbakyVj/s3kaa6Th/nA85cp
O/OKPMktz7JxsSJzeBjaTkVyf0+wQ7v0RbwfCGunR3nN26kuxuHerA19YgeOZt6prkt1ZVVy
sMd+3SvOBC/4yKQ8gjkUx8kLn2WBnRnbkVfcz2m5sHRCr1tzZ3nhGklbF7l/u8aH9QK3MX82
9+Px0GLuL1k76klNZQ1doD9uwFcp+t+Xkzzymj8hm9JL3eMLlLYO0L41DR9Tx2QfblGc06iI
nmCOXbGDsTdGj6XjVbhILv6gAD/B5jf/MGenKvPulfHW8gxOx9W+xYdv9XtZ+E5X3FG+mNy9
WXwaV5zNXkye56KJi+6wDnfpC2VuVP7VS1g2Peyra7SWXfbLcvKlEl8wQhOxgvU1Y43+yxpd
M9y3YUr3OsHWjbW1ZXQbcp5/x8arwScoG8ZLi3W+CQcyTPYzzWl0j4/sivwKL8RdP5l8ZSGs
rfgkIH9zoC/KiXdG4k1eyNMl63zk55VykVwdxNatGU3qC98wNly2E3ZsDX6B8DHH/tzyhgb5
xJmgBx8z9rTWuDOSdp5THiXRom7ejWANCpuylOzpr/hM3olZfjdxh+1/7S465jhjjYynOz/v
4ttCOUP+l+QcdXP/2bdTJfHXyrnkHTblG/lerzxPMUwi1yUXa+THUyvxurg2mHreoWiJ9n4/
ahvGQol2eEIn3WI8OWaH5Enew+sZwH86mbEg/ojIaFZbrA1tvzZIfEEPG23GfrXEhnO2ubIE
K6n9yt2XFI0mtc9d7iHF93X6mBfyNO/Ya4qM+VyKW/sKn7drbNU6c/8Df4JqtYNk7ovvuYFf
WO3xG8pblJdYO2IfkbJTLF8l5mAF+BOVWTYi5m+IDffIXlFmfQrM7+/4/RO/D9GjO8aw+AH3
xLso5yYHF7Lp7UThXF1h4xVT61MHvkqIH27B2arBPcGKdnqknW/YD8umfMA3NFPn4AD/UuBt
WdcXhTMGjDvPL9AqjbCF3zgbffP7J1OHL1jNWcpHnN07hvv2kPI/PTGeQhh69hlTnvFguGnK
g+7ByonQ/jtdf9/H7YzwDTXZB+rG3rccmprn0OyTs/QCdolyaFaMhzx9/ch4aMLjKSdjWrSQ
DTh/K8bCgTq8md83eX8mNZ4eYdlUYFa7vhCbfoSOR3xYZc+LdnZBAY3gCn7m0XAkRmgM3/At
/cee/Oj3EeW017BNlFfRIKf1JMV07cORGfi+XMFyHlLHHiyw0DNhnf0lZ6d3v+c7BVoFBoO1
C955RsswMx4N66ZBXu8a6/wDPok7eD0dGHlhsrOJJl7vER79XhLvSWtY9UWje60mkQkSH7mH
PfLmzx3tf6uWMIjje35hkt36/Sw+594QR/aX8+Gz4bJdsef+5Z7h1tvzMVfpjruOuE5fnAlu
/bmlluQhEL7AJ2vkLX6TCXlO46h/8cO9wa9785qJIPm3vvcr33BvfpWweBZJjMMO/cvY2OPt
5DZK7sa2+I+Kvp3ivWSI5kH8lbGqQ/xsjgftYkiFGXT611dFbxeEngETJJEe0s4NNBkhfJee
9z9JTEwBv8mbvzcKEj5KBl7hGK52jdxwS+6lxE4twyiO7VQZ0/8lOQxDr5As4wNTvubI+J/i
01WJuJsFc3fPfndiDXxlDd2wTsetWOIcu0DjJ/Z82dxlhNjCI2MLR/ivXlLc2hdsh6Zhm7z9
coZsJzaw5PR4gfGyIy9uAPskpLzrz4cu3vcKboiecevm3PLgz3d7z9/tp3xUzmdxRaz/i4kD
O6LdvbvgkO5gzsZMjjvutF+4l3rCZ7vhrH+f8tOt8N20vN/DrQ1zk1P2k7uvW2KT5tgN4jfp
4m+wuTCKsHdj/cvtxflRuCLSTnp/18BOLOHri0dykbwAcgd4A3OjlbxPdEIz4g7FTq35c67z
L83Juf0EG3zDOfiU4mH8GFZE1TMz4hV3Tr7qPDyxDs9oU65Mj4eEQSIser3nPL8HdczYGTnX
LL8gMPWcw8yIeEcDvkE50Ztn4O3M8HkUDCe5gqZiia41D3dN2mBBHctJfLK9R7B/s4QNUCBP
qZRXTF8J0yOOJZHyJ5geVeoYJveqGXIdCldb+zrDffKtaScXY5U3/BRl4czQa+aJo5+ZHMcz
/HhSXjLMD+FdPNBXJc9XkfjyMeMtz52QbaeI74zjUXL4hqWOWbggVdrJcT/WxBSPiRPLsX7N
TAz7DE193tzLZ8gJOTb3LQf+ZsszlMnR9VwPp+ecmRyhY7giOe5JZya/55hYkCzxUTOjsRmj
M8pxJyR8lWaKwdL1+X5cBM7M5L4cw4fKoj2ZGa2R+G4O/h3lpI7KHDpnVZSTbxRGn22nCOaG
48z0iRMboFPMwjWaGZ3PgPiALOe/Gdxb5adoOzRp5zZtUPNsFI3PnLHnypiL1/EcMcUz7gjr
tOOGOv7l91uYG134LI4rsj5jnzT5xsAwYKQdxV+woZ0GhhOjdVR+So866HfGd4lZ4hYvmR9t
w6J4hnVRo7zq+3KPvuW8vxcJeyFLDOmM8/wT9tGBOnQpn8Dc6MDTKCd7Y4Wx0GONzKKpn2Ej
Phm+Spz7O8P6NEXLvYM/oMyf0DCFdpw7lBHzQnmBb2j4mBzZSzSmpofePMv6JtwQyWPaI2Ym
S6z/DNtjBwNhwzvKxAVNfFyQ09D8mPWtwtrRI9915oIRM/HvlziMHrFFY56xN7nBD/RFl2cM
6CvVnoRJv52zctr8Pkxu0CtoKnrERWe4z7HtNDDtsKQOH5R/Ul4nD1fsYZyRH1jzcPVoR22H
gPWpZOblmvK94auUfI8ql0htPPFNz0wO9ZlhCfbIlZohlnZm7oR6xNtlOJvpWHhibdB8Z41U
Oy3MmD7yN0fKIzPvOryjRHnJzKsj7VzgG0rM/To8oHKSP68P6yJrOFlVdNAhevJJkpVIYtDf
uI+Z+L76hBETt9OBOIwJ7Mot5+gqZ9AajJl4bV9yJ7RPrePCD8jDiakbNsAHbIABbADnPxXG
lJRfeQaM4x3u2NPH2LFb1tgBbIIcjJiFLxce69H/TZjMPNlT9RkRDIQ85X8oD5O/lRjSMWen
LbbLxjNg5PdNz4EYwDXawI20HJoCnJkWLJsgYSwILzrH3fuY8gHlY1/u2JUb7jrG+IZy8KHu
fXmYMLVkPG3NflfjO2J/5pj9TOoY7+sbfBK/lVd5xx/K7+HUBLBwLKuiDIsnHhfnvJ4KrIke
PvQN64uUf1Ae23pr7pzHrIFD9pIxLJwcHJoDPI0GHJogYQ4JTzFneD0lz8Jx+rgxuXC2xNEL
kyMek8L0KPl2KKV+/8Q7jrBPqnxDKWlH8aFtjT5mDRvFtlOD73zw/BMX6zoy/CdZp4vwURrU
YU0dWoZdsuD3ZfrSsnDmKcZMz3DX7mmHrOHpbM/YJgvvdarA7OgR47DmDDriHKxjIaCd8qad
akaP9Uq8sOXQfNCWFRgu8V4yQkddMxq+V86II/QrW3RCEeV9fv9EeYV2itf5ETH0tZSeU9+h
dZj9yiXaUoet4fEc6esXfv9FO5Rpx7iH7Jzq4NNYp+7Nx8RJ1LCnl7T1zqxPW/zCOrfbrC9V
v0a6ObHlTmkMY2Hoy+tJbIuwcCZw/GomPjP++wNnggk2WA7Gp+xnpWS/W7NGHmjHN9bxCT74
rS+PfLljgE58HcdwaJpJdgKxpR2HRjSAW+IvA/gnz3BF/lBe9+VOJTeBLVAjLqgHu+STPV2Z
H/EZ9h17X55/6/ktYmcG8FNGcEFOpo4H6ljnGTW4IR34LI6/kiE3VABLVbgkB7gkTzBgYg30
B+dHy1epwnAJ4cjEO8QzsbZbfIVFvnPJ7yuehePim97hhU3wR8jvA1+HRfLWZ7PGfprxpJyY
LW19C48n3s0+WL8m3AnV4PnId5aSE1yf8XLk7PRh2lnO2UNyz40pX6XaqeztPOeP/ODMIJyY
sufQOL242IAHvvPNc2bcmP5MMYecj15Yg3X6OrbxnskRMTRc7Xh9+QuHZsqeuvP+78DnYBc2
SQX/UxW2yTGVO7zp/ZlV/EtH7qTPcyhr/mBnV9i83S2Tv1zzcmue9j3l5cSuUt2r8DOVUzPj
96eUXqqa0gm5u/0p9pXVAUWmHb55xzPcx6rX+YjOWuPhqjAbj/hkp3Afn/j9Ec2Wlv81Od7H
po5WB3RNW1fQtjkdoeSV3BHX00lplOUdT8QeKROoSjt98I0NNIYlz8tw9lU+lbd7wHiY8o53
3hGRp931ZZ98QdIOmkP9jW/Imdzkqp1rpjgPqg8+peIzp/jxd8QwqL73kNLER4wH0VzdUN5F
612FIePYSuff2DG5w5f8vmjaSZk+zsd+Xsd4jYx+mVd16lBCDxUY7e47Wsouc8Lp1pRJVCV+
6siduNXf3VCHlh/z+1Q++7wZD9rXR+r4ybxq+zzy+yRua2o4yxH3EKdUedO8X+LHo9S8UxZz
FU7okfilKfkSd8Sj6LxtmHm5g0G14RusRvDJcI2OsCjs+nTDd5bQpTrN+tqfc3esP/fU8Q/l
EX1ZMQyFnNF77mjHJeNpSx23vg3kvuVg9N7KVlL2kq6RqpWcGE6Wcq7+4/f3jGnty8DwDQKj
3Y14/01q3vWNhi/LvFlRfjIa4+qZJjU977pmXilbaW7W2A3tvDXjuZ5ax8f094l26KFDtKwI
HbNtxkPHj0d3frMsiSq+6SMxy1PuAHaGnXLCN23b6UhbVg3L5o/hrsl4KrPOxzWfwufNwz8Y
/zIWbF8N6Ou14fVY7lrL6JyrxmeqnKwx5RPD0skbTs3JcCDW3FFW4bgfjfZ2DRsgwkd2whdg
ddRNo7XWdXhCOy3pq4g11nJB5mbMazsVqGPZ6NVVC/7I79sp/lNg5k37Ym47K/pk/Od9GC9R
St/rbjytHr2K7yi9n8p9TZW72CPxDXYdH9AOIX1RTphA4p/a0RdVxnSXb6jRTqFhl+g3zP2Y
d7H+R7iTU+I3n8z6VDdzV+2bKXXo+PVJeBhrmGZVzndH/HxT8rOopn5AO5YMe6B+pmd3sZN2
3t0xr5qGZ1jnHXtjh2bP9kOry3d+lyN5Ac55h4tUHW5TDBm7jh9/2RPvaafItJPaP99mr9ik
7Mx1as91nPeT4bb1YehF+BpPqXiVc26a42GciHGw9nqE7+cEP1PKf4zmXbmSE9OOylBfso5P
jF1h7QLZC4TDd2571AxDYUl5nzqUYSiECSOmz5ivps49wmXrowUQfXGWb1ik7IIHM560DmoL
5xjTD8wJN2/kfk75BIdfbJ8B7dQydTjw/mHq3NIw+5WeS+q8o+TbQZgaFeKXqjBlj4bJ0Yfb
VuUe9JJfMKcNSoZFMUy105G+ejDf+UX5mxkPEe+oGU7EjvNblnZeUD40HImA53co/zDrU2yj
ffI3fbOX1HmH8izylP9nuJB6dvrP7Pt1eD/6DSszr3Ud13bOp9pJx3TV2DdPlG8pr/Od1k7s
0pehOedqX01Yx8t8Q5Bw2zS3SjXFpzuiZZyaHOjVM3+BYydJrmbtK+WG6Lz7Y86w0S917Jvx
qL9/T7VT15wh9dzxxZhe8p0hZ+nQ2IBPZi8JDBv3styuwVemna09XuZcUvJ9JbZFlfObtFOQ
4qMErLH2XKIsiSpnpyPxelM0q3XaQM9/uVQ7lc0zDuYMKO005RkN1tjA7Hd/zLzdeH6Ku8es
wGQMiBv6xgc2NVrMIBVP921YfxU4VwH5yb+NDafa2So50b7xLes6ruVFyu9+WTsi2ik84yCr
7aE2WGjmxcDYLlme8WXW2B0x6p+/+Ia+DONliR2qDKtbf1/s2qljYhvzJn/wnli1G3RAX2h0
Yh7G0Y+3mo/NjtkkS+IsJHd4ifhLd3cvbPA6PvwZsSjDVLzKweQUKhLXozmqtsSqNXzcocu1
Oie2W3Sv8fp0xzlaYkQfjba3iabrD1qB9Vn+4An6kj56gQp5lCs+R7HbrxbcbTWIo1AORJWY
49DkjHxDX1dGU/9KTHMcEyoxzbsUD+MriVUSHXUD22JFDMMIRktIXw1hB1Q9i8JxYVq8w8Zm
C98gRLP1AoPhkPhR9Z5zRf7xFXlI49vnTz93V8SXD8hj+sfnMXX5Xmeck7cw8MbE4jY9dyRM
bg9kPI7J3dtNcrTvk/+O67SF01708QMPhuNwB7vkj+cwlJI3PPk6tih/obySzDFXh0/Kf3z5
IomzfyK2csM9w9jcS8UevhHn3C15jQ5n3+Fi9TewTcaM+Yl/Rynhvshd7YHyE7l5M8ndr7NN
Dug+Jj7fq+Ql2eBvLDJmu3BD2uSDXf6rg9wRdslV79gkbj/TfLGhZ5u42+u+vwc9oM8bMp5y
8DLiGHrLL5h7vUDMfH3ljnDv7zqa/+ax5CieoQ15gK8Sa76a5FJdkXtuRGz2hBzIf2Fd7H2u
Z5fTtp7K67ZEHzciNvEKxkGVubuFh1FBYxPf9y75hgZ53SZGi7kkN0HDaHSEp/HA2iF55CWe
roZGb8Y6HhjtrbKTWugV7tF0CWNB10DJVx34/azGGplBr3BC6x3rX0poDK2urIeurIVGuZyc
bkTHI9raBpqI0LOXpC8D2vGS6dHmGypeM7FHc+Hm/Qi7wN2il4gPWBDHpdo31W2cKL/mOzuG
dTOknaomD/wK3dk7v98YjXOO8nYqL+4B7UjT6DWvKV+bZ6gG8Gj0niPsK2XtTFN9LX4Vzc2r
ue6L/veaP9jqFDU/sPgbV4b7scAv0sDP1qR8SvkK/V6V/MRBon8Rft0ev0qIRrCN/s75Mwv4
0DXXvO6514z5utdzyvjIkMe9w34me3bE8x/Qg8Z2QRk204I4tVFq3nXRCv3H3Dyg8QsTLoHc
vy3hE0iu+jDJh+V+/0R522vjXFRB1bBL5Cyua0Po7YqyP7cssTNHaLYesS2a2GgvtENMDCpz
blnASt0TE9OE1RXx+/+wbdr/6ii/V35U5HWQkg+oSTs98jdVNFcxX6BCTpAl8Zt7WIRN/51B
MmLkDLnn92+0w4jn97Gvur6dnCbM6hTvqEPZ6DVL5jsLxFZfodd8op0nXktZSuosv6+k6jiA
Q1MlbnrJPenIxNPFNwxVzkZL7lqVp/PIO048Y0sdA/MNWocftJi1f/tGFab+Eg3h/mKvis+4
6fzmI8bcG/vVmvKceUbIfrgxutW9H9NxVrAasdtL7gl0zE/Ofi/jbWzuEZRzpdrYLc+I9b01
s+dKjgXlYA1hwzV4xze/f/DPd77pJXdKBb5hy/vL2AUuxmFPHVSHeIVOsYS9XvW6V2dvK7+u
Qa75G7S9+VQ7ioan6/l3sWJRGXsNoyuLo7qbvh3W2D+fnrHgGHotX76n/N0/o2RYE/GbV8Re
F8glPff2USmx7SWvZYE6PlL+zblFdMzCEc3RDmXKt0mOClf+xjOuaaeMb8dSwqFpsJcsyZ+n
nMAbX+7mdQaNtOqlqp6BJ3ai6uaXfr+r8Ywmz7jzzygl3LY6XJElfPER7XDyfRWf6uT5Xdqg
lvhYLC9auSANzgRz/wy3/ggPsUE7XPk6Om255Gtt0A7aVwXK32nnprF173j+wn+DnO+6vp6x
Plj+5i9tHdEOZfOMOnUowfSIR+GK/FPKNqlRPuL3S+ZMxFgoe/2dtNM9z+hSh1IyM1RPPsNu
0PG0Im/lHp2iciXblNc4EwT+nO24SCt0kPtUfvMV4+WZ7/hmT64n4/s/f3uzMtxI4Wh9+XOJ
ZXzWYHxqHWP/1QpGqGiko8RGkLO+5fh1+ZsQf0E5idWU85eyBB/h/C34hjf6sk07h4a/mWGN
fDBMofwFi1C4a4/mfLUkR9WIeTGhr/b0ZY461n077JN70pXhZUh8Z8ja8k55n77u+ucvEm2u
HU8N5mbVz02Z+3LvLXUI4SGWE8bC2sdVSzt1vO/GsSSWxMtJO3U9W2mf+OmW8KVGpp0Cs199
8TePZq/Qtv5zwWQsJQzP6sWenMOObP6rY9V8o+zpI7QlW/bDRcouOGE/Pfyro9hoNcOS2KM3
0Dq+8fsWdawZ+2iEDfhIHRvYPiVjf/3498uZ841n1PmbD2yXDhwr56+Us/YIP9wVdqjaR2Vs
uBo8jfRZfg/7UnkZjZQ9futtVRdRX0UXpnbk6Mwf4OIHlpwPC+QfDumrOe1UpB/q2Pvx2U1+
Hxk70/FSq/AM1R85oq8esaeVaxuY8i3vqPGOB9qp6uvo9CtLbJO94f+KPR6l2umaduom+myZ
+0ti+groCd7oqyvqMOYdbe83ideGPeUdzgT1f+O1yl4i9n7bt7O004S/2fAdR8OuVJZEn3cU
jW8nx3jUdvim/HI8NlLslDLnQ8mLu+RuvkCcfA7bY035FFu3AkcmTObNGn+3rNOP9NUX5Qtj
j6u9fk/5nW8DOQdPmNslswYW0HLruWZpGDEF2kHXp7U5tygrR9eGrekrPddc0U8dX6eMt+Ea
jJcavJ4i5/2uPweXknaU8md8EhE+iarxSdS4J+ji+yl7v4qLr1KW6t7cS1X+tbVwrkr8zbPx
ww3xoy3hfsR3RkXicu65T34x973CS9zA27iGl/EGTzHWWdyRJ0d4GBIre+Qu9BZf4py8uTsT
63/LHeLc5JcSzugS3kUNXsYO5mIbhmesyZizBluefWSYGle84wcmY3x3ViQX2NzEHsk7Bvw+
Q3nomRsuh1YR7e6ce1Ipr8F8LHk9wtzkvzvnpcbjac59ibDdup7P67TYc/KSKFdEmK/lxDe6
Jr7qk1iSW8ONrBAf9ZnSvd6iRZqTn1MZd0X6ckh5njq24Lm636+JLz8Qf3mDT3VOLvsno38p
cidk+Zk1GHjx/ZC8YwNzo2YYehHMjlvuCK/hZVR9uYu5seVjYtjzxKDOyG33Gw9jkeJh5AzH
YQMHYg1/YEodOp4lsfd8FYkjq3O26hk2itRhSvmDyQExTvEwrhI9n+uLKrwL/Y4SPIu24Vno
O/6DHdCB0VBK9M5r+JljGMW5i9/n/V2s+Ol6pp4z8ks9kdNjRjvkece94TgUz7gjzpaVdmgl
dz1ypz0zsWpjNKe5VNzhzHCLxn5MHmGwzCkf8gzhhjia3szkjZS9qMc7SilWzox78xz2/Aw+
3ZNppxr9bcdDhr7sJLohuZOemTykY/Li5ozuXpkdY+Iw8sQmzcgh+gTLQvuyRjvJvfkYvXmO
9cOO2THzMod+ZUZM8o52Fj5LOWkbjYseE6uWu2DA9P3vNa+bbUtZP+rUccA7nmADNOjLtmFR
vPH7H7gjAe1QTjT16XKXXz2HP9W205S2rBnGi/J0nuFlxHEWWXyFM6NvGaATynGGtSydMTE5
Oe5bZiZXj7Uzx7TlrWFy7LhHUGbQysybHX7fLLyMLuWftFMEV6SUxFqtfX6FHeeaIu9/SrXT
iWeUTR2fUu8Yk2NP2UiWSzQmDkzaucM3dmknaUcXfz4z2pOB0W0c+I49f1PhGQF9GZ9TZ3CM
88y7wy999UgdG3yj5djMKK/TD2VvF8xM/qgxMehZdIozE6s/RsOX5S5khj9AeTyDFO+iz9oi
Zw79vbJR1iaux/EF5G8i5tWA/u6YeTXiGSPKy8zt0DBiKtQxgqUTJLoBjb1Ml2t85gx/QJ19
e8Z3LnhG0zCFdN7NzO93tLPyfHJmXtaZMxu+4Q/lQSr+qUY7uL3gnAkUMLfLZo1c8I54Dc0a
PpTmpxqjgc7CyJvhL6hzl6K8n1Jqv2sa/tP4F2bQxtRxwHfOececOj4kDAydExU47wP4B1nu
SWcmfnOQymOaJfZ6ZvQtA/ZkqeN/sEtO8FNCuESxlnlG7hRlo2yYMwfqUGa8dWDISByG/M0L
8yKC4RJ4vpPk3R5wLskaDlaF9a13xupy+4DG9A2Iw8/gU53h88ibdqr7/twnOYlmRo8g82rw
y3f2Dd+pRzvvDItrd8b6cmf5mckZMkCjk0UrYDlZZWPrjqnj3LSTzpuDybH+zJ499OfDmAUi
mvc7GDExF2RDX+19Ha7Q5c+NLt+dbfZotsYwFbfcl2QTbb/TVUj5E+Vtw1+pUR5Q3kj+W849
wlcZwRZowzYJ4NDIHWCNuXmATaLskjv4Kq3ERyhx9GPys9SYVz1+n6N8xPM7SfSYaJjH5JGo
mfWpDrtEGApuHd4aNtKG+1zlNGzxySpPo0j5yTA/ItgnyhWJeH7X8zLcOVs4D87/lDvjq7hc
FGPO2kPmjTI5MtThFiZH5NkmLnfdGH7UkPiCja9j2bBN3g03xOmg19jbY/L95Ljbn1Fe4xkV
2qFiyh/5/SNckVqSdUpYXWPigob4jpbwMv5LtVOTOpT8M5wOaAzzNefjMLpJBJvci0t5hTqU
/Te62CRhdmypwwNslHLi7U2zTyS+IEs9S7zjCi5IxbT1X55xC/fDZaUSvcEIXuLQ5HnXvj5n
wJSSHWwN28TyVSLa6cHwT/Q7c7yjDdskPlOMDIOhA8/wlXtQywwSppCyS/T3wpCR+PEIxss7
dfgLH6VLednzV9z6k4Orpr9/4/ef8FlahiFzS/nSlPd8eezDt+00MgyXDYyXN8o3prxH+cIw
YLbkKK7yjivqMDKsnQPt3Ob3P/75oivrMZ6qjKce/R2/Y02Mu/TFK+tT3a9PwjWSvabGueTI
Gjqn/IX1qWkYMusUJ+uaZ4SJ91l8eWO4jsrq6rFfPcKIabGfxXPmQDtN0OjUfHnz3+8PxHlM
4HfmTN6kuC5v8OMmnK2EI1NP+lByCilHZkgM+xh2SRXuSBk+S9xO77DAJvjAasR2y+/juyzH
oTnnxFQTqrj4bSeGGfSJDffB3f8zmi5hk5Rhk8S8sGd0Gzm0Age4JHf8fu9/L+tTxDtm/M0Y
Bkzd18HZ48+Go3UkR0yabSIsnSO6/A/6+hkutzJmegn7xPk8hK8i+/4RdtKH4cyIvayMF+XU
tOGvtDwrx+nSPjgnPxNfJSydON7+k3PyM+fLoeH4PZi+uONv/uMdlX/v+PR98cA72ryj7Msd
V/sZ20N/P4YB06EdC3xjzNQ8bye5n6uhF/hkPEwYkw+eUxPbBQPP3I/1w8+Gqx3g4//mTHGp
t3pAY1gyucm7qXzUbTRZZaMBrKAp7aJ5DwzPIouWqWO0a7kLhsvCZ7hTbdzaz4n6Re5y4ftO
jc8hwv+UroPkQT7PLV4yHIii4Y5kf9GTN03e78+UjnENmyky/qcidVBN+zvPaBn97o/RQT8Z
2+NEfKVojbqUt9HdO25IBj1nhHbuBzvUtlOTXMyRYRwoJ+aeZ7Q992ORylVfNLnFN5SfUrr8
Dr7nk9FjrTmj2vHUO3uH3Al10Hqf0FOpFrxuOA8no0OUu7EdnFJle/c4o4bUMZ7XP9jCVked
pR06tENotP8FdPtNz0J19tEUvtMT7aRjNqCOAczZILFJ3Dcqu/fJ11HXpx/Wnyn7UZ2YYmV2
bE35E/ZPlnYKeccj7VCDa+v6IYOfroO+74f9VvJ2yz2j2ro/Rjsrdz7al/IMp/HL4G9QO/TH
cJQr3Oec91VgvvHJt4HMuwPPOKZ4GOlnLDwbIAP7tkO+xB+jV5f7GBnzLdhKZTMeS7RTmW8M
0Cnqfa/ofCLq8HbxDsdyvuyrW5gbEX0t3CN3J11nPEaMFc3hXvX9cN5OYTJvdMzLeDnwjDrf
8E47lk2e+Bfeob8PTV9f8ftv5kzM7Zbfv6bG05Dx0iBXfODntjA3Osx9ecec8fJFeWyr/XD2
mhKHlifGfQY/uI0f76+Zd852+EkxqUXrLezJA/29+mVu23Zu8A19xkvHPP/aMGJ03n3SD39S
7VQ0DJYeY/JvimXTOVsj4zvnKdz/HWuHlus6nmc8BaYd/1zUUfIBLWmHBd/ZSa0fyheYmlyo
5+1UNjyerWHtVBkvP/R12zOr3Rr9wz5gedFj/ib0jHTRKAtLsA63tgcDXf2RdeODVzb4nPHy
bZjYEc8f8f4PvxfpfUuG/UyesfuFBR8mdRCGeh1udhX2d8/wx+u/cNgHF3xyd37PoK+RdhK/
q8SJHVO+5Qp7QQ/dfcbw7JWx12NOZMy9e4U4jB72U4ZY3HOut+ZHyJh7yMrZXcaDaaf/KL+l
L0J/D+FYg5dM/bb/BrlXVxZhDx5ihjtGO56mpq86xoeu42lHHSLe8Uh5wDtafIPd746sXw/G
hsvx+6xfg+VeKsvfPF5w/xcprn+LdsqZvUgZ6BWzTlsb7gdfpDy/y7yNmPfCQbY8+Q4+1Yzh
fWVSORacf+rHcPgy2OMR/F6Z281fmP0tb3csUvtE39gFzn+te4W8I2dYgj3eMTF2pO5FM9an
Pe+Ysh92zfrz8Itd0TJ2wSK1jnf4DmHiO1bgDE1DnvVJnxHwjgfeEaVsD63jDobxgDa45/2v
qXW8hi3q7s0r3Jf0iMP44S5iamI95N5J14ZPk/9gh3+qwzdeXawdLj9Dlnxp9r7lL89omPVj
xTP+mDubzlk7uvvcJ3zTmpvgiW+cm7VD18iCyV1g16c2YzZMeDwZ4uU6nJ3S7SR3+x0YMdJX
Vcq/+H3L2wVOVTk1sSAdOO5qN9jzXd2cCfTeaW+YZU+Gm23rqHlyOtzfnfChTYk/UBtOz+p9
2uAqdQ4OeUccWXJpF3QMn27Kd7Yp75pz8it1uMIfEPl567JDnp+T3elb81TY812DdzyYM2TZ
cD3qhqv2Y/goGe6cO2c+D8cUStvbjjV4QuOsfW35dCFzMzRz+wr7p8S8LBs27ox3PBg7tJYa
jxG+yJ/UOVlsnw5z5gefiLULdJ1t+Jwg7lyh82Zn/N8yXnrmXKJsy+UZ509sk4gcNEd8/FNi
wOpn/oIffHlTkyerw779Q573y3NyiTXW7tlXnEE72Jn27NT9ZW2Qc7Dmmdld7BWhmRdH43NQ
26Vj4k0kRrQBG8XprVRTmkWX9kBs0isxyXuT162EPjhMcqBn4BgfiC2yed3W7PuaqyJrYkCV
+ap5Imzs45r4gjG+yhw5/Gz8k8Z4Og2G3CNIfruCyft2IM71P+JgJa7Z2Zk35Beemzi0g/cl
3hPLe0usbsbE+8bjRWOv2/zNlHyH8b3RHf39YnLxHGEv3bMPvHAnLfHlZfJNl00+xgfyUsZ+
vmv/+z2xtaITDLytqqyID/gDj56ns0g84QFx0Qvu5ves80Ov6wi9VsDVQXWMW6+Ni+P0V+wj
De4R4jWu6bkgsf0i3KIpY7KV3GJJzrRX4n6UK/KWlO+TPfWVGFPJYxpzRbpoU165v2t4plCQ
KCbcN7q8k2vOLRG+5Sv4KHn4KS+en+I8/o/k1l3DoRmzfm0T/soiaZE1uteIPfvk+SzxvFvD
uRkb+ynWdvyhv9fwnyJ8049JHRbJvFrDRyka1kSP/XBN/uEDzDPN8/6UtIEwHCSHaM2vDaHX
B0s++zXcoUaSwVb8dNJX+X//++jHS9f3dRzvu+I7hWvUSUaDcJBXaMWFAROfdiJyzq5gPTdM
vMqD184uvM4nk9J6O32dzdUseScbsJeaaABPKf2KxAbImC8nfBbRgo9Yo1WPJbp81UL24HqI
HuqF8hP6lqrPa+v8tgujMxTGp2pP7pnXdfgs8bnnmvhyzS2eh/vvfnnNWfmFfIc78tZ2eccX
z+jDmYn9eNfESLxwBt3DfpP85S5nreSHkfWra9avJnlxJY4+nTvX0aRejI/sHl/hNee/F/yZ
DcPCEW7ImrXhAC+jkvx/sRtesAF3hmsUkns3TPLirjkrF/2Y1nV2TDtWyc0b28pX2Lry+78+
966zla+J0XqBnVL3vw9NG6x8O4kvsE47LOnvOW099O3obPprYkyl/JnyON7xmjX0BdukAQ+o
SF/eUv6QGk8V2imOLHlhXtV9X8ZnxGv0dVIeshe1KC8lHJuKv3srwEP8Ipf9N+PxD8yhsu9L
p1ewXKMGzKAKTKCy0Wz9xzPqvtzpPRew4kfcY76xH3aYlxvPyon7egLHpoyu7ZTKR12Gp+NY
NX2YGfoO+c4u5S3PBHK8H5mXyi1a840N2in+14Vho0hfrszzrV3wSltHhhHVoXzJO+LIbXmG
spnmph3Ds3K312hf6TfkKH8w/Cd3W1TCv70wnBmpw4r+VkZVx7CTTpRPTB0bjIVHNICPPP+b
8q5hYM1T7ZQ37XCijn2eoeUR+s1yso6L/leZi1+MJ63DhG9sk7tcnt/wzMfAcCEfeceYv/li
XpUNL+wGGy/LOx5MHf9Sh3vaIfL7gPORLWBa61i5YU5tU/NOmWNVwzT7oQ6BmVch78hR3jJ2
qNZRtZhZnl/27ejWN50zBcPJCk1b93hHg3c04IEFfu67vpR31GB1BQmzrM8aWYVvEBCnoe20
h/97xbmpDCfL8r5KydwNOCsv2Ev2xPQ12c8W2B51bJOq12q7O0TRMP+HrjaAQeXUsZkUy0vi
WIVPF7fwAv3dnjw0K7hrb7TDf7C8ukZbW6L8mt93PK9s77W7kmusARc3hBW2TPHE3mGSPXg2
m2sRqWPdM83i8TLhG54Ms2xEXoCQc/CU8iG8slpCoXJ1vDffODLtFHlm2SKJs1+ge9U6PPId
Xdq6TDs12AdKybzNMLflPniChvnacN20DZTr1kyNp7/UIY4ED4nJW+CHa1zUoWzWhhb7Wd2X
O+7RAq5RA9/RHB12nToeUuMp9O0gZ0zpywJ8Oe0LHW9t3tHwfbHwa6Tkcm7gQ1vx+x7l2o4d
+jJekazeXPlxMaMlxIel86rg7cS6/859smYt8CVe8ueCZDxKnIUy8nTe9vnGUopPF/N77ZhV
tlKHM2hITmzt6xF9cWK8ZSgvM16EVbhPdIwLNIQjxnyO8VaBd9jw5/0q53l5xiK1F8jakGON
HPMN74y3B88adPFNC+5C9txTdFkjQ8rXKX5mzf/N3v+lxFjJvIp3c2HcrRgP39Qh8O3s7u8W
6NEbsJxzfOPI+ET25BXIsZeleYdF9rNaYpPI3daC3AN7uNtaPqIO+4vy8/1S5+2K8im/f05x
kBv0t10Db6hjrGMPyE++QBuyh7n/yH62v2Atl+Bjxi3eoPwKu6MCGzP0cYcL9FDyjIqvwyLJ
6rWAEVyAL67jrUB527TTkPG2pQ5HbJc67Rh4W9vuNbLfzdmPyjyjZviXQ8oH5h0F7AY9Ezzw
jhXjMWQNLps6ZjjLB5Tr+iR5i/aw3HWNfDd7TQHm/htzt8Tv38x4fKMODdMOe2Ijv87WaPGJ
WLtgy9xd8zdf9FWdZ4SJv0D2ZOWQNilf8A0Ds37pfjdk7s9ZYwP209DrgBbEjxfIHaB7TYU6
ZM2ZYMt40/PdO79/SFQ0ytYVfov2pe7pWX7/NzWeYqZZAA9jgZZxz3fe8J0FM28K9JWuT2oD
Ttjvur4f9v75a86HYiOu/MpY8rqNBXFiI+7m33hGxvBTGsRnvjFvMmY8jNhz9Zz7yHiaGoax
ltcoX/h+kLieOe/Qdvg2DGI9vy04Uzyb85+eGbQ84FzSMH6Z//CrPOOXia2Fq5Sd+YLt8ITv
5pj46F1eo7nxP30SX35LHpu5udP59Gtk1t8jxOv83MRxfJ7xW+LbwTnsgB16BOcfukFHPSc3
XB6+itxlxKvSHBtuB3/unruQa+46dglfyK0/RfgsWZgfE8qrSZuKH9BxQyrcBy+5ky5wJzQz
cYUz4jcLxJrN4c7WYeAJiyL0sSvuzJCHyzaA2fHC79/9fY7oOY9wYobc+bwm5yDRrhXwzcxh
UAlfJY4/vyEmZm7ixA7o7m/wbc/NvdQBDc5NKk+g9FXfc2jseAiTvpJ7zCffVwEcmXKy9vXx
hx7IQVM07aj5Fw7o+26IrZRvnKd4PXX6M16J5iZ+aUkO4jya9Tk+tB0swjHtOLlgvLg4tDwx
fTOTC3HMNxawY2U8STst0cjkub9Ttom8o24YLQXesTd6c+U8NA2zQ9knEeXXlB9TOuqS4ROs
+BvlPKhePPDcjzTnwd5jdrnnrPiYPxeznIW1M4M9VyfndgQnIs15+AMPI4R/UjLfeTT8gQ4s
imvqcMVdbIe72JJnozR93pIx9+ppDbPzA+5SOmrV3f/hHTneEVKHUqL9lxhR0Tgr6yYwnIdv
wxaIaKctz3+nvJVEqMu8t3E9M+IrO8QuBknsYp944AHxwFk0OvKdRd5R9+9YJHak/P7ZPL9K
Hd5MXhQ7niro7sPkPr1PLK1+RwZ+rx0PGkOaNVwR0fA8oa87GD35jDNBHY6fxh3OUu2U5zta
xDYGyTqsuXREi13kHZ+Uz2nHqudEpBkMLcZr27AHIso/fR0lnk75JzPGy3+GdaP8Af3OR76z
bthK/1FeSLEmsuRIlvJ7ft8wrIurX9vJ1SxHTN8MLdETLJvg/+QTNOE4lM3aoOP1wcSJbQ0n
wvIwIr7TjoeW4X5UzzgykltOxttnam2QdTrPvB2zNkx4vv4+8MyPveE/Vfx5fUfM8PEXbsiA
72wQ92xj9sqsXzUfj7f37CWN4+jBgMmYvUhiKJ5MPF2TWNqyiRtc8IwW5SUz9zfUoWzyHjUp
P9LO+o2B4Yaszfqnv++nxtMNsT9V+rtk+vLFtEOHvtD1pcl4qtDXlpdRJDZbWRZBUp5mxEj8
k8ZW63eGqfGSji93dmSd2G6NX/oy8cD6jR0TD3wZ+61x2aK/mxF/pO/o8QyNEysSx9o04ylj
4swsYyprYov6jPnz2O4w4ZKk47Jlfcryjo7RAjyhoz7wHTnKS6k41IzJ0Z4hv52UZ2nnldEq
1Y3GJ5PKsyx/E5j+7lEH1RM0aKeaGW8jyrfUsU7stv19jTlT9nqHdBxs7ayddL+p8Dd9U0f9
joOZu5fjoexjs92Z4Ym++qR8bGLcVStg4/ytXkpj1NsmbjnLM/ImFvZw1hcSx9pLxZe7GIgZ
rIqdYXrI8zv8/j6ll7IxxwfiAj9MbHX1F11ZjXaIzLwqUF6ivER5YPphgzZXddiqN1/Dszhg
exz82vCMrv75nwW1JLfunnOsMF6+YbzUk36RGIkxY37rWYXxWNix14yJ2Rkajl8TjkyYRFat
YbiMyRe9NcwO8ZHV2FN78FfWMGJuDT8l6/kF5YRL0ofJMcbG26Ty3Izx3Wyxn8YwEB54x3++
3PXwxnyDMK+H6BU6MBruzPMtD2ODjTcmfnyY4mSNYZec+Judf4bryzV+X+FADOFhBHBoYu/M
mLVliM7nAE/D8jaUVRF5FkXo/ZnCo1jwN03DBSnxjFfP7HD6uVf0eVI+oLzsy51HTp7fhIcR
ei7J3t8ayn1OLcXDOFKH2Csu9yXKV9Hv6Bq+ypa83UXesaIOfb6x7Jkd7j5Yft+CS1I13JAn
2sntJTXqMOAZH7xjzHcGpp26lLeoQwXOTJjcXMm91eU3BkkEm+hma2Z9ivkCr5zPRmgdc3zn
0pe728kMzI0OPotXw6kRDaH21TjFkFnDmJH48+O/9rU6oBFroLBuSnxH3AMjdNI17nuL/hlh
8p1rz8Dbcmc99uWOEbNmvKoWfAU/aoSOsWbiehrU0/7NgjpUkuwRyvxJv8PpsFfYTyP8fDnK
q5QPKL+mvJvsURJf7tpJ1sghdxmf/m/KyQ3HeR06SVSlzP0R3Nkt74go76d4PB38Ea/wEUbc
71kOTdvMu9CwkXTeBHCLuqw/d6yBMeNzzTl5jC2s63yRNfSK8k/W2JgvvE2dg8eMp3OmmfNe
jE0dZ7CT9viOJ+TSGZInp8h+2IBTE/uslhfctQ3l9wkvXePEip5VE1shE/hzQ1jNR1/uGDB9
+nrDmeGAvT4x7BNh5RQTjo2LMZ1wNsv538c+kUMqb5LYBbf+b9yYPRBvMuEsPvQ+0fiM+Ma+
PiGOfujtini8vXHHOGFe5uB2z/j9id8fvV0i827DM478zTDhgInN/0ac14T8UvKO+O8u31H1
73D22Ru28oQ7aSlvesae5nWbkLtyi295wN9seUfXM4OcLv+NMS38lZVnAjkb7R1+1IT1bevL
Y//7O2ynZ8OW+0z56d7R3k7QGimX6AC3aJoqP+I3+cCef4ZFWPPt0PHjzc2riZkzR/b8z1R+
82di2Lf+viU+G/2Fufhs7Mh7GC1/4SE+Gzvx3tseUi6cGjf3az7ONW7Hv+QMeYY9MDRxrHF/
yjtu+JvQsG421DFDPuprX0f39d/4+Z7Ra8o3tBOOofie5RvrPD9WtXxztnLnlgrxvAHr0zfj
Ycq5JG/ySR9hCU7Jz6m/H/COOb9/8Xm5HS//2zA7KrBTbJ5lzWn9wDsKfEdEbvDQ5/6Ws3SA
5uubvLpaxzrxA1lfxzBhD1T8uUjq2PS5xZ1fx7bTB+9o005hctYWTt+OWNqAd1zx+2tyj1fI
jx5/rZTfUx7vh9/c1Wpu8p1ppxb1DBLdV4U7vgDO8bc5/0leSilv+nZ0frop+12dGK0q2jZt
xx/fjm4dlxzut6n85nn+JoSd5HSGffgnkv+8SB1zvKNM/vKS19e5tUPYS0+MR80D79gmqosN
jD1+oA4r6pCjji3ywJcSXWsff0IVRue38atU8NMF6Bi/uc+ZwrasEwdbJFd9mGqnquE3jWnr
y3z2peQO8Nto3sX3UydeJfK/LyV6dWXGVsnhcEyNV+G3BObevEo79XnGu3lGkTG75Bue6csQ
LWSQ8FX6/mwl5ZHPZe/uSqbcAeyIyRnQTq1UO3X5zgfmhbC40uMlYMyWU/OuztowoI43/P6V
31d8uaOjnY8F0QF1qMPPxZh2Z4Kj0eb2YaBXuZc6ktNReWJ51g5tpw9+f8fa0DTt/EM72Xnh
zrFHuLJT7pV29NWGdtJ5N4NpFhleWIY6XJs1tEe59uV1ajyVeUfJrC893mHH/DV1yPhnLJIz
5BG/y+V4CvzzHQ9xStx0nphn7YebVDtd846aqcMT78gaH5aO+UfKPyiP/Brozl5Tc79XJXfB
kbjDKfF6eROv0qS/41PL1PjHI9iTJ6Pbl/zBO2IjdY1sU/5DX3fYsx3XTe8R0uPV6YTsvDvR
1l0zL+a8Y8k7qjDRHJupj3+9yv3e0bDflMlfZU8/4ls6Z/QJv+Ce7+zwjjba/jpjNkx4Pnq3
VkW7e4JXOCVezq4tR+yrqbm/q+JLPHH2Sq9PUoeSYeBVDbcozzl4TF+sqWPZsLqytPP4l3Zs
mj33lfJSil9Q8tp+xw+fGs56lTvrIzn2puaes4qP6wjnXefdk1mnZe43KH9nrMQxFseUjnpq
ePLVFI8wvYbmqUPdr1+iae+jQY5Sa6SsX+l2cOe7I4xj6YcHw/Fz33m6GHMb1tCambt3po5P
xDYqY6+dYlSJXyXiG154fgOmY2AYDNUU5+GWMVtJ6qb7+hq+U8Q9wsnwMPrwxKrcOR8NC0zv
1SWu8Z46vlPePrPHO9RzlmImRjDxj9zXTskJuWPtiH5ZYw9mHV/SD8qG6/B8ZVvG/nO7juvc
7pg98e1i3rn73kvG5x6OQ5l3hIZH1mENrtDObt6u/X5pOaPKFgkTW1fv7qOzvgwMw7NjGJ/K
0FOOX5U6NEwdhyn2ZZU9+URspOWrBKxPFTPmNoYTmifGXRmgPcrbrF+Wd/FDPzyYsdBjLLyZ
9S29juv5rvXLfhX6dkqzSiO+oco6XkrG25r4hAhdbHo8SixIlXi8I9o3uz7VDbP1yFqv+/rR
jOkxa+iKb2jSTmXDiOlQxwbPDwyHtMDz/zPjaZHarx6MTZ8/W19c7iZ5x9LwU46MhyvDnFUG
qM6Z/MV4te0s8U9Tcs0/sa+PqcMoxUepwuk7Eodh26lKDoYj7KQpuQx37HcR7dwxtkvd2E8R
tqi1C5bG3tZ9PeIdRdaOlt+v5Jzbh70k43FwZgunzy0tztHn55Yaz4hzdnxzZzzFj1bHph9z
Dtaz9hqbPzLn3DfKQ3N2Cih/p3yX8hdE2Lr2fPbCM2qJn1PuCeQ7C7RT3fh+gl9+3zI2YoHf
d8x4VRbqVSo+84hmoek5DC72aO3H09e/mi/9WTzOBCLMjQ3+zggtd87/vmT0UnFMcxYffQGu
keZss/EFyissJ3t0hf1M7jk1D47mylld5BuTWDTZLzUP4IGYY40nrhNXHdtGRZjXEu8rjJdP
7v9via1+Mee3LOX3vrxL/HkGtkAXxkLJaJhXRt+y8trbktF11FN6hBo6nHKi5e7DohD7qIum
YUKs/zNagMjoMv6gN6jBu6ij2Ypt3SVcN83jrLmgG+TtFn3dEp1z5Nv6Ay7I1nNi4t+FnitS
Sm5N5e6rAANm4hkxYXIjKue3EVyjmueOlJJyGc8F4x+PtbMt9qsVzNgR+TO/GLN9crR/8Q21
RKcurIklfIO9v/NpkIs+nm3CLhkl8UKiS2vjJxS+irtHKLLGzf+1quRI33LeH3sffjuJlHHl
8W4vvJ4Irv/Xv5aSXIYbX8e7f+XCt4vvVMXW3dIPb6n9bsJdxv5fLSp+r3kjhv2Ne/F18gzn
dynCvzx5jkwcoyV90flXy0+/n219P8RcEumHWBN29L+vwfuRduqjtxRu/wTOzA6OVS6xzSR/
8H/sJWvy4x2IM/tK2nmfnMU3xLIVmRNf/vdx7MAr9lXD8J+aSauJXmBF3rUGc38Iz6dOO10l
65povdeMpz26/bH/fTeJlHF92WIsPCRZNtw3xFEN7vcuXmWDBvCAFmmYsJFcjMOKPXdELKxq
idYpnZCMx6HRQp7rHOO9RjXx1dTvLRfyBAvnL/mk4xt0ieXv+pzZccyL1PETplCYKB4kNntN
PMqB2MjYDnK/r9JODT8n4vHm5sw+OWfHddrh6ztwBzjx8y7mfa3xXzfIw3xKuEX7ZCdemfXp
4Ne3EMZVHm5S9t/77n1fKVtpmDCqhGNTNP7MR8b9O/PmjvWjw3iLfccrwzc4oCeX9W3EmG0n
hChn6zY9Jyv280l5zE2SefnmvzH03JCVr8OnyR1+8mt9rE+RveDLaJhVV19jPPygtWzDPSol
7CWxYwvkWp14tlM54aXLmWNv8pjGOukKfSXatwp1iNeSsuGrZNC9dtC+lY0mXpiLmpv8kTpW
+MYlGuZ4PJbhH1h98JTvLHnGguMWLfC5Fpj7E+bVgnmlbJOWYZdMKVfNexMteOjbWXKXRylO
ljyjang6DXzHyuMZw8p5wjaJz4dX+AteiInZ+XvQltHf/fD8Fvq9hudDuTparlHDMIMC/454
PLyYM6Sw3bIwpL75/Rd8qJJnk7h5uYD13OCuNUd5zTBgLNeobDhWb9hgFcOAWcFoKVKeMfwU
fccN7+gYzkyRdn7g9zVYOQF8DfEXKC+ngX98zjsGPKNkctUrw6VotJTy+5Ipf+T3RfqyAx/K
2etqx1r+UxG+08QwovQdc/Sce55x5Du7Rs95xZgOjUY5PGPliGY+8GfYN55fT7VThr9peq6R
2NNpBkwpeXNAruYFMTEN9jPl2LyzfinnITCciAxrx97wC5y1XTaadYmNbMBLVX5BhfXrhL0d
nxQq3LUu4bw30JasEn6du0dYGg7ELLWG7vGPLw0XRDR6k2Qddz70JTEODWz+G+yCO77h1ZeX
ktYuc5+8IE6sQdziDZwHtQuOKU5W6HkXTp2+IG6ngJ8uxxoassbdweNpookveU6fsAgjdPtl
/HxLw3+SOLMrWDrXKY5f/l8dJGZ4yNlmyH707PcjR8gRFuGWc88i0S25M8Hc90WQ7HfCSC/4
vqr/e6qcKSrJftvwc+JgxtMcZmKEvfzsbVF3o9WC0bKC7yvnmvjGrEm8nNqpBW/Pl5LoQbEz
V4ZhtcROjYiRd3ZB/4ypGK+RYgsXeEZomIsr/53x+W3FnjryZ6cHUz6gHbrUser9CY41uGKf
aJh2iu33JneEK2LJhC0ZGRvuPmnHhmePiI3XhG1Zx4ZbehvOeazFDq1jI448P9OtKF385/Z8
98IzYqbQH2LVtrACb8ix94Xv5/nffwsvsY0/4MXw6/7CNbrlbLbCV9j6NzaFOXRj4uzjKEiJ
I21gC/eTTGfCgBkTd7PlbBVhr1/5s1M5iV2R9amIDfjlWanlxGMgrJyG39Orngfr9OxuPInP
oeHHnMtbIfvVEn74yJ/fqvA1S4luWXKMNjiDrlh/lLVzx/rUSMaY8OuWMNUaRlfWSeI2xRe4
hNmhfo8bOKLP+AP++m+IR28Xf0CDOfOHMV3zc2aR/OuKu14Zr20/J1TfsjKcPolD3bJ+ZKjD
3vOcS8kZVNafO9afa79XxHvJnN/f0w9Dzj2x5dbifLjC3zAy8y4ec03y+azgRcu5ImbAtOAh
SvmG8vhmUXw3dc49C8pjW1jONXesf39Z37oJ+Uj4eHZ9+mb9afvvdNbWinvQAnmSr3w7xB5V
WZ+y+HY6nFHLiW9HOX5Lf9a/4fcLnt/0fSn3Ul+scXuekWENDBgvYbIeio5xzzpcM329Ih5v
BMfhjXLt61ezRk9Yx9epdvqT+HDdfckEv2+O76hyBg09v9fxMVfkhdvjQzuxTn/w+zFjvks7
lZOxoOdsm486R1tu+ZuGmVdz/AXXF33h/HjSji8XfblI9vQG42VlfEdL7KdGyl8gf3PwbVlK
fFQNYoNW+GULMDlu6Ou/lGs7xifPJjb/CjZTgfF0og36lHf8+8VPt2Xcz2jrB98X8ZhXH/57
is396W3dKz+vguT3kgdwxD6Q8+XlZM/NwGU7wmPtEOdh97sFa30p8SSKHnPNfW+Efi6++5N7
7w05aA6M6ThCV/h2O3yyEXktY0qDxCfsyad4Y/QtpcRfIv7vAyzUJvq7IfvhOnlG02ePVfbk
Cz6wHbEgEYyXnL8LiX0iGzQ4sl9GSd+4dq56/vjar8MNzl/C1Q6N72eIDyzOjt1ED6Xr297b
kY1EPyrxdkvuGMXejxnrVWOH6j7SMfa42uzf2ONz7GnLDFKm2Rdn7QfD551yfhtxRm3Bo45t
Hzk/VgwrNcfvuyl/wYnzfmjuQ+qGO9swvFU5Sw+MT2JEXHTEWXxJ+RbOcjwuhXFcpvxgzsGO
jaTcIqljhjrWPCfZ6aFeiFEXFvMDZ+3Y5n8xuZmK6KWusUPVJ7Ijhj7yXKOyj+t58eOh5++d
3Oi7wx8p91Jx/k7xj0fJvZTTpr2Ye8wjd6m35OOYm9yYn/htbrkfFA6OcJFcO8UxCDeG1yM8
sB3rSwArpwDrputzWTh2SRFW6tzEqm3ghhSxj+bmTnpDTE2RGHrL6+n4Oz6XO65ITM0cxkse
G+0T5tANvJ2K5/24/C1FYrfnhn+w4T5Z6lAyeSiezDpeS6Jm5N5oTrzJE98R8Ywx7ygYns8G
flOTd9zC86l5LpLzpAsP6MmzmZwutsA32vvgMbye2JteIMZhzt2WtGMFblFsC89NLosNeqki
MVpz9AY77jKq/vmuL2V9qhv7KT7DF4kJnsODfjJ6qcIF5+pAO8UsroJhJ+l98hJdWYH4Ailv
+zbQsbDgnlO+c0ZbV31eEsnjlyHeZElMXwFbd06MunKNJOds6OsgHIgZsWryDWXKx57lpXm7
C4a5ocyyJWwAKZ/ynUP/jpLneEuc64zzm/y+RDuXkvOs6hGW5JEvEKPq+AUZOFVLmPoFs75U
yMO8hIlfQCswN/kYZ6yBeXQdMzQ8db6xyvOv+MZuipPVTfzxrp4b6lilHdJMs5nJUTVDv5In
P/rM6IhmxE7mmTNSfkdfx7qRHLGR0k7OP1T3+3aVXDhhwiVSft0MPWYebe7M5LUdo23LmfGo
cY1j1sgcY34GD3GX8hcsYWm98jcHnqH8p9hnMYMh/Nt33ps6SnmZcpevUZlmY9hwOfJ4WU7W
Ncyfpn+G03bM4ELmeceS8bIz7SjvKJl3vBBLUocnVvEMLOfPlOfnU7yelmGWLfibrWErRXCw
DtThCW5ay7Sjsr5O1CE+M+fMeF2TL3YGhyaX0pXN8KnKO+q+v/eeWabjaYw2JGdibnS/GzNv
8ya/5/qMH1XxdXAxfTPi9C1PLPTfIXkCNd5tTFxglpzXlv024N4qa3Lw9dHQpFldaV5PjrFi
+VFNeD2SK/WS71Q0/KadYQbl8PXNTIzomBxZWe6EZsQsSx3b5EMrJ3PqkieWbss070s5WVKH
v5TrnGgbXpjmCrsyPLEB5cojy5r4qSPxVV+pdqqSqyukr4KE0dLHvhoQp5pl3/8tF9iYbwwp
n1Le8iwvGW8ynuopTpZy9jT37ivPKBMnFhi+3AscrBbstzBZnzTGdEB8Zha747KdInhjoc+P
MEMToc+Y0U7ZXxhSNcpdrvnz8dI0+fOe+YYx5QHrl3D85DwwMPvdEtbNu+E/ydrQ9bwv0VyJ
v2DrzyXxueUdnsYEZuwWf8PBa8VDrzd3LMMatvYRLfmN11FLnochfrYeuvs+5f953bxjv+25
j5nAThrCEc16zkyYsAPEV5jza2QtWSfE7zKGOzI0+e8Cz6px2tgxMXtbP+9iDc6We6mxb4c/
lIdwbIIkw9cadsAAvadwaG5hyMT79AC91Aamh3Bomj7LmDDuqjzj5oKh4HT7a/8N95QrZ6YL
Y6GceMHk/Ddk3g34/RyGTKxx7hm7oAeHJmc4M1tyPUf+GWEyR8Ve35o6vBpWRcafa3LkvlSG
zMxwR7bkkz1Q/pHi0JT5m6bhq2QpP8AmaRl+yhvvOMAdaRo2SpHf96hjDUZMkNzypFkXwi9Q
dknOfMeQHHvKmRnyjsC0wxI+yorfz+FpSPk+0SWPYAsMYe3o+6cpvoqyauK2vnxHnfLAPEPb
qWEYL1qu35A37JOBr2PJ17Fpfi/3d1nGw7Xh9WzJ4VCkjsomyXo+yiLFuqlSx2sYL/GIeSXP
8ghWmLJPevBb5im+yr1nvDhu4wr20Yi4wi16KOXMLPh9wDeUGE8ug0+6HRbJs145H2o/DVPt
FDDuK7yjYphBY57R5B3KmYnthjSvx52NlMczgAHTpA4zxlvbc4/c2mHH03+eIeXG9BqG3Zjz
3RCuY8T688jaUWINjMwaWWf9+6a8Caur5HlYsnbofvcAiyu2BmQdDuF9RcneJQzOMXkjh9xB
jj0XJD61P3OXUSe28phEiTq7YwLnQXgb8fnwjbVHuCFOo1fjPuUTrkcHpkbbc0Ncrud39qIJ
vsYt3JAO3JB7fh9HFRx9X/U8E6ScxMbo+nU0fLoO3I8hbJFHnhFHz3+Q5+aZe+8c8ZWfvjzW
50n5reeCuLuADxgK8vy//vlOk/qRysP1DI8w52NhYzv+E7vgGW3b1vsz47P6J+NJyveUx/36
xVn+Ga3k0JdHiTdf8r0+o0l1vxc7U+oQ3wE+o2eqEe/76ctLSblwjqW8ZX5f5Pd/sK9i++ny
+RPq2KGOylcRO1H/psjfvJpnbImb3vh3xLc7z9iANeLtAtrhydSx5uso3+DuKZ7h/udoJ8dQ
+CJe99mwjz45n33AuXrGn5DzMYEBXBGra+2gbymZ3OSq+frr9VaLZL04pc4tU3Is5OGBqcZP
cz2XYXAqk7GU6HwyaGgkBlRzh+/5/QKuZN0wGdswGcOUvkXzbocmj/sSLmTF1CHDM24pLxl2
ZWjYujvsqw75qL9SucM7nEl+yIVh+b6vhgP6yXesU+fgc06o0/FU0Gp30JRmzPmuAge5h242
e8HXvPPfKHZmkXd0eUYFHVDJ64T2MIbTDM82ObWd5kvWSOVrat7vjcl/XmdP1m98TfFY1+T+
bvtn7GHCujh45YRGaK4mv/BWH/i9Ze8+841Vz3vdw2t1dXwy7VRNYhLFxppx95WnHYqMpy+e
8QivtYTeqpT4Givej5eH56p6rDvTjjvi6ZQvnB5PE9MXB8aDsprr8H9Lhr07NczXJ36vjOIT
5VXKZTy6XBYz4mh3Jq6nYtjbyoSdm7bWdrih/A/tFHl2rvaV8Fl6aCkzxNvNyC+sTGvhwIv9
NCP+qM47lO+75x1f9MUD7Nsw4d1rPK+0wwEfV8n4fnboX46GnSu/b6T8BVXmZslw/x+Mn015
zsr+vuYdLfx0JcM4z/tvdGtwBjbcjDulPP6nLH6Vasqv8mF8O0fWj+cLVrw7B2eINVPOet2c
o7MXHPY7+roK+9v1ZZ85Y7naEf15S19NDWdd++J4wQZ39nQGffGMeDpd3w74ZXSdH+DHq/i8
Ac5na8dTg7/pGh70DXUosjZ0Er+88uor3nZ5oi+V9Tzh933j3+qk1uA+69/A2AUbxsNf8zfK
3C/i49K53Un5+DNo3u3clt8f8KluKX+7aGfXjradcmb9GdCWHzzjaNbAiPK3FPN6AI81e8Ev
vzZ78ox2fDN+wLqxC1rMzdCwuU+/zKtysv4Igzh/0Q4l4w/9oq8f6Ev3fOWSSAzqhn4Ypubd
mr6okQ8jNDz7LSz5qunLLuUj+uoB/7j4Ih3zQ33P0Vk+DlkfBynOaPqeQDjs4ocbc+90Z+6+
dtTxHp+papAjcy+ldz4r6vjE+tTkjiA09wjWt+yYsdmLZyxM3pFPk4tCvvPH+IXPffjpe4jA
3BFsKG/6+xhppyztdDJa66eL73B5bvrcBw+Y+1lzh5geC5pbRee+5Dy6zIVRTo2nOfkPWuRn
sfd3f7i/C+gLqWPD5Llx7Nx0zo9mqrxj5uUd5euze86A8fJJO73gH6/58ST29tpruvSudczd
WY/yIfdaDe5rZN6my8vmG4PUPaeO6a5Z6yt8x4nvbJCzqGxyXdwwbyN+L3ly0vcMgRkrH6k6
DkyewE+ecf/LnU9g5q7udw3Wp8iM+ewv93NNs37peHo3Y0XzJt2m2qlJX+n6Uk72CvmOOjmH
dLwN+P3CzCvtyxPfUOL5kbnPKVzsh5qXJGv2q/5ZnpsS98E2p9DE3I1FjJeayekh463E3X3Z
3GudTM6io7nXsuvTu7nH1LxIb7+s86FZx9+NXaHlOl5uLu7OnH7S5k3S/As9cx88Zsx2zdlI
7ScdT3on/WbGm+Zm+nvxDndWz3JvdZ6HYuFvvcVvc37PKUzp9HiqwBU5z4vkzh19zqjnOYlK
Zg3d0o5ls0a+XOTJkTix2S/2UdbYBZvUWVzvxXvweTMmB5/mFBmctUNg+uoD20h/Lxxk9Uk8
GX/BZX6pqcnFM+YZp19s3TZ3lNYODcy9efaX/DC5M27I8pc8NyVj3+j57p53tKhD2dThkXPu
ibN+iXaOvZnqO3rC9602Xil1Dl5hR1aw8QJ/DpYYLamD+jyeLnKjpHPUqG9oZsaC+kTUr3I4
8z9tsAN1Xvw157MZ74hS6/yYWLei0QhW0HWM0W10/O+fEp1Qw3tzlr4NHL/A9YPjF/TROopu
/oSuTLXYT8T7xj6NW1/+lYpbnMFhz5kYrnRckDv35MycEW3KztwHV3zc4CLRXWhuyx35OQfE
gN4Sv5klb2RMxbmFS/RiOMpHzqD3xAW9YOsqQ6bjY3XLPs/yC+0kMcGhj2t2Gr0XYtkK8H/f
iJvWuOYx7Vj711cl4g4XRp8XwF8p+TocKb/xtpDw6VTTPjT5Xguwuiap+PE1uvzI2yZNODMz
+vqv1706PkKN/J6i6yijuWh4vYO7M7L6lobnNDitUMQ9wor1SXQdTa8NWSTzeUkeG4mz7/g6
ONtmaXKTK1+lij9iaXRAA8PJevN/U07uoMR/XWDedL2mNDCchz/wU9r/xkaXGIc1eSQi7MxT
woDZ+9W/j+ZCOBC1RMno4mEcD0PWnwim/gq2yBBNQxwpcEDr+EIdD8TDvXkff5zD+B0u5MHo
EAO/T9TgR40Tpoe7I7A8jMjrwhZeUyX+8YJvhwhdWNnrypo+z/sn+rkWvueV0UN9ot1t+77O
JTyMhteeqO7/D2d1WZ/c3D3gp+ui7ejAJjn++6YqmoYHYo5F1/Ef2raO10K6HMlr/DJj4s/n
5PNY0c41o+d0XJAl568da2Tk7zGD5A5J9sMNcfZF7ireYN1EsHQq6MZi/UrVt0MRLeUj87pq
NPeNlC5/AeehCwvCzf0K/CdZX07oNk4pzkyU0pPvk11M1oYfdNptr4MUDbPE4haMbqOWUM3c
M5bsRw9Ja7vxcOXHfJDcdksc6wEd4sqP2Zi3syGX/QE++RV9qRrAFlrvSpLDxI2FbEqXXzA6
nlOKkyV7yR7Gyw0a5z7lN143Vkr033XG7BJu5B57fML61GR9Gvu1R+JVVF/3gfbtD1rJMImG
cHX4Q3kJzWmXd8Q9tiR2u2H0wSG5CRZoewu04wRGwwK+StPrmYTP24ShcM146PKdHc8c2id3
0gvudBrEccx/4Rq9sd/FFnbAXciCeL6C4R0G5JqPz/sL+HF7uCBH9E5RouMRVmrWt+PB7+ul
hKehZ4YsuVXuYTS8GKZ1Fvvr6n/svVlzMkmyLfr9lG3nFbMrCRAIsz5tlpDMo2akl2NCDAIN
SAg0/fqbGRG+fAWoqquq6+vae1dYW1VXKiHxjMHDh+XLwYkm9VJNx7Ul9tENzvU7vOcBOBS6
ju/C1nvOcF41wf+rtU6neP4h6oz6sF0ic/8cfZgPqC/JCeR8wTicQjekGKsMzlSpd5qYHtD+
OKX1nFPqQfoBzEwJXM1a69SgvPwRcGRsP316cyEyNCHDsbOvdKwt1nZKmOVD8I9nUPc6BbZI
3qGN51vulHvE8Eu07+4wTkuM5QtqtlI8ibxnDe/5aHrvSd+3I9S2TdGHogE78xA1XS+o6epi
HNO6qyPgo+w4VdFr8AM4iSPUtUq/+xfUdKU9+IrUg30f9vgaefEisNcTYNkaOA9LkLGA3z/z
1lPq2xwhJiGfmcKe7plad/uMKu4XwdlYdevB5mtExjRm+wHs0RHeYQpOxoYbJ92XElfhzxy4
+T7EXOman6BGsAoum9Ren1E9ZhkcCXKmHkC3nBCv0cbt6xQrIvb+lVenGOFMFW5J0aFl2C4R
crFa69gEl84E95Vb6Rxndo34fMrEazREL55r+CSXO/Wch8DJZ6hWUjgQRL+k+bcSekHrXDfQ
c+gD/t8jfK9Lt54sj3sB/YWlvq/m1qvUB6t/9oj10KE6xWfsqxL0z61bL7a2rQSOPfXfhtAd
PYzDHsZgDM6iDvEa3TuZJA+Qh56+AZdXG/cjcHimvnQFPWZm4N2+AufZJfh6nnAmpzVWJ+Db
qEI/zVCvtaQ66pQ/sAL7Zwa/ownO6j54REc4awY4c9vG+rffv8E7VMj/e8SZW8T9PZzJdcf1
ZevZ2c5sws9t4TMVY0eKnajxgizuf2HNxhjntuMzXLrvK+9aDRxU8g4zyPhKvEYzw8On/HN3
6EO6RNz2FJwc+/Axl+DYS3mP6lhvyoF3hVrMOmrF78G/cmkqLK2dOnH4dcGrrHCW3ODcfgRu
cM/4FdbPLYAb7tPU3c9c7FJqla7BDyxcN2kt0hxrWvgNasRdssE7XDv7TPIIE/BCfmDNnYBD
rw8urtjwhUndah76SfRLxdlPcmYfINch+/oL+zq1r57d97WedIm6V+HAu0PsJkc4i33U+dyB
3zdH+Zh91GXcASORQ3x8Al6jJ8KYHuKcmIA3KUf1wTE+ExkuFa2ve0bctgBe2QlyIUNgRNeo
s67s1HLbE0TO5D7O5KWLX1kdW/Bw9hPU3z2BP+XD6dn0yROqXXtAXcYhuAalbraF2t3Ugj6E
bTOhHOSDs200xlbH/YKrSRU93nOf4drYJurBO6h7Tc/DCfX8uENftzw4zSbA5AzBlVNDvecL
xQobqM29Rm3c1Kvn/EDN1sD0PlQ83T360EitZBnxyizyUo/4fp/6l2/wfc0P1gy2V2Pb9149
qPgtZeSVtOaqS7nWGvJKiuUYUe6rhd/o4jfqVJfW+qaGcEb5nDHuH3n5lkfKAT4gH3JKeavc
Th7T4sgU43CBXMWBV88p3N67uTetW8t6+TvNEVbce9gYVgN5yEP8xsbDzEj+7gR5yvZOPsZ6
IwewtxVfldvJCUUunimfeab8mtbHFb6pK2tAxjL9RpbwUy2spw7l7ndrLbnG8Ngbp5jqxmr4
jQvKMa7xHooVmWIc25SDPMb9PtZCj3rVb3D/gmrjnnG/5Y3TCGM5IMyf5jln+I0q8nOCN2EM
hLX0DxDjH6Puv4F8cQljoHi6hYcTqxGW42Mnt65YD9nb59AdF8j5HKDvm2IonlDXevcN7ueJ
9kwL7/Dk7btjynO2vqlDbBK+4BkynH5zv0bYIR2nfTx/gFpLzlnXCIdhcYEHqFcao4foE/bd
Gr8RU714DvvuEPpNayXL0F9NyqMOCZvU2MLTLc0K4jrqI8jQo5rRJp5RR26+R5i9LNVaNlBr
qXgUxWC9Uu5f69H1HR+9fdfbwmfe47y6QM/YA9Qhbq8HrjkVbDdjjyymZt/DOEh/qe31VnH9
78Z0rm9jEGK3Znm+tVZb66hZTzMOo2LynOfoa+JjSWxubEz90C4o/nSxtZ7EvlHs4gHlnEU3
DL+pJ6/i/jnmsg1sANfmLrEeO4QTe/HGqeLxNBwQd4D2t/P37sxwTo/B9aX16s8exkvxnSKD
4jDmO3gYybesv9E/8290ZEy4n8NvsSSn35wlHZqH+Tdn0QD49XinjroBHOuDh1E//0UsbEQ4
sBHhwA625krsowvEnw7go+qe4HGKHE+DZYrbxi3bHjG7/AVlsj1OYOMpVuSLsLRqdzxAhk86
D1u4X/HOO8U2NknPRt/oyBZhgx529DRjA8rOvhLeIh8PMzOxnTFyZ3zeKRY2Iqxai+wbxW8e
7Jwl1k482MFV9wkbqTgwxZDOCXNz8As8DwPSYeUtvJu/XmrA07GMT7RmFaubIZxYDliTky1c
ENu5gsNQPXq208fG+m+7PA2q5/tke9ztrAXGyVbIPuuQbaT8CENvPc3ItlB7W8+CNZ01qgOn
tGa/06EHpGN3MaYx4fA/vtVPPrdIFX5HG3NVIeziAe2J8Te4w8W3uMLsN3uiRTjYB2899YHh
7NE4vOzoyIhwiZEZJ58/xXIL7OISn6GfWvQODzu2suALnr/hw7iHfmrCJ4jIRht8UysQm7n2
bVnFh89cLZNvz1sfVNcrr6cXwkXrXL2TDsxhzeo45r6x4XpUN/b1ja3cJRl0X+bc8wUXffGN
37Lc0ZG+b6V2QUxz1f7GvmoQdlK/fw0ZI+in9Ek8Tq/fYszVLuiQT3C9dWaz32NrvnzuEsGH
+/hMy2P6PQ9Nk95jb+dMZG6S2PmY0ptuF+97/82Zyzw1Olf7VAf0ARn3vX33Qpg+3ZsX5GsP
t+yfmcGz7MY8Ko7jysd+H5O9vsZcH+1wXEk8U/mdzr/Bf1cQ++H3vCb+FT0vb/AbJ5Cxh7UQ
0zhekV2gvEl3nt9yjGcMiNOnv4MZnpGOi+lcPyD9o75+m8ZRub4uqIfoCDj9S+KLTs/EZ8Rd
b1BD8wievhPH0RKZWn3hz3ykGNcjbI9r2FePeMca+FMuDXeAraV8xJp/dvelL+413uMROvAZ
/CdH4CdIuSZOwCF1Dz6xa/SqEH6DquNXsTXz18DU1IGlbXkcDvvO3q9TPWfH8TxY3OA16gyV
F+TC3RfukrZjoz2BHbkAB4P8xgg8EW1wn6Q23hXyoPL8tuOJsLWUzK8yxzOqjlNj5iL3+w6r
lsV95U/p4X4b9weGdVzs1Cv00anj+8oR84n7h46PQ+xxfc863jPjPmNjMwvgAq/A1fUIPIry
ipzi+znTFUHOQ+UFuQKO45F6Rc+9PILyhjyCO/cZn7nF/SmeUTZd70RPK6+IcJvwONVxX7lP
eobBWda83H91z5f19ACe4/o3MrTdOCwdEuYenEItcMfNUY9+hd4GWeTvDsAbco/vT+j7PfDU
tL1xWoBfJbVV58AXXIEvQ8axY9BoPA5Wd1ziHcoYhwruP0GGFuY69e/kHa5pnGw90xyc01fg
Uq6jn+sJ3nNG73mJd3jG/QN6x0fq7TsHJ9oVbDx5ft2N49LjobHnTRa9TVr4jQruH2Mua8QZ
VMJvDCFjg34j7c4lNmIW3z/E/Tdz39odPE41zGdEPDLHJOO194x76MgW+rgvEBe+ArboEr2i
x+BmesD9O+zbFvifIvBkSc804aqpgccq3WHXqDcXfqh0rO8R375GDP8SOPsT9/10zV+jvi+L
uG/PnUVpHkI4ZgbGh9E8wjPOsynOu1OcdwPiLKvgfgTetHQVPbvv7xletbb7/oNbbw84Tz/A
u3aI+x3Hy2b5XZiH5szx0Nj3fIEdeEPv8Yzc1wt4jeR+FvfTarIVMBTKM7PNU2Nt4RtgSLPE
F53K4nPVWNujjv50wpVj+eWU32mNuMgKfvANMMciQxqLeQWPxAj1wVncLzlektiddzfgzs2C
8/4a3CUn4LK5TGT8AKfGK/ADI/BEPAKvUnb3yyY6Lb6Vcu3U8P0O7o/c90U/rbc+Y/NGWfeM
Ovh00vjiCHUZl4TzekWcTe5/QsbUrpBxuML9Gjhk0nPk1evrNgLeNwtOn2dwBuXxjCVkqON+
GuUZoQbnEfipZ+ATspjLDDiF0kqJjZOxm3x/H7GfsmePv8NPvaUa4hrO7Q/U2NwS5q/l8cxY
Dk+5fw+emQ7xzOTAMTNEn+UG+sDH7ry7Jd7aFrBBX/BthKOlThwwH+AFaeP+Pe53jf8rvvYt
eNm4nuoLtStyX+qIpG5jjRjWJz5TRq1RFfVOKVfpLXp9aU1XD7wi54jT1ai+Tp8f4fmH4Mpp
gxsldrwh8pkS3rNCHAlD3H+ncSojXlkmvown4PQ1R9ij+PcTzoEyZHyhei3mDekTF04Lz2jD
N+qDQyFyfrLNIbJvtb+TbynQOD9THeJubq1Bse2x5wfnMdY1yud+Uk3XELX/yk2y78VFTuCj
7sY7j/B95eyoEM/N0n3f5y+w+TOuCT3Z4XGYEPeJztUF4k/KKfSFOsQ6ccjkIcMa/AZNWm/r
LX6VIfpDPWMuCsQzo+NY2uKZkfzb9m8wz4xy7VRQv1c2+bsq8oO6nirE36Q1n580DlrjpzLM
iKfmeouHpunVUnbcOErOZ7vWskbjXPfG6Zn4KtZ4RsHjNboAV9cBzgqtB21A/zxTTmeMs2hI
vEj7Xo7AxnUa3r679viftB78BP0N9inXIZweOle63s7wDgfEizTGfa0/Hn5TN5vmcnmc3vGe
HXpPrbd8Id6i8RbHi/W99B16eIcN1TA3oBuuPS4d/77EM1WG+g7XVmR8p32KTVdxXvn7TvXX
9lzWsK90Pb3h+23iRbr06l4/ieeqt/UMn2+nCRkqtKbHkKFB+b/aN2uhCx6aitMdwiNxQjzI
yn10g9+oUh5g/Q2/0wLrpY262ArVST/SeXdIvCDKD6XcTbpez71xymLNNXY4YCTfcgKMuszV
htZTg/g194lP4xx1rSfg3T4gTv8qOPe5jvqD+HKUdy1H+RK5/w4Z7kh/aX3xA+7v4R3aOzrY
H4M2vr+tn14x1lXiDvj8Rof2ca4zLkd5sMqUF1fOoBJ9X/OgY4zjiZdviZDbiggLUiYuid43
ee8VnbmH3/Bd1GFX1AkP0yIZvsNXfXl5hCXivhHi24xXOfhGz0eUg1xR/k7H+fibfHKNckLK
BZb31lOVcq0nxFGe2+JI8PXPHvZ+n3Bg7W/ydy3k5WPKyw/o+SeEFeH1dEJcNt+fdzngl0pb
60n6aZyAC2cfdURj1Fvpvitv2XhS9888WSffcLfVKdda+obnQfkuerSvJrj/hvtVyknf0Ds8
7XDsKZ991fEz5Si+vWsv75EMD9ChI7JDdb21yOfYtuEsTmOf8lrSc/vJO++U06xMmBpds2U8
Y7XDaTajcfLn8mmL50/znD6PTZ/OsgtvnHSsm7RmbzxupBP0BNGzYJv3I6KzhPl6Hij3r99f
7py3wkPzvDXWzPMQmTzlLn9mmd5T7dQ26Y7hll3hP79FOIzDX+BX+drhRRPcYBW51O25sPqr
ir4lJ+gLIPePv1lPKZ7lCzlt8R+vPfupAs7FstFPWnvm81vOPBvskXhDTrY4PQRr4vsEthfY
mHo7nYD/SX0O1k8Nstl1HGp4jxfwrcbke3UwDhnijNU90yQuwQb87NbWvpU8p44TyzndsSPt
evlCzdYYMbLhlu4Q3E4VeDyff9Pinplj7wRYOOVb5HhBG2u6At5Hi+9W/dTzYho2vjSmGsIT
xND43K+iV4/EPJ4Rs9hQ3GVI4xSRraocndeQkflaJ9/YiXWaS9WRx5ChTJyL6lPcfOOjRq4v
Ltu6Gv/eRxxtjPqUIdZ865s1/bqjI33eonvKy5fRd+kU9Xubrboy5Xg5MjwMUtt/gJ7WwuNw
iFqigasTslUfpZ3+eF/ow9WDXRAZ/NQ+7l/jrMlu7bt92C9+LzCbz50QX4/E6K9RYzNH/csS
da0pRvQIPuaU7HHp+ZgBv0qEurVR8o41sp+yqPH7Qv1dG3X1ab/pGDGHO6yXJnBkn+hlrz21
U79d+O2En0B6xTRdPfvYxURewAuQc/wF++4s0X7TN6htewE3wCd689ZNBknwdnP0Wm26PMIA
HApp7GeBPMO1q+9Le9qeoUfEA/AL18TX0zaZQStDmtkT3rWWq5dqOu4Ry/n6CP6VZ+JpGLrf
uABfxm3ynRP0cz0FN+894nQt4g0ZuPtfri+uxG2bqNF7NPVzlg9D3jOtY5T7GfTWfcSeKCW/
J/XqG8crkvZ5v4fd8Qw9PsE7pO8otW8vtJ7SaMYD+o09o3/BDXo1X6IXzzj5psRUb9Cn6xI9
Gsamr27brQDpf3fpOPfTX3pDruMVvQli9JHfMzLtu/XQNJiLiss6ZFFnKDIcGkYAO5cbcN28
Yy7z4Kmx3UmFC2eJNf2CntgF8Nm3E90rfIsvlG+pGvSKxDVe0NNj5OY7tQGK7hkXyfeEG+AV
tf9f4IC5T9aq9DN7BX5ggnecJTKIDr2B7dLf6nOzArfSLXzEEfUsSi3lrrHR3hN5YrNm9w1v
SN7sy3Ql9M1Zk3E6NrWQl+B2K4IX6Q321cDNpa26k7rbLuHEKiZ6bMfpGb2Yv8xsyThdYc0/
II/w7OrvWo4PbGk04yPi589YjxPwhT2b+/b5Ldxvo1e05aFZgn/8Bf0SX5CTGSdvt+/mqgf9
kp5igoE4BA5/43KMaT5N+5iW3TjeGYljM1dVo0PfzemcAR4mQ3nzdJ11gdV/Q23aCNjqG4rt
bODn3rr1kiLXe6jrPwDWdozevGlnZFkvOSdDitwSTqE3V7sbuX33jnrNDnKhG6zpbnJfMKJH
6PMeOx2X1kvt41y/BefGADxZ78n/qm5frtD/88bl5lJf/AV5e9ZPNZPxsjKkSJqq11d7Zrhw
RH/kUaN8Ae6kjsna2d9IOxpIP8aW4x1pGm9GMMfK93ONXq0Zw5ukddQPiAW2iDvpFLnYe9jb
S6fH0xnqIR8zR3/NJdb8HH27H8HX00Hf7hpxBnVwZl+481bWk/aa/wQn0MTUi1mbP+NkjJ1f
bmMez+Av+HT9zSvGcpMawmfwqj0ajivrOy2Qv2si13vp+tBXXHxc3nMAnquuQQBI7OYeOK5n
9K58dPuuYtjgJQ7XcnreMjEKd9KDe3566gjGq+84rCqGy0vq0Vu0nvqG5c7KMIXtMEmkEGz2
I/i+HsGrlqKESu43MuAz3EPNezoXon+krj8yPdj3XdxG7KfI6CWpCbPjJDXKS2dHNo1HLziu
OXJfyg9Vx746A7fAUSKj9LJou5r6CvElrnA/clxetmfbHfJ3Tc8PvnHcSZZrYt/t7byzLVJe
tti9Rw526Ci5L3nzCXgiInAo7IGjoQ+uwdRnmEEG4cNI910ZOUjhf7KYmSXwSRvYuhnIuHK2
cKpNlUuwQJxlV7CVLyHjJ96h5e6na0X4NCLiJmiT3xIZ2yFGPeUMtnATfbQ2TobULrhD/m4J
zti529ux6bEr3CRNd1bVTJ2I1CLdgeurCR6JT9jaWdjjVkc23XrpwB6PHMdH03FRiG9Uwf1H
cCqeG3x+xaHLmk6GNZ6fN7k+e5ZUHN+YvX+PPcG4aOE7TL3yO+Aw8ohxzaHjeljTF/Bbmkb3
K2eZ7BmZy3QGK+4d8uDkeANPTdOtN8upJjad1YGy5lJvQ3hB3nB/gmcMHN+O5YabgR+4CVzh
qZMh9e9m4JDJI3ZdwJ4q4B3zbi4lXvCC+exgrPcxV2XMd2z8s3u3t5voL/zpdEO6g+eIyyzB
vXQK3sh9c1ZZ7EDL4WHqTj/autlUJjnP2o5HL12zl9Djd9CBp45f07JctIGVnSOvdAX/79Pp
wBSrO0ecTvVbAdyXc4zBAfHTzWi9ROasFqxrHvHGU/CnZHH/ckcPL81JM0fNxBIcoMIjWjG/
JTUZsifS3dgCnk/OO+sT5J1v0zSWg5WhA7uhhPPOdsUTzsUH2AWH6Al5A07GK3BTPrl5iIyv
P8R5t0Ie4ZX6lXWdzW7r5lNbtWvWw3siRWy0xJEZ63dzFbn7RRO/q7iMwyn8nje8Q9vdj53d
MDOj9wCOq2v4wXLmx65uYw5cj6yXlLeoA05YuV9Nrj/ATyecivdYbyPEC2qmH7vs7TvgM+Ws
6hDP3x7Omqnj4RK/5XCLO1fisiWn45Sf6RrPeIfuSBH3Zei3GWoAVTfcgO/wDLrh0J256edu
oP/ysAusDrxy49RK3qODs2IOjHoTfkkfMbIF7K8p+HjaWLPWRpQc4hXsDuG9jQyvpPDQLIlf
pWziq/Y3NthXGad/LAKxDl4R2btDxH56JlYl4zSH3yPvELvYj60tWSD2LDGPrjkfjl3XaRtX
EW6APHj4MuAl0vjRsbPHLS+kcMpmwHXaA6fsAPZX2aC4xbcS/ZWOfhM+B+unsccL2cS6vwN/
uHB0tt19G3OYE+fiA9Z8C/ioOTDuTcQ0JuAALWMcW9BPfeMBiv7iOF0D53YXXMoVI5eM4xXq
0ds4S95wf4M4X8WNkz3v5qh9uwJn7Cns2Bu8Y8/pWIk/KRfzEmvuFPZPj/T4APZPlvigX5yt
m0Yq7mjNnsA3izEPM3Ay5mEjTmAjXrs1LrxnedTAZGHj3e3ct4xJMfS02Klr8NZWHWfazOCC
ZqgzunJ8Y8LzZ1GSM/TWfCL9lOaU98AjI/rpEvxyae1sBtijKerKcoizPTh+p/QdhP/pBvxP
Fcf/ZH3MCTDPT+hROnaxbeFBnlDN5wMwoHlwV06Q6xBupbbR+YLlEF6kKe63DE5JeUf2kWcY
A6eRIz77feRjxqSflKtrjNq3FvIAVfcb0nNom1tJODeEy+sefSevgU/IUS3l/Q630wm45DNe
X5KiqwG02Osc5Snvgbe7Rj4mC99L3qHq+Owt/iBL/crugVW7dmu6BpzHBs+/8fifqg4LIn1J
7sF1c43+mVnM5Rj9hRtuLpp0X2XMA2vSxTvYXO49cozSd/ea+KW4TvEB71GmekzlBdnQOJ3g
GRvqnTJE3KS31TtF1vQ16q2y1F/vHvina6/fRhY1fvIeXYxTm8ZBa7VX1BtF19PdDnfTjGpW
bU+Qe2CPdrkDPr28+Zj6aB16udL7rf5QfcKyvRBmWTkWtF/H6Tc9aBrEz5IhfhfmV6kTH8XL
DjeSz3/S25Eh/f4F4ZeU82O4w7EQ0VxGhMlR3PXpVr+ypx2OF6s/hPtN8Uu1La4K6RF6gT2x
i9H6+Jb3KKbvP3nx8fE33CMtqifXWuzmN/drxF3S/oaTowyMVoVwQTfEc6McMk0PJ9anmnV9
zxxx3Si/ysc32CStia/QWrj+pu9bndZblvql8ThVqV786hsurwr1hZzt1Jv/EleOcsQwT5by
P40Ix6/4qaq3nuqEudNeOdc76417npWJS4Jr/0+2emgJn/QFejsdEDbyHD1ImefhO76KC+rR
97zF5eX3+eP+UDc7cxWZfKbyguzOA/edfPHwBSXCd6+3+k76mOKY+MQ+aV8qD5ZyXHW+6eVT
Jjzd+w5Hn/Cr1L7pOdsjjNX1Fi6RMeiKsVp6+uecOPROsC+17+4F9lSZ+ksVvH2nONMB1a/c
fKPjtK4jJoxWHpibDrBozEXR2zknhL/g/Ju6jQHV+WwIS6aYP+UUOvT6UQvmRvsItqmv25Dw
5Qc79TEr4oC5oz5fbBecEjflIewf5cecELdSeavHnnARXgPPe7DD81ABRwNzgnQJpzb0+MQO
8B6neEaTeuypfurucG1ZbPfBTt/bY+Jnuf6G569F/Co14mRk/XRGMtxt9d5l/kxrHx3sYEiX
[truncated: 918,497 more chars]
