# Supplementary material for: Method for the Isolation of “RNA-seq-Quality” RNA from Human Intervertebral Discs after Mortar and Pestle Homogenization
Source: Cells. 2022 Nov 11;11(22):3578. doi: 10.3390/cells11223578 (PMC9688557; doi:10.3390/cells11223578)
Supplement: Supplementary file 1 [file cells-11-03578-s001.zip › File S1/Yag1.xad]

<?xml version="1.0" encoding="UTF-8"?>
<!--Do not edit this comment tag:788956de-4f1b-46aa-8271-1048a2120d9f:10:䈲䄱㤴䑅㑆㜶ㄴ䔲ㄹ㌴〴㜱䙂䌵䙅䕅:㑄䐱䌸㥄䘸〰㉂㐰㥅〸㤰㠹䍅㡆㈴䔷-->
<!--Do not edit this preview infomation:368699c4-0f05-457b-afce-daa16d5dd037:ZK0BADwAPwB4AG0AbAAgAHYAZQByAHMAaQBvAG4APQAiADEALgAwACIAPwA+AA0ACgA8AFAA
cgBlAHYAaQBlAHcAPgA8AFQAaQB0AGwAZQA+AEUAdQBrAGEAcgB5AG8AdABlACAAVABvAHQA
YQBsACAAUgBOAEEAIABQAGkAYwBvADwALwBUAGkAdABsAGUAPgA8AEMAaABpAHAASQBuAGYA
bwA+ADwAVABhAGIAbABlAD4APABOAGEAbQBlAD4AQwBoAGkAcAAgAEkAbgBmAG8AcgBtAGEA
dABpAG8AbgA8AC8ATgBhAG0AZQA+ADwAUgBvAHcAcwA+ADwAUgBvAHcAPgA8AEMAZQBsAGwA
cwA+ADwAQwBlAGwAbAA+ADwAVgBhAGwAdQBlAD4AQwBoAGkAcAAgAEMAbwBtAG0AZQBuAHQA
PAAvAFYAYQBsAHUAZQA+ADwALwBDAGUAbABsAD4APABDAGUAbABsAD4APABWAGEAbAB1AGUA
PgAgADwALwBWAGEAbAB1AGUAPgA8AC8AQwBlAGwAbAA+ADwALwBDAGUAbABsAHMAPgA8AC8A
UgBvAHcAPgA8AFIAbwB3AD4APABDAGUAbABsAHMAPgA8AEMAZQBsAGwAPgA8AFYAYQBsAHUA
ZQA+AFMAYQBtAHAAbABlAHMAIABSAHUAbgA8AC8AVgBhAGwAdQBlAD4APAAvAEMAZQBsAGwA
PgA8AEMAZQBsAGwAPgA8AFYAYQBsAHUAZQAgAHgAbQBsAG4AcwA6AGQAdAA9ACIAdQByAG4A
OgBzAGMAaABlAG0AYQBzAC0AbQBpAGMAcgBvAHMAbwBmAHQALQBjAG8AbQA6AGQAYQB0AGEA
dAB5AHAAZQBzACIAIABkAHQAOgBkAHQAPQAiAGkANAAiAD4AMQAyADwALwBWAGEAbAB1AGUA
PgA8AC8AQwBlAGwAbAA+ADwALwBDAGUAbABsAHMAPgA8AC8AUgBvAHcAPgA8AFIAbwB3AD4A
PABDAGUAbABsAHMAPgA8AEMAZQBsAGwAPgA8AFYAYQBsAHUAZQA+AEQAYQB0AGUAIABSAGUA
YQBkADwALwBWAGEAbAB1AGUAPgA8AC8AQwBlAGwAbAA+ADwAQwBlAGwAbAA+ADwAVgBhAGwA
dQBlACAAZABhAHQAZQA9ACIAdAByAHUAZQAiAD4AMgAyAC8AMAA4AC8AMgA0ACAAMQAwADoA
MAAwADoAMgAwADwALwBWAGEAbAB1AGUAPgA8AC8AQwBlAGwAbAA+ADwALwBDAGUAbABsAHMA
PgA8AC8AUgBvAHcAPgA8AC8AUgBvAHcAcwA+ADwALwBUAGEAYgBsAGUAPgA8AC8AQwBoAGkA
cABJAG4AZgBvAD4APABTAGEAbQBwAGwAZQBzAEkAbgBmAG8APgA8AFQAYQBiAGwAZQA+ADwA
TgBhAG0AZQA+AFMAYQBtAHAAbABlACAASQBuAGYAbwByAG0AYQB0AGkAbwBuADwALwBOAGEA
bQBlAD4APABDAG8AbAB1AG0AbgBzAD4APABDAG8AbAB1AG0AbgA+ADwAVgBhAGwAdQBlAD4A
UwBhAG0AcABsAGUAIABOAGEAbQBlADwALwBWAGEAbAB1AGUAPgA8AC8AQwBvAGwAdQBtAG4A
PgA8AEMAbwBsAHUAbQBuAD4APABWAGEAbAB1AGUAPgBDAG8AbQBtAGUAbgB0ADwALwBWAGEA
bAB1AGUAPgA8AC8AQwBvAGwAdQBtAG4APgA8AC8AQwBvAGwAdQBtAG4AcwA+ADwAUgBvAHcA
cwA+ADwAUgBvAHcAPgA8AEMAZQBsAGwAcwA+ADwAQwBlAGwAbAA+ADwAVgBhAGwAdQBlAD4A
UwAxADwALwBWAGEAbAB1AGUAPgA8AC8AQwBlAGwAbAA+ADwAQwBlAGwAbAA+ADwAVgBhAGwA
dQBlAD4AIAA8AC8AVgBhAGwAdQBlAD4APAAvAEMAZQBsAGwAPgA8AC8AQwBlAGwAbABzAD4A
PAAvAFIAbwB3AD4APABSAG8AdwA+ADwAQwBlAGwAbABzAD4APABDAGUAbABsAD4APABWAGEA
bAB1AGUAPgBTADIAPAAvAFYAYQBsAHUAZQA+ADwALwBDAGUAbABsAD4APABDAGUAbABsAD4A
PABWAGEAbAB1AGUAPgAgADwALwBWAGEAbAB1AGUAPgA8AC8AQwBlAGwAbAA+ADwALwBDAGUA
bABsAHMAPgA8AC8AUgBvAHcAPgA8AFIAbwB3AD4APABDAGUAbABsAHMAPgA8AEMAZQBsAGwA
PgA8AFYAYQBsAHUAZQA+AFMAMwA8AC8AVgBhAGwAdQBlAD4APAAvAEMAZQBsAGwAPgA8AEMA
ZQBsAGwAPgA8AFYAYQBsAHUAZQA+ACAAPAAvAFYAYQBsAHUAZQA+ADwALwBDAGUAbABsAD4A
PAAvAEMAZQBsAGwAcwA+ADwALwBSAG8AdwA+ADwAUgBvAHcAPgA8AEMAZQBsAGwAcwA+ADwA
QwBlAGwAbAA+ADwAVgBhAGwAdQBlAD4AUwA0ADwALwBWAGEAbAB1AGUAPgA8AC8AQwBlAGwA
bAA+ADwAQwBlAGwAbAA+ADwAVgBhAGwAdQBlAD4AIAA8AC8AVgBhAGwAdQBlAD4APAAvAEMA
ZQBsAGwAPgA8AC8AQwBlAGwAbABzAD4APAAvAFIAbwB3AD4APABSAG8AdwA+ADwAQwBlAGwA
bABzAD4APABDAGUAbABsAD4APABWAGEAbAB1AGUAPgBTADUAPAAvAFYAYQBsAHUAZQA+ADwA
LwBDAGUAbABsAD4APABDAGUAbABsAD4APABWAGEAbAB1AGUAPgAgADwALwBWAGEAbAB1AGUA
PgA8AC8AQwBlAGwAbAA+ADwALwBDAGUAbABsAHMAPgA8AC8AUgBvAHcAPgA8AFIAbwB3AD4A
PABDAGUAbABsAHMAPgA8AEMAZQBsAGwAPgA8AFYAYQBsAHUAZQA+AFQAMQA8AC8AVgBhAGwA
dQBlAD4APAAvAEMAZQBsAGwAPgA8AEMAZQBsAGwAPgA8AFYAYQBsAHUAZQA+ACAAPAAvAFYA
YQBsAHUAZQA+ADwALwBDAGUAbABsAD4APAAvAEMAZQBsAGwAcwA+ADwALwBSAG8AdwA+ADwA
UgBvAHcAPgA8AEMAZQBsAGwAcwA+ADwAQwBlAGwAbAA+ADwAVgBhAGwAdQBlAD4AVAAyADwA
LwBWAGEAbAB1AGUAPgA8AC8AQwBlAGwAbAA+ADwAQwBlAGwAbAA+ADwAVgBhAGwAdQBlAD4A
IAA8AC8AVgBhAGwAdQBlAD4APAAvAEMAZQBsAGwAPgA8AC8AQwBlAGwAbABzAD4APAAvAFIA
bwB3AD4APABSAG8AdwA+ADwAQwBlAGwAbABzAD4APABDAGUAbABsAD4APABWAGEAbAB1AGUA
PgBUADMAPAAvAFYAYQBsAHUAZQA+ADwALwBDAGUAbABsAD4APABDAGUAbABsAD4APABWAGEA
bAB1AGUAPgAgADwALwBWAGEAbAB1AGUAPgA8AC8AQwBlAGwAbAA+ADwALwBDAGUAbABsAHMA
PgA8AC8AUgBvAHcAPgA8AFIAbwB3AD4APABDAGUAbABsAHMAPgA8AEMAZQBsAGwAPgA8AFYA
YQBsAHUAZQA+AFQANAA8AC8AVgBhAGwAdQBlAD4APAAvAEMAZQBsAGwAPgA8AEMAZQBsAGwA
PgA8AFYAYQBsAHUAZQA+ACAAPAAvAFYAYQBsAHUAZQA+ADwALwBDAGUAbABsAD4APAAvAEMA
ZQBsAGwAcwA+ADwALwBSAG8AdwA+ADwAUgBvAHcAPgA8AEMAZQBsAGwAcwA+ADwAQwBlAGwA
bAA+ADwAVgBhAGwAdQBlAD4AVAA2ADwALwBWAGEAbAB1AGUAPgA8AC8AQwBlAGwAbAA+ADwA
QwBlAGwAbAA+ADwAVgBhAGwAdQBlAD4AIAA8AC8AVgBhAGwAdQBlAD4APAAvAEMAZQBsAGwA
PgA8AC8AQwBlAGwAbABzAD4APAAvAFIAbwB3AD4APABSAG8AdwA+ADwAQwBlAGwAbABzAD4A
PABDAGUAbABsAD4APABWAGEAbAB1AGUAPgBZAEEARwAxADwALwBWAGEAbAB1AGUAPgA8AC8A
QwBlAGwAbAA+ADwAQwBlAGwAbAA+ADwAVgBhAGwAdQBlAD4AIAA8AC8AVgBhAGwAdQBlAD4A
PAAvAEMAZQBsAGwAPgA8AC8AQwBlAGwAbABzAD4APAAvAFIAbwB3AD4APABSAG8AdwA+ADwA
QwBlAGwAbABzAD4APABDAGUAbABsAD4APABWAGEAbAB1AGUAPgBMAGEAZABkAGUAcgA8AC8A
VgBhAGwAdQBlAD4APAAvAEMAZQBsAGwAPgA8AEMAZQBsAGwAPgA8AFYAYQBsAHUAZQA+ACAA
PAAvAFYAYQBsAHUAZQA+ADwALwBDAGUAbABsAD4APAAvAEMAZQBsAGwAcwA+ADwALwBSAG8A
dwA+ADwALwBSAG8AdwBzAD4APAAvAFQAYQBiAGwAZQA+ADwALwBTAGEAbQBwAGwAZQBzAEkA
bgBmAG8APgA8AEcAZQBsAEkAbQBhAGcAZQAgAHgAbQBsAG4AcwA6AGQAdAA9ACIAdQByAG4A
OgBzAGMAaABlAG0AYQBzAC0AbQBpAGMAcgBvAHMAbwBmAHQALQBjAG8AbQA6AGQAYQB0AGEA
dAB5AHAAZQBzACIAIABkAHQAOgBkAHQAPQAiAGIAaQBuAC4AYgBhAHMAZQA2ADQAIgA+AC8A
OQBqAC8ANABBAEEAUQBTAGsAWgBKAFIAZwBBAEIAQQBnAEEAQQBBAFEAQQBCAEEAQQBEAC8A
MgB3AEIARABBAEEARQBCAEEAUQBFAEIAQQBRAEUAQgBBAFEARQBCAEEAUQBFAEIAQQBRAEUA
QgBBAFEARQBCAEEAUQBFAEIAQQBRAEUAQgBBAFEARQBCAA0ACgBBAFEARQBCAEEAUQBFAEIA
QQBRAEUAQgBBAFEARQBCAEEAUQBFAEIAQQBRAEUAQgBBAFEARQBCAEEAUQBFAEIAQQBRAEUA
QgBBAFEARQBCAEEAUQBFAEIAQQBRAEgALwAyAHcAQgBEAEEAUQBFAEIAQQBRAEUAQgBBAFEA
RQBCAEEAUQBFAEIAQQBRAEUAQgANAAoAQQBRAEUAQgBBAFEARQBCAEEAUQBFAEIAQQBRAEUA
QgBBAFEARQBCAEEAUQBFAEIAQQBRAEUAQgBBAFEARQBCAEEAUQBFAEIAQQBRAEUAQgBBAFEA
RQBCAEEAUQBFAEIAQQBRAEUAQgBBAFEARQBCAEEAUQBFAEIAQQBRAEUAQgBBAFEASAAvAHcA
QQBBAFIADQAKAEMAQQBFAHMAQQBYAFUARABBAFMASQBBAEEAaABFAEIAQQB4AEUAQgAvADgA
UQBBAEgAdwBBAEEAQQBRAFUAQgBBAFEARQBCAEEAUQBFAEEAQQBBAEEAQQBBAEEAQQBBAEEA
QQBFAEMAQQB3AFEARgBCAGcAYwBJAEMAUQBvAEwALwA4AFEAQQB0AFIAQQBBAA0ACgBBAGcA
RQBEAEEAdwBJAEUAQQB3AFUARgBCAEEAUQBBAEEAQQBGADkAQQBRAEkARABBAEEAUQBSAEIA
UgBJAGgATQBVAEUARwBFADEARgBoAEIAeQBKAHgARgBEAEsAQgBrAGEARQBJAEkAMABLAHgA
dwBSAFYAUwAwAGYAQQBrAE0AMgBKAHkAZwBnAGsASwANAAoARgBoAGMAWQBHAFIAbwBsAEoA
aQBjAG8ASwBTAG8AMABOAFQAWQAzAE8ARABrADYAUQAwAFIARgBSAGsAZABJAFMAVQBwAFQA
VgBGAFYAVwBWADEAaABaAFcAbQBOAGsAWgBXAFoAbgBhAEcAbABxAGMAMwBSADEAZABuAGQA
NABlAFgAcQBEAGgASQBXAEcADQAKAGgANABpAEoAaQBwAEsAVABsAEoAVwBXAGwANQBpAFoA
bQBxAEsAagBwAEsAVwBtAHAANgBpAHAAcQByAEsAegB0AEwAVwAyAHQANwBpADUAdQBzAEwA
RAB4AE0AWABHAHgAOABqAEoAeQB0AEwAVAAxAE4AWABXADEAOQBqAFoAMgB1AEgAaQA0ACsA
VABsAA0ACgA1AHUAZgBvADYAZQByAHgAOAB2AFAAMAA5AGYAYgAzACsAUABuADYALwA4AFEA
QQBIAHcARQBBAEEAdwBFAEIAQQBRAEUAQgBBAFEARQBCAEEAUQBBAEEAQQBBAEEAQQBBAEEA
RQBDAEEAdwBRAEYAQgBnAGMASQBDAFEAbwBMAC8AOABRAEEAdABSAEUAQQANAAoAQQBnAEUA
QwBCAEEAUQBEAEIAQQBjAEYAQgBBAFEAQQBBAFEASgAzAEEAQQBFAEMAQQB4AEUARQBCAFMA
RQB4AEIAaABKAEIAVQBRAGQAaABjAFIATQBpAE0AbwBFAEkARgBFAEsAUgBvAGIASABCAEMA
UwBNAHoAVQB2AEEAVgBZAG4ATABSAEMAaABZAGsADQAKAE4ATwBFAGwAOABSAGMAWQBHAFIA
bwBtAEoAeQBnAHAASwBqAFUAMgBOAHoAZwA1AE8AawBOAEUAUgBVAFoASABTAEUAbABLAFUA
MQBSAFYAVgBsAGQAWQBXAFYAcABqAFoARwBWAG0AWgAyAGgAcABhAG4ATgAwAGQAWABaADMA
ZQBIAGwANgBnAG8ATwBFAA0ACgBoAFkAYQBIAGkASQBtAEsAawBwAE8AVQBsAFoAYQBYAG0A
SgBtAGEAbwBxAE8AawBwAGEAYQBuAHEASwBtAHEAcwByAE8AMAB0AGIAYQAzAHUATABtADYA
dwBzAFAARQB4AGMAYgBIAHkATQBuAEsAMAB0AFAAVQAxAGQAYgBYADIATgBuAGEANAB1AFAA
awANAAoANQBlAGIAbgA2AE8AbgBxADgAdgBQADAAOQBmAGIAMwArAFAAbgA2AC8AOQBvAEEA
RABBAE0AQgBBAEEASQBSAEEAeABFAEEAUAB3AEQAKwAvAGkAdQBWADgAVgBlAE8AUABCAC8A
ZwBlADAARgA3ADQAdQA4AFMANgBOADQAZQBoAGUAMwB2AHIAcQAyAFQADQAKAFUANwArAEMA
MwB1ADcAKwBMAFQAWQBvADUAYgAxAGQASwBzAEMANQB2AHQAVwB1AEkARQBtAGcAQgBzADkA
TQB0AHIAdQA3AGsAbAB1AEwAZQBHAEsAQgA1AHIAaQBHAE8AVABxAHEAKwBKAGYAMgB2AC8A
aABaADQAKwA4AGYAZgA4AEkAZgBxADMAZwA3AA0ACgBTAHQAUgA4AFIAVwBmAGgAMwBUAHYA
RgBEADYAdABwAHQAdABOAG8AcQBmADIAZgB2AC8AcwBtADUAagB1AGQAUABzADUAVABiAGEA
NwBxADIAbwA2AHQARgBiAFQAVwA3ADIATgBuAEoAcQB1ADcAKwB5AHIARwBMAFQAOQBQAHQA
YgB5ADYAdQBHADEAUAANAAoANgBYAGgARABLAGMAcwB6AHoAaQBIAEwAOAByAHoAagBNADYA
ZQBVAFoAZABpAFgAaQBQAGIANAA2AHAAVgBvADAAUABaAHUAbABoAGEAMQBhAGwAVABoAFYA
eABLACsAcgB3AHEAVgA2ADEATwBuAFEAZwA2AHoAVQBYAEsAcAB5AHcAVQA2AHMAcQBkAE8A
DQAKAGYAbgBaAHQAaQBzAFQAZwBzAHYAeABHAEoAdwBlAEcAbABpADgAUgBUAFYAUAAyAGQA
QwBNAFoAegBjAHUAYQByAEMARQA1AE8ARgBQADkANQBLAE0ASQBTAGwATgA4AGkAYgBTAGoA
ZAAyAGkAcABTAFgAMgBUAHAATwByADYAVAByADIAbgAyACsAcgBhAA0ACgBIAHEAbQBuAGEA
egBwAGQAMwA1AHYAMgBYAFUAdABKAHYAYgBiAFUAZABQAHUAZgBJAG0AawB0AHAALwBzADkA
NQBaAHkAegBXADgAMwBrADMARQBNADEAdgBMADUAYwBqAGUAWABOAEYASgBFACsASgBFAFoA
UgBvADEAOAAwAGYAcwB0AC8ARABIAHgAZAANAAoAOABNAFAAQQBtAHAANgBmADQAeQBQADIA
TABVAGQAWgA4AFIAWABPAHIAUgBhAEIASABkADYAWgBmAFEANgBUAEMAbABuAFoANgBjAEwA
aQBXADcAMAArAEMAVABmAHEATwBwAC8AWQBoAEwAYwBSAEoAcgBHAHAANgBmAEYAcAA5AHYA
cABKAHQANAA5AFAADQAKADEARwBUAFcASQBwAGYAcABlAHUATABpAEQAQQBZAEgASwA4ADYA
egBMAEwAOAB0AHoARwBsAG0AMgBBAHcAdQBKAG4AUwB3AHUAWQAwAGUAVgAwADgAVgBTAFMA
VABVADQAeQBoAEsAVgBPAHAAeQB0AHUAbgBLAHIAUwBsAEsAagBWAGwAQgAxAEsATABkAA0A
CgBLAFUARwBiAFkAQwB2AFgAeABPAEQAdwA5AGYARQA0AGUAVwBGAHIAMQBhAFUAWgAxAGMA
UABPAC8ATgBTAGsAOQAwADEASgBLAFUAYgAvAEEAQgBLAE0AawBwAHgAVABVAFoAcABTAFQA
QwBzAHIAVQBOAGMAMABiAFMAbgBTAFAAVQB0AFUAcwBiAEsAVwANAAoAVAB5AFMAawBOAHgA
YwB4AFIAegBzAGsAOAAvADIAZQBPAFUAUQBsAHYATgA4AGoAegBkAHcAawB1AE4AbgBrAFEA
cABIAEwATABOAEoASABGAEQASwA2AGEAdABlAEgALwBFAGoAdwBuADQAZwAxAGYAVwA0AGIA
LwBUAGIATwBmAFUATABRADIATgBsAGEADQAKADUARQB0AGsAdgAyAGEAZAByAHUAZQBQAHkA
SQA0AHQAMABOAHkAWQBBAFoAbwA3AG0AYQA0AG0AVwBaAEkAZgBQAG4AawBrAHUAWQA3AFMA
SABaAGIANQBaAFIAZwA4AEwAagBzAFoARwBoAGoATQBWAEgAQwBVAFgAQwBVAHYAYQB5AG4A
QwBGADUASgByAA0ACgBsAHAAeABsAFUAOQB4AFMAbgBkADIAdgAyADAAVABkAGsAOQA2AGsA
cABRAGkANQBSAGoAegBPADYAMABzADMAcAAxAGUAbQBwADcAYgBGAEwARgBQAEYASABOAEQA
SgBIAE4ARABOAEcAawBzAFUAcwBUAHIASgBGAEwARgBJAG8AZQBPAFMATwBSAEMAVQANAAoA
ZQBOADAASQBaAEgAVQBsAFcAVQBoAGwASgBCAEIAcAA5AGMAcgA0AEwAMABlADkAMABQAHcA
NQBZAGEAZABxAEQANwByAHEAUAB6ADUAcABJAFEAMABVAGsAZABwADkAbwBuAGsAbgBGAHIA
SABKAEYARgBIADUAbgBsACsAWgB1AG0AWgAzAHUAZgA4AEEADQAKAFMAWgBKADEAaAB1AEoA
TABWAGIAYwBKADEAVgBjAGUASgBwADAANgBPAEkAcgAwAHEAVgBXAE4AZQBsAFQAcgBWAEkA
VQA2ADAAZABJADEAWQBSAG0ANAB4AHEATABkAFcAbgBGAEsAVwBqAGEAMQA5ADIAVQBsAFoA
dQA0AHQAdQBLAGIAVgBtADAAbQAxAA0ACgAyAGYAVgBCAFcAUABlAGUASQBkAEMAMAArADQA
VwAwAHYAZABZADAAMgAxAHUAagBJAEkAMgBnAG0AdgBJAEUAbABpAFoAbwBHAHUAVgBOAHcA
aABmAE4AdABHADgASwA3AGsAbAB1AFAASwBpAGQAbgBoAGoAVgB6AEwAUABDAGsAbQB4AFgA
egAxADQAMQANAAoAOABGAGUASgA5AFIAOABUADMAOQA3AFoAVwBFADkALwBhADMAOAA4AEEA
dAByAGsAegA2AGUAbgAzAE4AUABqAFoAbwA1AEYAVwBTAEQANwBQAEIAYgArAFIASgBhAHcA
egBYAFUAYwBmAG0AZQBYAEIASABKAFAAYwBYAFYAdwBqAHoAKwBoAGsAMgBCAHcADQAKAGUA
UAB4AE4AUwBsAGoAYwBaAEQAQgBVAG8AWQBlAGQAUwBOAFMAVQA2AGQAUABtAHEAUgBsAEIA
SwBLAGwAVgB0AEIAcABSAGwASwBjAGwAZgBtAGMAWQBPADIAaQBsAEsATQBWAFoAeQBoAEYA
TwBNAFgATgB0AHAAVwBWADMAWgBhADkAdABmAEwANQAvAA0ACgBmADkAQwAwAFYAbABhAEgA
WQBUADYAWABvADIAbAA2AGQAYwB6AC8AQQBHAGkAZQB5AHMAYgBhADIAbABsAEcAegBZAFgA
aQBpAFYAQwBrAFIAUwBDADMAMwBRAFIAWQA4AG0AMwBhAFMASgBaADIAZwBTAE4AcgBoAHAA
SgB6AEoASQArAHIAWABsADEASQANAAoAeABoAFUAcQBRAGgATgBWAEkAeABuAEsATQBhAGkA
VABTAHEAUgBqAEoAcQBNADAAbgBxAGwASgBKAFMAUwBlAHEAVABzAHkAMQBxAGsAMgByAE4A
cABhAGQAdgBJAEsAeAB6ADQAaAAwAEkAWAB5AGEAYQBkAFkAMAAzADcAYwA4AGsAawBLADIA
bwB2AEkADQAKAEQASwBKADQAcABvAHIAZAByAFoAdwBIAEkAagB1AHoATgBNAGsAYwBkAHIA
SQBWAHUASgBtAEUAdgBsAFIATwBJAEoAagBIAHMAVgA4ADAANgBwADgAUAAvAEYAZAAzADQA
ZwB2AGcAbABsAEoATABEAGYAYQBsAGYAMwBFAFcAcABYAE4AeABZAHIARQA5AA0ACgB1ADEA
NgBQADkATQB1AHoAYQBzAHEAdwB5AFMASgBjAEoAYwBHADIAagB0AFkANQA1AEYARQA1AHQA
TABKAGgAQgBMAEgASAA2ADIAVAA0AEQAQQA0ACsAZQBJAGoAagBjAGQARABBAHgAcABVAHUA
ZQBuAEsAYwBxAGMAWABVAGsAKwBhADkAbABVAGEAVQANAAoAbABUAFMAVQBwAFIAaQAxAEoA
cgBSAFcAMQBsAEgATwByAE8AYwBPAFgAbABnADUAMwBkAG4AdgBwAHQAYgBiAHYAdABxAGYA
UwAxAEYATQBpAFIAbwA0AG8ANAAzAGwAawBuAGQASQAwAFIAcABwAFIARQBKAFoAbQBWAFEA
cgBTAHkAQwBHAE8ARwBFAFMADQAKAFMARQBGADMARQBVAFUAVQBRAFkAawBSAHgAbwBtAEYA
RAA2ADgAZAA2AE4AcQA2AGQAbgB1AHIAMgBmAG0AcgBwAE8AegA4ADAAbgAzAFMATgBRAHIA
SAB0AGYARQBPAGgAWAAxADMAOQBoAHMAOQBZADAAMgA2AHUAegBHAHMAaQBRADIAOQA1AEIA
TQAwAA0ACgBxAHMASgAyAEkAaABNAGIAcwBrADAAawBhAFcAOABzAGsAMABVAFQAUABMAEIA
RQBFAGwAbgBTAE8ATwBXAEoAbgAxAFoAVQBhAFMASwBTAE4ASgBaAEkASABlAE4AMABXAGEA
SQBSAEcAVwBGAG0AVQBxAHMAcwBZAG0AagBtAGgATQBrAFoASQBkAEIATAANAAoARgBMAEUA
VwBBAEUAawBiAHAAbABUADgAMgBhAEYAOABQAC8ARgBjAGUAdQA2AGMAYgBpAHkAawAwADYA
SwAwAHUANwBLADkAbQB2AHYAdABGAGoASQBzAEUAVQBjADcAeQBoAHIAZABsAGEAOABoAG4A
dQB3AGIAVgBsAGoAZwA4AG0ANABXAEsAVgA3AFoADQAKAHIAMgBLAE8AMQBuAFcAUgB2AFoA
eQByAEwAOABEAGoAYQBPAFAAcQBZAHYASAAwADgASABQAEQAMABvAFMAbwBSAG4ASwBtAHYA
YQB5AGsAcQBqAGIAYwBKADIAbABVAGoARgB4AGgASABsAHAAWABuAHoAVgBFAHQARwA0AEsA
VwBWAFMAYwA0AHUAQwBqAA0ACgBCAHkAVQBuAGEAVABTAGIAdAB0ADIAMgAwAHYAdgBwAHAA
NQBNACsAbABxAEsASwBLADgAVQAxAEcAUwB5AHgAUQBSAFMAVABUAFMAUgB3AHcAdwB4AHYA
TABMAEwASwA2AHgAeABSAFIAUgBxAFgAawBrAGsAawBjAGgARQBqAFIAQQBXAGQAMgBJAFYA
VgANAAoAQgBaAGkAQQBDAGEAegBiAEQAWABOAEcAMQBTAGUAZQAyADAANwBWAEwARwA5AG4A
dAArAFoAWQByAGEANQBpAGwAYwBKAHMAZwBjAHkAbwBFAFkAKwBiAEEAdgAyAGkASwBOAHIA
aQBMAGYAQQBzADcATgBiAHQASQBKADQANQBJADAAWgA0AGgAcwA3AGoADQAKAFUATgBDADEA
aQB5AHQARwBrAEYAMQBkAGEAYgBlAFEAdwBMAEcAWQBGAGEAVwBWADQASABDAFcANQBhADUA
VgBvAFUAagB1AFQALwBvADgAcgB0AHMAWgBJAHAAWABhAE8AYQBDAFUASgBOAEgANAB0ADQA
SQA4AEUAZQBKAGIASAB4AEwAYQAzADEAOQBhAA0ACgB5AGEAYgBiAGEAYgBKAE0AWgBwAGoA
TgBaAHkATgBPADAAbABuAHQARgB0AGIAQgBmAHQAYQBUAHgAegBwAGQAcgBIAFAAUABHAHEA
eABSAHgATABkAHgAUgBYAGMATwBvAFEAcQBxAGUAMQBnAE0AdgB3AE8ASgB3AEcAUAB4AE8A
SQB4ADkAUABEAFkAagANAAoARABRAGsAOABQAFEAbABLAG0AbgBXAGMAWQBLAFUAZgBjAGwA
KwA4AGwARwBjAC8AMwBTADkAbQBtADEASwBTAGIAVABzAG8AeQB5AG4ATwBjAFoAdwBqAEcA
RABsAEcAVAAxAGQAbgBwAHIAMwAyADIAMQAxAFAAbwBHAGkAaQBpAHYARgBOAFMAQwA1AHUA
DQAKAHIAYQB5AGcAZQA1AHYATABpAEMAMAB0AG8AOQB2AG0AWABGAHoATgBIAEIAQgBIAHYA
ZABZADAAMwB5AHkAcwBrAGEAYgA1AEgAVgBGADMATQBOAHoAcwBxAGoATABFAEEAMQBkAE8A
MQBqAFMAOQBYAFcAWgB0AE0AMQBDADAAdgBoAEIASQAwAGMAdwB0AA0ACgBwAGsAawBhAEoA
bABsAGwAaQBCAGsAUgBUAHYAVwBPAFYANABKAFQAYgB5AGwAUgBGAGMAeABMADUAMQB1ADgA
cwBMAEwASQAyAEgANAA1ADAAcQAvADEAbgB3ADEAZgBXAEcAbQByAEoASgBkAHkAUwBXAGIA
cABiAEkAOQByAEUAdAAwAHMAVgA1AEEANwANAAoAeABTAHkAWABZAEMASgBHAGkAQQAzAEkA
TQBjADAARQByAFMAdwBSAHAANQBqAFIAdABKAEIATgB3AEgAdwAyADgASQA2AC8AcABPAHIA
MwBPAHAANgBuAEIASgBwADEAdQBsAHAAYwAyAFMAeABOAEoAYgBOAEwAZQBTAG0ANgBWAEcA
VQB4AGgAWgAzAFcADQAKADAAaQBlADEATQA2AHoAcABKAGIATgBjAE4AOQBqAGwAdABaAGIA
bQB5AGwAbQBEACsAMQBoAHMAdgB3AE4AYgBLAGMAWABqAGEAdQBQAHAAMABjAFoAUgBxAHUA
TgBIAEMATwBWAFAAbQBxAHgAVQBhAGMAbwByADIAYgB0AFYAbABLAG8ANQBUAGoARwBVAA0A
CgBFADQAUgA1AEcANQBYAFUAWgA4AG0AVQBwAHkAVgBTAE0ARgBCAHUATABXAHMAdABiAEwA
VgA5AGQAdABPAHQAOQBkAGYAUwAvAHQAbABGAEYARgBlAEsAYQBsAFcAOAB2ADcASABUADQA
bABtAHYANwB5ADAAcwBZAFcAawBFAFMAeQAzAGwAeABEAGIAUgANAAoATgBLAHkAcwA2AHgA
cgBKAE0ANgBJAFoAQwBpAE8AdwBRAEUAcwBWAFIAbQBBAHcAcABJAGoAMAA3AFUAOQBQADEA
YQAyAFcAOAAwADIANwBnAHYAYgBkADkAbwA4AHkAQgB3ACsAeAAyAGoAUwBYAHkAcABrADQA
awBnAG4AVwBPAFMATgBwAEwAZQBaAFkADQAKADUANAB0ADQARQBrAGEATQBjAFYAeABmAHgA
SAAwAEgAVgBkAGYAMABpAHkAdAA5AEoAaQBrAHUAWgBvAE4AUwBTAGEAVwAxAEUAdABsAEIA
RQAwAFgAMgBXADUAVAA3AFEAOABsADAAWQBuADgAeQBCADIAVwBPAE4ASQByAGgAVgBaAGIA
bQBWAHAAWQBaAA0ACgBTAGsAVAB3AFoAWAB3AHcAOABOAGEAeABvAGsAVwBvADMAdQBxAFIA
eQBXAFMAYQBoAEgAWgBpADMAcwBYAGEARQB5AHUAcwBhAHkAeQAvAGEAYgBxAE0AUgB2AE4A
YgB5AEkATABqAHkAWQBvAEcAbgBoAGwAVgBtAHUAMQB2AEwAUQBPAGwAcQA2ACsAMQANAAoA
SABMADgARABMAEoAcQBtAFAAZQBQAHAAeAB4AHMAYQBxAGoASABCAGMAMQBOAHkAbABGADEA
RgBDAHoAaAAvAEYAVQBwAFEAdgBWAGoASgBKAHcAdABCAHAANwB0AHcAeQA1ADUAKwAxAFUA
TwBSADgAdAByADgAMgB2AGEAKwArADIAagAwAGYAcgA5AC8ADQAKAHEAOQBGAEYARgBlAEsA
YQBtAGQAcQBXAHMAYQBYAHAARQBYAG0ANgBuAHEARgBwAFkAbwBZADUAcABJAHgAYwBUAEkA
awBzAHkAdwBLAHIAUwBpADIAaABKADgANgA1AGsAUQBNAGcAOABxADMAagBsAGwAWgBuAGoA
UgBVAEwAdQBpAHQAYQB0AHIAcQAyAA0ACgB2AFkARQB1AGIATwA0AGcAdQA3AGEAVABkADUA
ZAB4AGIAVABSAHoAdwBTAGIASABhAE4AOQBrAHMAVABQAEcAKwB5AFIARwBSAHQAcgBIAGEA
NgBzAHAAdwB3AEkASABsAGYAeABRADgATwBhADEAcgBYADkAbAAzAE8AbAAyADAAOQA5AEYA
WQB3AGEAaQANAAoAYgBtADMAagBlADAASABrAFoAKwB6AFMATABKAEIARQAzAGwAMwBsAHoA
UABjAHIARwA2AEcARwBKAHIAbgBQADIAYQBGAFkASQBJADUAWgBIAE4AeAB1AGYARAByAHcA
LwBxAGYAaAA3AFIAcgBpAEQAVgBmADMAVQA5ADEAZgBTAFgASwAyAFMAeQBXADgADQAKAHkA
VwB5AEMASwBLAEQAZQAwAHMAQwBOAG0AZQA0ADgAbwBNADYAcgBkAFgARQBDAHcASgBiAGIA
RgBnAG4AYQA2AFYAdgBhAHEAWgBmAGcAWQA1AE4AUQB4ADgAYwBmAFQAZQBOAHEAVgBaAFIA
bgBnAHUAYQBuAEsAUwBpAHEAawA0AFcAVQBGAGEAcgBDAA0ACgBVAFkAUgBqAFYAbABLAGEA
NQBHAHAASgBSACsASwBEAGwAawBwAHoAZABWAHcAYwBIAHkASgBYAFUAcgBQAHMAbgB2AHQA
dgBkAGEAYQAvAGMAegB2ADYASwBLAEsAOABVADEATQByAFUATgBjADAAYgBTAG4AUwBQAFUA
dABVAHMAYgBLAFcAVAB5AFMAawANAAoATgB4AGMAeABSAHoAcwBrADgALwAyAGUATwBVAFEA
bAB2AE4AOABqAHoAZAB3AGsAdQBOAG4AawBRAHAASABMAEwATgBKAEgARgBEAEsANgBhAFUA
VQBzAFUAOABVAGMAMABNAGsAYwAwAE0AMABhAFMAeABTAHgATwBzAGsAVQBzAFUAaQBoADQA
NQBJADUADQAKAEUASgBSADQAMwBRAGgAawBkAFMAVgBaAFMARwBVAGsARQBHAHYARQB2AGkA
UgA0AFQAOABRAGEAdgByAGMATgAvAHAAdABuAFAAcQBGAG8AYgBHAHkAdABjAGkAVwB5AFgA
NwBOAE8AMQAzAFAASAA1AEUAYwBXADYARwA1AE0AQQBNADAAZAB6AE4AYwBUAA0ACgBMAE0A
awBQAG4AegB5AFMAWABNAGQAcABEAHMAdAAvAFIAdgBCAGUAagAzAHUAaAArAEgATABEAFQA
dABRAGYAZABkAFIAKwBmAE4ASgBDAEcAaQBrAGoAdABQAHQARQA4AGsANAB0AFkANQBJAG8A
bwAvAE0AOAB2AHoATgAwAHoATwA5AHoALwBwAE0AawANAAoANgB3ADMARQBsAHEAdAB1AEUA
OQByAEYAWgBmAGcAYQBPAFYANABQAEcAVQBjAGYAVAByAFkAdQB2AE4ASwB0AGgARgBLAG4A
SwBWAEoATwBFAHAAUwA5ADIAUAA3AHkARQBxAGMAbABGAFMAOQBvAGsAcABlADAAWABLADEA
WgBjACsAVQBaAHoAZABTAFUADQAKAFgAQgBxAEsAVwBrAHIAUABYADkASABmAFgAYgB0ADkA
MwBWAFUAVQBVAFYANABwAHEAWQA5ADUANABoADAATABUADcAaABiAFMAOQAxAGoAVABiAFcA
NgBNAGcAagBhAEMAYQA4AGcAUwBXAEoAbQBnAGEANQBVADMAQwBGADgAMgAwAGIAdwByAHUA
UwBXAA0ACgA0ADgAcQBKADIAZQBHAE4AWABNAHMAOABLAFMAYgBGAGYAUABYAGoAWAB3AFYA
NABuADEASAB4AFAAZgAzAHQAbABZAFQAMwA5AHIAZgB6AHcAQwAyAHUAVABQAHAANgBmAGMA
MAArAE4AbQBqAGsAVgBaAEkAUABzADgARgB2ADUARQBsAHIARABOAGQAUgANAAoAeAArAFoA
NQBjAEUAYwBrADkAeABkAFgAQwBQAFAANwBoAG8AZABoAFAAcABlAGoAYQBYAHAAMQB6AFAA
OABBAGEASgA3AEsAeAB0AHIAYQBXAFUAYgBOAGgAZQBLAEoAVQBLAFIARgBJAEwAZgBkAEIA
RgBqAHkAYgBkAHAASQBsAG4AYQBCAEkAMgB1AEcADQAKAGsAbgBNAGsAagArADEAbQBHAFgA
NABIAEMANABMAEwAOABSAGgAcwBmAFQAeABOAGYARQAwAG8AeQB4AEcASABqAEsAbgBPAFYA
RwBVAHEAYwBaAFMAZABvAGUAOQBUAGoAQwBiAGQASgB4AHEAcABUAGMAawA3AFcAYwBaAHgA
agBsAEMAYwBwAFMAbgBHAA0ACgBVAEgARgBSAGIAdABKADMAMQAxAHQANgBPADYAMQAwAGQA
cgBmAGUAYQB0AEYARgBGAGUASwBhAG0ATwBmAEUATwBoAEMAKwBUAFQAVAByAEcAbQAvAGIA
bgBrAGsAaABXADEARgA1AEEAWgBSAFAARgBOAEYAYgB0AGIATwBBADUARQBkADIAWgBwAGsA
agANAAoAagB0AFoAQwB0AHgATQB3AGwAOABxAEoAeABCAE0AWQA5AGkAdgBtAG4AVgBQAGgA
LwB3AEMASwA3AHYAeABCAGYAQgBMAEsAUwBXAEcAKwAxAEsALwB1AEkAdABTAHUAYgBpAHgA
VwBKADcAZAByADAAZgA2AFoAZABtADEAWgBWAGgAawBrAFMANABTADQADQAKAE4AdABIAGEA
eAB6AHkASwBKAHoAYQBXAFQAQwBDAFcATwBQADYAVABpAFIAbwA0AG8ANAAzAGwAawBuAGQA
SQAwAFIAcABwAFIARQBKAFoAbQBWAFEAcgBTAHkAQwBHAE8ARwBFAFMAUwBFAEYAMwBFAFUA
VQBVAFEAWQBrAFIAeABvAG0ARgBIAHQAWgB0AA0ACgBsACsAQgB3AFYAUABCAFQAdwBlAFAA
cAA0AHkAVwBJAHAAUwBsAFgAaABDAFYATwBmAHMAcABMAGsAcwAwADYAZAArAFcATQBuAEsA
VQBPAFcAcABhAGEAbABUAGIAMQB1ADEARABLAG4ATwBjADMATABtAGcANAAyAGEAUwB2AGQA
WAA3ADcALwBKAC8AUAANAAoANwAzADAAVQBVAFYANABwAHEAVQBwAHAASgBGAGsAWQBLAFcA
dwBNAFkAeAB1AHgAOQAwAEgAcwBjAGQAYQBpADgAMgBYADEAYgA4ADIALwB4AHAAMAA3AEUA
UwB1AEEAZgA3AHYAWQBmADMAUgBVAE8AOQB2AFgAOQBCAC8AaABRAEIASgA1AHMAdgBxADMA
DQAKADUAdAAvAGoAVQBzAE0AawBqAFMASwBHAEwAWQBPAGMANQAzAFkAKwA2AFQAMwBPAE8A
dABWAHQANwBlAHYANgBEAC8AQwBwAG8ARwBKAGwAUQBFAC8AMwB1AHcALwB1AG0AZwBCADcA
eQBFAE0AdwAzAGsAWQBZAGoARwA0ADgAYwBuAGoAcgBUAGYATQBQAA0ACgAvAFAAUQAvADkA
OQBIAC8AQQBCAHAAWAArACsAMwArADgAMwA4AHoAVABhAEEARgA4AHcALwA4ADkARAAvADMA
MABmADgAQQBHAHAAbwBYAEwATQBRAFcATABmAEsAVABnAHQAbgB1AE8AZQB0AFEAVgBOAEIA
OQA4AC8ANwBwAC8AbQBLAEEASgB2AE0AOQANAAoAdgAxAC8AKwB0AFIANQBuAHQAKwB2AC8A
QQBOAGEAbwA2AEsAQQBKAFAATQA5AHYAMQAvADgAQQByAFUANQBXADMAWgA0AHgAaQBvAGEA
ZQB2AFIAdgBwAC8AagBRAEIATABSAFUARwBSADYARAA5AGYAOABhAE0AagAwAEgANgAvAHcA
QwBOAEEARQA5AEYADQAKAFEAWgBIAG8AUAAxAC8AeABwADQATwBGAEoAQQBIAEIAOQAvAGIA
MwBvAEEAawBvAHEATABlAGYAUQBmAHIALwBBAEkAMABiAHoANgBEADkAZgA4AGEAQQBKAGEA
SwBpADMAbgAwAEgANgAvADQAMAA4AE4AOABvAE8AQwBjACsAZwArAHQAQQBEAHEASwBiAA0A
CgB1AC8AMgBXAC8ASwBqAGQALwBzAHQAKwBWAEEARABxAEsAYgB1AC8AMgBXAC8ASwBsAHkA
TwBNADgAWgA5AGUASwBBAEYAbwBwAE0AagAxAEgANQBpAGoASQA5AFIAKwBZAG8AQQBXAGkA
awB5AFAAVQBmAG0ASwBDAHcASABVAC8AdwBBADYAQQBGAG8AcAANAAoAdQA5AGYAWAA5AEQA
LwBoAFIAdgBYADEALwBRAC8ANABVAEEATwBvAHAAdQA1AFQAMwAvAFEALwA0AFUARgB3AEQA
agBuAC8AQQBEACsATgBBAEQAcQBLAFoAdgBIAG8AZgAwAC8AeABvADMAagAwAFAANgBmADQA
MABBAFAAbwBwAG8AYwBFADQANQAvAHoADQAKACsATgBNAE0AeQBnAGsARQBOAHcAUwBPAGcA
NwBmAGoAUQBCAEwAUgBVAFAAbgBwADYATgArAFEALwB3AEEAYQBQAFAAVAAwAGIAOABoAC8A
agBRAEIATgBSAFUAYQBTAEsANQB3AEEAZQBtAGUAYwBlADMAbwBUADYAMABlAFoANwBmAHIA
LwBBAFAAVwBvAA0ACgBBAGsAbwBxAFAAegBQAGIAOQBmADgAQQA2ADEASABtAGUAMwA2AC8A
LwBXAG8AQQBrAG8AcABvAGIASQBKAHgAMABHAGUAdgAxADkAdgBhAG0AKwBaADcAZgByAC8A
OQBhAGcAQwBTAGkAbwAvAE0AOQB2ADEALwArAHQAUgA1AG4AdAArAHYALwB3AEIAYQANAAoA
ZwBDAFMAaQBrAFUANwBoAG4ARwBPAGMAVQB0AEEARwBkAGMARQArAGEALwBKAC8AaAA3AC8A
NwBJAHEASABKADkAVAArAFoAcQBlAGQAZwBKAFcARwAwAEgANwB2AFAALwBBAFIANwBWAEYA
dQBIADkAdwBmAHAALwBoAFEAQQAzAEoAOQBUACsAWgBxAGEADQAKAEEAbgB6AFUANQBQADgA
QQBGADMALwAyAFcAcQBQAGMAUAA3AGcALwBUAC8AQwBwAFkARwBCAGwAVQBiAFEAUAB2AGMA
LwA4AEIAUAB0AFEAQQA1AC8AdgB0AC8AdgBOAC8ATQAwADIAaAA4ADcAMwArADkAOQA1AHYA
NwB2AHEAZgBYAG0AbQA4AC8ANwBYAA0ACgAvAGoAbABBAEQAcQBtAGcAKwArAGYAOQAwAC8A
egBGAFYAKwBmADkAcgAvAHgAeQBwADcAZgBPADgANQB6ADkAMAA5AGQAdgBxAFAAVABtAGcA
QgA5AEYARgBGAEEAQgBUADEANgBQADkAUAA2AEcAbQBVADkAZQBqAC8AVAArAGgAbwBBAFoA
UgBSAFIAUQANAAoAQQBVADgAZgBjAFAAMQAvAHcAcABsAFAASAAzAEQAOQBmADgASwBBAEcA
NABQAG8AZgB5AE4ARwBEADYASAA4AGoAUgBnACsAMwA1AGoALwBBAEIAbwB3AGYAYgA4AHgA
LwBqAFEAQQBZAFAAbwBmAHkATgBQAFAAQwBEAEkANwA5AEQAbgAzACsAbABNAHcADQAKAGYA
YgA4AHgALwBqAFQAOABmAEkATwBNADgALwBYADEAOQBEAFEAQQB6AEkAOQBCACsAdgA4AEEA
agBSAGsAZQBnAC8AWAAvAEEAQgBwAGMASAArADUAKwBqAGYANAAwAFkAUAA4AEEAYwAvAFIA
dgA4AGEAQQBFAHkAUABRAGYAcgAvAGoAVABuAEEASQBUAA0ACgBJAEgAVAAvAEEAQQA5AGEA
VABCAC8AdQBmAG8AMwArAE4ASgBJAFMAQQBuAE8ATwBEADYAZQAzADkANABqAHAALwB3AEQA
cgBvAEEAYgBnAGUAZwAvAEkAVQBZAEgAbwBQAHkARgBNAHkAZgA3ADMALwBvAEgALwBBAE0A
VgBSAGsALwAzAHYALwBRAFAALwANAAoAQQBJAHEAZwBCACsAQgA2AEQAOABoAFUAagA5AFIA
OQBQADYAbQBvAE0AbgArADkALwB3AEMAZwBmAC8ARgBWAE8ALwBVAGYAVAArAHAAbwBBAFoA
UgBSAFIAUQBBAHEAOQBSADkAUgAvAE8AawBrAEIATABuAEEAWAB0ADEASABQAFEAVQBxADkA
UgA5AFIADQAKAC8ATwBrAGsAYgBEAGsAWQBIAGIAKwBJAEQAcwBPAHgAbwBBAFoAZwArAGkA
ZgBrAGEATQBIADAAVAA4AGoAUgB2AFAAbwBQACsAKwBoAFIAdgBQAG8AUAArACsAaABRAEEA
KwBNAEUATwBNAGgAZQAvAFEAYwA5AEQAVQBMAC8AQQBIADIALwAzAG0ALwBtAA0ACgBhAG0A
agBiAEwAZwBZAEgAZgArAEkASABzAGUAdwBxAHMANQBYAGUAKwBTAGMANwBtADcAdAA2AG0A
ZwBCAGEASwBaAGwAZgBVAC8AbQAxAEcAVgA5AFQAKwBiAFUAQQBXAFkAUAB2AG4ALwBkAFAA
OAB4AFQAcQBqAHQAeQBwAGMANABKAEoAMgBuAHUAZgANAAoAVgBmAFcAcABLAEEAQwBpAGkA
aQBnAEIANgA5AEgAKwBuADkARABUAEsAZQB2AFIALwBwAC8AUQAwAHkAZwBBAG8AbwBvAG8A
QQBsAFQAbwBmAHIALwBRAFUAKwBtAEoAMABQADEALwBvAEsAZgBRAEIAbgBYAEIAUABtAHYA
eQBmADQAZQAvACsAeQBLAGgADQAKAHkAZgBVAC8AbQBhAGIAZAB6AG8AbAB4AEkAcABJAHkA
TgBtAGYAbQBBADYAbwBwADYASAA2ADEAWAArADEAUgArAG8ALwA3ADYAWAAvAEcAZwBDADEA
awArAHAALwBNADEATgBBAFQANQBxAGMAbgArAEwAdgAvAEEATABMAFYAbgAvAGEAbwAvAFUA
ZgA5AA0ACgA5AEwALwBqAFYAaQAwAG4AUgA3AGkATgBRAFIAawA3ADgAZgBNAEQAMABSAGoA
MABIADAAbwBBAHMAUAA4AEEAZgBmAGsALwBlAGIAcwAvAHEAZgBRADQALwBLAG0ALwBpAGYA
eQBmAC8ARwBuAFMASwBOADcALwBBAE8AKwAzADgATABlAHAAOQBEAGkAbQANAAoAYgBSAC8A
bABYAC8AeABvAEEAWAA4AFQAKwBUAC8ANAAxAFAAYgAvAEEASAB6AHkAZgB1AG4AcwB3ADcA
cgA2AGsAaQBxACsAMABmADUAVgAvAHcARABHAHIARgB1AEEASABPAFAANwBoADcATQBPADYA
KwBwAEkAbwBBAGsAbwBxAEQASgA5AFQAKwBaAG8ADQAKAHkAZgBVAC8AbQBhAEEASgA2AGUA
dgBSAC8AcAAvAFEAMQBWAHkAZgBVAC8AbQBhAG4AaQBKAEkAawB5AFMAZQBCADEAKwBqAFUA
QQBGAEYARgBGAEEAQgBUAHgAOQB3AC8AWAAvAEMAbQBVADgAZgBjAGIANgAvADQAVQBBAE4A
NAA5AEQAKwBZAC8AdwBvAA0ACgA0ADkARAArAFkALwB3AHAASwBLAEEARgA0ADkARAArAFkA
LwB3AHAAeAA1AFEAWQB4ADEANwBuAEgAcgAzAHgAVABLAGUAZgB1AEwAOQBmADgAYQBBAEcA
WQBiADAAWAAvAHYAcwBmADQAVQBZAGIAMABYAC8AdgBzAGYANABVAFUAVQBBAEcARwA5AEYA
LwANAAoANwA3AEgAKwBGAEwASgBuAEMAZABlAGgANgBFACsAZwA5AEEAYwAvAHAAUwBVAFMA
bgBBAFQANgBIAHUAUgAyAFgAMABJAG8AQQBqAHcAZgBWAHYAegBiAC8AdwBDAEkAbwB3AGYA
VgB2AHoAYgAvAEEATwBJAHAAdQA0AC8ANQBMAGYAOABBAHgAVgBHADQADQAKAC8AdwBDAFMA
MwAvAHgAVgBBAEQAcwBIADEAYgA4ADIALwB3AEQAaQBLAG4AZgBxAFAAcAAvAFUAMQBXADMA
SAAvAEoAYgAvAEEATwBLAHEAeABKAG4ASQB3AEIAMAA3AG4ASABjACsAeABvAEEAYgBSAFMA
YwArAGcALwBNAC8ANABVAGMAKwBnAC8ATQAvAA0ACgA0AFUAQQBPAFgAcQBQAHEAUAA1ADAA
eQBUAEcAOQBzAGsARABwAHgAdAB6ADIASABlAG4ATABuAEkANABIAFUAZAB6ADYALwBTAGsA
awBiAEQAawBmAFQAdABuAHMAUAA5AG8AZgB5AG8AQQBqADQALwB2AEQALwBBAEwANABIACsA
RgBIAEgAOQA0AGYAOQANAAoAOABEAC8AQwBsADMALwA1ADIALwA4AEEAMgBWAEcALwAvAE8A
MwAvAEEATwB5AG8AQQBkAEgAagBlAHUAQwBEADEANAAyADQANwBIAHYAVQBMAHQAOAA3AC8A
SwAzADMAbQA3AGUANQBxAGUATgBzAHUAQgA5AGUAMgBPAHgALwAyAGoALwBLAHEAYwBuACsA
DQAKAHMAawAvADMAMgAvADgAQQBRAGoAUQBBAC8AZAAvAHMAdAArAFYARwA3AC8AWgBiADgA
cQBoAG8AbwBBAHUAMgA1AHkANQA0AEkAKwBVADkAUgBqAHUASwBmAFUARgByAC8AcgBHAC8A
MwBEAC8ANgBFAHQAVABjACsAbwAvAEkALwB3AEMATgBBAEMAMABVAA0ACgBuAFAAcQBQAHkA
UAA4AEEAagBSAHoANgBqADgAagAvAEEASQAwAEEAUwBMAHcAcgBuADIALwBvAGEAaAAzAGoA
MABQADYAZgA0ADEASwBNADcASgBNADQAKwA2AGUAZwB4ADIAUAB1AGEAcQAwAEEAUwA3AHgA
NgBIADkAUAA4AGEATgA0ADkARAArAG4AKwANAAoATgBSAFUAVQBBAFgASQBpAEcAVQBrAGUA
cAA2AC8AUQBWAEoAVQBNAEgAMwBEAC8AQQBMAHgALwBrAEsAbQBvAEEAOABrADgAVAA2AHkA
OQBwAHIAbAA5AGIAagBwAEgAOQBtAC8AaABZAC8AZgBzADcAZAArAG8ARwBQADQAcQB3AFAA
OABBAGgASQBuAC8ADQAKAEEATQBvAC8AKwBGAFgAZgBGADkAbABKAE4ANABpADEAQwBSAFEA
YwBOADkAawB4ADgAeABIAFMAeAB0AGwAUABIADEARgBjADMALwBaAHMAMwBvAGYAKwArAHoA
LwBoAFEAQgByAC8AQQBQAEMAUgBQAC8AbABIAC8AdwBBAEsAMwAvAEQARwBzAHYAZAA2AA0A
CgA1AFkAMgA1ADYAUwBmAGEAZgA0AFcASAAzAEwATwA0AGYAcQBSAGoAKwBHAHUASgAvAHMA
MgBiADAAUAA4AEEAMwAyAGYAOABLADYAVAB3AGgAWgBTAFEAKwBJAHQAUABrAFkASABDAC8A
YQA4AC8ATQBUADEAcwBiAGwAUgB4ADkAVABRAEIANgAzAEkANQANAAoARQBqAGoAagBoADIA
OQBmAFUAKwA5AE0AMwBuADAASAA2AC8ANAAwAFMAZgA2AHkAVAAvAGYAYgAvAHcAQgBDAE4A
TQBvAEEAZgB2AFAAbwBQADEALwB4AHEAeABiAE0AVABJAFEAYwBmAGMAUAA4ADEAcQBwAFYA
bQAxAC8AMQBqAGYANwBoAC8AdwBEAFEADQAKAGwAbwBBAFMAaQBpAGkAZwBBAHEAZQBMADcA
cwBuADAASAA4AG0AKwBuADgAeABVAEYAVABSAGYAZABsAC8AMwBmADYATgBRAEEAbQA0ACsA
bwAvAFQALwBBAE8ATABvADMASAAxAEgANgBmADgAQQB4AGQAUgA1AFAAcQBmAHoATgBHAFQA
NgBuADgAegBRAA0ACgBCAEoAdQBQAHEAUAAwAC8AKwBMAHEAVgBUAG0ATgB2AHIANwBlADMA
bwBUAC8ATwBxADIAVAA2AG4AOAB6AFUAOABaAEoAagBiAEoAegA4ADMAZgA4AEEANABEAFEA
QQBVAFUAVQBVAEEARgBQAC8AQQBJAEIAeABuAG4AMwA5AC8AUQBpAG0AVQA4AC8AYwANAAoA
WAA2AC8ANAAwAEEATgB5AFAAUQBmAHIALwBqAFIAawBlAGcALwBYAC8ARwBrAG8AbwBBAFgA
SQA5AEIAKwB2ACsATgBKAEsAUwBBAG0ATwBNAGcALwArAHkAKwB1AGEASwBiAE8AUwBCAEgA
ZwBxAE8ARAAxACsAaQA5AEsAQQBJADkANwBlAHYANgBEAC8ADQAKAEEAQQBvADMAdAA2AC8A
bwBQADgASwBpAHkAZgBWAFAAegBOAEcAVAA2AHAAKwBaAG8AQQBsADMAdAA2AC8AbwBQADgA
SwBuAGwAQgBMAEQAawBqADUAUgAwAEIAUABjACsAbABVADgAbgAxAFQAOAB6AFUAMQB5ADIA
SgBBAE0ASAA3AGcANwBrAGQAMgA5AA0ACgBLAEEARgB3AGYANwB6AGYAOQA4AHQAUgBnAC8A
MwBtAC8AdwBDACsAVwBxAHQAdgBIAG8AZgArACsAagBSAHYASABvAGYAKwArAGoAUQBCAGIA
VQBIAGMAdgB6AE4AOQA0AGQAbQA5AGEAWgBNAHcARQBqAEQANgBkAHgALwBkAEgAcQBSAFUA
VQBiAEEAeQANAAoASQBNAEgANwA2AC8AeABIADEARgBPAG4AYgBFAHIARABuACsASAAwAC8A
dQBqADIATgBBAEQAZAB3AC8AeQBWAC8AdwBEAGkAcQBOAHcALwB5AFYALwArAEsAcABtADgA
KwAvADUAagAvAHcAQwBKAG8AMwBuADMALwBNAGYALwBBAEIATgBBAEYAaQBGAGcADQAKAFoA
RgBIADEANwBqACsANgBmAFEAbQBxAGMAcgBEAHoAWgBPAEQALwBBAEsAeAAvADQAagAvAGUA
TgBXAFkARwB6AEsAbwA1AC8AaQA5AFAANwBwADkAaABXAGYATwA1AEUAMAB3ADQANABsAGsA
OQBmADcANQA5ADYAQQBIADcAeAA2AEgALwBBAEwANgBOAA0ACgBHADgAZQBoAC8AdwBDACsA
agBWAGYAZQBmAFEAZgByAC8AagBSAHYAUABvAFAAMQAvAHcAQQBhAEEATgBPAHoAYgBNAHIA
YwBIAC8AVgBuAHEAUwBmADQAawA5AGEAZABVAEcAbgBzAFQATQB3AE8AUAA5AFUAMwAvAG8A
YQBWAEwAdQAvADMAZgArACsAdgANAAoALwByAFUAQQBPAG8AcAB1ADcALwBkAC8ANwA2AC8A
KwB0AFIAdQAvADMAZgA4AEEAdgByAC8ANgAxAEEARgBpAFAAaABKAFQALwBzAC8AMABhAHEA
KwA5AGYAWAA5AEQALwBoAFUAMABaAHoASABOADAAKwA1ADIATwBlAHoAZQB3AHEAcABrACsA
cAAvAE0ADQAKADAAQQBTADcAMQA5AGYAMABQACsARgBHADkAZgBYADkARAAvAGgAVQBXAFQA
NgBuADgAegBSAGsAKwBwAC8ATQAwAEEAYQBGAHUAUQBVAEoASAA5ADQALwB5AEYAVAAxAFcA
dABTAFQARwAyAFQAbgA1AHoALwBKAGEAcwAwAEEAYwBKAHIATgBvAHMAdQBwAA0ACgBYAEwA
bgBHAFcAOABuADkATABlAEoAZgA2AFYAbAAvAFkAVQA5AHEANgBIAFYAQwBQAHQAMAAvAC8A
YgBMACsARQBIAC8AbABqAEgAMwBKAHIAUAB5AFAAWAAvAHgAeABmADgAYQBBAE0ANwA3AEMA
bgB0AFcAcABvADEAbwBzAFcAcABXAHoAagBHAFYAOAANAAoANwA5AGIAZQBWAGYANgAwAHoA
SQA5AGYALwBIAEYALwB4AHIAUQAwAHMAagA3AGQAQgAvADIAMQAvAGgAQQAvADUAWQB5AGQA
dwBhAEEATgBtAFQALwBXAFMAZgA3ADcAZgArAGgARwBtAFUAawByAEQAegBaAFAAbABIACsA
cwBmADAALwB2AEgAMgBxAFAADQAKAGMAUAA3AGcALwBUAC8AQwBnAEMAVwByAE4AcgAvAHIA
RwAvADMARAAvAHcAQwBoAEwAVgBIAGMAUAA3AGcALwBUAC8AQwByAGQAbQBRAFoAVwB3AG8A
SAA3AHMALwArAGgASgA3AFUAQQBOADgAegAyAC8AWAAvAEEATwB0AFIANQBuAHQAKwB2AC8A
MQBxAA0ACgBoADMAcgA2AC8AbwBmADgASwBOADYAKwB2ADYASAAvAEEAQQBvAEEAbQA4AHoA
MgAvAFgALwA2ADEAVwBJAFcAMwBKAE4AeABqAEMAagArAFQAVgBSADMAcgA2AC8AbwBmADgA
SwB0ADIAegBBAHAATwBRAGUAaQBqAFAAWAAwAGUAZwBCAEsASwBiAHYAWAANAAoAMQAvAFEA
LwA0AFUAYgAxADkAZgAwAFAAKwBGAEEARABxAG4AVQBrAFEAdQBSAC8AZQAvADgAQQBpAGEA
cgBiADEAOQBmADAAUAArAEYAVABxAFEAWQBIAEkANQArAFkAZABqADYAcAAyADYAMABBAE0A
MwB0ADYALwBvAFAAOABLAE4ANwBlAHYANgBEAC8ADQAKAEEAQQBwAG0AUgA3AC8AawBmADgA
SwBNAGoAMwAvAEkALwB3AEMARgBBAEQAOQA3AGUAdgA2AEQALwBDAHAAVwBPAFkAVgBKAFAA
OABSADcAZgA3ADMAMABxAHYAawBlAC8AdwBDAFIALwB3AEEASwBtAGIALwBVAEoAagBQADMA
agAwAHgAbgBxAC8AOABBAA0ACgBlAG8AQQBqADQAOQBUACsAUQAvAHgAbwA0ADkAVAArAFEA
LwB4AHAAbgBQADgAQQB0AGYAOABBAGoAbABIAFAAKwAxAC8ANAA1AFEAQQAvAGoAMQBQADUA
RAAvAEcAbwA3ADEAdABxADIALwBKADUAVgB1AG4AcwBJACsAdgBOAEwAegAvAHQAZgArAE8A
VgANAAoAVwAxAFEAZwBKAGEAWgBQADgATQBuADgAbwB2AFQAaQBnAEMARAB6AGYAZAB2AHoA
LwB3AEQAcgAwAGUAYgA3AHQAKwBmAC8AQQBOAGUAcwAvAGUAdgByACsAaAAvAHcAbwAzAHIA
NgAvAG8AZgA4AEsAQQBOAEQAegBmAGQAdgB6AC8AOABBAHIAMQBvADMADQAKAGgAQQBsAFgA
ZwBIADkAMgBPAHAAQQAvAGkAYgAxAHIAbgB0ADYAKwB2ADYASAAvAEEAQQByAGYAdgBTAEIA
SwB1AGMAZgA2AHMAZABTAG8ALwBpAGYAKwA4AEMAZgA2AFUAQQBWAHMAagArADYAdgAvAGYA
UwAwAFoASAA5ADEAZgArACsAbABwAHUANQBmAA0ACgA5AG4ALwB2AHEAUAA4AEEAdwBvADMA
TAAvAHMALwA5ADkAUgAvADQAVQBBAFQAUgBFAGUAYgBIADgAcQAvADYAeABPADYALwAzAGgA
VAA3AG0AUgBWAG4AYwBFADgAagBiADYAZgAzAEYAUAByAFUAVQBUAEQAegBZAC8AdQAvADYA
eABQADQAawAvAHYARAANAAoAMABHAGYAeQA1ADkASwBXADcASQArADAAUwBjAGoAKwBEAHYA
OABBADcAQwAwAEEATQA4ADEAUABYADkAUgAvAGoAUgA1AHEAZQB2ADYAagAvAEcAbwBzAGoA
MQBIADUAaQBqAEkAOQBSACsAWQBvAEEAdQBXADAAaQB0AE8AZwBCADUATwA3ADAALwB1AE0A
DQAKAGYAVwBzAGUANQBtAEEAdQBMAGcAYwA4AFQAUwBqADcANABIAFMAUgB1ADIATwBQAHAA
VwBwAGEARQBmAGEASQArAFIALwBIADMALwAyAEcAcgBCAHUAOQBuADIAcQA1AHoASQBRAGYA
dABFADIAUgB4AHcAZgBNAGIAagA3AHQAQQBFAG4AbgBqADMALwA3AA0ACgArAEQALwA0AG0A
agB6AHgANwAvADgAQQBmAHcAZgAvAEEAQgBOAFUALwB3AEIAMwAvAHcAQQA5AEQALwA0ADcA
LwB3AEQARQAwAGYAdQAvACsAZQBoAC8AOABkAC8AKwBKAG8AQQAzADkASwBrAEQAMwBEAGcA
WgAvAHcAQgBTAHgAKwA5AHUALwB3AEMAVwANAAoAawBmAGIAQQA5AGUAdABTADcAeAA2AEgA
OQBQADgAQQBHAHEAZQBpADcAUAB0AFUAbQAxAHkAeAArAHoAdgB4AHgAMAA4AHkATABuAGcA
QwBuADcAbAA5AEYALwBYAC8AQQBPAEoAbwBBAHMANwB4ADYASAA5AFAAOABhAE4ANAA5AEQA
KwBuACsATgBWAHQADQAKAHkAKwBpAC8AcgAvADgAQQBFADAAYgBsADkARgAvAFgALwB3AEMA
SgBvAEEAMABZAG4ASABrAFgAYgBjAC8ATABFAFQAegA3AEoASQBmADYAVgBrAGYAYQBWAC8A
eQBEAC8AagBXAGoAQgBoAHIAYQArAEEAdwBNAHcATQBPAFAAZQBPAFgAMgBIADkAYQB3AA0A
CgBQAEkAOQAvADEALwA4AEEAcgBVAEEAWAB2AHQASwAvADUAQgAvAHgAbwArADAAcgAvAGsA
SAAvAEEAQgBxAGoANQBIAHYAKwB2AC8AMQBxAFAASQA5AC8AMQAvADgAQQByAFUAQQBkAFIA
cABzAGcAawBnAGQAaAAyAGwAWQBkAE0AZgB3AFIAbgArAHQAYQANAAoARgBaAFcAawBKAHMA
dABwAEIALwAwADMAWQAvADgAQQBrAE8ATAAyAEgAcABXAHIAUQBCADgALwBlAE4ALwBpAEwA
WgBhAEYANABvADEAUABTAHAAWABVAFMAVwB2ADIATABjAEQAMQBIAG4ANgBkAGEAWABJADcA
SAArAEcAWQBHAHUAVQAvADQAVwA1AHAADQAKADMALwBQAFYAZgAxAC8AKwBKAHEAUAA0AGwA
LwBEADAAYQA1ADQAMgAxAHIAVgBDAEcALwAwAHIAKwB6AGUAagBPAEIAKwA0ADAAaQB3AHQA
KwBnAFkARAAvAGwAagA2AFYAdwBuAC8AQQBBAHEAZABmAFIALwArACsAcABQAC8AQQBJAHUA
ZwBEAHYAOABBAA0ACgAvAGgAYgBtAG4AZgA4AEEAUABWAGYAMQAvAHcARABpAGEANgB2AHcA
UgA4AFIAYgBMAFgAZgBGAEcAbQBhAFYARQA2AG0AUwA2ACsAMgA3AFEATwBwADgAagBUAHIA
dQA1AFAAWQBmAHcAdwBrADEANAByAC8AdwBxAGQAZgBSAC8AdwBEAHYAcQBUAC8ANAANAAoA
dQB1ADcAKwBHAG4AdwA5AEcAaAArAE4AdABGADEAUQBCAHYAOABBAFIAZgA3AFMANgBzADUA
SAA3AC8AUwBMACsAMwA2AEYAaQBQADgAQQBsAHQANgBVAEEAZgBTAGsAMwArAHQAbAAvAHcA
QwB1AGoALwA4AEEAbwBSAHEATwBxAFYAegBxAEUASwBYAEYADQAKAHcAaABrAFEARgBKAHAA
VgBJAEwATABrAEYAWgBHAEIASABQAFAAQgBGAFEALwAyAGwAQgAvAHoAMQBUAC8AdgB0AEsA
QQBOAE8AcgBsAGoALwByAFcALwA2ADUAbgAvAEEATgBDAFMAcwBEACsAMABvAFAAOABBAG4A
cQBuAC8AQQBIADIAbABhAGUAbABYAA0ACgBjAGMAOQB3ADYASQA2AHMAUgBDAHoAWQBEAEsA
VABnAFMAUgBqAFAASABQAFYAaABRAEEAVQBWAG0ALwAyAGgARgAvAHoAMABYAC8AdgBwAGEA
UAA3AFEAaQAvADUANgBMAC8AMwAwAHQAQQBHAGwAVgAyADEALwAxAGQAegAvAEEATABnAC8A
OQBCAGsAcgANAAoAQQAvAHQAQwBMAC8AbgBvAHYALwBmAFMAMQBxADYAZABjAHAATgBGAGUA
bABXAEQAZQBYAEcAcABPAEMARABqAEsAegBIAHQANgA3AFQAMQBvAEEAbABvAHEAdgA4AEEA
YQBFADkAUAAxAEYASAAyAGgAUABUADkAUgBRAEIAWQBxAHkAbgBGAHQASgBqACsADQAKACsA
UAA1AHAAVwBkADkAbwBUADAALwBVAFYAYgBXAFoAZgBzAE0AMABuAFEATABJAEEAVAB3AGUA
OABYADQAZAA2AEEARwA1AFAAcQBmAHoATgBHAFQANgBuADgAegBWAEwANwBVAG4AOQAvADgA
QQBRAFUAZgBhAGsALwB2AC8AQQBLAEMAZwBDADcAawArAA0ACgBwAC8ATQAxAFkAYwBuADcA
TgBHAGUAVAA4ADUALwBuAEoANgBtAHMAcgA3AFUAbgA5AC8AOABBAFEAVgBkAGsAdQBBAGwA
aABEAEwAdQBBAEQAUwBsAGMAbABsAFgAUABNADMARwBTAFEAUAA0AGUAbgBYAGkAZwBCAHUA
VAA2AEgAOQBQADgAYQBNAG4AMAANAAoAUAA2AGYANAAxAFMAKwAzAEwALwB6ADAAWAAvAHYA
NwBIAC8AagBSADkAdQBYAC8AQQBKADYATAAvAHcAQgAvAFkALwA4AEEARwBnAEMANwBrACsA
aAAvAFQALwBHAHMANwBYAHoASQBJADkAUAAyAGMAZgBKAE4AbgBQADgAQQB1ADIAKwBQADYA
MQBKADkADQAKAHUAWAAvAG4AbwB2ADgAQQAzADkAagAvAEEATQBhAGoAMQB1AGUARgBZAGQA
TwBhAFcAUgBVADgAeQBLAFIAbABMAE0AbwAzAGYASgBiAGsAawBFAGcAZwA5AFIAeQBPAE8A
UgA3AFUAQQBjADUAbQA0ADkAUgArAGQARwBiAGoAMQBIADUAMAAvAHcAQwAxAA0ACgBXAGYA
OABBAHoAMwBqAC8AQQBPACsANAAvAHcARAA0AGkAagA3AFYAWgAvADgAQQBQAGUAUAAvAEEA
TAA3AGoALwB3AEQAaQBLAEEARwBaAHUAUABVAGYAbgBYAFoANgBrAEcATQA2AGIAUwBBAFAA
SwBYAHEAUQBPAGQAOABuAHIAWABIAC8AQQBHAHEAegANAAoALwB3AEMAZQA4AGYAOABBADMA
MwBIAC8AQQBQAEUAVgAwAE8AdAAzAHQAdABiAFgAYwBjAGMAMABxAEkAeAB0ADAAYwBCAG0A
dwBTAHAAawBtAEEATwBNAEgAagBLAGsAZgBnAGEAQQBFADIAeQBmADMAbAAvAE4AYQBOAHMA
bgA5ADUAZgB6AFcAcwBqACsADQAKADEAYgBIAC8AQQBKACsASQB2ACsAKwB2AC8AcgBVAGYA
MgByAFkALwA4AC8ARQBYAC8AZgBYAC8AQQBOAGEAZwBEAGMAZwBWAC8AUABoAHkAeQA0ADgA
MgBQAFAASQA2AGIAMQBvADEAQQBUAEcANwBtADIARQBiAGYAMwBlAFAAbQB4AC8AeQB5AFQA
UABHAA0ACgBEADMAegBXAFgAYQBhAGwAWgB5AFgAZAByAEcAcwA4AFoAWgA3AGkARgBGAEEA
YgBrAHMAMABpAGcAQQBEAEgAVQBrAGcAQwByAGUAcQBhAGwAWgBXADkAOQBQAEQATgBPAGkA
UwBKADUAVwA1AFMAKwBDAE4AMABNAGIARABJADcAWgBWAGcAZgB4AG8AQQANAAoAWgB0AHUA
UABVAGYAOABBAGYAWAAvADIATgBHADIANAA5AFIALwAzADEALwA4AEEAWQAxAFMALwB0AGoA
VAB2ACsAZgBtAFAALwB2ADQAYQBQADcAWQAwADcALwBuADUAagAvADcAKwBHAGcARABaADAA
OABUAEMANwBoADMAawBiAGYAMwBtAGYAbQB6AC8ADQAKAEEATQBzAG4AeAB4AGcAZAA4AFYA
eQBPAG8AaQA0AC8AdABDACsAMgB5AEEATAA5AHMAdQBjAEQASQA0AEgAbgB2AGcAZgA2AHMA
OQBCADcAbgA2ADEAMAB1AGwANgBsAFoAWABGADkAQgBEAEQATwBqAHkAUAA1AHUAMQBRACsA
UwBkAHMATQBqAEgAagB2AA0ACgBoAFYASgAvAEMAdQBXADEARwAvAHMAMAAxAEMALwBSAHAA
bwBnAHkAWAB0ADAAcgBBAHUAQQBRAHkAegB1AEMAQwBOAHcAdwBRAFEAUQBhAEEASwArAEwA
cgAvAG4AcQBQAHoASAAvAEEATQBhAG8AeABkAGYAOAA5AFIAKwBZAC8AdwBEAGoAVgBSAGYA
MgANAAoAbABaAGYAOAA5ADQAZgArAC8AZwAvACsATABvAC8AdABLAHkALwA1ADcAdwAvADkA
LwBCAC8AOABYAFEAQgAxAFAAaABmAHoAdgA3AFEAbQA4AHgAdwB5AC8AWQA1AE0ARABPAGUA
ZgBQAHQAKwBmAHUATAAyAHoAMwAvAEMAbQArAFoAYwBmADgAOQBCAC8ADQAKADMAMQAvADkA
ZQBrADgASwAzAGQAdgBQAHEARQB5AFEAeQBSAHUAdwBzAHAARwBJAFIAZwBUAHQARQA5AHUA
QwBjAGIAagB4AGwAZwBQAHgARgBWAGYAdAA5AHIALwB6ADMAagAvADcANgBiAC8ARwBnAEMA
MwA1AGwAeAAvAHoAMABIAC8AZgBYAC8AMQA2AA0ACgBQAE0AdQBQACsAZQBnAC8ANwA2AC8A
KwB2AFYAVAA3AGYAYQAvADgAOQA0AC8AKwArAG0ALwB4AG8AKwAzADIAdgAvAFAAZQBQAC8A
dgBwAHYAOABhAEEATgBPAFQAVQA0AHQASgAwAEgAeABMAHEAMgBvAFgARQBjAEYAbgBwAFcA
awBYAGUAbwAzAFYAeAANAAoASgBJAEYAaQB0ADcAYQB5AHMANwB5ADUAdQBKAHAASABZAGgA
VQBqAGoAaQBpAFoAMwBaAGkAQQBxAHEAUwBTAEEATQAxADgALwBmADgAQQBEAFIAWAB3ADEA
LwA2AEgARABRAC8ALwBBAEEAWgAyAG4ALwB5AFIAVQBuADcAVQB2AGcALwBXAC8AaQByACsA
DQAKAHkATAArADEAbgA4AE4AdgBCADMAaQBPADUAOABMACsASwB2AEgALwBBAE8AegBqADgA
YQBQAEEALwBoAHYAeABUAHAAeABaAHIANwB3AHoANABnADgAWABmAEQATAB4AGQAbwBPAGkA
NgAvAFoANABaAFcAKwAxADYAUABxAE4AOQBiADYAagBiAGIAVwBWAA0ACgBqAE4AYgBKAGgA
ZwBjAEUAZgB3AGcAZgA4AE8AUAAvAEEAUABnAG8ARAAvADAAZgAzADgAVgAvACsAKwBMAHoA
LwB3AEMAVAA2AEEAUAA3AHUALwA4AEEAaABvAHIANABhAC8AOABBAFEANABhAEgALwB3AEMA
RABPADAALwArAFMASwBQACsARwBpAHYAaAANAAoAcgAvADAATwBHAGgALwArAEQATwAwAC8A
KwBTAEsALwBoAEUALwA0AGMAZgA4AEEALwBCAFEASAAvAG8ALwB2ADQAcgAvADkAOABYAG4A
LwBBAE0AbgAwAGYAOABPAFAALwB3AEQAZwBvAEQALwAwAGYAMwA4AFYALwB3AEQAdgBpADgA
LwArAFQANgBBAFAADQAKADkAQwAzADQAWgArAE4ATgBEADgAZABhAEQAZAA2AHQAbwBHAHAA
VwBtAHEAVwBkAHYAcQA5AHgAcAAwAHQAeABaAHoAeAAzAEUAUwBYAE0ATgBuAFkAWABMAHcA
cwA4AGIAdQBvAGsAVwBLADgAaABjAHEAUwBDAEYAawBVAGsAWQBZAEUAKwBpAFYAKwBLAA0A
CgB2AC8AQgBDAFAAOQBsAGYANAB3AGYAcwBoAC8AcwBpAC8ARQBYADQAYgBmAEcAegA0AHYA
ZQBJAGYAagBUADQAcQAxAHYAOQBvADcAeABkADQANAAwAC8AeABUADQAawBFAGcAdgByAEQA
dwAvAHEAWAB3AHkAKwBFAEcAZwAyAHUAZwBSAGUAYgBMAE0AMwANAAoAMgBTADEAMQBIAHcA
MQBxAHUAbwB4ADQAWQBMADUAMgBxAHoANABVAEgASgBQADcAVgBVAEEAZQBmAGEANABpAEgA
VgBMAG8AawBLAFMAZgBJAHoAawBqAFAALwBIAHYARAA2AHEAZgA1ADEAawArAFYASAAvAGQA
VAA4ADEALwArAEoAcgBhADEAcABjADYADQAKAG4AYwA4AHMAUAA5AFQAMABQAC8AVAB2AEYA
VwBWAHQALwB3AEIAcAB2AHoAbwBBAGkAOABxAFAAKwA2AG4ANQByAC8AOABBAEUAMQByAGEA
RwBpAEQAVgBMAFUAZwBLAEMAUABQAHgAZwBqAFAALwBBAEIANwB6AGUAaQBqACsAZABaADIA
MwAvAGEAYgA4AA0ACgA2ADEAZABGAFgARwBwADIAMwBMAEgALwBBAEYAMwBVAC8AdwBEAFQA
dgBMAFEAQgAvAEwAaAArADAAZAAvAHcAVgBVADgAZQBmAEQAegA5AG8AYgA0ADgAZQBBAEwA
UAA0AHEAZgBDAGYAVAByAFQAdwBOADgAWgB2AGkAaAA0AE8AdABkAFAAMQBIAHgAQgANAAoA
RABEAHEARgBqAGIAZQBHAGYARwArAHUAYQBMAEIAWgAzADgASgBrAEIAaQB2AGIAYQBLAHkA
VwBHADYAaQBJAEIAagBuAFMAUgBTAEEAUgBYAGoAUAAvAEEAQQArAEUAKwBJAHYALwBBAEUA
VwBEADQATgAvACsARgBKAEIALwA4AGQAcgA5AHQAZgBpAFgADQAKACsAdwBkACsAeAB4ADQA
dwArAEkALwB4AEEAOABXACsASgAvADIAYgAvAGgAQgByAHYAaQBYAHgAUgA0ADIAOABWACsA
SQB2AEUATwB0ADYAbgA0AE0AMABhADYAMQBMAFcATgBjADEAdgBYAHIALwBBAEYAUABWAHQA
VgAxAEMANgBsAHQAVwBsAHUAYgA3AA0ACgBVAEwAKwA2AHUATAB1ADcAbgBrAFoAcABKAHAA
NQBwAEoASABKAFoAaQBhADQAbgAvAGgAMwBaACsAdwA1AC8AMABhADEAOABFAHYAOABBAHcA
aABOAEQALwB3AEQAawBTAGcARAA4AGcAUAA4AEEAaAA4AEoAOABSAGYAOABBAG8AcwBIAHcA
YgAvADgAQQANAAoAQwBrAGcALwArAE8AMQArAG0AZgA4AEEAdwBTAHAALwBiAHoAOABWAC8A
dABSAGYAdABEAGUATQB2AEEARwB1ACsAUABQAEEASABpAGkAMAAwAGYANABNACsASQBmAEcA
TQBlAG4AKwBGAGQAWABqAHYAOQBRAGgAdQBkAFAAOABiAC8ARAB2AFIAVQB2AEoADQAKAG8A
VQBkAGkAdABsAEgARgA0AGcAbQBoAGsAbAB4AGgAWgA3AGkAMwBYAE8AWABGAGUAbQBmADgA
TwA3AFAAMgBIAFAAOABBAG8AMQByADQASgBmADgAQQBoAEMAYQBIAC8AdwBEAEkAbABmAFUA
ZgA3AEoAUAA3AEsAZgA3AE8AUAB3AE0AKwBJACsAdAArAA0ACgBMAGYAaABCADgARwBQAGgA
MwA4AE8AdgBFAHUAbwArAEMAZABTADgATwAzADIAdAArAEUAZgBEAFcAbQA2AE4AcQBWADEA
bwBkADMAcgAzAGgAdgBVADcAbgBTAHAANwBxAHoAZwBpAGwAawBzAFoANwAvAFMATgBNAHUA
NQBZAEcAWQB4AHQAUABZADIAMAANAAoAaABCAGEASgBTAEEARAArAGUAagAvAGgAOABGADQA
NQAvAHcAQwBpAHkAZgBEAGIALwB3AEEAQwBaAFAAOABBADQAcQBqAC8AQQBJAGYAQgBlAE8A
ZgArAGkAeQBmAEQAYgAvAHcASgBrAC8AOABBAGkAcQAvAFgAZgAvAGgAbAAzADkAbQAzAC8A
bwBoAHYADQAKAHcAbgAvADgASQBiAHcAOQAvAHcARABLACsAagAvAGgAbAAzADkAbQAzAC8A
bwBoAHYAdwBuAC8AQQBQAEMARwA4AFAAZgAvAEEAQwB2AG8AQQAvAEkAagAvAGgAOABGADQA
NQAvADYATABKADgATgB2AC8AQQBtAFQALwA0AHEAdgAwADEALwBZAFUALwBiAA0ACgA2ADgA
UwBmAEcARAA0AEIALwB0ADQAZgBFAHEALwA4AGEAKwBEAC8AQQBCAFQAZABmAHMALwAvAEEA
QQBnAHMALwBIAE8AbQB5AGEAZABkACsAVgBZAGEAWABQAEgANABNACsATQBlAHYANwA5AGEA
dQBKAEcAQwAyADEAbgBjAFMAZQBEAFkARwBhAFoAaQANAAoARgBqAGgAdABiAHAAMgBJAEMA
WgBIAG8AWAAvAEQATAB2ADcATgB2AC8AUgBEAGYAaABQADgAQQArAEUATgA0AGUALwA4AEEA
bABmAFgAMAAvAHcARABBAHIANABEAC8AQQBBAFgAMAB2ADQAYQAvAHQARAArAEQAZABJACsA
RwBIAGcAWABTAHYAQwAzAHgADQAKAEgAOABEAEQAdwB6ADQAOAAwAEwAUwB2AEQAbQBtAGEA
ZABwAHYAaQB6AFEATAAzAFEAUABHACsAbABYAE8AawA2ADkAYgAyAGQAdgBBAG0AbwAyAE0A
dQBuAGEAegBxADEAbQBZAGIAagBlAG8AZwAxAEMAOABSAGQAbwBuAGsAMwBBAEgANABPAGYA
OABBAA0ACgBEADgAYgB4ADMALwAwAEcAdgBoAEQALwBBAE8ARgBqAFkALwA4AEEAeQBSAFIA
LwB3AC8ARwA4AGQALwA4AEEAUQBhACsARQBQAC8AaABZADIAUAA4AEEAOABrAFYAKwBsAC8A
OABBAHcANwBNAC8AWQBHAC8ANgBOAFEAKwBDAFgALwBoAEcAYQBkAC8AOAANAAoAUgBSAC8A
dwA3AE0ALwBZAEcALwA2AE4AUQArAEMAWAAvAGgARwBhAGQALwA4AEEARQBVAEEAZgBtAGgA
LwB3AC8ARwA4AGQALwB3AEQAUQBhACsARQBQAC8AaABZADIAUAAvAHkAUgBYADYAVQBmAEMA
VAAvAGcAcABCAHIAZgBpAGYAOABBADQASgB3AC8ADQAKAEgAMwA5AHIAZgBVADcAagB3AFgA
ZQAzADMAdwB1ACsATAArAGsAKwBCAG8AVwAwAHoAWAA3AFMAWABRAFIAQgBxAE8AbwBmAEIA
TwB3AEMAWAB1AHEATgBOADkAbgB0AHIAeABXACsASQBrAHoAQwBHAFMAUgBXAGIAZABaAHEA
QQBUAE8AZwBNAC8AOABBAA0ACgB3ADcATQAvAFkARwAvADYATgBRACsAQwBYAC8AaABHAGEA
ZAAvADgAUgBYADAAOQBvAFgANwBIAHYANwBNAGUAaAAvAHMAZwAvAEYAVAA0AEMAYQBSADgA
RQBmAGgAMwBwADMAdwBjADgAYgBlAE8AZABNADgAVABlAEwAUABoADEAYQBhAEIAYQB3AGUA
RgANAAoATgBmADEAKwAwADEASAA0AGMAMwBOAHQAcQAyAHAANgBZAGcARQBOAHgAZgBRAHoA
KwBFAGYARABVAHMAYwB6AGoAYwBIADAAWABUAHoALwBBAE0AcwBGAG8AQQAvAEcAWAAvAGgA
KwB4AHEAUAAvAEEARAA3AC8AQQBBACsALwA4AEwATABTAFAALwBrAHUADQAKAGoALwBoACsA
eABxAFAALwBBAEQANwAvAEEAQQArAC8AOABMAEwAUwBQAC8AawB1AHYAcwAzAC8AQQBJAGQA
aQAvAHMAQgAvADkARwBuAGYAQgBQADgAQQA4AEoARwB5AC8AdwBBAEsAUAArAEgAWQB2ADcA
QQBmAC8AUgBwADMAdwBUAC8AOABKAEcAeQAvAA0ACgB3AG8AQQArAE0AdgA4AEEAaAArAHgA
cQBQAC8AUAB2ADgAUAB2AC8AQQBBAHMAdABJAC8AOABBAGsAdQB2AHQAUAA5AG8ASAA5AHYA
cgB4ADkASgAvAHcAVABTAC8AWgA4AC8AYQBuADgAQwBXADEANwBOAHIAdgB4AEwAKwBOAFcA
cAArAEUANwB1AEwAdwANAAoAVABwAGQAMQA0ADAAVgBkAE0AMABxADYAKwBPAG0AbABTAHMA
aQBhAE0AbAAwAGYAcwB2ADIAbgB3AEoAWQBpADQAdQAvADkAVgBCAGUATQB0AHAASQB3AGwA
awBWAFQARAAvAHcANwBGAC8AWQBEAC8AdwBDAGoAVAB2AGcAbgAvAHcAQwBFAGoAWgBmADQA
DQAKAFYAKwBoAHYAaABiADQAVQAvAEQAagA0AFIAZgBzAHUALwBEAFgANABaAC8ARABmAHcA
YgBvAFAAZwAzAHcARAA0AGEAOABTAGEAMAAyAGcAKwBGAE4AQQBzAEkAYgBUAFIAZABLAGYA
VgA5AGQAOABjAGEANwBxAFQAVwBWAG4ALwBxADQAVABlADYAdgBxAA0ACgAyAHAAYQBoAGMA
RgBlAFgAdQByADIANABrAFAATQBqAFUAQQBmAHoATAAvADgAQQBEADIARAA5AHAAdgA4AEEA
NgBCAG4AeABQAC8AOABBAEQAVQBlAEsAZgAvAGwAZgBSAC8AdwA5AGcALwBhAGIALwB3AEMA
ZwBaADgAVAAvAEEAUAB3ADEASABpAG4ALwANAAoAQQBPAFYAOQBmADAAWgAvADIAWgBwAFgA
LwBRAFAAdAAvAHcARAB3AEYAdABxAFAANwBNADAAcgAvAG8ASAAyAC8AdwBEADQAQwAyADEA
QQBIADgANQBuAC8ARAAyAEQAOQBwAHYALwBBAEsAQgBuAHgAUAA4AEEALwBEAFUAZQBLAGYA
OABBADUAWAAxACsADQAKADAAWAA3AFMAWAA3AFYAdgB4AGwAOABEAC8AcwA2AC8AcwBPAGUA
TwBmAEMASABnADMAVwBQAEUAKwBzAC8ARgAzADQASwAyAFAAaQB6AHgAaQBoADAANgA5AHQA
YgAzAFQAZABUAG4AOABEAGYAQwBmAFcARgBYAFUATABIAHkAVABQAFkAWABWAHgAZAArAA0A
CgBJADkAVQBFAHQAcABjAHAASABMAEIATABiAFMAdwBzAG8AZQBOAHcAUABwAEgAKwB6AE4A
SwAvADYAQgA5AHYALwB3AEMAQQB0AHQAWAAwAFIANAAxAHQATABLAFgAdwBqADgATQBVAG0A
dABZAEoAWQA0AGYARABjAGEAdwBKAEoAQgBFADQAaQBUACsAegANAAoATgBCAEcAMQBGAFkA
WQBRAGIAVgBRAFkAWABqAEMAZwBkAEEASwBBAFAAdwBNAC8ANABlAEIAZgB0AFIALwA5AEUA
aAAxADMALwB3AEEAQgBOAFEALwArAFIAcQBQACsASABnAFgANwBVAGYAOABBADAAUwBIAFgA
ZgAvAEEAVABVAFAAOABBADUARwByADkADQAKAHAAdgA3AE4AMABuAC8AbwBIADIAbgAvAEEA
SQBDAFEAZgA0AFUAZgAyAGIAcABQAC8AUQBQAHQAUAAvAEEAUwBEAC8AQwBnAEQAOABXAGYA
KwBIAGcAWAA3AFUAZgAvAEEARQBTAEgAWABmADgAQQB3AEUAMQBEAC8AdwBDAFIAcQArAHYA
UAArAEMAbQBuAA0ACgA3AFMAUAA3AFEAMwB3AGUAKwBQAEgAaABMAHcAegA4AEoAZgBBAFgA
aQBIAHgAVAA0AGMAdgB2AGgASABvAE8AdQAzAHUAbwBhAFQAcAB0ADUAZQBXADAATwB0ADMA
WABqAEwAeAA3AHAAOQB6AFoAdgBMAGIAeABzAGkAegB4ADIARwBtAGEAYgBPADAAWgANAAoA
TwA0AFIAMwBFAGIARQBZAFoAYwAvAGQAWAA5AG0ANgBUAC8AMABEADcAVAAvAHcARQBnAC8A
dwByADIARAA0AHIAVAAyADgAWABpAEsAeQBXAFcARwBLAFIAagBvAHQAdQBRAHoAeABxAHgA
QwAvAGIAdABSAEEARwBXADUAeABrAEUANAA2AFoASgA5AGEADQAKAEEAUAA1AG8AZgArAEcA
NgBmADIAMQB2ACsAaQBPACsATgBmADgAQQB3AFIANgBsAC8AdwBEAEcAYQBQADgAQQBoAHUA
bgA5AHQAYgAvAG8AagB2AGoAWAAvAHcAQQBFAGUAcABmAC8AQQBCAG0AdgA2AEUAZgB0AGQA
bgAvAHoANwBXAC8ALwBBAEgANQBqAA0ACgBvACsAMQAyAGYALwBQAHQAYgAvADgAQQBmAG0A
TwBnAEQAOABTAHYAZwBCACsAMgBaACsAMQA1ADQAbwArAFAASAB3AFQAOABNACsASgBmAGgA
VAA0AHUAMAA3AHcANQA0AGkAKwBMAG4AdwAzADAATAB4AEIAcQBGAHoAbwAyAG8AUgBXADEA
agBvAG0AcgANAAoAKwBNAHQARwAwAC8AVgBiAHkANABsAGUASQBKAEgAQgBhADIARgB4AFAA
UABMAEkANQBDAHAARwBqAE0AeABBAEIAcgBxAGYAKwBDAGcAUAA3AFoAdgA3AFUAbgB3AG4A
LwBhADYAKwBMAFgAZwBEADQAYwAvAEMAcgB4AFIANABrADgARwA2AEIALwB3AGcADQAKAGYA
OQBqAGEAMQBwADIAbAAzAHQAeABaADMAdgA4AEEAYQB2AHcAeQA4AEcAYQAxAHEASABrAHoA
UgBJAFkAMwArAHoAYQByAHEATgA5AGEAUwBiAFMAZABzAHMARABvAGYAbQBVADEAKwAwADMA
aAB1ADYAdABHADgAUgBhAEMAcQAyADgAQwBzADIAdABhAA0ACgBXAEYAWQBSAEkAQwBHAE4A
OQBBAEEAUQBSAHkAQwBEAHkAQwBPAFEAYQAyAC8AaQBEAEQAWQB2ADQAdgAxAGQAcAByAGEA
MwBrAGsAUAAyAEQAYwA3AHcAcQA3AEgARwBsADIAUQBYAEwARgBDAFQAaABRAEEATwBUAGcA
QQBEAHQAUQBCAC8ATAByAC8AdwANAAoAOABSAC8AYgBhAC8ANgBJAGIANAAxAC8AOABFAHUA
bwAvAHcARAB4AHUAagAvAGgANABqACsAMgAxAC8AMABRADMAeAByAC8AQQBPAEMAWABVAGYA
OABBADQAMwBYADkASwAvADIAZgBUAFAAOABBAG4AegB0AGYALwBBAGQAUAAvAGoAZABIADIA
ZgBUAFAADQAKACsAZgBPADEALwB3AEQAQQBkAFAAOABBADQAMwBRAEIAKwBPAFAALwBBAEEA
VAArAC8AYgBOAC8AYQBrACsATABIADcAWABYAHcAbAA4AEEAZgBFAGIANABWAGUASwBQAEQA
ZgBnADMAWAAvADgAQQBoAFAAUAA3AFoAMQByAFUAZABMAHYAYgBlAHoAcwB2AA0ACgA3AEsA
KwBHAFgAagBQAFcAdABQADgAQQBPAG0AbABRAFIAcAA5AHAAMQBYAFQAcgBHADAAagAzAEUA
YgBwAFoAMABRAGYATQB3AHIANAB4AC8AYQBnAC8AYgArAC8ANABLAE8AZQBEAGYAMgBsAC8A
MgBpAFAAQwBIAGcAZgA0AEEAZQBJAE4AWgA4AEYAZQANAAoARgBQAGoAcAA4AFcALwBEAGYA
ZwAvAFcASQBkAE8AdgBYAGgAMQBYAHcAdABvAFgAagAvAHgAQgBwAGYAaAAvAFUAbwBuAFIA
QwByAHgAWAAyAGsAMgB0AHAAZABSAHUAcABLAHMAcwBvAEsAbgBCAEYAZgAxAEgALwBEADYA
RwB4AFQAeABmAHAARABRADIADQAKADEAdgBIAEkAUAB0ACsAMQAwAGgAVgBHAEcAZABMAHYA
UQAyAEcAQwBBAGoASwBrAGcAOABqAEkASgBIAGUAcwBUAHgASgBIAFkASAB4AEYAcgB4AGUA
eQB0AG4AYwA2ADEAcQBoAGQAMgB0ADAAWgBtAGIANwBkAFAAdQBaAG0ATQBSAEoATABIAEoA
SgBKAA0ACgBKAEoATwBjAG0AZwBEACsAUgBmADgAQQA0AGUAUgAvADgARgBSAFAAKwBqAGIA
dgBFAG4ALwBnAHIAdgA4AEEALwB3AEMATgAwAGYAOABBAEQAeQBQAC8AQQBJAEsAaQBmADkA
RwAzAGUASgBQAC8AQQBBAFYAMwAvAHcARAA4AGIAcgArAHMANwB5ADkATwANAAoALwB3AEMA
ZgBDADEALwA4AEIAbwAvAC8AQQBJAHoAUgA1AGUAbgBmADgAKwBGAHIALwB3AEMAQQAwAGYA
OABBADgAWgBvAEEALwBJAHoALwBBAEkASQArAGYAdABiAGYAdABsAC8ASAByADkAcABmAHgA
eAA0AFEALwBhAEkAKwBFAG0AcgArAEEAdgBCAFcADQAKAG0ALwBBAHYAeABOADQAawAwAHYA
VwBMACsAegB1AGIAZQBHADUAOABVADIAZgBqAC8AdwBDAEcAVwBsADIAVwBtAHEAOAB5AHEA
cABsAG0AMABuAFcATgBiAHUAbABRAEgAYwBWAHMAMwBJAEcARgBOAGYAbAAvAC8AdwBBAFAA
WgAvADIAKwBmACsAagBmAA0ACgBmAEYAdgAvAEEASQBLADcAMwAvADQAMwBYADkAZwBIAHcA
cABTADAAWAB4AEYAZQBtAEMAMgBoAGgAZgA4AEEAcwBXADQAQgBlAE8ARgBZADIASwAvAGIA
dABPAHkAcABaAFkAMQBKAEIATwBEAGoATwBNAGcASABIAEgASABtAEgAOQBtADYARAAvADAA
QwANAAoAZABMAC8AOABBAEwAYgAvAEEATwBOADAAQQBmAHkAbgBmADgAUABaAC8AdwBCAHYA
bgAvAG8AMwAzAHgAYgAvAEEATwBDAHUAOQAvADgAQQBqAGQASAAvAEEAQQA5AG4ALwBiADUA
LwA2AE4AOQA4AFcALwA4AEEAZwByAHYAZgAvAGoAZABmADEAWQAvADIADQAKAGIAbwBQAC8A
QQBFAEMAZABMAC8AOABBAEEAQwAyAC8AKwBOADAAZgAyAGIAbwBQAC8AUQBKADAAdgAvAHcA
QQB0AHYAOABBADQAMwBRAEIAKwBjAG4ALwBBAEEAUwBqAC8AYQB3AC8AYQBCAC8AYQBuADgA
RQBmAHQAZwB4AC8ARwByADQAZQA2AHYANABGAA0ACgBtADgARgBlAEYAZgBBAEsAZQBFAGgA
cQBsAHIATgBiAGYAMgB0AEwANABwADAAagA0AHUAcgBxADQAZwA4ADkAVQBEAC8AWQBuADAA
RABSAC8ATgB3AGMATAA5AHMAagAzAEUAYgBoAFgAMAB4AC8AWQBuAGkAYgAvAG4AaQBmAHkA
aAAvACsATwBWADkAawANAAoAZQBFAGIATABUADEAOABJAC8ARQBxAEcAeQB0AEwAZQAxAEYA
eAA0AGMAbABqAGwAKwB4AHcAeAAyADcAeQBCAHQATQAxAHgAVQB5ADAAUwByAGwAbAAzAHYA
NQBaAFAAMwBDAHgASQB4AGsAMQA4ADUALwA4AEEAQwBPAHgAKwBtAHAALwArAEIAVAAvAC8A
DQAKAEEAQgBWAEEASABCAC8AMgBKADQAbQAvADUANABuADgAbwBmADgAQQA0ADUAUgAvAFkA
bgBpAGIALwBuAGkAZgB5AGgALwArAE8AVgAzAG4ALwBDAE8AeAArAG0AcAAvACsAQgBUAC8A
QQBQAHgAVgBIAC8AQwBPAHgAKwBtAHAALwB3AEQAZwBVAC8AOABBAA0ACgA4AFYAUQBCADkA
TQBmAHMANAAyAHQAOQBhAGUAQwBOAFYAagAxAEIAZABrAHoAZQBLAHIANQAxAEIAMgAvADYA
bwA2AFIAbwBhAHEAZgBrAEwARAA3ADYAdgAzAHoAeAAwADYAVgA3AC8AWABpADMAdwBLAHMA
bABzAGYAQwBPAG8AdwByADUAKwBHADgAUgANAAoAMwBjAG4AKwBrAFMARwBSADgAbgBUAE4A
SQBYAGgAaQBUAGgAZgBrADQASABZADcAagAzAHIAMgBtAGcARABoAGQAWgBYAE8AcABYAEoA
NQAvAHcAQwBXAFAAcAAvAHoANwB4AGUAcABGAFoAbQB3ACsALwA1AEQALwB3AEMASwByADUA
YgArAE0ALwA3AFQADQAKADMALwBDAHYAUABpAFYANABrADgASABmADIAQwA5ADcALwBZAC8A
OQBqAC8ANgBTAEMAKwBKAGYANwBRADAARABTAHQAVQA3AEkAUgA4AG4AMgAzAHkAKwBDAGYA
dQBlAHQAZQBYAGYAOABOAHAAZgA5AFMAdgBKACsAYwB2AC8AQQBNAGIAbwBBACsAOQBkAA0A
CgBoADkALwB5AEgALwB4AFYAYQBlAGoATABqAFUAcgBZADgALwA4AEEATABiADAALwA1ADkA
NQBmAFEAbQB2AHoAMwAvADQAYgBTAC8ANgBsAGUAVAA4ADUAZgAvAGoAZABlAG8ALwBCAGoA
OQBwADcALwBoAFkAZgB4AEsAOABOACsARAB2ADcAQgBlAHkALwANAAoAdABqACsAMgBQADkA
SgBKAGYARQBYADkAbgA2AEIAcQB1AHEAYwA1AFEARAA1AC8AcwBYAGwAOABrAGYAZgA5AGEA
QQBPAC8AOABSAHAAcAB4ADgAUQA2ADgAWABkAFEANQAxAHIAVgBOADQANAA0AGYANwBkAFAA
dQBIADUANQByAEYAMgBhAFgALwB6ADAADQAKAFgAOQBLAHcAZgBGADMAeABEADgATwBXAFgA
aQB6AHgAUABaAHoANgBOADQAaQBsAG4AdABQAEUATwB0AFcAcwAwAHMASABoADIAKwBuAGgA
awBsAHQAOQBTAHUAWQBwAEoASQBaAGsAaABLAFQAUgBPADYARgBvADUAVgBKAFcAUgBDAEgA
VQBrAEUARwB1AA0ACgBlAC8ANABXAFoANABYAC8AQQBPAGcASAA0AG4ALwA4AEoAbgBVAFAA
LwBqAEYAQQBIAGYANwBOAEwALwA1ADYATAArAGwAZQBtAC8AQwBwAGIATQBlAEkAYgAwADIA
NwBCAG4ALwBzAFcANAB5AEIALwBjACsAMwBhAGQAawAvAG4AdAByADUAegAvADQAVwANAAoA
WgA0AFgALwBBAE8AZwBIADQAbgAvADgASgBuAFUAUAAvAGoARgBlAHkAZgBBAC8AeABoAG8A
MwBpAEQAeABaAHEARgBuAHAAMgBtADYAeABaAHoAeABlAEgAcgB1ADYAYQBYAFUATgBIAHUA
dABQAGgAYQBKAE4AUwAwAG0ASgBvADEAbQBuAGkAUgBHAGwADQAKAEwAegBJAHkAeABBADcA
bQBSAFgAYwBEAEMARQBnAEEAOABQAHgAcABYAC8AUABZAGYAawBQAC8AQQBJAG0AagBHAGwA
ZgA4ADkAaAArAFEALwB3AEQAaQBhADQAcgAvAEEASQBXAEQAcABYAC8AUQBwACsATQBQAC8A
QwBkAG4ALwB3AEEAYQBQACsARgBnAA0ACgA2AFYALwAwAEsAZgBqAEQALwB3AEEASgAyAGYA
OABBAHgAbwBBADcAWABHAGwAZgA4ADkAaAArAFEALwA4AEEAaQBhADkAegArAEUAYQAyAFIA
OABQAC8AQQBCAEoARQBNAGcAWgBEAG8AMQBxAEoAagBqAG8AaABzAHYARQBBADUAdwBCADIA
TAArAHYAUwANAAoAdgBsAGYALwBBAEkAVwBEAHAAWAAvAFEAcAArAE0AUAAvAEMAZABuAC8A
dwBBAGEAKwBoAHYAZwByADQAcQAwADcAVQBmAEMAdgB4AGIAdgBCAG8AKwB1AGEAYgBiADYA
VAA0AGYAdABiAG0ANwBYAFUATgBKAG0AdABwAGIAbQBFAGEAZAA0AG4AbABkAGIADQAKAE8A
RQBCAHAATAB1AFIARQB0AHAAQQAwAFUAYQBzACsANgBXAEoARgBCAGEAUQBDAGcAQgAzADIA
ZgBTAHYANwA2AC8AawAzACsARgBIADIAZgBTAHYANwA2AC8AawAzACsARgBjAEYALwB3AEEA
TABMADgARwAvADgAKwBPAHYALwB3AEQAaABOAGEAdAAvAA0ACgA4AGkAVQBmADgATABMADgA
RwAvADgAQQBQAGoAcgAvAEEAUAA0AFQAVwByAGYALwBBAEMASgBRAEIAMwB2ADIAZgBTAHYA
NwA2AC8AawAzACsARgBlAGcAUQBRADIAUgArAEYAUABpAGEATgBHAEgAMgBkAHQAWgB0AFMA
NQBIAEEARABpADUAMABBAGoANwANAAoAdwA5AGsANwBkADYAOABDAC8AdwBDAEYAbAArAEQA
ZgArAGYASABYAC8AdwBEAHcAbQB0AFcALwArAFIASwA5AFgAcwBmAEYAMwBoACsANQArAEMA
UABqAEgAWABZAHIAYgBVAHgAcABkAGwANABnAHMANwBhADUAaABmAFMAYgA2AE8AOABlAFoA
cgB2AHcADQAKAHUAcQB0AEYAWQB0AEMAbAB6AE4ARwBEAGQAdwBFAHkAeABvAFUAQQBXAFUA
awA0AGkAZgBBAEIAdwBIADIAUABUAFAANwA0AC8AdwBDACsAbAAvADgAQQBpAGEAUABzAGUA
bQBmADMAeAAvADMAMAB2AC8AeABOAGMASAAvAHcAcwBmAHcAYgAvAHcAQQArAA0ACgBHAHYA
OABBAC8AaABPADYAdAAvADgAQQBHAGEAUAArAEYAagArAEQAZgArAGYARABYAC8AOABBAHcA
bgBkAFcALwB3AEQAagBOAEEASABlAGYAWQA5AE0ALwB2AGoALwBBAEwANgBYAC8AdwBDAEoA
cgAxAFAAWABQAHMAdAB2ADgASQBmAEMAdwBBADMAdwANAAoARABYADcAZwBKAGcAYgB2AG0A
TQAzAGkATgBpAGYAbABBADYASABjAE8AbABmAE8ASAAvAEMAeAAvAEIAdgAvAEEARAA0AGEA
LwB3AEQAKwBFADcAcQAzAC8AdwBBAFoAcgAyADMAWAB2AEUATABTAC8AQQB2AHcAWgBxAC8A
aAAvAFIAcgB6AFUANAByAHYADQAKAHgATABkAFIASgBaAFMAbABkAEoAdQBZAG8AbwA3AGoA
eABYAEgATABQAEoASABmAGgARwBVAEMAZQAzADIAcQBoAEEAYQBSAFoAawBsAFgASwBjADAA
QQBjAEYAOQBwAHMAdgA4AEEAbgBrAGYAKwArAEcALwB3AG8AKwAwADIAWAAvAFAASQAvAHcA
RABmAA0ACgBEAGYANABWAHgAdgA4AEEAdwBsAFgAaQBmAC8AbwBSAHIAdgA4AEEAOABIAFcA
bQBmAC8ARgBVAGYAOABKAFYANABuAC8ANgBFAGEANwAvAEEAUABCADEAcABuAC8AeABWAEEA
SABaAGYAYQBiAEwALwBuAGsAZgArACsARwAvAHcAcgAzAFgAeABkAE4AWQANAAoAcAA0AFgA
KwBIAGgAdQBkADYAcQArAGcASQBZAFEAdgBHAEYALwBzADcAUgBTAFEAYwBnADkAQQBVAC8A
VwB2AGwAagAvAGgASwB2AEUALwAvAFEAagBYAGYALwBnADYAMAB6AC8ANABxAHYAbwBmAHgA
NQByADEAegBZAGUARAAvAGgAWgBPAC8AaAAzAFUADQAKADcAKwBhACsAOABOAEoATABQAGIA
VwBNAGQAdgBkAHQAcAAwAG8AMAB2AHcAKwA3AHcAVAB5AEYAMQBSAGoAdgBtAGEATgBIAGkA
eQBzAGgAZwBrAFkAWQBHADMASQBCAHoAbgAyAHIAUgBmADcAMAB2ADYAZgAvAEEAQgBOAEgA
MgByAFIAZgA3ADAAdgA2AA0ACgBmAC8ARQAxAHgAbgAvAEMAWgBYAFAALwBBAEUASgBQAGkA
VAAvAHcAQgB0AGYALwBBAEkAOQBSAC8AdwBBAEoAbABjAC8AOQBDAFQANABrAC8AdwBEAEEA
RwAxAC8AKwBQAFUAQQBkAG4AOQBxADAAWAArADkATAArAG4ALwB4AE4AZAAxADgAWABOAFoA
MAANAAoAcgBUAHYARQBsAGwAQgBmAEsANQBtAGIAUgBMAGEAVgBTAHEATwB3ADgAdAByAC8A
QQBGAEoAQgB5AHEAawBaADMASQAvAEgAVwB2AEUAdgArAEUAeQB1AGYAKwBoAEoAOABTAGYA
KwBBAE4AcgAvAEEAUABIAHEANwB6ADQAKwArAEoAZgBFAFcAagBlAE0ADQAKAGQATgB0AGQA
SQA4AEIAMwAzAGkAaQAyAGsAOABOAFcAZAB3ACsAbwBXADEANwBwADEAdABIAEQATwArAHEA
YQB6AEcAMQBtAFUAdQA1AEYAawBMAHgAeAB4AFIAVABsADEARwB3AHIAYwBLAEEAZAB5AHQA
ZwBBADUANwAvAGgASwBQAEQAdgA5AHkAWAAvAA0ACgBBAEwAOQB5AGYALwBFAFUAZgA4AEoA
UgA0AGQALwB1AFMALwA4AEEAZgB1AFQALwBBAE8ASQByAHoARAAvAGgAUABQAEcAMwAvAFIA
SAA5AFcALwA4AEEAQgByAG8AbgAvAHcAQQBlAG8ALwA0AFQAegB4AHQALwAwAFIALwBWAHYA
LwBCAHIAbwBuAC8AeAANAAoANgBnAEQAMgByAHcAegA0AGoAMABHAGYAeABKADQAZgBnAGgA
UwBRAFQAVABhADMAcABNAFUAUgBNAGMAZwBIAG0AUwBYADkAdQBpAFoASgBVAEEARABjAFIA
awBuAGcAVgAxAC8AagA3AFUAOQBJAHQALwBGAHUAcgBRADMAUQBsADgAOQBQAHMARwAvAGEA
DQAKAGoARgBmAG0AMAAyAHoAZABjAEUAYwBmAGMAWgBjACsAKwBhADgATAA4AEYAKwBOAFAA
RgA5ADEANAB4ADgASgAyAHQAegA4AEsAOQBUADAANgAyAHUAZgBFAHUAaABXADkAeABxAEUA
bQBwAGEAUgBKAEgAWQB3AFQAYQBwAGEAeAB5ADMAagBwAEYASwBaAA0ACgBIAFMAMgBqAFoA
cAAyAFMATQBGADIAVgBDAEUAQgBZAGkAdgBRAGYAaQBwADQAcAAxAGIAVABmAEgAbQB1ADIA
VgByADQASgAxAG4AVgA0AEkAZgA3AEwAMgBhAGoAYQBUAFcAQwBXADkAeAA1AG0AagBhAGQA
SwAzAGwAcgBOAEsAcwBvADgAcAA1AEcAZwANAAoAZgBjAG8AeQA4AFQARgBjAHEAUQBhAEEA
SAAvADIAMQBvAFAAcABQAC8AdwBCACsAMwBvAC8AdAByAFEAZgBTAGYALwB2ADIAOQBlAGQA
LwA4AEoAdgByADMALwBSAE4ALwBFAFAALwBBAEkARQBhAFgALwA4AEEASABxAFAAKwBFADMA
MQA3AC8AbwBtAC8ADQAKAGkASAAvAHcASQAwAHYALwBBAE8AUABVAEEAZQA2AGUAQQBkAFQA
MABpADQAOABXADYAVABEAGEAaQBYAHoAMwArADMANwBOAHkATQBGACsAWABUAGIAeAAyAHkA
VAB4ADkAeABXAHgANwAxAGcAKwBJADkAYQAwAFMATAB4AEQAcgBzAFUAcwBjAHAAbABqAA0A
CgAxAG4AVgBJADUAUwBFAGsASQBNAGkAWAAwADYAdQBRAFEAaABCAEcANABIAEIAQgBJADkA
NgB5AHYAaABYADQAcAAxAGIAVQB2AEgAbQBoAFcAVgAxADQASgAxAG4AUwBJAEoAdgA3AFUA
MwA2AGoAZAB6AFcARAAyADkAdgA1AGUAagBhAGoASwB2AG0ATAANAAoARABLADAAcAA4ADEA
NAAxAGcAVABhAHAAdwA4AHEAbABzAEsAQwBhADUAegB4AGQANAB5ADEAeQAxADgAVgArAEoA
NwBhAEgANABlADYAOQBlAHgAVwAvAGkASABXAG8ASQByAHkARwA1ADAAeABZAGIAdQBPAEgA
VQByAG0ATgBMAG0ASgBaAEoAaABJAHMADQAKAGMANgBxAEoAVQBEAGcATwBGAGMAQgBnAEcA
eQBLAEEATgAvADgAQQB0ADcAUQBQACsAZQBjADMALwBmAHUAVAAvAHcAQwBOADAAZgAyADkA
bwBIAC8AUABPAGIALwB2ADMASgAvADgAYgByAHoALwBBAFAANABUAG4AeABCAC8AMABUAFQA
eABGAC8ANABGAA0ACgBhAFQALwA4AGYAbwAvADQAVABuAHgAQgAvAHcAQgBFADAAOABSAGYA
KwBCAFcAawAvAHcARAB4ACsAZwBEADYATAArAEYAZQBwADYAWgBlAGUASQBiAHkASwB5AFMA
UgBaAFYAMABhADQAawBZAHUAcgBxAFAATABGADkAcAB5AGsAWgBaAFYARwBkAHoAcAANAAoA
eABuAFAAWABpAHYATwBmACsARQBpADgATgBmADgAQQBQAFUAZgBrAGEAMwB2AGcAaAA0AGoA
MQBUAFcAUABGAGUAbwBXADEANwA0AFEAMQBYAHcALwBGAEgANABlAHUANQAxAHYATAA2AGEA
eABrAGgAbABrAFgAVQB0AEoAagBGAHMAcQAyADAAcgB5AEMADQAKAFIAMQBsAGUAVQBFAGcA
SgB0AGgAYwBFADcAaQBvAFAAagBYAC8AQwBhAGEAMQAvADAAUwBiAHgAUgAvADMANAAwAG4A
LwA1AEoAbwBBADkASAAvADQAUwBMAHcAMQAvAHoAMQBIADUARwBqAC8AaABJAHYARABYAC8A
UABVAGYAawBhADgANAAvAHcAQwBFAA0ACgAwADEAcgAvAEEASwBKAE4ANABvAC8ANwA4AGEA
VAAvAEEAUABKAE4ASAAvAEMAYQBhADEALwAwAFMAYgB4AFIALwB3AEIAKwBOAEoALwArAFMA
YQBBAFAAbwBYAHcAegBmADIARwBwACsARQBQAGkAUwBtAGsAeQA3AFoAVQA4AE4AMwBDAHQA
SQBNAGcAeAANAAoAeQBUAGEAWgByAGcAZwBmAEoANwBxAHkATQB3AFAAYgBGAGYATQBuADkA
bQBhAC8ALwB3AEIAQgBlAFQALwB2ADUALwA4AEEAWAByADYAQgArAEYAZQB1AG4AVQAvAEQA
bgB4AEsAawAxAHoAdwB0AHEAZgBoAEsAdwBzADkARQB0ADMAdQBwAE4AVQBTADEADQAKAGoA
RgAzAFoAdgBZADYAKwAxADQAOABYADIAVwBXAFEAawBXAGMATQBKAGEAWABmAHQASQBFADYA
YgBNADUAYgBIAEYAZgAyADEAOABJAGYAKwBnAHoAYgAvAHcARABmAFUAbgArAE4AQQBIAG0A
ZgA5AG0AYQAvAC8AdwBCAEIAZQBUAC8AdgA1AC8AOABBAA0ACgBYAG8ALwBzAHoAWAAvACsA
ZwB2AEoALwAzADgALwArAHYAWABwAG4AOQB0AGYAQwBIAC8AbwBNADIALwA4AEEAMwAxAEoA
LwBqAFIALwBiAFgAdwBoAC8ANgBEAE4AdgAvAHcAQgA5AFMAZgA0ADAAQQBlADAAZgBBAGEA
QwA3AHQALwBDAEcAcABKAGUAMwANAAoATABYAFUAcAA4AFMAWABqAEwASQB6AGIAaQBJAHoA
cABtAGoAZwBKAG4ASgA0AEQASwA3AFkALwAyAHEAOQBzAHIAegBEADQAVABYAFgAaAB5ADcA
OABPAFgAcwBuAGgAaQA1AFMANwBzAEYAMQB1ADUAUwBhAFIAQwB4AEMAMwBnAHMAZABOAGEA
UgBEAHUADQAKAEoATwBSAEMAMQB1ADMAcABoAGgAWABwADkAQQBIAGoAWABpAHYAdwBqADQA
YQAxAFQAWAA3ACsAKwAxAEQAUgBOAE0AdgBMAHUAZgA3AEwANQAxAHgAYwBXAGsAVQBzADAA
bgBsAFcAVgB0AEQASAB2AGsAWQBGAG0AMgBSAFIAcABHAHUAZQBpAHEAcQBqAA0ACgBnAFYA
egB2AC8AQwBCAGUARAB2ADgAQQBvAFcAOQBHAC8AdwBEAEEAQwBEAC8ANABtAHYAUwB0AGEA
UgBUAHEAZAB5AFQAagBQADcAbgArADkALwB6ADcAeABlAGcAeABXAFgAcwBYADEASAAvAGoA
MwArAEYAQQBIAEUALwA4AEkARgA0AE8ALwB3AEMAaAANAAoAYgAwAGIALwBBAE0AQQBJAFAA
LwBpAGEANgBMAHcAcAA0AFIAOABOAGEAWAByADkAaABmAGEAZgBvAG0AbQBXAGQAMwBCADkA
cQA4AG0ANAB0ADcAUwBLAEsAYQBQAHoAYgBLADUAaABrADIAUwBLAEEAeQA3ADQAcABIAGoA
YgBIAFYAVwBaAFQAdwBhADEADQAKAE4AaQArAG8ALwB3AEQASAB2ADgASwAxAE4ARgBSAFIA
cQBkAHMAUgBqAFAANwA3ACsAOQAvAHoANwB5ACsAbwB4AFEAQgAvAEsAZgA4AEEAdABLAC8A
cwB6AGYAOABBAEIAVQBIAFgAdgAyAGoAUABqADkAcgB2AHcALwA4AEEAKwBDAHEAMgBqAGYA
RAB2AA0ACgB3AEgAcgBYAHgAcgArAEsAbQByAGUAQwBmAGgALwBMADgAQgBHADEAaQBYAHcA
TAA0AFIAMQBIAHgAMQByADEANQA0AGIAOABIAFMAYQB2AC8AYgBrAFAAOQBxAHkAZQBHAGQA
RwBtAHMAdABFAGYAVQB2AEsAaQArADMATgBZAG0ANgA4AHQAUABOADIAagANAAoAeABUAC8A
aABsAEQALwBnAHIAZgA4AEEAOQBKAGgAOQBEAC8AOABBAEUAYwAyAC8AKwBhAEMAdgA2AFkA
UABHAE8AdgA4AEEAaABHAEgAeABkADQAcQBoAHUAYgBDAEYANwBtAEwAeABIAHIAawBkAHcA
NQBzADAAWQB2AFAASABxAGQAMABzAHIARgBpAGgADQAKAEwARgBwAEEAeABMAEUAbgBKAE8A
ZQA5AGMANQAvAHcAawBmAGcAdgAvAG8ARwB3AGYAKwBBAEsAZgAvAEcANgBBAFAANQB3AHYA
KwBHAFUAUAArAEMAdAAvAHcARAAwAG0ASAAwAFAALwB3AEEAUgB6AGIALwA1AG8ASwAvAFUA
SAAvAGcAawB6ADgARQB2AA0ACgAyADUAZgBoAHQAKwAwAFoANAAwADEAMwA5AHAAcgA5AHYA
VABUAGYAMgBwAFAAQQBkADMAOABGAFAARQBlAGsANgBUADgAUAA3AFAANABUAG4AdwBKAEwA
bwAvAGkANgBmAHgAMQA4AE8ATAB5AHcAOABZAHQAcQA1ADEAUwA5ACsAMAB4ADYAZgBvADEA
aAANAAoAcgArAGkASABUAGYASwBYAHoAbQA4AFEAcgBkAGUAWQBQAHMAZQAxAC8AdgB6AC8A
QQBJAFMAUAB3AFgALwAwAEQAWQBQAC8AQQBBAEIAVAAvAHcAQwBOADEANwBWADgAQwBkAFcA
OABQAFgALwBpADcAVQBZAGQASgB0AEkANABMAGwAZgBEAGwANQBJADcADQAKAHAAYgBMAEMA
VABBAE4AVAAwAGQAVwBVAHMARgBCAEkATQBqAHgAbgBiAG4AawBxAEQAMgBvAEEALwBrAFoA
LwA0AFkAcAAvADQASwBVAC8AOQBKAGcALwBIAHYAOABBADQAWQB2AFQAZgAvAGwAbABSAC8A
dwB4AFQALwB3AFUAcAAvADYAVABCACsAUABmAA0ACgAvAEQARgA2AGIALwA4AEEATABLAHYA
NgBPAGYAOABBAGgASQB2AEQASAAvAFEARQBrAC8AOABBAEEARQAvAC8AQQBCAGkAagAvAGgA
SQB2AEQASAAvAFEARQBrAC8AOABBAFQALwA4AFkAbwBBAC8AbgBHAC8ANABZAHAALwA0AEsA
VQAvADkASgBnAC8ASAANAAoAdgAvAGgAaQA5AE4ALwArAFcAVgBmAHIATAAvAHcAVAB0ACsA
QgBYADcAWgAzAHcAcwAvAFoANQAvAHcAQwBDAGgAZABsADQAMwAvAGIAbgB1AC8AagAzADgA
UwAvAEYAMwB3AFkAMAA2ADEAKwBCAHYAagBMAHgAdgA4AE4ANAAvAEQAMgBqAGYAQgBYAHgA
DQAKAHoAWQBlAEIALwBqAGYARABaAGUASgByADMAVABMAEMAOABrAG0AOABSADYAWgBkADYA
LwBxADMAaABUAFYAZABXAHMAVQBrAGgAbABGAHAANABTACsAegB3AHUASAB2AHQAeQAvAGEA
bgAvAEMAUgBlAEcAUAArAGcASgBKAC8ANABBAG4ALwBBAE8ATQBWAA0ACgA5AEYALwBCAEwA
VgBOAEQAdQAvAEMASAB4AGkAawBoAHMAUABzADEAcABiAGUARwA3AFoAOQBRAFMAUwAyADgA
dABaADcAYwA2AFoANABwAFoAMQBLAG0ATgBSAEkAbwBpAGoAbQBEAEwAaAB1AEgAdwBSADgA
MwBJAEIALwBNADMALwB3AHEAMwAvAGcAdQANAAoAVAAvADAAawB2AC8AWgBrAC8AdwBEAEQA
RwArAEoALwAvAGwAeABSAC8AdwBBAEsAdAAvADQATABrAC8AOABBAFMAUwAvADkAbQBUAC8A
dwB4AHYAaQBmAC8AdwBDAFgARgBmADAATgBmADIAegA4AE8ALwA4AEEAbgB3AHMAdgAvAEEA
RwBQAC8AdwBDAE4ADQAKADAAZgAyAHoAOABPAC8AKwBmAEMAeQAvADgAQQBZAC8ALwBqAGQA
QQBIADgAOAB2AC8AQwByAGYAKwBDADUAUAAvAFMAUwAvADkAbQBUAC8AQQBNAE0AYgA0AG4A
LwArAFgARgBmAHAAbAA4AE0AdgBDAGYAOABBAHcAVQBoADAAMwAvAGcAbAB4ACsAMABoAA0A
CgBvAHYAaQBuADkAcgBQADQASwBlAEsALwAyAHQANwB2ADQAegA2AEYAZABmAEMANwA0ADMA
TAA4AFAAZABhADAAMwA0AGMAZQBEAC8AQQB3ADEAagA0AEMAagBVAGYARABQAGkARAB3AHUA
MQA5AEoAcQBPAG8ANgBuAFAAWQAyAHYAeABFAGkAdAA3ADYAMwANAAoAdQBJADQAbAB1AFAA
RgBXAGoARgBrAEsANgBmAE4AdgArADYAUAA3AFoAKwBIAGYALwBQAGgAWgBmACsAQQBNAGYA
LwB4AHUAdgBZAHQATwB2AGYAQwBVADMAdwBHADgAYQB6AHgAMgBsAHQALwBZAFMAZQBKAEwA
SgBMADIARAA3AE8AaQB3AHYAYwBmAGEADQAKAC8AQwBlAHgAbgBpAEsAaABXAFkATwA5AG8A
UQB4AEIANQBSAGUAYwBxAE0AQQBIADgAdgBIAC8AQQBBAGgAZgAvAEIAZABYAC8AcABJAE4A
KwB4ADMALwBBAE8ARwBpADgAWABmAC8AQQBDAHoAbwAvAHcAQwBFAEwALwA0AEwAcQAvADgA
QQBTAFEAYgA5AA0ACgBqAHYAOABBADgATgBGADQAdQAvADgAQQBsAG4AWAA5AEEAWAAyADMA
NABaAGYAOQBBAHYAVAAvAEEAUAB3AEMAZwAvADgAQQBpAGEAUAB0AHYAdwB5AC8ANgBCAGUA
bgAvAHcARABnAEYAQgAvADgAVABRAEIALwBQADcALwB3AGgAZgA4AEEAdwBYAFYALwANAAoA
NgBTAEQAZgBzAGQALwArAEcAaQA4AFgAZgAvAEwATwB2ADAAbwArAE0AbgA3AE4AMwA3AFQA
bgA3AFEAWAAvAEEAQQBTAHYALwBaAHMAKwBIAFgAeABzAC8AYQA4ADgAWQBlAEMAdgBqADcA
bwBuAHgAdQAxAHYAeABaADQANwArAE8AWAA3AEsAbQBtAHgADQAKACsASABFADgAWQAyAFYA
cgBxAG4AeAArADAAegBRAFAAQwAwAE8AbQBlAEkASQB0AFIAawB0AGYARAA4AEgAaABuAHgA
RAA0AFoAVABXAFYAZgBNAHQAeAA0AGsAOABKADIAMQAxAEUANgBRAFMAbQBNAC8AYgBYADIA
MwA0AFoAZgA5AEEAdgBUAC8AOABBAA0ACgB3AEMAZwAvACsASgByADMAdgBYAGIANwBUAHIA
ZgA0AEIAZQBDAEwAagBSAE4ASQBsAHYAdABPAGYAeABQAGQAeAAyADkAbgBZAFcANABQAGwA
RAA3AFYANAB2AE0AMAAzAGwAUgA3AFEAcQBmAGEARQBrAEQATQBQADQANQBSAG4AbABxAEEA
UAA1AFYAdgANAAoAKwBIAFUASAB4AG0ALwA2AFMAagBmADgARgBBAHYALwBBAEEATgA4AEwA
LwA4AEEAeQBrAG8ALwA0AGQAUQBmAEcAYgAvAHAASwBOAC8AdwBVAEMALwA4AEQAZgBDAC8A
LwB3AEEAcABLAC8AbwAxAC8AdAA2AGYALwBvAFQAOQBYAC8AOABBAEEASgAvAC8ADQAKAEEA
SQBxAGoAKwAzAHAALwArAGgAUAAxAGYALwB3AEMAZgAvADQAcQBnAEQAKwBjAHIALwBoADEA
QgA4AFoAdgArAGsAbwAzAC8AQgBRAEwALwB3AEEARABmAEMALwAvAEEATQBwAEsALwBaAGoA
OQBxAC8ANABSAC8ARQAzAFQAdgAyAGMAUAAyAEMALwBBAA0ACgAzAGgAZgA5AHEARAA0AHEA
ZQBEAE4AUgArAEgAbgB3AFIAdABmAEMAZgBpAFQAeABxAHUAbABXAE8AcgArAEsAdgBpAHQA
ZQA2AFAANABFACsARQBHAGoAeAArAEsAZgBHAHoARwAzAEUARQBYAGkAQwBlAGYAUwByAC8A
VgByADUAcgBhAE8ASwBLAGIAVQANAAoAdgBFAE8AcABGAFUAVgBJADAAVgBmAHAAMwArADMA
cAAvAHcARABvAFQAOQBYAC8AQQBQAEEASgAvAHcARAA0AHEAdgBUAGYAagA1ADQAbwAwAEQA
UQAvAEIAbgB3AFMAbAAxADcAVABkAFIAYwA2AGgANABZAHUANQBMAGEAMwB0AHQAUAB1AEwA
dQBTADAADQAKAE0AVwBsAGUARQBXAG4AaAB1AEYAZwBpAGwATQBMAHEAYgBpAEoAQQByADQA
MwBOAEcANABHAGQAagBZAEEAUAB3AGEALwA0AFUALwA4AEEAdABBAGYAOQBIADMAZgBHAGYA
LwB3AGsAZABPAC8AKwBSADYAUAArAEYAUAA4AEEANwBRAEgALwBBAEUAZgBkAA0ACgA4AFoA
LwAvAEEAQQBrAGQATwAvADgAQQBrAGUAdgAxAEgALwA0AFcAVAA0AEEALwA2AEEAKwB1AGYA
KwBDAE8ALwB3AEQALwBBAEoARgBvAC8AdwBDAEYAawArAEEAUAArAGcAUAByAG4ALwBnAGoA
dgAvADgAQQA1AEYAbwBBAC8ATABqAC8AQQBJAFUALwANAAoAKwAwAEIALwAwAGYAZAA4AFoA
LwA4AEEAdwBrAGQATwAvAHcARABrAGUAdgB1AEwALwBnAHEAWgA4AE8AdgBFADMAaQA3ADkA
bwBIAHcAZgBxAFcAaQAvAEgAUAA0ADcALwBEAEsAMQBnACsARABuAGgAKwB4AGsAMABIADQA
WAAyAGkAMwBHAGcAWABkAHgADQAKAEYANAAyACsASQBWAHcAKwByADMAagB0AGIAVABFAGEA
eABQAEgAYwB4AFcAVgB3AHUANABBAFcAVgBoAHAANQAyAGoAZABrACsAeQAvADgATABKADgA
QQBmADkAQQBmAFgAUAA4AEEAdwBSADMALwBBAFAAOABBAEkAdABlADQALwB0AGUAZgBGAEgA
UgBQAA0ACgBCAFAAeABLADAAVABTAHQAUwA4AEUAKwBMAGYARQBrADkAeAA0AEgAMAAzAFUA
RQB2AHQAQgAwAE8AOQAxAE8AegBpAGgAbAAxAC8AeABOAGIATABhAFMAegAyADAAVABvAGwA
egBHADkAcABKAE0AOABKAE8AOQBZAHAANABYAEkAeABJAHAASQBCACsAQQANAAoASAAvAEMA
awBQAEgAdgAvAEEARQBkAHgAKwAxADkALwA0AEwAWQAvAC8AawBDAGoALwBoAFMASABqADMA
LwBvADcAagA5AHIANwAvAHcAVwB4AC8AOABBAHkAQgBYADYAcgBmADgAQQBEAFEAUABoAFAA
LwBvAGwAUAB4AEkALwA4AEoATABWAFAALwBqAEYADQAKAEgALwBEAFEAUABoAFAALwBBAEsA
SgBUADgAUwBQAC8AQQBBAGsAdABVAC8AOABBAGoARgBBAEgAdwBaACsAegB0ADgASAB2AEcA
MgBtAGYAdABBAC8AQQB2AFUAcgB2ADkAcQBIADkAcQBiAHgAQgBhADYAZgA4AFkALwBoAGoA
ZgBYAE8AZwArAEkAZABQAA0ACgBSAE4AQQAxAHUAMwB0AFAARwAyAGkAWABFADIAawBhADQA
NABzAGsASwBhAFAAcQBVAGMAYgBXAFcAcABzAEcAVQByAFoAVABUAG4AYwB1AE0AagByAFAA
KwBDAGkAdgB3AFAAOABBAGkAegA0AHcALwBiAEkAKwBNAFAAaQBQAHcAegArADIARgArADAA
WgANAAoAOABMAE4ARQAxAEgALwBoAFgAMwAyAEwAdwBIADQARAAwAFcAegB1AC8AQwBtAGgA
ZgBaAFAAaABaADQASQBzAGIAbgArAHkAcgBpAFcAQgA1AEoAUAA3AFUAdQA3AFcANAAxAG0A
KwAzAE0AZABtAHAAYQBqAGUASQBNAEsAbwBBACsALwAvAEEASQBZAC8ADQAKAEgASAB3AHoA
cQAzAHgASwArAEgAdQBsAFcALwB3ADAAOABmADIARQArAHAAKwBPAFAAQwBlAG4AdwBYADEA
NwA0AFgAMQBLADMAcwA3AEsAYQA5ADEALwBUADcAYQBPADcAdQA1ADUASQBRAGsARgB0AGIA
UABLAHMAMAA4AHoAawBKAEYARQBqAHUAeABBAA0ACgBVAG0AdgBRAHYAMgBqAFAAaQBSADQA
VQAwAEQANAB5ACsATQBkAEoAMQBMAHcAbAA0AHAAMQBPADkAdABQACsARQBlADgANgArADAA
MwBRAGQAUgB2AGIASwBmAHoALwBBAEEAcgBvAGQAegBIADUATgB6AEIAQQA4AFUAdgBsAFEA
egBSAHcAeQBiAEcATwANAAoAeQBXAE8AUwBOAHMATQBqAEEAQQBIADgAOAAzAC8ARABOAFgA
eAAyAC8AdwBDAGsAZwBmADcAWABmAC8AaABPADIASAAvAHkATgBSAC8AdwB6AFYAOABkAHYA
KwBrAGcAZgA3AFgAZgAvAGgATwAyAEgALwB5AE4AWAA3AFcAZgA4AEwAZwA4AEQAZgA4AEEA
DQAKAFEAaAArAE4ALwB3AEQAdwBsADkAVwAvACsAUgBhAFAAKwBGAHcAZQBCAHYAOABBAG8A
UQAvAEcALwB3AEQANABTACsAcgBmAC8ASQB0AEEASAB4AFgALwBBAE0ARQA2AHYAZwBmADgA
VwBmAEIALwA3AFoASAB3AGUAOABSACsASgB2ADIAdwB2ADIAagBQAA0ACgBpAG4AbwBtAG4A
ZgA4AEEAQwB3AGYAdAB2AGcAUAB4ADUAbwB0AG4AYQBlAEYATgBkACsAMQAvAEMAegB4AHYA
WQAyADMAOQBxADMARQBVAEMAUwBSAC8AMgBYAGQAMwBWAHYAcgBOAGoAdABZAGIAOQBTADAA
NgB6AFEANQBWAGkARAA0AC8AKwAwAHAAKwANAAoAegBsADgAYgBOAGMALwBhAEwAKwBQAHUA
dABhAFQAKwAyADUAKwAxAFYANABUADAAdgBXAFAAagBYADgAVgBOAFUAMAAzAHcAdAA0AGQA
OABQADIAVQAzAGgALwB3ADEAcAArAG8AZQBPAHQAZAB1ADcAUAB3AC8AbwBVAHoAMgBqAE4A
TABvACsAagBXADgADQAKADAAZQBuAGEAWgBLAHoATQAwAGwAbABiAFEATwBXAEoASgBOAGYA
dABEACsAegBuADgAUwBQAEMAbQB2ADgAQQB4AGwAOABIAGEAVABwAHYAaABMAHgAVABwAGwA
NwBkAC8AdwBEAEMAUQArAFQAZgBhAGwAbwBPAG8AMgBWAGwAQgA1AEgAaABYAFgATABtAA0A
CgBUAHoAcgBtAGUAQgBJAG8AdgBOAGgAaABrAGgAagAzAHMATgA4AHMAawBjAGEANQBaADEA
QgA1AFgANABrAC8ARgAzAHcAZABwAHYAeABGADgAZgBhAGQAZABlAEUAZgBHAHQAegBjADYA
ZgA0ADEAOABWAFcAVgB4AGMAMgBuAGgAWABXAGIAaQAxAHUASgANAAoANwBYAFgAYgArAEMA
YQBlADIAdQBJAHIAUgBvAHAANwBlAFcAUwBOAHAASQBaAG8AMgBhAE8AVwBOAGwAZABHAEsA
cwBEAFEAQgArAEQAdgAvAEQATAB2AHgAOAAvADYAUAA4AC8AYgBDAC8AOABBAEMAYgBzAFAA
LwBrAE8AagAvAGgAbAAzADQAKwBmADkADQAKAEgAKwBmAHQAaABmADgAQQBoAE4AMgBIAC8A
dwBBAGgAMQArADEAdgAvAEMANgB2AEEALwA4AEEAMABKAFgAagAzAC8AdwBqADkAZAAvACsA
UQBxAFAAKwBGADEAZQBCAC8AdwBEAG8AUwB2AEgAdgAvAGgASAA2ADcALwA4AEEASQBWAEEA
SABpAFgALwBCAA0ACgBKAHIANABOAGYARQAzADQAZAAvAHQARgArAE4ATgBhADgAYQBmAHQA
TwAvAEgAbgA0ADAANgBYAGQAZgBCAFQAeABIAHAAZAB2ADQAVwArAEsATwBrAFcAMQBoADQA
ZgBzAE4AUQBuADgAZABmAEQAaQA3AGkAOABRAFcAYwAwAE4AdgBFAHoAYQB4AGEAMgANAAoA
OQBqAGQAYQBkAGIAeABGAGkAcgBXAFcAcQA2AGcANQBYAEsAQQBqADgAKwAvACsARgBPAGYA
dABKAC8AOABBAFMAUgBIADkAbwBqAC8AdwAzAGUAbgAvAEEAUAB4AGkAdgA2AEUAUAAyAFQA
dgBpAEYANABjADgAVwBmAEUAWABXAHQATwAwAGYAdwA5ADQADQAKAG0AMABtADUAaAA4AEYA
YQBqAGUAeQBYAE8AdABhAEQAcQBXAGwAMgByAHcAUgA2ADcANABjAGcAYQBDAE8ANAB2AEwA
ZQBLAEoANwBoAHAATABtAEsAUgBJAFYAWQB5AE4ASABIAEsANABVAHIARwB4AEgAeQAvAC8A
dwBBAE4AQwBmAEMAZgAvAG8AVQB2AA0ACgBHAG4ALwBoAEcANgA1AC8AOABnADAAQQBmAGsA
ZgAvAEEATQBLAGMALwBhAFQALwBBAE8AawBpAFAANwBSAEgALwBoAHUAOQBQAC8AOABBAGoA
RgBIAC8AQQBBAHAAegA5AHAAUAAvAEEASwBTAEkALwB0AEUAZgArAEcANwAwAC8AdwBEACsA
TQBWACsAdQANAAoASAAvAEQAUQBuAHcAbgAvAEEATwBoAFMAOABhAGYAKwBFAGIAcgBuAC8A
dwBBAGcAMABmADgAQQBEAFEAbgB3AG4ALwA2AEYATAB4AHAALwA0AFIAdQB1AGYALwBJAE4A
QQBIAEMALwBzAEkAZgBDAGYANAB5AFgASAB3AE8ALwBiAGsAOABHADYAOQArADEADQAKAGIA
OABVAHYAaQBUADQAagA4AGUALwBDAG4AVAAvAEQASABnAGoAeABoADQAcQA4AEkANgBkAFkA
YQBuADgASwBkAGIAMQBUAHcAaAA4AFgAOQBLAGkAOABTACsARwBiAEMAVgBZAHIAUABXAEwA
NwA3AGYAcQBtAGwAYQBvADkAcABlAHQAOQBtAGEANAA4AA0ACgBPAGEAZgBEAEsAVgBpAHUA
WgBEAFgAeABkAC8AdwA3AEwALwBiAFcALwB3AEMAawBrAG4AeAB4AC8AdwBEAEQAUwBmAEQA
bgAvAHcAQwBTAHEALwBjAG4AOQBsADMANABpAGUARgBQAEgAVwBoAGYARgAxAHYAQwB1AGoA
NgAxAHAAcgBhAFIAcABPAGgAdAANAAoAZQBwAHIARwBqAFgAMgBrAC8AYQBUAGUAMgBmAGkA
dwAyAHEAMgA0AHYAWQBJAGYAdABPAHcAMgBkAHcASgBoAEgAdQA4AHIAegBZAHQAKwBQAE4A
VABQAGQALwBiAEwAcgAvAG4AdwBIAC8AZgBzAGYANABVAEEAZgB6ADkALwA4AE8AeQAvADIA
MQB2ACsADQAKAGsAawBuAHgAeAAvADgAQQBEAFMAZgBEAG4ALwA1AEsAbwAvADQAZABsAC8A
dAByAGYAOQBKAEoAUABqAGoALwBBAE8ARwBrACsASABQAC8AQQBNAGwAVgAvAFEASgA5AHMA
dQB2ACsAZgBBAGYAOQArAHgALwBoAFIAOQBzAHUAdgArAGYAQQBmADkAKwB4AA0ACgAvAGgA
UQBCADUAWAAvAHcAVABlACsAQgBuAHgAUQAvAFoAKwArAEIAMwBpAHIAdwBiADgAVwB2AGoA
ZAA0AHEAKwBQAFgAaQBQAFUALwBpAHQAcgBuAGkAZQB5ADgAWQBlAEwALwBEAHUAaQArAEcA
ZABUADAAMwBSAEwAMwB3AGgANABGADAAcQAyADgATgANAAoAUQBXAEcAZwB5AFMAVwBjADEA
agBaADMAKwBpADYAbABxAGsAVgAzAEkAdwB1AFoATABqAFcATABtAEYAeAA1AFYAdgBDAFQA
KwBnAGQAZQBlAC8ARABhAFcAUwBYAFEAcgB0AHAASQBmAEoAWQBhAHQATwBvAFQARwAzAEkA
RgBuAFkARQBOAGoAMwBKAEkADQAKAHoANwBWADYARgBRAEIAeAArAHEAcgBtAC8AbgBPADMA
UAArAHEANQB4AG4ALwBsAGoASABXAGYAcwAvADIAZgAvAEgAZgAvAEEASwAxAGYARwAzAHgA
eQArAEEAZgA3AFIAdgBqAFgANABwAGUASwBQAEUAMwBnAFAAOQByAEgAWAB2AGgAcAA0AFUA
MQBQAA0ACgArAHgAUAA3AEsAOABFADIAWABnAFgAdwAvAHIATgB0AG8AbgAyAFAAdwA3AHAA
RwBuADMAMwBsAGEAbABmAFMATABkAFgAUAA5AHAAYQBsAGEAWABtAHIAdgA1AG8ASABrAHkA
WAA3AHcASgArADcAaQBRADEANQBOAC8AdwB5ADEAKwAxADUALwB3AEIASAANAAoAMQArAEsA
UAAvAEQAWgBlAEYAUAA4AEEANAA3AFEAQgArAGsAVwB6AC8AWgAvADgAZAAvADgAQQByAFYA
bwBhAFUAdQBMACsAQQA3AGMAZgA2ADMAbgBHAFAAKwBXAE0AbABmAG0AYgAvAHcAQQBNAHQA
ZgB0AGUAZgA5AEgAMQArAEsAUAAvAEEAQQAyAFgADQAKAGgAVAAvADQANwBYAHIAUAB3AE8A
KwBBAGYANwBSAHYAZwByADQAcABlAEYALwBFADMAagB6ADkAcgBIAFgAdgBpAFgANABVADAA
egArADIALwB3AEMAMQBmAEIATgA3ADQARgA4AFAANgBOAGIAYQAzADkAcwA4AE8ANgB2AHAA
OQBqADUAdQBwAFcATQBqAA0ACgBYAFYAdAAvAFoAdQBwAFgAZABuAHEANgBlAFUARAA1ADAA
bABnAGsARAAvAHUANQBYAE4AQQBIAHEAbgBpAFQAVQBkAEcAVAB4AEYAcgB5AFMAMwBWAGsA
cwBxAGEAMQBxAGkAeQBLADcAVwArADkAWgBGAHYAcAB3ADQAYgBjAGgATwA0AE0AQwBHAHkA
UwANAAoAYwA1AHkAYwAxAGkALwAyAG4AbwBYAC8AQQBEADkAMgBIAC8AZgBWAHQALwA4AEEA
RwA2ADYAcgB4AEQAcABOAC8ASgByACsAdQBTAEoAcABNAE0AaQBTAGEAeABxAGIAcABJAFoA
TABRAEcAUgBXAHYAWgAyAFYAeQBHAEcANABGAHcAUQB4AEQAZgBNAEMADQAKAGUAZQBhAHgA
LwB3AEMAeAB0AFMALwA2AEEAMABIAC8AQQBIADkAcwB2ADgASwBBAE0AMwArADAAOQBDAC8A
NQArADcARAAvAEEATAA2AHQAdgAvAGoAZABlAG4AZgBDAGkAOAAwADIANAA4AFIAWABxAFcA
YwA5AHQATABLAE4ARgB1AEcAWgBZAFQAQwBYAA0ACgBFAFkAdgB0AE8AQgBKADgAdABWAE8A
MABNAHkAZwA1AE8ATQBrAGMAWgB4AFgAQgAvAHcAQgBqAGEAbAAvADAAQgBvAFAAKwAvAHQA
bAAvAGgAWABvAC8AdwB3AHMATAB1ADEAMQArADgAawBuADAAKwBPADAAUgB0AEgAdQBFAEUA
aQBQAGIAcwBXAFkAMwANAAoAdQBuAHMARQB4AEUATgAyAEMARgBaAHMAbgA1AGMAcQBNADgA
NABvAEEAKwBlAFAANwBVADAAUAAvAG4ANQBzAHYAKwAvAGkAZgAvAEcASwBQADcAVQAwAFAA
LwBuADUAcwB2ADgAQQB2ADQAbgAvAEEATQBZAHIAcABQADcASAAxAFAAOABBADYAQgA5AHAA
DQAKAC8AdwBCAC8ANwBiAC8AQwBqACsAeAA5AFQALwA2AEIAOQBwAC8AMwAvAHQAdgA4AEsA
QQBPAGIALwB0AFQAUQAvAHcARABuADUAcwB2ACsALwBpAGYALwBBAEIAaQB2AFoAdgBoAGYA
ZAA2AGQAYwBlAEgAdgBpAE0AYgBlAFcAMgBlAE8AUABSAG8ARABjAA0ACgBGAEcAUgBrAFYA
RABZADYAOABjAHkANQBSAEYAQwA3AFYAawArADkAbABjAEIAcwA0AEEATwBmAFAAZgA3AEgA
MQBQADgAQQA2AEIAOQBwAC8AdwBCAC8ANwBiAC8AQwB2AFYAZgBoADkAcAA5ADMARABvAEgA
agArAEsAZQB6AGgAVgByAGoAUgA0ADAAaQANAAoAaQBqAGUARwBRAFQAbgA3AEYAcgBTAG0A
TgB3AG8AQwBnAEUAdQBxAGoAZgB3AGQANQA3AEEAMABBAGUAZAAvAGEATgBFAC8ANQA3AGEA
YgAvAHcAQgA5ADIAWAArAE4ASAAyAGoAUgBQACsAZQAyAG0ALwA4AEEAZgBkAGwALwBqAFYA
cgArAHcANwB2AC8ADQAKAEEASwBBAE0AUAAvAGYARgBwAFIALwBZAGQAMwAvADAAQQBZAGYA
KwArAEwAUwBnAEMAcgA5AG8AMABUAC8AbgB0AHAAdgAvAEEASAAzAFoAZgA0ADEANgBKAGEA
UwBhAGEAMwB3AHEAOABUAE8ASABzAHoAWgBqAFcAYgBZAFMAcwBHAHQALwBzADQAZgA3AA0A
CgBSAG8ARwBBADUAQgA4AG8ATgBrAHgANAAzAGYATgBrAHAAagBxAHQAYwBMAC8AWQBkADMA
LwAwAEEAWQBmACsAKwBMAFMAdgBRADcATABUAFoAbAArAEcASABpAE8AMABmAFMAMABWADUA
ZABZAHQAMwBGAGsAcQBXADUAVwBZAEMAZgBRAGoANQBoAFgALwANAAoAQQBGAFIASQA4AHMA
bgA1AHUAZgAzAFEAeAB5AEYAbwBBADgAVwA4ADcAUQBQACsAZQB1AGwALwA5ADkAMgBYACsA
TgBIAG4AYQBCAC8AegAxADAAdgAvAEEATAA3AHMAdgA4AGEAMAAvAHcAQwB3AHAAdgA4AEEA
bwBYAGsALwA3ADgAMgBQACsARgBIADkADQAKAGgAVABmADkAQwA4AG4ALwBBAEgANQBzAGYA
OABLAEEATQB6AHoAdABBAC8ANQA2ADYAWAAvADMAMwBaAGYANAAxADYAagByAGQAMwBwADkA
dAA4AEkALwBDADgAbwBkAEIAYQBOAHIAMAA2AFIATgBiAEoANQBzAFoAYwB6AGUASQB5AHcA
VQBXADQAWQBZAA0ACgAzAEwASgB1AEkANABEAEEAZwBuAGMAYQA0AEgAKwB3AHAAdgA4AEEA
bwBYAGsALwA3ADgAMgBQACsARgBlAG8ANgBsAFkAegByADgATAB2AEQAZAB0AEgARgBiADIA
RQBrAGUAcwAzAEQATgBEAGMATgBIAEQARwBpAHQATgByAHoAWQBYAHkALwB3AEIAMwANAAoA
dgBmAGUAcwBnAEMAOQBRAFcASgA1AHoAUQBCADQAaAAvAGIATwBsAGYAOAA5AHAAZgAvAEEA
VwA2AC8AOABBAGoAZABIADkAcwA2AFYALwB6ADIAbAAvADgAQgBiAHIALwB3AEMATgAxADAA
dgA5AG4AWAAvAC8AQQBEADkAYQBYAC8ANABGAEwAUgAvAFoADQAKADEALwA4AEEAOAAvAFcA
bAAvAHcARABnAFUAdABBAEgATgBmADIAegBwAFgALwBQAGEAWAAvAHcARgB1AHYALwBBAEkA
MwBYAFIALwBIAFgAeABGAEgAbwAvAGgAagA0AFMAUwBMAGIAMgBkAHkAbAA3AG8ATgA4ADgA
WgB2AEoAcABMAGMAcQBrAGUAbgArAA0ACgBGADIAVQBvAG8AdAA1AG0ASgBkAFoAaAB2AEQA
QgBDAG0ARgBCAEIASgBPAEgAZgAyAGQAZgAvAEEAUABQADEAcABmADgAQQA0AEYATABVAHYA
eAA1AHMAcgB1AGYAdwA5ADgASwAwAGgAZwBlADUAYQBIAFIAdABSAFcAVgByAGUAZQAyAFIA
QQB4AHMAZgANAAoARABJAEIARABYAEQATAB2AFIAeQBqAEYAQwBtAGUAQgBsAHMAWgBXAGcA
RAA1AG4ALwB3AEMARQA5AGoALwA2AEIAdQBqAGYAKwBCADgAdgAvAHcAQQBnADAAZgA4AEEA
QwBlAHgALwA5AEEAMwBSAHYALwBBACsAWAAvADUAQgBxAFgAKwB5AE4AUwAvADYADQAKAEIA
OQAxAC8ANABGAGEAYgAvAHcARABIAGEAUAA3AEkAMQBMAC8AbwBIADMAWAAvAEEASQBGAGEA
YgAvADgAQQBIAGEAQQBJAHYAKwBFADkAagAvADYAQgB1AGoAZgArAEIAOAB2AC8AQQBNAGcA
MQA3AEQAKwAxAFQANAA2AHUALwBEAEgAeABDADAAYQB3AA0ACgB0ADcAWABUAFoAMABtADgA
RwBhAGQAZQBGADcAeQBPACsAYQBVAE4ASgByAGYAaQBLAEUAcQBwAHQAYgBhAGEAUAB5AHcA
TABkAFMAQQBXAEQANwBpADIAVgBDAGwAUwBmAEkALwA3AEkAMQBMAC8AQQBLAEIAOQAxAC8A
NABGAGEAYgAvADgAZAByADIALwANAAoAOQBwAHkAeQBOAHoANAA5ADAAaAB4AFoAcABjAFkA
OABJAFcAQwBiADIAMQBpAEwAVAB5AE0AYQB6AHIANQAyAGUAVABJADYAbABnAE4AMgBmAE4A
QQB3ADIANwBaAG4ASwBIAEEAQgA4AHEAZgA4AEwAYwAxAEwALwBvAEgANgBIAC8AMwA1ADEA
ZgA4AEEADQAKACsAUQBLAFAAKwBGAHUAYQBsAC8AMABEADkARAAvADcAOAA2AHYALwBBAFAA
SQBGAGIALwA4AEEAWgBUAGYAOQBBAHUATAAvAEEATQBLAGUAMwAvADgAQQBqAHQASAA5AGwA
TgAvADAAQwA0AHYALwBBAEEAcAA3AGYALwA0ADcAUQBCAHEAZgBEAG4ANABvAA0ACgA2AGgA
cQBIAHgAQwA4AEMAVwBEADIATwBqAEkAbAA5ADQAegA4AEwAMgBiAHYARgBGAHEAZwBsAFYA
YgBuAFcANwBHAEYAbQBqAE0AbABrAGsAWQBrAFUATwBTAGgAZABsAFEATQBCAHUAWQBMAGsA
agAwAEgANAA5ACsAUAA3AG4AUgBQAGkAegA0AHIAMAANAAoAeQBPAHkAMABpAFoATABYACsA
dwBzAFMAWABRAHYAdgBQAGIAegB2AEQAVwBqADMAQgAzACsAVABhAFMAeAA4AEcAVQBxAHUA
MQAyACsAUQBMAG4ARABaAEEANQBuADQAZgBhAGEAMABmAGoAMwB3AFEALwA4AEEAWgAwAGEA
YgBQAEYALwBoAHAAOQA0ADgADQAKAFIAUQBUAGwATgB1AHMAMgBSADMAaQBGAFoAUwBaAGkA
dQBNAGkASQBBAG0AVABHAHcAQQBrADEAMQBuAHgANQAwAHUAKwB1AGYAaQB2ADQAcQBtAGgA
dAAxAGUATgAvADcARAAyAHUAZABSAHQAbwBDAGQAdgBoAHYAUgAwAFAANwBxAFQANQAwAHcA
eQBrAA0ACgBjAC8AZQB4AHUASABEAEMAZwBEAHgAbgAvAGgAYQBsADUALwAwAEQAdABCAC8A
TABVAC8AOABBADUAQQBvAC8ANABXAHAAZQBmADkAQQA3AFEAZgB5ADEAUAAvADUAQQBxAHgA
LwBZAG0AcAAvADgAKwBpAC8AKwBEAGUAegBvAC8AcwBUAFUALwB3AEQAbgANAAoAMABYAC8A
dwBiADIAZABBAEgAcgBIAHcARQA4AGYAMwBPAHQALwBGAG4AdwBwAHAAawBsAGwAcABFAEsA
WABYADkAdQA1AGsAdABSAGYAZQBlAHYAawArAEcAdABZAHUAQgBzADgANgAwAGkAagA1AE0A
UQBWAHQAegByADgAaABiAEcAVwB3AEQAaAArAFAADQAKAC8AaQBSAGUAMgBQAGoAdgB4AHIA
WgBKAGEAYQBNAHkAVwBmAGkAMwB4AEoAYQBxADAAcAAxAEQAegBXAFcAMwAxAGkAOQBoAFYA
cABOAGwAbwB5AGUAWQBRAGcATAA3AEcAWgBkADIAZAByAEUAWQBOAGQARgA4AEIAdABMAHYA
cgBiADQAcgArAEYAWgBwAA0ACgByAGQAVQBqAFQAKwAzAE4AegBqAFUAYgBhAGMAagBkADQA
YgAxAGgAQgArADYAagArAGQAOABzAHcASABIADMAYwA3AGoAdwBwAHIAQwA4AGYAYQBKAHEA
cwB2AGoAcgB4AHAATABIAEYARwBZADUAUABGAHYAaQBPAFMATQBuAFUAcgBLAE0AbABIADEA
aQANAAoAOABaAFMAVQBkAHQAeQBFAHEAUgA4AGoAZgBNAHYAUQA4AGcAMABBAGMAYgAvAHcA
dABLAC8ALwBBAE8AZgBMAFEAdgB6ADEAUAAvADUAQwBvAC8ANABXAGwAZgA4AEEALwBQAGwA
bwBYADUANgBuAC8AdwBEAEkAVgBTAC8AMgBEAHIASAAvAEEARAB5AGoADQAKAC8AdwBEAEIA
cABZAC8ALwBBAEIAZABIADkAZwA2AHgALwB3AEEAOABvAC8AOABBAHcAYQBXAFAALwB3AEEA
WABRAEIAOQBCAGYAcwAwAGUATQA3AHIAeABGADQANwAxAGEAeQBtAHQAOQBOAGgAUwBMAHcA
bABmADMAUQBhAHoATgA0AFoAUwB5AGEAeABvAA0ACgBNAEkAVgB2AHQARgB2AEUAbgBsAGsA
VABrAG4ARABGAHQAdwBYAEMAawBiAGkAUABtAGIALwBoAGMAOQBuAC8AQQBOAEEANwBRAHYA
OABBAHYAdQAvAC8AQQBQAGwAWgBYADAANwArAHoAVgBwAGwALwBaAGUATwB0AFcAbAB1AGsA
UgBZADIAOABKAFgAOAANAAoAYQBsAGIAMgAyAHUARAB2AE8AcwBhAEMAdwBHAHkARgBpAHcA
RwAxAEcAKwBjAC8ASwBPAGgANQBZAFYAOAB1AC8AdwBCAGwAdgAvADAAQgByAHoALwB3AG8A
dABJAC8AKwBQADAAQQBTAC8AOABBAEMANQA3AFAALwBvAEgAYQBGAC8AMwAzAGYALwA4AEEA
DQAKAHkAcwBvAC8ANABYAFAAWgAvAHcARABRAE8AMABMAC8AQQBMADcAdgAvAHcARAA1AFcA
VgBGAC8AWgBiAC8AOQBBAGEAOAAvADgASwBMAFMAUAAvAGoAOQBIADkAbAB2AC8AdwBCAEEA
YQA4AC8AOABLAEwAUwBQAC8AagA5AEEASAAxAHQAKwB6AEwANAB6AA0ACgB0AHYARwBHAG4A
ZgBFAHcATABiADIARgB2AEgAWQBXAFcAZwBpAFgANwBFADEAdwBkADYAWABrAEgAaQBZAEgA
egBmAFAAdAByAGIARwAxAGIAWgB0AG0AegBmADgAQQBlAGYAZAB0ADQAMwBlAHgAZgBaADkA
SQAvAHYATAArAFoALwB4AHIAeABuADkAbQANAAoAVwB5AGUATABUAGYAaQBkAEgAOQBqAGwA
cwAyAG4AcwBkAEIAUgBmAFAAMQBDADAAMQBBAFMASAA3AFAANABuAFUAWQBGAHAASQA1AGkA
QwBGAHgAdQBEADQAOAB6AGMATgBtAGQAagBZADkAZAAvAHMAaQA3AC8AQQBMADAASAAvAGYA
dAAvAC8AaQBxAEEADQAKAEwAUAAyAGYAUwBQADcAeQAvAG0AZgA4AGEAUABzACsAawBmADMA
bAAvAE0ALwA0ADEAVwAvAHMAaQA3AC8AdgBRAGYAOABBAGYAdAAvAC8AQQBJAHEAagArAHkA
TAB2ACsAOQBCAC8AMwA3AGYALwBBAE8ASwBvAEEAOQBLADgASgBwAGIASgBwADAAdwB0AA0A
CgBTAEQARwBiADIAUQBuAEgAOQAvAHkATABZAEgALwB4ADAATABYAFQAMQB5AHYAaABDADIA
awB0AGQATgBuAGoAbABLAEYAagBmAFMAdQBOAGkAbABSAGcAMgA5AHMAbwB5AEMAUwBjADUA
VQA4AC8AUwB1AHEAbwBBADUASABWAEkAdwAxADkATwBTAE8AVAANAAoANQBYADgAUgBIAC8A
TABHAE0AZABNAEcAcwAvAHkAVgA5AFAAOABBAHgANAAvAC8AQQBCAE4AYgA5ADgAaABOADEA
SwBSADMAMgBmAHcAZwAvAHcARABMAE4ATwA5AFYAUABMAGIALwBBAEMAZwBvAEEAeQAvAEoA
WAAwAC8AOABlAFAAOABBADgAVABXAGgADQAKAHAAYwBZAFcAKwBnAEkASABJADgAMwArAEkA
bgAvAGwAagBJAE8AbQBCAFUAbgBsAHQALwBsAEIAVgB1AHgAUQBpADYAaQBKADcAYgAvADQA
UQBQADgAQQBsAG0ALwBlAGcARAA1AHUAOABSAHgATwBmAEUATwB2AEUAYQBYAHEATQBnAE8A
cwA2AG8AUgBJAA0ACgBtAHIAVwBzAGEAUABtACsAbgArAGQASQAyAE8ANgBOAFcAKwA4AHEA
TgB5AG8ASQBVADgAaQBzAGIAeQBYAC8AQQBPAGcAUgBxAGYAOABBADQATwBiAFQALwBHAHUA
cwAxAC8AUQA0AFoAdABkADEAcQBVAHoAWABRAE0AdQByAGEAbABJAFEAcgAzADQAVQANAAoA
RgA3AHkAWgBpAEYAQwBTAEIAQQBBAFQAZwBCAEEARgB4ADkAMABZAHgAVwBUAC8AQQBNAEkA
LwBCAC8AegAzAHUALwA4AEEAdgA1AHEAUAAvAHcAQQBkAG8AQQB5AGYASgBmADgAQQA2AEIA
RwBwAC8AdwBEAGcANQB0AFAAOABhADkATAArAEYAYwBiAEoADQAKADQAaAB2AEMAYgBDADgA
dABSAC8AWQAxAHcAUABNAHUATgBRAGcAdQBrAFAAOABBAHAAMgBuAGYASQBJADQAaQBXAFYA
agBqAGMASABQAEEAQwBzAHAANQBZAFYAeABYAC8AQwBQAHcAZgA4ADkANwB2AC8AdgA1AHEA
UAA4AEEAOABkAHIAMABQADQAYQBhAA0ACgBYAEgAWgBhADcAZAB5AHAASgBPADUAYgBTAFoA
NAA4AFMAdABkAHMAdQBEAGUAVwBEAFoAQQBuAGQAawB6AGwAQQBNAGcAYgBzAEUANABPAE0A
MABBAGUASwAvAFoASgBmACsAZwBUAEoALwA0AE4AdgAvAHMASwBQAHMAawB2AC8AUQBKAGsA
LwB3AEQAQgANAAoAdAAvADgAQQBZAFYAMABIAC8AQwBNAFcAWAByAGMAZgArAFQAbgAvAEEA
TQBYAFIALwB3AEEASQB4AFoAZQB0AHgALwA1AE8AZgAvAEYAMABBAGMALwA5AGsAbAAvADYA
QgBNAG4ALwBBAEkATgB2AC8AcwBLADkAVgArAEgAMABMAHgAKwBIAC8ASAA0AE4ADQAKAGwA
TABBAFgAMABlAE0ASwBpAFgAdwBtAGsAbQBJAHMAdABhACsAVwBLAFIAZwBxAHcATwBNAGcA
SwA3AEgAYgB1AGMATQBTAEEAbABjAFYALwB3AEEASQB4AFoAZQB0AHgALwA1AE8AZgAvAEYA
MQA2AFAANABKADAAZQBDAHoAMABMAHgAeABGAEUAMAB5AA0ACgBpADcAMABsAEkAMwBaAHYA
dABBAFoAUQBMAFAAVgAxAEQASQBYAFkAdQBHAEgAbQBrADUAagBJAFkARQBEAG4ATwAzAEEA
QgA1AGYANQBVAHYALwBRAE8AMQB2ADgAQQA4AEcAOQBuAC8AdwBEAEgAYQBQAEsAbAAvAHcA
QwBnAGQAcgBmAC8AQQBJAE4ANwANAAoAUAAvADQANwBXAG4ALwB3AGoAcwBIAC8AQQBEACsA
WABuAC8AZgB6AFUAUAA4AEEANAA3AFIALwB3AGoAcwBIAC8AUAA1AGUAZgA5AC8ATgBRAC8A
OABBAGoAdABBAEcAWgA1AFUAdgAvAFEATwAxAHYALwB3AGIAMgBmADgAQQA4AGQAcgAwAFcA
eABTAFEADQAKAGYAQwA3AHgASQBvAHQATgBSAFYAegByAEYAdQBSAEEAMQA5AEEAMQAyADQA
OAAvAFEAZgBtAGkAdQBSAEoANQBVAGEARABCAEoAUgBuAEQARQBKAEkAQQBQAG4AWABQAEcA
LwA4AEEAQwBPAHcAZgA4AC8AbAA1AC8AdwBCAC8ATgBRAC8AKwBPADEAMwAxAA0ACgBsAHAA
VQBhAGYARABiAHgAQgBZAC8AYQBMAGcAcABOAHEAMABFAGgAbABMADMAWABtAHEAUgBOAG8A
aAAyAHEAegBNADAAdwBVACsAVQBBAFEAaAAyAC8ATQAyAFIAeQAxAEEASABqAHUAeQA0AC8A
NgBCADIAdQBmACsARABhAHoALwA4AEEAawBpAGoAWgANAAoAYwBmADgAQQBRAE8AMQB6AC8A
dwBBAEcAMQBuAC8AOABrAFYAcQAvADgASQA1AGIALwB3AEQAUAA5AGUALwA5AC8AYgAvAC8A
QQBCAG8ALwA0AFIAeQAzAC8AdwBDAGYANgA5AC8ANwArADMALwArAE4AQQBHAFYAcwB1AFAA
KwBnAGQAcgBuAC8AZwAyAHMADQAKAC8AdwBEADUASQByADEARABWAEkAMgBiADQAVwBlAEcA
bABhADIAUQBNAE4AYQBuAEoAaAAxAFMANgBMAHMAbgA3ADcAWAA4AEYAcAA3AGQAbgBEAHUA
UQBRAFUAQQBZAGcAUgBNAFYATwBHAFgARgBjAEoALwB3AGoAbAB2AC8AQQBNAC8AMQA3AC8A
MwA5AA0ACgB2AC8AOABBAEcAdgBTADcALwBTAHIAUgB2AGgAcgA0AGUAcwBwAHkAMQB4AEQA
RABxADgAOABpAHQATQBIAGsAYwB1AFoAdABiAE8AVAA1ADMAegA4AEMAVgAxAEIAYgBvAHUA
QQBQAGwAeABRAEIANQBCADkAbgBQAC8AUABwAG8AbgAvAGcAWABkAGYANAANAAoAVQBmAFoA
egAvAHcAQQArAG0AaQBmACsAQgBkADEALwBoAFcAOQAvAFkARwBqAC8AQQBQAFAAQgBQACsA
LwBTADAAZgAyAEIAbwAvADgAQQB6AHcAVAAvAEEATAA5AEwAUQBCAGcALwBaAHoALwB6ADYA
YQBKAC8ANABGADMAWAArAEYAYwBOACsAMQB0AHEADQAKADYAYQBSADQAZAArAEMAWQBlAHgA
RgB6ADUAKwBpADYAKwBBAHMASABpAFAAOABBAHMASwBPAEgAeQBiAEgAdwBZAEMARQBaADQA
NQBHAHYARQBiAHoAQQBFAEoAMgBtAEYAVQBCAE8AVABOAHgANgB2AC8AWQBHAGoALwA4AEEA
UABCAFAAKwAvAFMAMQA0AA0ACgByACsAMgBoADgATwBkAEsAOABiADYARAA4AEUASQByAHkA
eABtAHUANAA5AEYAMABqAHgAUABIAGIAQwBGADcAMgBJAFIASgBkADIAZgBnAGwAVwBEAEMA
egB1AEkATQA3AGwAcwBvAHcAbwBrADMAWQAyAEgAWgB0AHkAMgBRAEQANAA3AC8AQQBPAEUA
dwANAAoAZwAvADYAQQAwAHYAOABBADQAYwBSAFAALwBrAGEAagAvAGgATQBJAFAAKwBnAE4A
TAAvADQAYwBSAFAAOABBADUARwByAGsAZgArAEcAZQB2AEQAZgAvAEEARQBCAGIAMwAvAHcA
SQAxAHYAOABBACsAVAA2AFAAKwBHAGUAdgBEAGYAOABBADAAQgBiADMADQAKAC8AdwBBAEMA
TgBiAC8AKwBUADYAQQBPAHUALwA0AFQAQwBEAC8AbwBEAFMALwArAEgARQBUAC8AQQBPAFIA
cQArAGgAZgAyADYAdgBFAE4AdgBwAFAAeABjADgATwAyADAAdABqAG8ATgB5AHoALwBBAEEA
NQAwAGkAYwBTAGEAcAA0AHAAMQBUAFIATABnAA0ACgBLADMAaQBiAHgAZgBHAEUAUwAwAHMA
bwBwAEkAcABJAFEAWQB5AHkAMwBEAEUAUwBPADcAUwBSAGsAYgBZAGsASgArAFQAUAArAEcA
ZQB2AEQAZgA4AEEAMABCAGIAMwAvAHcAQQBDAE4AYgAvACsAVAA2ACsAdQBmADIANQAvAGgA
SAA0AFMAOABlAC8ARgANAAoAcgB3ADcAcgBHAHYAZQBHADcAZgBXAEwAeQAyACsASABXAGsA
NgBiAEgAZABUAFcAMQB2AE0AMABkAHQARAA0AGwAOABYAFgAUwBRAEIAcABaAG8AMgBDAHIA
TABlAFQAUwBCAFEAcABVAEcAVQBrAEgASgBJAEEAQgA4AFQALwBBAFAAQwBhADIAWAAvAFEA
DQAKAEoAOABIAC8AQQBQAGgAdwBkAGYAOABBAC8AawBlAGoALwBoAE4AYgBMAC8AbwBFACsA
RAAvAC8AQQBBADQATwB2AC8AOABBAHkAUABWAG4ALwBoAG0AegA0AGMAZgA5AEMATABaAGYA
KwBBAE4AbAAvAHcARABKAE4ASAAvAEQATgBuAHcANAAvAHcAQwBoAA0ACgBGAHMAdgAvAEEA
QQBCAHMAdgAvAGsAbQBnAEQAdgBmAGcAOQA0AHUAdABMAG4ANAB1AGYAQwAyADIAWABUAFAA
QwBzAGIAWABIAHgARwA4AEUAUQBMAEoAYgArAE8AZABjAHUANwBoAEcAbAA4AFQAYQBaAEcA
SABnAHQASgBZAEYAaQB1AHAAbABMAEIAbwANAAoAcgBlAFUAaQBPAFoAdwBzAGIAawBLAHgA
TgBlAHMALwB0AFcAZQBJAFAAcwBQAHgAOAA4AGUAVwB2ADIAUABSAHAAZgBLAC8ANABSAGYA
OQA1AGQAKwBNAE4AVwAwAHEANABiAGYANABNADgATwB5AGYAdgBMAEMAMgBoAGUAQwBEAEcA
LwBhAHUAeABqADUADQAKAHEAQgBaAG0AdwA4AGoAQQBlAFgAZgBCAC8AdwBEAFoALwB3AEQA
QQBPAGoAZgBGAHIANABYAGEAeABaACsARABMAFMAMQB2AE4ASgArAEkAdgBnAG4AVQByAFMA
NgBXAHoAdABFAGEAMgB1AGIASAB4AEwAcABsADEAQgBPAHIATABjAE0AeQB0AEQATABFAA0A
CgBrAGcAWgBWAEwAQQBxAEMAQQBTAEEASwA5AEcALwBhAHcAKwBFAFgAaAA3AHgAUgA4AGYA
OABBAHgAOQByAHQAOQA0AFkAaQAxAEMANgB2AHYAKwBFAFcAOAAyADgAYQBJAHMAMAAzADIA
YgB3AFYANABjAHMAMAB5AHcAbABYAFAAbAB4ADIANgBSAEQANQANAAoAUgBnAEoAagBuAEcA
YQBBAFAAQgBQACsARQByAC8ANgBoAC8AaAA3AC8AdwBBAE8AQgByAHYALwBBAE0AagBVAGYA
OABKAFgALwB3AEIAUQAvAHcAQQBQAGYAKwBIAEEAMQAzAC8ANQBHAHEAagAvAEEATQBLAEQA
OABKAC8AOQBDAFoAQgAvADMANABiAC8ADQAKAEEATwBQADAAZgA4AEsARAA4AEoALwA5AEMA
WgBCAC8AMwA0AGIALwBBAE8AUAAwAEEAZgBTAG4ANwBLAG4AaQBEADcAZAA4AGYAUABBAGQA
cgA5AGoAMABhAEwAegBmACsARQBvAC8AZQBXAG4AagBEAFYAdABWAHUARgAyAGUARABQAEUA
VQBuADcAdQB3AA0ACgB1AFkAVQBnAG4AegBzADIAdgB2AFkAZQBVAGgAYQBaAGMAdgBHAG8A
UABDAGYARgB2AHgAcgBCAGEAZgBGAGIANABtADIAcAAwADcAUQAzAE4AdAA4AFEAdgBHAGwA
dQBYAG0AOABlAGEAegBaAHkAdQBZAGYARQBtAHAAUgBsAHAAYgBTAEsAegBlAEsAMQANAAoA
awBZAHIAbAA3AGEATgBtAGoAZwBZAG0ASgBHAEsAcQBDAGUAdwAvAFoAUAA4AEEAaABGADQA
ZQA4AEwALwBIAC8AdwBBAEEANgA3AFkAKwBHAEkAdABQAHUAcgBIAC8AQQBJAFMAbgB5AHIA
eABZAGkAcgBRAC8AYQBmAEIAWABpAE8AegBmAEQARwBWAHMADQAKAGUAWgBIAGMAUABFAGYA
bABPAFEANQBIAEcAYwBqAHoAegA0AHYALwBBAEEASQAwAFQAVwBQAGkAegA4AFUAZABXAGwA
OABNADIAOQB4AEwAcQBuAHgARQA4AGIAYQBqAEwATwAxAHIAQQB6AFQAUwBYAHYAaQBYAFUA
NwBsADUAaQB4AGsAQgBZAHkATgBLAA0ACgBYAEwARQBBAGsAdABrAGcARwBnAEQAawBQACsA
RQA5AHQALwA4AEEAbwBHAGUASAAvAHcARAB3ADQAdQB1AC8ALwBJAE4ASAAvAEMAZQAyAC8A
dwBEADAARABQAEQALwBBAFAANABjAFgAWABmAC8AQQBKAEIAcgBLAC8ANABaADMAMABIAC8A
QQBLAEYATwANAAoAMgAvADgAQQBBAE8AMwAvAEEAUABqAHQASAAvAEQATwArAGcALwA5AEMA
bgBiAGYAKwBBAGQAdgAvAHcARABIAGEAQQBQAHQAcgA5AGkAUAB4AE4ARgByAFAAeABXADgA
UQBXAHEAVwBlAGwAMgA1AGoAKwBIAHUAcQAzAEIAZQB5ADgAVgA2AGwAcgBzAHAADQAKAEMA
ZQBKAFAAQwBjAGUAMQByAFMAOAB0AG8AWQBvADQAeQBaAFEAVABjAHEAeABrAFIAbABTAEkA
SwBWAG0AWQBqADgAMQAvADcAZQBqAC8AQQBPAGcARABvAG4ALwBoADcAdABTAC8AKwBWADEA
ZgBvADMAKwB3ADEAOABLAHQATQA4AEQAZgBGAG4AeABEAA0ACgBxADEAbABvAGsATwBtAHkA
MwBIAHcANwAxAGIAVABtAG4AagBnAGkAaQBaADQANQB2AEUAdgBoAEcANQBNAEoAWgBIAFkA
awBNADEAbwBqADcAUwBNAEUAeABnADUAeQBCAFgANQBVAC8AdwBEAEQATQAzAHcALwAvAHcA
QwBpAFYATAAvADQASwBiAEwALwANAAoAQQBPAFMASwBBAE8ANwAvAEEATABlAGoALwB3AEMA
ZwBEAG8AbgAvAEEASQBlADcAVQB2ADgAQQA1AFgAVQBmADIAOQBIAC8AQQBOAEEASABSAFAA
OABBAHcAOQAyAHAAZgAvAEsANgB1AEUALwA0AFoAbQArAEgALwB3AEQAMABTAHAAZgAvAEEA
QQBVADIADQAKAFgALwB5AFIAUgAvAHcAegBOADgAUAAvAEEAUABvAGwAUwAvADgAQQBnAHAA
cwB2AC8AawBpAGcARAA5AGEAdgArAEMAZQBPAG8ATABlAFcAZgB4AHUASwA2AGYAWQAyAFgA
awAyADMAZwBRAGsAVwBmAGoAZQA1ADgAWQBpAFgAZABGADQANwBPAEoAZgB0AA0ACgBOAHYA
YgAvAEEATgBtAGgATgBuAHkAYgBDADMAMgB6AGUAKwA3AGIAOQBsAFgAUAAzAHgANQA0AC8A
dwBDAGUAYwBmADgAQQAzADIAdgAvAEEATQBYAFgANQAwAC8AOABFADEAdgBoAGoANABmACsA
SABkAGwAOABlAEIAbwBYAGgAVAAvAGgARwBmADcAYQANAAoAdABmAGgAOABMAHIAYgBhAFEA
VwBoAHYAdgA3AFAAaQArAEkAQQBnAC8AdwBCAFYASgBJAEgATgB0ADkAdQBtAHgAdgB3AEUA
KwAwAGMAWgAzAEgASAA2AEoALwBaAGgANgBTAC8AOQA5AFIAZgAvAEEAQgBOAEEARAAvAFAA
SAAvAFAATwBQAC8AdgB0AGYADQAKAC8AaQA2AFAAUABIAC8AUABPAFAAOABBADcANwBYAC8A
QQBPAEwAcABuADIAWQBlAGsAdgA4AEEAMwAxAEYALwA4AFQAUgA5AG0ASABwAEwALwB3AEIA
OQBSAGYAOABBAHgATgBBAEgAWQA2AEEAKwArAHoAbABPADEAVgAvADAAbAB4AGgAUwBDAFAA
OABBAA0ACgBWAFEAbgBQAEIAUABQAFAAcgBXADUAVwBGADQAZgBUAHkANwBLAFUAZgBOAHoA
ZABPAGYAbQBLAGsALwA2AHEARQBmAHcAZwBEAEgASAAxADYAKwAxAGIAdABBAEgANAAyAGYA
dABXAGYAdABOAC8AOABGAFUAdgBoADcAOABmAFAASABuAGcALwB3AEQAWgANAAoAdgAvADQA
SgA0ADYATAA4AGMALwBnAHYAcABIAC8AQwBMAC8AOABBAEMARwBmAEYATwA3AC8AYQBIACsA
RgBmAGcAVwA0ADgAVQAvADIAaAA0AE0AOABPADYAcAA0AGkAOAB6AHcAcgA0AGsAMQBPADMA
MQByAFMALwB3AEMAeABQAEYAZAA3AHIAdgBoADEADQAKAFAAdABzAEsAZgBiAGsAMABoAGQA
UgB0AHQAMQBwAGUAUQBPADMAegB6AC8AdwAyAGQALwB3AFgARAAvADYAUgBNAGUASABQAC8A
RQB0AFAAZwBmADgAQQAvAEwAbQB2ADMANQB2AG8AOQAxADEASwBmAG0ANQAyAGQAQwBjAGYA
NgB0AEIAVgBUAHkAUgAvAA0ACgB0AC8AbQBhAEEAUAB3AFIALwB3AEMARwB6AHYAOABBAGcA
dQBIAC8AQQBOAEkAbQBQAEQAbgAvAEEASQBsAHAAOABEAC8ALwBBAEoAYwAxADkARABmAHMA
cAAvAHQATgAvAHcARABCAFYATAA0AGgAZgBIAHoAdwBIADQAUAAvAEEARwBrAFAAKwBDAGUA
TwANAAoAaQAvAEEAegA0AEwANgB2AC8AdwBBAEoAUgAvAHcAbQBmAHgAVAB0AFAAMgBoAC8A
aABYADQANgB1AFAAQwAzADkAbgArAEQAUABFAFcAcQBlAEgAZgBMADgASwArAEcAOQBUAHUA
TgBhADEAVAArADIALwBGAGQAbABvAFgAaAAxAC8AcwBVAEwALwBZAFUADQAKADEAZAB0AFIA
dQBkAHQAcABaAHoAdQB2ADYAMABlAFMAUAA5AHYAOAB6AFYAdQB4AGoAMgAzAFUAUgArAGIA
agBmADEASgB4AC8AcQAzAEYAQQBIAGgATwB2AGEAOQA0AEkAaAAxAHoAVwBZAGIAdgB4AFoA
cAB0AHQAZABSAGEAcgBxAE0AZAB6AGIAeQBhAA0ACgBrAGsAYwBrAEYAdwBsADUATQBzADAA
TABvAFoAQQBVAGUASwBRAE0AagBJAFEATgBwAFUAagBIAEYAWgBYAC8AQQBBAGsAZgBnAEQA
LwBvAGMAdABLAC8AOABHAGkAZgAvAEgASwA2AGoAVwBwAHQATABHAHMANgBzAEoASQB2AEQA
eABrAEcAcAAzADQAYwANAAoAegB5AEkASgBpADQAdQBwAFEAeABtAEIAaQBKAEUAcABiAFAA
bQBBAGsANABmAFAASgByAE0AOAAvAFMAUAArAGUAUABoAG4ALwB2ADYAbgAvAHcAQQBaAG8A
QQB5AHYAKwBFAGoAOABBAGYAOABBAFEANQBhAFYALwB3AEMARABSAFAAOABBADQANQBYAG8A
DQAKAEgAdwAzADEAYgB3AHgAZgA2ADUAZABRADYATAByADkAbABxAHQAMAB1AGwAVAB5AFMA
VwA5AHQAZQByAGMAUwBKAGIAaQA4AHMAVgBlAFkAbwBIAFkAaABGAGsAZQBKAEMAKwBPAEQA
SQBvAHoAOAAxAGMAcAA1ACsAawBmADgAOABmAEQAUAAvAGYAMQBQAA0ACgAvAGoATgBkAHgA
NABBAGsAcwBYADEAbQA1AEYAcgBIAG8ANgBTAGYAMgBaAE0AVwBPAG4AdQByAFQAYgBQAHQA
VgBrAEMARwBDAHgAbwBmAEsAMwBGAGQAeAB6ADkAOABKAHgANgBBAEgAbABuAC8AQQBBAGsA
bgB3AC8AOABBACsAaABwAHMAdgAvAEEAaQANAAoAVAAvAEMAagAvAGgASgBQAGgALwA4AEEA
OQBEAFQAWgBmACsAQgBFAG4AKwBGAGQAQgAvAGEARwBtAC8AOABBAFAAWAB3ADkALwB3AEIA
LwBtAC8AOABBAGkASwBQADcAUQAwADMALwBBAEoANgArAEgAdgA4AEEAdgA4ADMALwBBAE0A
UgBRAEIAegAvAC8ADQAKAEEAQQBrAG4AdwAvADgAQQArAGgAcABzAHYALwBBAGkAVAAvAEMA
dgBSAFAAQgBtAHIAZQBGADcAcgBRAC8ARwBzADIAbQBhADUAYQAzAE4AcgBhAGEAVQBzAG0A
cAAzAEsAegBzAEkANwBDADMAKwB5AGEAcwB3AG4AbQBrAGIAYQBJAGsARQBjAFYAeABJAA0A
CgBYAHkATgBxAHcAcwB4AEkAMgA1AHIAbQAvAHcAQwAwAE4ATgAvADUANgArAEgAdgArAC8A
egBmAC8ARQBWADIAMwBoAGUANQBzADUAdABIADgAVwBtAE0ANgBUAEoARwBtAG0AQQB6AHIA
YgB5AFoAZwBLAEcAMQAxAEwASQB1ADIAWgBNAEwARQB5AHEANAANAAoASgB3AHcAMgBlAFkA
UwBEAGoAQgBBAFAATQB2ADgAQQBoAEoAUABBAGYALwBRADgAYQBQADgAQQArAEQAaABQAC8A
agA5AEgALwBDAFMAZQBBAC8AOABBAG8AZQBOAEgALwB3AEQAQgB3AG4ALwB4ACsAdABUAHoA
dABGAC8ANQA5AFAAQwAvAC8AZwBUAEYADQAKAC8AdwBEAEkAOQBIAG4AYQBMAC8AegA2AGUA
RgAvAC8AQQBBAEoAaQAvAHcARABrAGUAZwBEAEwALwB3AEMARQBrADgAQgAvADkARAB4AG8A
LwB3AEQANABPAEUALwArAFAAMQAzAGwAbABxADMAaABtAFQANABkAGEAOQBmAFIAZQBJADcA
QwBiAFIANABkAA0ACgBWAGcAagB1ADkAVwBTAC8AVgA3AGEAMQB1AEQATgBvAHcAVwBDAFMA
NQBFAGgARQBiAHMAMAB0AHMAbwBUAGUATQBtADQAagBHAFAAbgA1ADUAZgB6AHQARgAvADUA
OQBQAEMALwAvAEEASQBFAHgAZgAvAEkAOQBkAHQAWgB5AGEAZgA4AEEAOABJAEgAcgANAAoA
YgByAEIAbwAzADIAVQBhAG4AQwBKAFkAbwBwAGsAKwB3AE0ALwBtADYAVABnAHoAeQBlAFUA
RgBXAFUARQB4AGsAQQBvAHgAeQBzAFAAUABJAHcAQQBlAFYAZgA4AEEAQwBSAGUAQQBmACsA
aAAzADAAagAvAHcAYgBqAC8ANAA5AFIALwB3AGsAWABnAEgADQAKAC8AbwBkADkASQAvADgA
QQBCAHUAUAAvAEEASQA5AFcAdgA1ACsAaQBmADgAKwBYAGgAbgAvAHcASwBoAC8AKwBSAHEA
UABQADAAVAAvAG4AeQA4AE0ALwArAEIAVQBQAC8AdwBBAGoAVQBBAFoASAAvAEMAUgBlAEEA
ZgA4AEEAbwBkADkASQAvAHcARABCAA0ACgB1AFAAOABBADQAOQBYAG8AVwBwADYAdgA0AGMA
aQArAEgARwBnAFgAeAB2AHAATgBTADAAaQBiAFYANQBvAHIAVwA5ADAAMgBLADQAMQBRAFQA
VABDAFgAVwB3ACsARABhAHAATwA1AFMATgA0AHIAaQBKADUAQwBOAGkAUwBSAGkATQBzAEcA
SwBnADgAcAANAAoANQArAGkAZgA4ACsAWABoAG4ALwB3AEsAaAAvADgAQQBrAGEAdQA1ADEA
SABVAHIARABUAC8AQQBPAGkAWABKAGwAMAAyAHkAdABYADEAUwBXAEsATQBwACsALwBzADkA
NQBrADEAZABpAGsASgBqADgAbwBGADIATQBjAGoAcwBRAEEAQQB3AGsAVQBnAG4ADQAKAG0A
ZwBEAHkAdgAvAGgASgAvAEIAdgAvAEEARgBHAGYALwBCAEQAcQAzAC8AeQBIAFIALwB3AGsA
LwBnADMALwBBAEsAagBQAC8AZwBoADEAYgAvADUARAByAFgALwA0AFMAdgBTAGYAKwBnAHIA
cABQAC8AZwBQAEwALwA4AEEASABhAFAAKwBFAHIAMABuAA0ACgAvAG8ASwA2AFQALwA0AEQA
eQAvADgAQQB4ADIAZwBEAEkALwA0AFMAZgB3AGIALwBBAE4AUgBuAC8AdwBBAEUATwByAGYA
LwBBAEMASABYAEMALwB0AFQAZQBJAFAAaAAvAHAAdQBnAC8AQgArAGIAeABaAHEANwBhAFYA
YgAzADIAawBhADUATABvAHYAbQANAAoAagBVADcAZQBTADQAaABXAHoAOABJAHYAUAB2AGkA
dABJAEgAawBSADQAawBtAHMAOQA4AGQAeQBzAGIAeAB0AEkAVgBDADcAaABJAEIANgBqAC8A
dwBsAGUAawAvADkAQgBYAFMAZgAvAEEAZQBYAC8AdwBDAE8AMQA1AFIAKwAxAGwANABuADAA
VABTAE4ADQAKAEYAKwBEADgAKwBwAGEANwA0AFUAMAB1AFAAVQBkAEwAOABRAHkAMgBqACsA
SQBiAHkAOQBzAG8ANwB0AEUAdABQAEMATAB1ACsAbgBpADEAawBRAHUAawBhADMARQBSAG0A
RQBwAFkAeAByAE4AYgBoAFQAOAB6AFoAQQBQAGsATAAvAGgATgAvAGcAWAAvAA0ACgBBAE4A
RABjAHYALwBmADcAeABEAC8AOABpAFUAZgA4AEoAdgA4AEEAQQB2ADgAQQA2AEcANQBmACsA
LwAzAGkASAAvADUARQByAE4ALwA0AFcASAA0AFAALwB3AEMAaAAwACsARgAvAC8AZwA1ADEA
agAvADUASQBvAC8ANABXAEgANABQAC8AQQBPAGgAMAANAAoAKwBGAC8ALwBBAEkATwBkAFkA
LwA4AEEAawBpAGcARABTAC8ANABUAGYANABGAC8AOQBEAGMAdgAvAGYANwB4AEQALwA4AEEA
SQBsAGUAOQAvAHQAcABlAE8AUABoAFoANABhACsASwBXAGcAVwBIAGoAaAA5AGIAWABWAHAA
ZgBBAEcAbAAzAGQAdQBOAE4ADQAKADgATQBlAEoATgBhAGcALwBzADYAVAB4AEYANABxAGgA
aQBMADMAVwBqADYAYgBlAFcAcwBjAHYAMgBtAEMANwAzAFcAOABrAHEAegBvAG4AbAB5AE4A
RwBJADUAWQBtAGIANQB5AC8ANABXAEgANABQAC8ANgBIAFQANABYAC8AQQBQAGcANQAxAGoA
LwA1AA0ACgBJAHIANgBUAC8AYgBPACsASgBQAGgAWAB3AGQAOABVAE4AQgAwAHoAWABQAEcA
dgBnAHIAdwA1AGQAegArAEEAZABMAHYANAA3AEgAeABHAGwAeQAxADkATABiAHkAKwBJAGYA
RgBOAHUAbAAzAEUAWQBiADYAMQBYADcASgBKAEwAYQB6AFEAbwBEAEcAVwANAAoAOAA2AEMA
ZgBMAGsARQBLAG8AQgA4AGUALwB3AEQAQwAyAGYAMgBlAHYAKwBlAHYAaQB2ADgAQQA4AEkA
SAB4ADEALwA4AEEASwBLAGoALwBBAEkAVwB6ACsAegAxAC8AegAxADgAVgAvAHcARABoAEEA
KwBPAHYALwBsAEYAVgBuAC8AaABlAHYAdwA4AC8ADQAKADYASwByADgASwAvADgAQQB2ADEA
ZgAvAEEAUAB5ADMAbwAvADQAWAByADgAUABQACsAaQBxAC8AQwB2ADgAQQA3ADkAWAAvAEEA
UAA4AEEATABlAGcARAB0AHYAaABSADgAVAB2AGcAWABmADgAQQB4AFMAKwBHAHQAaABwAEUA
bgBpAFkANgB0AGUAKwBQAA0ACgAvAEIAMQBwAHAAWQB1AFAAQgBQAGoATwAwAGcATwBvADMA
UABpAEwAVABvAGIASQBUAFgAVgAxAG8AMABWAHIAYgBSAEcANQBlAEwAegBMAGkANQBsAGoA
ZwBoAFQAZABKAE4ASQBrAGEAcwB3ADkAdQAvAGEATQA4AFQALwBDAG4AVAB2AGoATAA0AHgA
cwANAAoALwBFAHMAdAA4AHUAdAB3AC8AdwBEAEMAUABmAGIAVgBoADAAYgB4AEQAZAB4AGoA
egBQAEMAdQBoAHkAMgAyADIANABzAGIARwBhADEAawB6AGEAUABBAFQANQBVAGoAYgBHAEoA
UgA4AFMASwA2AGoAeABuADQAVgBmAEcAZgB3AEoAcQBuAHgAUQArAEcADQAKACsAbQBXAGYA
eABLACsARwB0AC8AZAA2AGoANAArADgASAAyAEYAcgBZADIARQBWADYATAA2ADkAdQBMAHoA
eABEAHAAMQB2AEIAYQBXAFoAZgBWAEoARgBGADMAYwBTAHkATABEAGIAbABvADMAVQBUAE8A
bQA1AEcARwBWAFAAcQBQADcAUwB2AHgARAA4AA0ACgBFAGEARgA4AGIAUABHAG0AbABhAHYA
NAA3ADgAQgA2AE4AcQBOAHIALwB3AEEASQA1ADkAbwAwADMAVwBqAGUALwB3AEIAcAAyADMA
bgArAEUAdABCAHUAWQBmAHQAUABrADYAagBCAEgAKwArAGcAbQBpAHUASQBkAHMAUwBmADYA
UABMAEYAbgBjADIAVwANAAoAWQBBADgAbgAvAHcAQwBFADAAKwBCAG4ALwBQAGYAVQAvAHcA
RAB3AG4AdgBGAG4ALwB3AEEAcgBLAFAAOABBAGgATgBQAGcAWgAvAHoAMwAxAFAAOABBADgA
SgA3AHgAWgAvADgAQQBLAHkAcwBMAC8AaABiAFgAdwAyAC8ANgBLAGYAOABBAEMALwA4AEEA
DQAKAFAAVQBmAC8AQQBKAGIAMABmADgATABhACsARwAzAC8AQQBFAFUALwA0AFgALwBuAHEA
UAA4AEEAOAB0ADYAQQBQAG8AcgA5AG4AUAB4AFAAOABLAGQAUgArAE0AdgBnADYAegA4AE4A
UwAzAHoAYQAzAE4ALwB3AGsAUAAyAEoAWgB0AEcAOABRADIAawBaAA0ACgA4AHYAdwByAHIA
awB0AHoAdQB1AEwANgB4AGgAdABZADgAVwBpAFQAawBlAGIASQB1ADkAZwBFAFQATQBqAEkA
cAA0AEwANABtACsATQBQAGcAdgBhAC8ARQBuADQAaABXADIAcQAzAEcAcABMAHEAZAB2ADQA
NAA4AFcAUQBhAGsAcwBlAGcAKwBMAEoAawANAAoARgAvAEQAcgAxAC8ASABlAEIASgByAGIA
VAAzAHQANQBVAEYAdwBzAGcAVwBTAEIAMwBoAGMAWQBhAEoAbQBRAHEAVAAxAEgANwBOAFgA
eABEADgARQBhADcAOABiAFAAQgBlAGwAYQBSADQANwA4AEIANgB6AHEATgAxAC8AdwBrAGYA
MgBmAFQAZABGAE4ADQAKADcALwBhAGQAegA1AEgAaABMAFgAcgBtAGIANwBOADUAMgBvAHoA
eAAvAHUAWQBJAFoAYgBpAGIAZABFAC8AKwBqAHgAUwA0ADIAdABoAGwAOAA4ACsASwBmAHgA
VgArAEgAZQBuAGYARQA3ADQAagBhAGYAZgBmAEUAYgA0AFkAVwBOADcAWQArAFAAUABGAA0A
CgA5AG4AZQBXAFcAbwBmAGIAZgB0ADkAbgBkAFcAdgBpAEQAVQBJAEwAaQAxAHYAZABtAHIA
eABKADkAcgB0ADUAVQBlAEsANQAyAHgAeAByADUAeQBQAHQAUgBCAGgAUQBBAFkAWAAvAEEA
QQBtAC8AdwBJAC8ANQArAHQAVgAvADgASgAzAHgAbAAvADgAQQANAAoASwAyAGoALwBBAEkA
VABmADQARQBmADgALwBXAHEALwArAEUANwA0AHkALwA4AEEAbABiAFcAQgAvAHcAQQBMAGgA
KwBHAFAALwBSAFUAUABoAEwALwA1AFAALwA4AEEAeQA2AG8ALwA0AFgARAA4AE0AZgA4AEEA
bwBxAEgAdwBsAC8AOABBAEoALwA4AEEADQAKACsAWABWAEEASAAyAE4AKwB5AEwANABqACsA
RwB1AHIALwBFAG4AVwA3AGIAdwBiAE4AZQB5AGEAbQBuAGcAZgBVAHAANQAxAHUAZABKADEA
KwB4AFEAVwBDADYAOQA0AGEAagBsAEkAbQAxAFcAMABnAHQAMgBmADcAUgBMAGEAZwBSAG8A
NQBtAEkATABNAA0ACgBxAGwARQBrAEsALwBuAEQALwBhAG4ANwBJAFgALwBRAFEAMQBqAC8A
QQBNAEUAWAB4AEkALwArAFEASwAvAFEAdgA5AGoAagB4ADcANABPADgAVQAvAEUANwBYAGQA
UAA4AFAAZQBNAHYAQQAvAGkARwA5AGgAOABCADYAbgBlAFMAMgBYAGgAbgA3AFQAOQANAAoA
dgBpAHQAWQAvAEUASABoAGUAQgA3AHEAWAB6AHQAUQB1ADAAKwB5AEoATABjAFEAUgBTAFkA
agBWAHYATwBuAHQAOABPAEIAbABXAC8ASQBEAC8AaABwAFAANABSAGYAOQBGADEALwBaAHAA
LwA4AEQAZgBGAGYALwB3AEEAdgBhAEEAUABkAFAANwBVAC8ADQAKAFoAQwAvADYAQwBHAHMA
ZgArAEMATAA0AGsAZgA4AEEAeQBCAFIALwBhAG4ANwBJAFgALwBRAFEAMQBqAC8AdwBSAGYA
RQBqAC8AdwBDAFEASwA4AEwALwBBAE8ARwBrAC8AaABGAC8AMABYAFgAOQBtAG4ALwB3AE4A
OABWAC8ALwBMADIAagAvAGgAcABQAA0ACgA0AFIAZgA5AEYAMQAvAFoAcAAvADgAQQBBADMA
eABYAC8AdwBEAEwAMgBnAEQAOQBoAFAAMgBEAHIAegA0AFEAegAyAFgAeABtAGIANABVAHoA
MwBsAHoANQBWAHIANABMAGIAWABoAGUAVwBIAGkAVwB5AEEAegBEADQAMgBPAGwAaABCADQA
ZwB0ADQAVAANAAoASwBHADIANgBpAEgARgBtAEgASwBZAFgAegB3AE4AOABHADcANwBTACsA
MwB0AC8AegA3AHgALwA5ACsANQB2AC8AagBkAGYAbgBaAC8AdwBUAGoAKwBKADMAaABEAHgA
OQBwAEgANwBRAE0AdgBoAGIAeAA3ADgATQAvAEcASQAwAFAAVAB2AEEAawBtAG8ADQAKAFMA
ZgBEAHkANQAxAFIAeABwAEkAdgBiAGIANABoAE4AYgBQAHIATAA2AHQAZgAzAHEAeABpADYA
RgBqAGMAbQB3AGEATAB5AGwALwAwAFMAKwBNADIAOABLAG0AegA3AGIALwB0ACsARAAvAG8A
SwB3AC8AOABBAGcAZgBaAC8ANAAwAEEAZAB4ADkAdgBiAA0ACgAvAG4AMwBqAC8AdwBDAC8A
YwAzAC8AeAB1AGoANwBlADMALwBQAHYASAAvADMANwBtAC8AOABBAGoAZABjAFAALwBiADgA
SAAvAFEAVgBoAC8AdwBEAEEAKwB6AC8AeABvAC8AdAArAEQALwBvAEsAdwAvADgAQQBnAGYA
WgAvADQAMABBAGUAMQArAEgAWgANAAoAagBOAFoAUwBzAFUAVgBNAFgAVAByAGgAUQB5AGcA
NABoAGcATwBjAE0AcQBuAFAATwBNADQAeAB4ADEANgAxAHYAMQB4AGYAZwBXADgAUwA5ADAA
aQA0AGwAUwA0AFcANQBDADYAagBOAEgANQBpAFQAUgBUAGcARQBXADEAbQAyAHoAZgBFAFMA
bwBJAEQADQAKAGcANwBUADgAdwAzAEEAbgBnAGkAdQAwAG8AQQB4AHIAcwBEADcAUgBKAHkA
QgA5AHoAKwBQAEgAOABDADkAcwBpAHEAKwBCAC8AZQBIAC8AQQBIADgASAAvAHcAQQBWAFgA
dwBsADgAYwAvADIARAA5AEMAKwBNAC8AdwBBAFUALwBGAFAAeABLAHYAUABqAA0ACgBwACsA
MABsADQATgB1AGYARQBuADkAaQBlAFoANABiADgAQQAvAEgAZgA0AGsAZQBEAFAAQwBXAG4A
ZgAyAFAANABkADAAagBRAEUALwBzAG4AdwAxAG8ASABpAE8AdwAwAG4AVABmAHQAawBlAGwA
cABmADMALwBBAE4AawB0AEkAdgB0AG0AcAAzAFYANQANAAoAZgB6ACsAWgBjADMAVQAwAHIA
KwBTAC8AOABPAHYALwBBAEEAegAvAEEATgBIAE4ALwB0AGgAZgArAEoAUAAvAEEAQgBnAC8A
KwBhACsAZwBEADkAUgA4AEQAKwA4AFAAKwAvAGcALwArAEsAcQB4AGEAQQBmAGEASQArAFEA
ZgB2AC8AeAA1AC8AZwBiAHQADQAKAGsAMQArAFcASAAvAEQAcgAvAHcAQQBNAC8AdwBEAFIA
egBmADcAWQBYAC8AaQBUAC8AdwBBAFkAUAAvAG0AdgByADEAcgA0AEcAZgBzAEgANgBGADgA
RwBQAGkAbgA0AFcAKwBKAFYAbgA4AGQAUAAyAGsAdgBHAFYAegA0AGIALwB0AHYAeQAvAEQA
ZgBqAA0ACgA3ADQANwAvAEEAQgBJADgAWgArAEUAdABSAC8AdABqAHcANwBxACsAZwBQADgA
QQAyAHQANABhADEALwB4AEgAZgA2AFQAcQBYADIATwBQAFYASAB2ADcARAA3AFgAYQBTAC8A
WQA5AFQAdABiAE8ALwBnADgAdQA1AHQAWQBaAFUAQQBQAG8AMwBXAHYAQQANAAoAbgBoAE8A
OAAxAGoAVgByAHUANQAwADYAQgA3AGkANgAxAE8ALwB1AEoAMwBJAGYATAB6AFQAMwBVAHMA
cwByAG4ARQBvAEcAVwBkAG0ASgB3AEEATQBuAG8ASwB6AFAAKwBGAGUAZQBEAFAAOABBAG8A
RgAyAC8ANQBTAGYALwBBAEIAMgB1AFgAOABTAC8ADQAKAEcASwAvADAAdgB4AEgANABnADAA
MQBQAGgAUgA4AFYAZABSAFQAVAB0AGIAMQBXAHgAVABVAE4ATwAwAHYAdwBsAEoAcAA5ACsA
dABwAGYAegAyADYAMwB0AGoASgBjACsATAA3AGEANABlAHoAdQBoAEcASgA3AFYANwBpADIA
dAA1AG0AZwBrAFIAcABZAA0ACgBJAHAAQwAwAGEANABuAC8AQQBBAHYARABVAGYAOABBAG8A
agBmAHgAaAAvADgAQQBCAFQANABNAC8AdwBEAG0AMgBvAEEAOQBEAC8ANABWADUANABNAC8A
NgBCAGQAdgArAFUAbgAvAEEATQBkAHIAdQBQAEEAUABoAFgAdwAvAG8AZQBzAFgATgAzAHAA
VgANAAoAbgBGAGIAMwBFAG0AbQBUAFcANwB1AGcAWQBFAHcAdgBkAFcAYwByAEkAZAB6AHMA
TQBGADQAWQB6ADAAegBsAFIAegBYAGcAbgAvAEMAOABOAFIALwA2AEkAMwA4AFkAZgAvAEIA
VAA0AE0ALwArAGIAYQB2AFUAZgBoAEwAOABSAHIAcgB4AGYANABqAHYADQAKAGQATgBuADgA
QQArAFAAZgBDAHEAUQBhAEoAYwAzAHcAMQBEAHgAVABZACsASAA3AGIAVAA1AG0AaQB2ADgA
QQBUAGIAYwBXAFUATQBtAGsAKwBJAHQAWAB1AEQAZQBTAEMANQBhAGUATgBIAHQAawBoAE0A
RgB2AGMATQAwADYAeQBMAEgASABLAEEATgAvAA0ACgA0AFEAVAB3AGoALwAwAEMAcgBQADgA
QQA4AEIAeAAvAGgAUgAvAHcAZwBuAGgASAAvAG8ARgBXAGYALwBnAE8AUAA4AEsANABEAC8A
aABjADIAcgBmADkARQBlACsASwAvAHcARAA0AEIAZQBDAGYALwBtADAAbwAvAHcAQwBGAHoA
YQB0AC8AMABSADcANAANAAoAcgAvADgAQQBnAEYANABKAC8AdwBEAG0AMABvAEEANwAvAHcA
RAA0AFEAVAB3AGoALwB3AEIAQQBxAHoALwA4AEIAeAAvAGgAWABaAGUARwAvAEQATwBoAFcA
RwBqACsASwA3AFMAegBzAG8ASQBiAGYAVgBOAE0AKwB6AFgANgBSAHgAbABCAE4AQQBiAFgA
DQAKAFUAWQB0AHIANAB3AFMAQgBIAGMAVABBAFkASQBJAEQAbgBCAEcAYQA4AE8ALwA0AFgA
TgBxADMALwBSAEgAdgBpAHYAOABBACsAQQBYAGcAbgAvADUAdABLADkASgA4AEYAZgBFAEsA
OQAxAHIAdwA1ADQALwAxAE8ANAA4AEIAZQBPAE4ARQBiAHcAOQBvAA0ACgBuADIAKwBMAFQA
OQBYAHQAZgBEAHcAMQBEAFgAaQBMAEgAVwBiAGcAMgBlAGgAeABhAGYANABnAHYANwBlAGEA
OABCAHMAbABnADgAdQAvAHUATgBQAGgATQA5ADUAYQBLAEoAaQBqAFQAUABDAEEAWgBQADgA
QQB3AHIAcgB3AFgALwAwAEQAYgBmADgAQQANAAoAOABqAGYALwBBAEIAMgBqAC8AaABYAFgA
ZwB2ADgAQQA2AEIAdAB2AC8AdwBDAFIAdgAvAGoAdABlAGYAOABBAC8AQwA5AEwAdgAvAG8A
agBuAHgAaQAvADgARQBmAGgASAAvADUAcwBxAFAAOABBAGgAZQBsADMALwB3AEIARQBjACsA
TQBYAC8AZwBqADgADQAKAEkALwA4AEEAegBaAFUAQQBlAGcAZgA4AEsANgA4AEYALwB3AEQA
UQBOAHQALwAvAEEAQwBOAC8AOABkAHIAdAByAEwAdwBuADQAZgBoADgAQgA2ADEAbwBjAE4A
cABHAG0AbAAzAG0AcAB3ADMATgB6AEEAdgBtAEIAWABuAFMAWABTAFcAVgBqAG0AVABkAA0A
CgBuAE4AcABiADkARwBBACsAUQBjAGQAYwArAEUALwA4AEwAMAB1AC8AKwBpAE8AZgBHAEwA
LwB3AFIAKwBFAGYALwBtAHkAcgAxAEQAUwB2AGkAUgBMAGUALwBDAHoAeABMADQAdABsADgA
QwBlAFAATABGAHQATAAxAHUAQwB3AEgAaAB1ADcAMAByAFMARAANAAoANABtADEAQQBTAFQA
YQBBAG4AMgB6AFQAcgBHAHoAMQB5ADUAcwBwAHIATgBEAHEASgBaADUASgB0AFIAZwBtAFYA
YgBHACsAYgB5AFMASQBvAHYAUABBAE0AbgAvAGgAVwAzAGcAMwAvAG4AdwBqAC8ATwBiAC8A
QQBPAFAAMABmADgASwAyADgARwAvADgADQAKACsARQBmADUAegBmADgAQQB4ACsAdQBIAC8A
dwBDAEYANABIAC8AbwBsAEgAeABlAC8AdwBEAEMAVwAwAGYALwBBAE8AYQBXAGoALwBoAGUA
QgAvADYASgBSADgAWAB2AC8AQwBXADAAZgAvADUAcABhAEEATwA0AC8AdwBDAEYAYgBlAEQA
ZgArAGYAQwBQAA0ACgA4ADUAdgAvAEEASQAvAFgAbwByACsASAA5AEgAdAAvAEEAKwBqAGEA
UQBsAHIARwArAG4AVwBtAG8AVAB5ADIAOABMAEkASgBGAFMAUwBTAGIAVgBKAEgAWQBDAFQA
egBNAEgAZgBjAFQAYwA1AEoARwA0AGcARQBBADQAcgB3AEwALwBoAGUAQgAvADYASgANAAoA
UgA4AFgAdgAvAEMAVwAwAGYALwA1AHAAYQA5AE0AMQBqAHgALwByAEMAZgBDAHYAdwAxADQA
cAAwAFgANABlACsATABOAFcAdQB0AFMAMQB1AGUAegBrADgATQBYAEUAMwBoAC8AUQBOAGYA
MAA2ADMAaQBsADgAUQBSAFAAZgAzAHkANgByAHEANgBhAGMADQAKAHMARABTAFcARQBYAGwA
UQB3AFgAMAAxAHoATABGAHEARgBwAE8ASQBnAG8AbgBFAFEAQgBaAC8ANABSAHIAdwAvAHcA
RAA5AEEAMgBEAC8AQQBNAEIANAB2AC8AagBkAEgALwBDAE4AZQBIAC8AKwBnAGIAQgAvADQA
RAB4AGYALwBHADYAOABpAC8ANABXAA0ACgA1ADQAKwAvADYASQBSADQAMgAvADgAQQBDAHMA
KwBIAFgALwB6AFMAVQBmADgAQQBDADMAUABIADMALwBSAEMAUABHADMALwBBAEkAVgBuAHcA
NgAvACsAYQBTAGcARAAxADMALwBoAEcAdgBEAC8AQQBQADAARABZAFAAOABBAHcASABpAC8A
KwBOADEAOAANAAoAOAAvAHQAagAvAEMAdgA0AGMAZgBFAEwAUwAvAGcALwBEADQAMwAwAFQA
VAB0AFUAaQAwAEQAVAAvAEUAOABXAGkAcABlADYAVABZAGEAaQBMAFMATwA5AHQALwBCADYA
WABhAHcAaQA4AHQANQBoAGIAaQBSAGQAUABzAGcANABpAEMAQwBRAFIASQBIAEIADQAKADgA
dABOAHYAVQAvADgAQQBDADMAUABIADMALwBSAEMAUABHADMALwBBAEkAVgBuAHcANgAvACsA
YQBTAHYAbgBUAC8AZwBvAEwAKwAwAEIAOABTAHYAaABOADQAYgAvAEEARwBkAHIALwB3AEEA
SABmAHMAbgAvAEEAQgB3ACsAUAB0ADEANAB5ADAAVAB4AA0ACgBqAGUAYQA5AHAAbgB3AHAA
OABRAC8AQQAvAFQAcgBuADQAZABYAEcAbgAyAEgAdwA4AG0AdAA3AEQAeABWAFAAOABVAHYA
aQBoADQAQgB0AEwAKwBmAFYANQBOAFkAdgByAGYAVABwAHYAQwBrADIAdQAyAHkAeQBlAEgA
dABWAGUALwBsAHMANABwAHQASwANAAoAZQAvAEEAUABuADcALwBoAG0ARAA5AG4AcgAvAG8A
VABmAEQALwAvAEEASQBTADIAaABmADgAQQB5AEIAUgAvAHcAegBCACsAegAxAC8AMABKAHYA
aAAvAC8AdwBBAEoAYgBRAHYALwBBAEoAQQByADUAUwAvADQAYgBvAC8AYQBFAC8ANgBSAGUA
LwB0AHAADQAKAC8AdwBEAGgAYgBmAHMAWQBmAC8AUgBMAFUAZgA4AEEARABkAEgANwBRAG4A
LwBTAEwAMwA5AHQAUAAvAHcAdAB2ADIATQBQAC8AbwBsAHEAQQBQAHEAMwAvAGgAbQBEADkA
bgByAC8AQQBLAEUAMwB3AC8AOABBACsARQB0AG8AWAAvAHkAQgBYADIAQgArAA0ACgAyAEwA
OABMAGYAaABsADQAMwArAEoAdQBoAGEAcgA0AHoAOABPAGEAWgByAEcAcQBXAC8AZwBUAFQA
TgBQAGcAdQBiADMAVABOAE4AdgBaAFkANwBDAEwAeABCADQAbgB1AFkAbwBGAGwAdgBMAFcA
ZQBWAFkAMQB1AEwAdQA2AGsARQBhAHUASQB3ADAAcgANAAoAcwBGAEQATwA1AFAANQBKAGYA
OABOADAAZgB0AEMAZgA5AEkAdgBmADIAMAAvAC8AQQBBAHQAdgAyAE0AUAAvAEEASwBKAGEA
dgB0AC8ALwBBAEkASwBTAGYAdABIAGYARwBuADQAUQBmAEgATAB3AHIANABhACsASABQADcA
RwAvAHcAQQBZAGYAMgBoAHQADQAKAEUAdgB2AGgAUgBvAGUAdQBYAFgAagBUADQAZgBmAEUA
cgA0AEQAZQBEAHQARwAwAHYAVgBiAG4AeABmADQANgBzAEoALwBDADkAegBwAG4AeABSACsA
SQBmAGgATAB4AEIAUABxAGQAbABhAGEAWgBZADYAdABOAGYAMgBlAG0AegA2AFAATABhAGEA
MwBaAA0ACgBXADkAdgBlAHkAWAB0AHIAcQBFAEYAcwBBAGMANwAvAEEATQBNACsAZgBBAFQA
LwBBAEsARQBiAFEAZgA4AEEAdwBRADYARgAvAHcARABLACsAagAvAGgAbgB6ADQAQwBmADkA
QwBOAG8AUAA4AEEANABJAGQAQwAvAHcARABsAGYAWAB3ADUALwB3AEEATgANAAoAeAAvAHQA
VQBmADkASQB2AC8AdwBCAHAAdgAvAHcAKwAzADcASAB2AC8AdwBBACsAdQBqAC8AaAB1AFAA
OABBAGEAbwAvADYAUgBmADgAQQA3AFQAZgAvAEEASQBmAGIAOQBqADMALwBBAE8AZgBYAFEA
QgArAGoAMwB3AHQAKwBCAG4AdwBVADAAagA0AG0ADQAKAC8ARAByAFYAZABLADgARwA2AEwA
YQA2AHAAcABuAGoAdgB3AGoAcQBHAG0AMwBNAFcAaQA2AEwARgBMAGIAMwA5AGwANABnADAA
KwA1AHMANQA0ADUAWQByAEYASgBZADUASQBiAGkASwBPAFIASgBJADMAVwBSAEcAVQBNAGoA
SwB3AEIASABxAGYANwBSAA0ACgBuAHcAZQArAEYAZgBpAG4ANAB5ACsATQBkAGUAOABTAGEA
SABwAGwANQByAFYALwAvAHcAQQBJADkAOQB0AHUAYgBqAFQATgBLAHUASgBwAFAAcwB2AGgA
WABRADcATwAzADMAegBYAE4AbABOAE8AKwB5ADAAdAA0AEkAMQAzAHkATgB0AFYAVgBSAGMA
SQANAAoAcQBxAFAAegBsACsAQQAzADcAWQAzADcAUwBmAGkAZgA0ADUAZgBCAG4AdwAxAHIA
dgAvAEIATwBmADkAbwBqAHcAUABvAG4AaQBIADQAcgAvAEQAdgBRADkAWgA4AGEAYQAzADgA
WgAvAHcAQgBsAFgAVgBOAEcAOABJAGEAVgBxADMAaQAvAFIANwBEAFUADQAKAFAARgBHAHIA
NgBaADQAZAArAEwAMgBwACsASQBOAFIAMAB6AHcALwBhAFgARQAyAHIAWAA5AGgAbwBXAG0A
NgBoAHIARgA1AGEAVwBrAHQAdgBwAGwAbABkADMAcwBrAEUARQBuAHUAbgA3AGEAZgA3AFUA
bgA3AFIASAB3ADUALwBhAFkAKwBKAFgAZwAzAA0ACgB3AEwAKwB3AEoAOABiAHYAagBYADQA
VgAwAGIALwBoAEQAZgA3AEwAKwBKAHYAaABEADQAdgBmAHMAMwBlAEYALwBEAHYAaQBiACsA
MABQAEEASABoAFgAVgBiADcAKwB6AHQAQwA4AGYAZgBFAHYAdwAvADQAdABzAGYANwBHADEA
RwArAHYAUABEADkAMwANAAoALwBhADIAawBXAG4AMgBtACsAMABxADUAdgBMAEQANwBSAHAA
bAB4AFoAMwBVAHcAQgAzAFAALwBBAEEAegA5ADgARAAvACsAaABaADAAYgAvAHcAQQBFAHUA
aAAvAC8AQQBDAHUAbwAvAHcAQwBHAGYAdgBnAGYALwB3AEIAQwB6AG8AMwAvAEEASQBKAGQA
DQAKAEQALwA4AEEAbABkAFgAeABEAC8AdwAyADEAKwAxAHIALwB3AEIASQBzAFAAMgBrAC8A
dwBEAHcALwB3AEIAKwB4ADkALwA4ACsAUwBqAC8AQQBJAGIAYQAvAGEAMQAvADYAUgBZAGYA
dABKAC8AKwBIACsALwBZACsALwA4AEEAbgB5AFUAQQBmAHEAWAArAA0ACgB6AG4AOABIAHYA
aABYADQAVwArAE0AdgBnADcAWAB2AEQAZQBoADYAWgBaADYAMQBZAGYAOABBAEMAUQAvAFkA
cgBtADMAMAB6AFMAcgBlAGEAUAA3AFYANABWADEAeQB6AHUATgBrADEAdABaAFEAegBwAHYA
dABMAGkAZQBOAHQAawBpADcAbABaAGsAYgANAAoASwBNAHkAbgB6AFgANABvAGYAQQBmADQA
TQBhAHgAOABTAC8AaQBKAHEAMgBxACsARwB0AEwAbgAxAFAAVgBQAEgAUABpADMAVQBkAFIA
bgBrADAAagB3AC8ATABKAE4AZgAzAHUAdgA2AGgAYwAzAGsAcgB5AFQAVwBEAHoAUwBQAEoA
YwBTAHkATwB6AHkADQAKAHUAOAByAHMAeABhAFIAbQBjAGsAbgB5AFAAOQBpAHoAOQBxAFQA
OQBvAGoANABqAGYAdABNAGYARABYAHcAYgA0ADYALwBZAEUAKwBOADMAdwBVADgASwA2AHoA
LwB3AG0AWAA5AHEAZgBFADMAeABmADgAWAB2ADIAYgB2AEYASABoADMAdwB6AC8AWgAvAA0A
CgBnAEQAeABWAHEAdABqAC8AQQBHAGoAbwBYAGcASAA0AGwAKwBJAFAARgB0ADkALwBiAE8A
bwAyAE4AbgA0AGYAdABQADcASgAwAGkANwArAHoAWAAyAHEAMgAxADUAZgAvAFoAOQBNAHQA
NwB5ADYAaAA4AG0AKwBPAG4ANwBXAHYANwBWAHYAaAB2ADQAMgANAAoALwBHAEwAdwA3ADQA
ZAAvADQASgB3AGYASABMAHgAegA0AGYAMABIADQAcAAvAEUASABSAGQAQwA4AGIAYQBSADgA
ZAB2ADIAVwA5AEgAMAByAHgAaABvADIAbAArAEwAZABYAHMAZABNADgAVQA2AFoAcABQAGkA
SAA0AGkAMgBPAHYANgBYAHAALwBpAEMADQAKAHkAZwBnADEAYQB5ADAANwBYAEwASwB6ADEA
aQB5AHQAcgB1AEsAMgAxAE8AMQB0ADcAMgBLAGUASgBBAEQAMwB6AC8AaABuAGIANABFAC8A
OQBDAHIAcABIAC8AZwBsADgATgBmAC8AQQBDAHUAbwAvAHcAQwBHAGQAdgBnAFQALwB3AEIA
QwByAHAASAAvAA0ACgBBAEkASgBmAEQAWAAvAHkAdQByADQAdwAvAHcAQwBHAHoALwAyAHgA
ZgArAGsAVwAvAHcAQwAwAEYALwA0AGsAUAArAHkASAAvAHcARABQAFAAbwAvADQAYgBQADgA
QQAyAHgAZgArAGsAVwAvADcAUQBYAC8AaQBRAC8ANwBJAGYALwB6AHoANgBBAFAAMQANAAoA
NwAvAFkALwArAEYAUAB3ADEAOABEAGYARQB2AFgATgBXADgASABhAEwAWQA2AGIAcQBkAHgA
NABHADEAUABUAHAANQA3AFgAVAA5AEkAdABKAEgAcwBKAHQAZgA4AEEARABOAHoATABFAFoA
TABDADAAZwBtAFoARwB1AEwAUwAxAGMAbwB6AG0ASQB0AEcADQAKAHIATQBwAGQAVQBJAC8A
SgA3AC8AaABoAGIAOQBpAHYALwBvAGsAdgBnAG4ALwB3AGcAUABCAFgALwB3AEEAegB0AGYA
YwBIAC8AQgBPAGoAOQBvAEgANAA5AC8ARgBiADQAMgArAEsAZgBEAHYAeABUAC8AWQB5ACsA
SwBQADcATwB2AGgAKwB5ACsARgBtAA0ACgB0ADYAMQBaACsATgB2AEcALwB3AEEAVgBQAGcA
VgA0ADUAMAByAFYATgBaAHQALwBGAHYAZwBpAHgAdAAvAEMAMQB2AHAAUAB3AHcAOABaAGUA
SQBkAGYAdAA5AFEAdgBiAEwAVQBkAFEAMQBhAEwAVQBiAHUAeQBpADAAZQBHADIAMABTADcA
dAByAGkANgANAAoAUwA5AHUAOQBQAGkAbgAvAEEAQwA0AC8ANABhAHgALwBhAGQALwA2AFIA
bgBmAHQATgAvADgAQQBoACsAUAAyAFEALwA4AEEANQA5ADEAQQBIAHMALwAvAEEAQQB3AHQA
KwB4AFgALwBBAE4ARQBsADgARQAvACsARQBCADQASwAvAHcARABtAGQAbwAvADQADQAKAFkA
VwAvAFkAcgAvADYASgBMADQASgAvADgASQBEAHcAVgAvADgAQQBNADcAWABqAEgALwBEAFcA
UAA3AFQAdgAvAFMATQA3ADkAcAB2AC8AQQBNAFAAeAArAHkASAAvAEEAUABQAHUAbwAvADQA
YQB4AC8AYQBkAC8AdwBDAGsAWgAzADcAVABmAC8AaAArAA0ACgBQADIAUQAvAC8AbgAzAFUA
QQBmAHMAdgAvAHcAQQBFADkAUABnAFQAOABEAFAAZwB4AHAAWAB4ADUAWAA0AFYAKwBFAE4A
RAA4AE0AMgBmAGkAZgBUAC8AQQBBAFEAdgBpADEAZABJADgAUABhAE4AbwBvADEAQwAyADAA
ZQAyADgAZgBEAFQAMQB1AGwAMAANAAoAWABUAGIARgByAHcAVwA4AFcAcgBhAHMASQBsAG4A
RQB6AFIAQwA1AGwARQBBAFEAegBTAEIALwBzADcANwBEADgATgB2ACsAZgBHAEgALwBBAE0A
QQBiADMALwA0AHgAWAB3AEYALwB3AFMAKwArAEsALwB4AE4AKwBLAGQAaAArADAASQB2AHgA
SgAvAFoADQAKAG4AKwBKAGYANwBPAHEANgBMAFoALwBEAGwAZABJAC8ANABXAFYANAA3ACsA
RQBIAGoAaABQAEcAQwA2AHAARAA4AFIAaABxAFgAOQBrAGoANABXAGUATwBQAEcASwA2AGEA
bgBoADgAYQBmAFkALwAyAG0ATgBmAE8AbQBpACsARwB1AFcAUQAwAHcAMwBZAA0ACgB0AE4A
UgArAHkALwBwAEYAOQBoAHMALwArAG8AVgAvADQARAAyAG4ALwB3AEEAZABvAEEANQByADcA
RAA4AE4AdgArAGYARwBIAC8AdwBCAHYAZgA4AEEANAB4AFIAOQBoACsARwAzAC8AUABqAEQA
LwB3AEMAQQBOADcALwA4AFkAcgBwAGYAcwBOAG4ALwANAAoAQQBOAFEAcgAvAHcAQQBCADcA
VAAvADQANwBSADkAaABzAC8AOABBAHEARgBmACsAQQA5AHAALwA4AGQAbwBBADYAegB3AFQA
RgBvAGsATwBsAFgAQwA2AEQARQBzAE4AbQBkAFEAbABhAFIAVQBpAGwAaABCAHUAVABiAFcA
ZwBkAHQAcwBxAEkAeABKAGkADQAKAEUASQAzAEEAYgBTAEEAQQBEAGsARQBEAHMAYQA1AHoA
dwB4AEYARgBEAFkAVABMAEYAOQBuADIAbQA4AGsAWQAvAFoAawBqAGoAVABjAFkAYgBjAEgA
SQBpAFoAbABMADQAQQB5AFMAYwA0ADIAZwBqAEEARgBkAEgAUQBCAGoAWABjAFIAYQA0AGsA
YgBJAA0ACgBHAGQAbgA2AEkAbwBxAHYANQBCAC8AdgBEADgAagBVADEANQA1AC8AMgBpAFQA
WgA5ADMANQBNAGQAZgA3AGkANQAvAFgATgBWAHYAOABBAFMAZgA4AEEATwBhAEEASAArAFEA
ZgA3AHcALwBJADEAWQB0AEkAaQB0AHgARwAyAFEAYwBiAC8AQQBOAFUAWQANAAoAVgBVAC8A
MABuAC8ATwBhAHMAMgBmAG4ALwBhAEkAOQAvAHcAQgAzADUAOAA5AGYANwBqAFkALwBYAEYA
QQBIADgAOABuAHgAdwArAEkAdgA3AFIATgBqADgAYQB2AGkALwBaAGEASgByAGYAagBDAEwA
UgBiAFAANABvAC8ARQBDADEAMABpAEsAMQBrADgADQAKAFQAaQAyAGkAMAB1ADMAOABXAGEA
dABGAFkAUgAyADQAdAA5AFUAagBnAEUAQwBXAGkAUgBMAEUASQBJADAAaABFAFkAWAB5ADAA
VgBOAHEAagB5ADcALwBBAEkAVwBmACsAMAA1AC8AMABIAC8ARwAvAHcARAAzADkAOABXAC8A
LwBMAGUAdgAyAHoAOABWAA0ACgBmAEQAeQB5AHYAZgBGAEgAaQBTADkAZgBSADcAYQBWADcA
dgBYAHQAWQB1AG0AbABhAEgATABTAE4AYwBhAGgAYwBTAHMANwBIAHUAWABMAGwAaQBlADUA
TwBhAHcAZgArAEYAWgAyAEgALwBRAEQAdABmADgAQQB2AHgAUQBCACsATgBYAC8AQQBBAHMA
LwANAAoAOQBwAHoALwBBAEsARAAvAEEASQAzAC8AQQBPAC8AdgBpADMALwA1AGIAMQA5ADUA
LwB3AEQAQgBQAEQAeABsADgAWQB2AEUAUAB4AHEAOABUADIAWAB4AEIAMQBQAHgARgBlADYA
TABGADgATAB0AGEAdQByAFcATABWADMAMQB4AHIAWgBkAFUAVAB4AFoADQAKADQASgBpAGgA
awBRAGEAbgBmAFgAVQBIAG4AaQAwAG4AdgBWAFUAcABHAEoAdgBMAGUAWABhADQAVAB6AEYA
YgA2AGkALwA0AFYAbgBZAGYAOQBBAE8AMQAvAHcAQwAvAEYAZQB0AC8AQgByAHcAZgBhACsA
SAAvAEEAQgBSAGYAMwBzAE8AbgBRADIAYgB5AA0ACgA2AEQAZABXAHAAbABqAGkAMgBNAHkA
dgBxAEcAbAB5AGwAQwBmAFEAbQBFAE4AagAxAFUASAB0AFEAQgArAEoAUAAvAEMAMAAvAHcA
QgBvADcALwBvAEkAZQBMAGYALwBBAEEASgA4AFYAZgA4AEEAeQBmAFIALwB3AHQAUAA5AG8A
NwAvAG8ASQBlAEwAZgANAAoALwBBAG4AeABWAC8AOABBAEoAOQBmAHIAeAAvAHcAcgBmAFQA
dgArAGcAUgBiAGYAOQArAEIALwBoAFIALwB3AHIAZgBUAHYAKwBnAFIAYgBmADkAKwBCAC8A
aABRAEIAKwBRAC8ALwBBAEEAdABQADkAbwA3AC8AQQBLAEMASABpADMALwB3AEoAOABWAGYA
DQAKAC8ASgA5AGYAYQBYADcATgBQAGoAVAA0AHcAYQB0ADgARQBmADIAdwBiADcAWAByAHIA
WABKAFAARQBHAGkALwBDAHEAUwA3ADgARgB2AGUAegBhADAAOAA4AFcAcwAvADgASQBqADgA
VABaAG8AMgBzAFcAdgBMAHQANQAwAG0AKwAyADIAbQBsAGsAbQB5AA0ACgBrAGgAbAAzAHIA
QwBkADQAYwBSAE0AdgAxAE4ALwB3AHIAZgBUAHYAKwBnAFIAYgBmADkAKwBCAC8AaABYAHAA
MwBnAGYAdwBqAGEANgBaADQAWgArAEkAbABsAEYAWQBRAHcAcgBxACsAaABmAFoAWgBZAGwA
agBDAHIAYwBMAC8AWgArAHQAeABiAEgARwANAAoAQQBHAFgARgB5AHkANABQAFoAeQBPADkA
QQBIADgAOABYAC8AQwAxAC8AdwBCAHMAWAAvAG4ALwBBAFAARgBuAC8AZwBUADQAcQAvADgA
QQBsAHQAUgAvAHcAdABmADkAcwBYAC8AbgAvAHcARABGAG4ALwBnAFQANABxAC8AKwBXADEA
ZgB0ADUALwB3AHIADQAKAE8AeAAvADYAQQBkAG4ALwBBAE4AKwBFAG8ALwA0AFYAbgBZAC8A
OQBBAE8AegAvAEEATwAvAEMAVQBBAGYAaQBIAC8AdwB0AGYAOQBzAFgALwBuAC8AOABXAGYA
OABBAGcAVAA0AHEALwB3AEQAbAB0AFgANgBFAC8AQwA3AHgAOQA4AGQAbAAvAHcAQwBDAA0A
CgBmAC8AeAB3ADgAVgBhADEATAByAGQAeAA4AFMAZABNACsASwB1AGwAMgBuAGgAOQBwAGIA
agBWADEAMQBFAGEATgBMAGYALwBBAEEAZQBoAGwAVwAzAGwAdQBMAGkANgB2AGsAaABFAGQA
LwByAGgAWQBRAHUASQBpAEQATwBDAGcAMwBTAHMAMwAxAG4ALwANAAoAQQBNAEsAegBzAGYA
OABBAG8AQgAyAGYALwBmAGgASwA5AFgAMABuAHcAZABiAFEALwBDAFAAeABUAG8AQQAwACsA
QwBPAEcAKwAxADIAMwB1AG4AdABWAGoAQQBqAGsAWgBKAC8ARAByAGgAMgBVAGMARgBnAGIA
TgBUAG4ALwBBAEsAWgByADYAVQBBAGYADQAKAGcAegAvAHcAdgBmADgAQQBhAHkALwA1ADUA
KwBLAC8ALwBCAGoAcgB2AC8AeABGAEgALwBDADkALwB3AEIAcgBMAC8AbgBuADQAcgAvADgA
RwBPAHUALwAvAEUAVgArAHgAdgA4AEEAdwBxACsAdwAvAHcAQwBnAFAAYQAvADkAKwB2ADgA
QQA2ADEASAAvAA0ACgBBAEEAcQArAHcALwA2AEEAOQByAC8AMwA2AC8AOABBAHIAVQBBAGYA
agBsAC8AdwB2AGYAOABBAGEAeQAvADUANQArAEsALwAvAEIAagByAHYALwB4AEYAZgBkAC8A
agB6AHgAZgA4AGIAZABUAC8AQQBHAEIALwBnAGwANABqAHMATABYAFUANwBuADQAaQANAAoA
NgBoADgAVAB0AFcAaAAxADYASwBXADcAMQBKAGIAMQBkAEsAZwAxAEwANAB1AFcAOABMAHoA
VABwAGUANgBmAGUATwBnAGgAdABOAEYAQwByAEwASwAwAFkAUgBvAHMAUgBzAEUAagBkAFAA
cAA3AC8AaABWADkAaAAvADAAQgA3AFgALwB2ADEALwA4AEEADQAKAFcAcgAyAEcAOQA4AEoA
UgBOADgASgAvAEQARwBnAHgAMgBVAFAAbAAyAFcAdABYAE4AdwB0AHQANQBZAE0AYwBlACsA
NAA4AFEATwBXAFYAVAB3AEMAVABkAGsANQA5AFgAUAByAFEAQgArAEMALwAvAEMAWABmAHQA
VgAvADkAQQBmAFYAZgAvAEIAbAByAA0ACgAzAC8AegBSADAAZgA4AEEAQwBYAGYAdABWAC8A
OABBAFEASAAxAFgALwB3AEEARwBXAHYAZgAvAEEARABSADEAKwB6AC8ALwBBAEEAcgB4AFAA
KwBnAFoAYgAvADgAQQBmAGgASwBQACsARgBlAEoALwB3AEIAQQB5ADMALwA3ADgASgBRAEIA
KwBNAEgALwANAAoAQQBBAGwAMwA3AFYAZgAvAEEARQBCADkAVgAvADgAQQBCAGwAcgAzAC8A
dwBBADAAZABmAHEAeAA4AFQAUABBAGQAMQA4AFIAUABnAHoAKwB6AEgAYwBlAEsARgAxAGEA
TABYAEwASAA0AFkANgBiAE4AcQAwAGQAagByAG0AdQBhAFYASQBtAHEANgBuADQADQAKAFYA
OABDAHYAcQBhAFgATAA2AGQAcQBNAFUAdAAyADYAWABsAHIASQBxAHQAZQBUAFgATQBrAGIA
QwBRAHIASQBXAGwAbABaAC8AUgAvACsARgBlAEoALwAwAEQATABmAC8AdgB3AGwAZQArADYA
agA0AGIAVwA5ADgATwArAEQAYgBRAHgASwBCAHAAbQBpAA0ACgAyADkAdQBFAEMAagBFAGUA
TABIAFQAWQB0AHEAagBvAEEAUABJAHcAQQBPAGcARwBLAEEAUAB5ACsALwA0AFoANwAwAGoA
KwAvAHcAQwBKAHYALwBDADAAOABZAC8ALwBBAEMANQBvAC8AdwBDAEcAZQA5AEkALwB2ACsA
SgB2AC8AQwAwADgAWQAvADgAQQANAAoAeQA1AHIAOQBJAFAAOABBAGgAQwBFAC8ANQA0AHIA
LwBBAE4AOABpAGoALwBoAEMARQAvADUANAByAC8AMwB5AEsAQQBQAHoAZgAvADQAWgA3ADAA
agArAC8AdwBDAEoAdgAvAEMAMAA4AFkALwAvAEEAQwA1AHIAYQAvAGIALwBBAFAAZwBMADQA
VgArAEsADQAKAFAAeABqADgATgBlAEkATgBjAHQALwBGAGsAdAAzAFoALwBEAFAAUgB0AEgA
agBiAFEAdgBIAC8AQQBJADYAOABLADIAZwB0AHIAZgB4AFQANAB6AHYAVQBXAFQAVAAvAEEA
QQB4ADQAZwAwAHEAdwBtAHUAUgBMAHEARQB4AGUAOQBtAHQAMwB2AEoASQBqAA0ACgBEAEIA
SgBNADAATgB2AGIAeAB4AC8AbwBOAC8AdwBoAEMAZgA4AEEAUABGAGYAKwArAFIAVgBIADQA
cwArAEEAMgA4AFUAZQBJADcATABVAEIAQwBrAGcAaAAwAFMAMgBzADkAegBLAFMAUgA1AGQA
OQBxAFUAKwBNAGcASABnAGYAYQBNAC8AagBRAEIAKwANAAoARQBmADgAQQB3AHgANQA4AE8A
LwA4AEEAbgB5ACsASQAzAC8AaAA1AFAAaQA3AC8AQQBQAE4AbgBSAC8AdwB4ADUAOABPAC8A
KwBmAEwANABqAGYAOABBAGgANQBQAGkANwAvADgAQQBOAG4AWAA3AEcAZgA4AEEAQwBuADMA
LwBBAE8AZgBXAFAALwB2AGcADQAKAC8AdwBEAHgATgBIAC8AQwBuADMALwA1ADkAWQAvACsA
KwBEAC8AOABUAFEAQgArAFgALwB3AFcALwBaAFYAOABDAGUASABmAGoASAA4AEoAdgBFAEYA
bgBhAGUAUABWAHUAOQBDACsASgBuAGcAUABXAEwAVgByAHoANABzAGYARgBIAFUAYgBSAGIA
bgBUAA0ACgBQAEYATwBsAFgAcwBEAFgAVwBuADYAaAA0AHMAdQBiAEMALwB0AGgATABBAHAA
bgBzAHIANgAzAHUATABPADYAaQBEAFEAWABNAE0AcwBNAGoAeAB0ADcAcAArADEAbAArAHoA
dAA0AEoAOABkAC8AdABBAGUAUAB2AEYAVwByADYAUAA0AGkAdQB0AFIAMQANAAoAWAAvAGgA
RgBmAHQARQA5AGoANAA3ADgAZQBhAE4AYQB5AGYAWQBmAEIAWABoAHoAVABZAHYASwAwADMA
UgBmAEUAVgBoAHAAbAB0AHQAZwBzADQAawBmADcATgBhAFIAZQBkAEkAcgAzAEUAMwBtAFgA
RQBzAHMAagAvAGMALwBoAHIANABWAHQAcAAzAGkADQAKAFAAUQBOAFEATgB0AEcAbwBzAGQA
YgAwAHEAOAAzAEIAQwBDAHYAMgBhACsAZwBuAHkARAB0ADQASQAyAFoAcgByAC8ASABmAGcA
QQA2ADMANAByADEAWABVAHgAQwByAC8AYQBmAHMAUAB6AEYAUQBTAGYASgAwADIAegB0ACsA
dgB0ADUAVwBQAHcAbwBBAA0ACgAvAEYANwAvAEEASQBaAEkAKwBHAC8ALwBBAEUATAAvAEEA
SQB0AC8AOABPAGYAOABVAGYAOABBADUAcgBxAFAAKwBHAFMAUABoAHYAOABBADkAQwAvADQA
dAAvADgAQQBEAG4ALwBGAEgALwA1AHIAcQAvAFgAUAAvAGgAVgBiAGYAOAArADYALwB3AEQA
ZgANAAoAQQBvAC8ANABWAFcAMwAvAEEARAA3AHIALwB3AEIAOABDAGcARAA0AFgALwBaAE4A
LwBaADIAOABFACsAQgBQADIAZwBQAEEAUABpAHIAUwBOAEgAOABSAFcAdQBvADYAVgAvAHcA
bABYADIAZQBlAC8AdwBEAEgAZgBqAHoAVwBiAFcAUAA3AGQANABLADgADQAKAFIANgBiAEwA
NQB1AG0ANgAxADQAaQB2ADkATQB1AGQAMABGADUASwBpAGYAYQBiAFMAWAB5AFoARwBTADQA
aAA4AHUANABpAGkAawBUAG4AdgBpAHoAKwB5ADkAOABQAFAARQBIAHgAVQArAEoAZQB2AFgA
dQBnAGUASQBwAHIAMwBXAC8AaQBCADQAeQAxAA0ACgBlADcAbQBnADgAZABlAFAAYgBPAEcA
VwA2ADEATAB4AEgAcQBWADcAYwBTAFEAMgBsAG4ANABsAGcAdABMAFcASwBTAFcAWgAyAGoA
dAA3AFcAQwBHADIAZwBRAGkASwBDAEsATwBKAFYAUQBmAHAAdgA0AEUAOABBAEgAUgBQAEYA
ZQBsAGEAbQBZAFYAVAANAAoANwBOADkAdQArAFkASwBBAFIANQAyAG0AMwBsAHYAMQA5AC8A
TgB4ACsATgBTAGEAMwA0AEEAZQA4ADEAbgBWADcAdwBRAEkAUgBkADYAbgBmADMASQBKAFQA
SgBQAG4AMwBVAHMAdQBTAGMAYwA1ADMANQB6AFEAQgArAFEAbgAvAEQASQAvAHcAegAvADYA
DQAKAEYAegB4AFAALwB3AEMASABDACsASQAzAC8AdwBBADEAVgBIAC8ARABJAC8AdwB6AC8A
dwBDAGgAYwA4AFQALwBBAFAAaAB3AHYAaQBOAC8AOAAxAFYAZgByAFIALwB3AHIAZAAvACsA
ZgBkAFAAKwAvAGYAOABBADkAYQBqAC8AQQBJAFYAdQAvAHcARAB6AA0ACgA3AHAALwAzADcA
LwA4AEEAcgBVAEEAZgBLAC8ANwBGAEgAdwBNADgASAAvAEQATAA0AHEAYQAvAHIAMwBoAC8A
UwBkAFkAcwBMADIANwArAEgAKwBxADYAUgBMAE4AcQBIAGkAcgB4AFgAcgBrAEwAVwB0AHgA
NABqADgASwBYAHIAeAByAGEAYQA3AHIAZQANAAoAcABXAGsAYwBwAGwAcwBJAFcAVwA0AGoA
ZwBTADUAUgBFAGUASgBKAFYAaQBtAG0AUwBUADgAdwAvAHcARABoAGoASAA0AFQALwB3AEQA
UQBDADgAZQAvACsASABaACsATABIAC8AegBZAFYALwBRADcAOABQAC8AQQBBAGsAMgBnADYA
egBjADMAaABpAFYADQAKAEIASgBwAGsAMQB0AGsATAB0AFAAegAzAFYAbABMAGoATwBCAC8A
egB4AHoAagAyAHIANQArAC8ANABVAC8AZABmADgAKwBLAGYAOQA4AEQALwB3AEMASgBvAEEA
LwBHAFAALwBoAGoASAA0AFQALwBBAFAAUQBDADgAZQAvACsASABaACsATABIAC8AegBZAA0A
CgBVAGYAOABBAEQARwBQAHcAbgAvADYAQQBYAGoAMwAvAEEATQBPAHoAOABXAFAALwBBAEoA
cwBLAC8AWgB6AC8AQQBJAFUALwBkAGYAOABBAFAAaQBuAC8AQQBIAHcAUAAvAGkAYQBQACsA
RgBQADMAWAAvAFAAaQBuAC8AZgBBAC8AdwBEAGkAYQBBAFAARgANAAoALwB3AEQAZwBuAGIA
OABFAHYAQwBQAHcAcQBzAGYAagBsAGIAKwBHAGIARABYAHIASgBmAEYARgBwADQARQBoADEA
RAArADMAZgBGAG4AaQB6AHgAUwBKAFYAMAA2AEgAeAA0AGwAdgA5AG0ASABpAGYAVwBOAFcA
KwB3AGgAQgBxAGwAeAA1ADQAcwBmAHMADQAKAC8AdwBCAHEARAB4AGYAYQBmAE4AKwB6ADIA
LwBsAC8AZQBuAC8AQwBJADIAWAAvAEEARQB3AC8ANwA5AE4ALwBqAFcAQgA4AEgALwBCADAA
dgBoAFcATAB4AFMASgBJAEYAaAAvAHQAQwBQAFMAZwB1AEIAagBkADkAbABYAFYAUQBjADgA
RAA3AHYAMgBrAA0ACgBlAHYAVwB2AFYAUABJADkALwB3AEIAZgAvAHIAVQBBAGMAVgAvAHcA
aQBOAGwALwAwAHcALwA3ADkATgAvAGoAUgAvAHcAaQBOAGwALwAwAHcALwA3ADkATgAvAGoA
WABhACsAUgA3AC8AcgAvADkAYQBqAHkAUABmADkAZgAvAEEASwAxAEEAQgA0AGIAMAANAAoA
NgBMAFQATABHAFcAMwBoADIAYgBYAHUANQBKAGoAcwBVAHEATgB6AFEAdwBJAGMAZwA1ADUA
eABHAE8AZgBUAEYAZABCAFYATwB5AFQAWgBFAHcALwA2AGEARQAvACsATwBvAFAAUQBlAGwA
WABLAEEAUAB6AG0AKwBQAEgALwBBAEEAVgBUAC8AWQBJAC8ADQAKAFoAdQArAEsALwBpAHIA
NABMAC8ARwByADQAOQBEAHcAWAA4AFQAUABCAG4AOQBoAC8AdwBEAEMAUwArAEcAZgArAEYA
WABmAEcAZgB4AEgALwBaAHYALwBBAEEAawBYAGgAdgBSAC8ARgBlAGoAZgA4AFQAbgB3AG4A
OABPADkAZAA4AFAAMwBuADIAegB3AA0ACgAvAHIAdQBsAGEAaAAvAHgATAA5AFYAdQB2AHMA
LwAyAHIANwBMAGQAZQBSAGUAdwBYAE4AdABEADUARAAvAHcALwBFAC8ANABKAGIAZgA5AEgA
UgBqAC8AQQBNAE0AbgArADAAVgAvADgANgBTAHYAdgBEAHgAMQArAHkASgArAHkAZgA4AEEA
RgBEAHgAVgANAAoAcQBuAGoAcgA0AGwALwBzAHcAZgBzADgAZgBFAFQAeAB0AHIAbgAyAEgA
KwAyAC8ARwBQAGoAcgA0AEsALwBEAGIAeABiADQAcQAxAGoAKwB6AE4ATwBzADkASAAwADMA
KwAxAFAARQBPAHYAOABBAGgAcgBVAE4AWAAxAEQAKwB6ADkASQAwACsAdwAwAHUADQAKAHgA
KwAxADMAawAzADIAVABUAHIARwB6AHMAWQBQAEwAdAByAGEARwBKAE8AUwAvADQAWQBGAC8A
WQBVAC8ANgBNAHIALwBaAEwALwA4AEEARQBjAGYAZwA5AC8AOABBAE0AYgBYAHgARwBMAHAA
ZQBKAEQAeABXAEoAZQBCAHgAMwBCAEUATQBFADgAUgBXAA0ACgBlAEQAaABpADgAcAB6ADYA
cABpAG8ANABWADEASgBmAFYANAA0AG0AcABSAHoAcQBsAFIAcQBZAGkATgBIAGsAVgBhAGQA
SwBsAFQAcAB5AHEASwBVAG8AVQA0AFIAYQBpAHYAegBqAEgAVQBQAEYAMQA0ADMARwBQAEwA
YwB6ADgATwBLAGUAWABQAEYAWQANAAoAaAA1AGYAVAB4ADIAUgA4AFQAVgBzAGIARABCAE8A
dABOADQAVwBHAE0AcQA0AGYAaQBHAGgAUQBxADQAcQBOAEQAMgBjAGMAUgBVAG8AVQBhAE4A
RwBkAFoAVABsAFQAcABVADQATwBNAEYAOABlAGYAOABQAHgAUAArAEMAVwAzAC8AUgAwAFkA
LwA4AEEADQAKAEQASgAvAHQARgBmADgAQQB6AHAASwA5AGUAKwBBAC8ALwBCAFYAUAA5AGcA
agA5AHAASAA0AHIAKwBGAGYAZwB2ADgARgBmAGoAMABQAEcAbgB4AE0AOABaAC8AMgA1AC8A
dwBBAEkAMQA0AFoALwA0AFYAZAA4AFoALwBEAG4AOQBwAGYAOABJADcANABiAA0ACgAxAGoA
eABYAHIAUAA4AEEAeABPAGYARgBuAHcANwAwAEwAdwAvAFoALwBZAC8ARAArAGgAYQByAHEA
SAAvAEUAdwAxAFcAMQArADAAZgBaAGYAcwB0AHIANQA5ADcAUABiAFcAMAAzAHMAdgA4AEEA
dwB3AEwAKwB3AHAALwAwAFoAWAArAHkAWAAvADQAagANAAoAagA4AEgAdgAvAG0ATgByAHIA
ZgBBAHYANwBJAG4ANwBKAC8AdwB2ADgAVgBhAFgANAA2ACsARwBuADcATQBIADcAUABIAHcA
NwA4AGIAYQBIADkAdQAvAHMAVAB4AGoANABGACsAQwB2AHcAMgA4AEoAZQBLAHQASAAvAHQA
UABUAHIAegBSADkAUwAvAHMADQAKAHYAeABEAG8ASABoAHIAVAA5AFgAMAAvACsAMABOAEkA
MQBDAC8AMAB1ACsAKwB5AFgAawBQADIAdgBUAHIANgA4AHMAWgAvAE0AdAByAG0AYQBKAHoA
QwBVAHYARQBoAFkAcgBEAFAASABZADcAZwBpAGUAQwBXAEkAbwB2AEcAUQB3AG0AVQA1ADkA
VAB4AA0ACgBVAHMASwBxAGsAZgByAEUAYwBOAFUAcgBaADEAVgBvADAAOABSAEsAagB6AHEA
agBPAHIAUwBxAFUANAAxAEgARwBVADYAYwA0AHAAeABaAGcAYQBIAGkANgBzAGIAZwAzAG0A
VwBaACsASABGAFQATABsAGkAcwBPADgAdwBwADQASABJACsASgBxAE8ATgANAAoAbgBnAGwA
VwBnADgAVgBEAEIAMQBjAFIAeABEAFgAbwBVAHMAVgBLAGgANwBTAE8ASABxAFYANgBOAGEA
agBDAHMANABTAHEAVQBxAGsARgBLAEQAKwBLAHYAaQBMAC8AQQBNAEYAZABmACsAQwBhAG4A
dwAxACsASQBQAGoAdgA0AGMAKwBPAC8AdwBCAG8ADQAKAHgAZABEADgAYwBlAEEAUABHAFgA
aQBmAHcAVgA0AHkAMABYAC8AaABUAC8AeAA0ADEAUAA4AEEAcwBmAHgAWAA0AFYAMQB1ACsA
MABMAHgARgBwAGYAOQBwAGEAUAA4AE0ATgBRADAAbgBVAFAANwBQADEAZQB3AHYATABUADcA
ZABwAGQALwBlADYAZABkAA0ACgArAFQANQA5AGoAZAAzAE4AdABKAEYATQAvAEcALwA4AFAA
cQB2ACsAQwBWAFAALwBBAEUAZABBAHYALwBoAGsAZgAyAGkAZgAvAG4AUwAxADkANAA2AC8A
KwB4AEoAKwB4AGoANAByADEAMwBXAC8ARgBQAGkAbgA5AGsAYgA5AG0ASAB4AEwANABtADgA
UwANAAoANgB2AHEAVwB2ACsASQAvAEUAZQB2AC8AQQBBAEQAKwBGAFcAcwA2ADcAcgArAHUA
NgB6AGUAVABhAGoAcQArAHQANgAzAHEAKwBvACsARQA3AG4AVQBOAFYAMQBmAFYAZABRAHUA
YgBpACsAMQBMAFUAcgA2ADQAbgB2AEwANgA4AG4AbQB1AHIAcQBhAFcADQAKAGUAVgAzAGIA
SQAvADQAWQBGAC8AWQBVAC8AdwBDAGoASwAvADIAUwAvAHcARAB4AEgASAA0AFAAZgAvAE0A
YgBXAGQAVwBsADQAbQB1AHIAVgBkAEQASAA4AEMAUgBvAE8AcABQADIASwBxADUAUgB4AEIA
SwBxAHEAWABNAC8AWgBxAHIASwBHAGQAdwBoAA0ACgBLAG8AbwBXAFUANQBRAGgARwBMAGwA
ZAB4AGoARgBOAEoAWgBWADYASABqAEcANgA5AFoANABiAE4AUABEAE8ATwBHAGQAVwBvADgA
UABHAHYAawBQAEYATQA2ADgAYQBIAE8ALwBaAEsAdABPAG4AeABIAEMAbgBLAHEAcQBmAEsA
cQBrAG8AUQBoAEMAVQANAAoANwB1AE0AWQB4AGEAUwArAEoAZgA4AEEAaAA5AFYALwB3AFMA
cAAvADYATwBnAFgALwB3AEEATQBqACsAMABUAC8AdwBEAE8AbAByADYAVgAvAFoAWQAvADQA
SwBGAGYAcwBWAGYAdABaAGYARQBIAFcAUABoAHoAKwB6AGgAOABaAEIAOABRAC8ASABHAGkA
DQAKACsARABkAFEAOABhADYAcgBvAG8AKwBIAFgAeABXADgASQAvAFoAZgBDAG0AbgBhADMA
NABlADAASwArADEAVAArADAAdgBIAFAAZwBiAHcAegBwAE0ALwBrAGEAdgA0AGsAMABLADAA
KwB3ADIAOQAvAE4AcQBNAHYAMgAzAHoANABiAFMAUwAyAHQAcgB1AA0ACgBhADMAOQBGAC8A
dwBDAEcAQgBmADIARgBQACsAagBLAC8AdwBCAGsAdgAvAHgASABIADQAUABmAC8ATQBiAFgA
bwBuAHcAMAAvAFoAagAvAEEARwBiAFAAZwB0AHIAdAAzADQAcAArAEQAbgA3AFAAZgB3AE8A
KwBFADMAaQBhAC8AdwBCAEkAbgAwAEMAKwANAAoAOABSAC8ARABUADQAVAArAEEAdgBBAG0A
dQAzAHUAaABYAFYANQBZAGEAagBkAGEASgBkADYAdgA0AFcAMABEAFMAdABRAHUAZABJAHUA
ZABRADAAcgBTADcANgBmAFQAWgByAGgANwBPAGEAOAAwADIAdwB1AHAASQBXAG4AcwA3AGQA
NAArAGoATAA2AFgADQAKAGkASABIAEcAWQBkADUAcABqAGUARABLAG0AWABxAG8AdgByAGMA
TQB2AHkAdgBQAEsATwBNAGwAUwBzADcAcgBEADEAYwBSAG4ARgBlAGgAQwBwAGUAMQBwAFYA
SwBOAFMATgByAHAAeAB1ADAAMQAxAFoAWABSADgAVgBvADUAaABoAEoAWgAxAG0AUABoAA0A
CgA3AFYAeQBwAFYAVQA4AGQAVAB5AHYASgBlAEoATQBQAG0ARQA2AEYAbgBkAFkAUwB0AGkA
OAArAHgATwBHAHAAMQBiADgAdABwAFYAcwBQAFYAaABhADYAYwBiAHQATgBmAG4AUAAvAEEA
TQBQAHMAUAArAEMAVgBmAC8AUgAwAEMALwA4AEEAaABrAGYAMgANAAoAaQBQADgAQQA1ADAA
ZABIAC8ARAA3AEQALwBnAGwAWAAvAHcAQgBIAFEATAAvADQAWgBIADkAbwBqAC8ANQAwAGQA
ZgBhAG4ALwBEAEEAdgA3AEMAbgAvAEEARQBaAFgAKwB5AFgALwBBAE8ASQA0AC8AQgA3AC8A
QQBPAFkAMgBqAC8AaABnAFgAOQBoAFQADQAKAC8AbwB5AHYAOQBrAHYALwBBAE0AUgB4ACsA
RAAzAC8AQQBNAHgAdABjAGYAcwBmAEYATAAvAG8AWQA4AEEAZgArAEcAYgBpAEwALwA1ACsA
bgBCADkAWAA4AGEAdgArAGgAcgA0AFgAZgArAEkALwB4AFoALwA5AEUAeAA4AFYALwB3AEQA
RAA3AEQALwBnAA0ACgBsAFgALwAwAGQAQQB2AC8AQQBJAFoASAA5AG8AagAvAEEATwBkAEgA
WAAwAG4AOABFAGYAOABBAGcAbwBkACsAeABYADgAZQBmAGgALwA4AGUAUABpAFAAOABJAFAA
agBJAFAARgB2AGcAZgA4AEEAWgA3ADgASABKADQAMgArAE4ARwB0AEQANABkAC8ARgANAAoA
WABRAFAAKwBFAE8AOABLAFMAYQBKADQAeAAxADEATgBVAE8AbQArAEoAdgBBADIAaQA2AHQA
NABpAHoAcABIAGcAbgB4AFYAZAAvAFkAZgBDAHQAaAByAG0AbwBqACsAeQAvAHMANQBzAHgA
YwAzADIAbgBRADMAZgBvAFAALwBBAEEAdwBMACsAdwBwAC8ADQAKADAAWgBYACsAeQBYAC8A
NABqAGoAOABIAHYALwBtAE4AcgAwAFQAdwBiACsAegBIACsAegBaADgATwBkAEMAOABiACsA
RgB2AGgANwArAHoAMwA4AEQAdgBBAG4AaABuADQAbQBhAFEAdQBnAGYARQBqAHcANQA0AE4A
KwBFAC8AZwBMAHcAdgBvAFgAeABCAA0ACgAwAEoAYgBQAFYAOQBPAFgAUgBQAEcAKwBrAGEA
SgBvAEYAagBwAC8AaQB2AFMARgAwAC8AWAA5AGQAcwBWADAAMwBYAHIAZQAvAHMAeABaADYA
MQBxADkAcQBJAGYASQAxAEsAOABTAGIAcwB3AEYATAB4AEQAVwBLAGcAOAB6AHgAMwBCAGwA
VABCACsAegANAAoAeABIAFAASABBAFoAWABuAGwASABGAE8AcQA4AFAAVgBXAEYAYwBLAG0A
SQB6AGkAdgBTAFYATwBPAEwAZABDAFcASQBpADYAYgBsAFAARABxAHIAQwBuAEsAbgBVAGwA
QwBwAEgAdgB5AHkAagA0AHIAUgB4AGsASABuAE8AWQArAEgAdABYAEwALwBaAFkADQAKAHAA
VgBJAFoAWgBrAHYARQBsAEQARwBPAHUAOABKAFgAVwBDAGMASwB1AEsAegAvAEEAQgBOAEIA
VQBvAFkANQA0AGEAZQBLAGoASwBpADUAMQBNAEoARwB2AFQAcABTAHAAVgBwADAANgBzAFAA
egBuAC8ANABmAFkAZgA4AEEAQgBLAHYALwBBAEsATwBnAA0ACgBYAC8AdwB5AFAANwBSAEgA
LwB3AEEANgBPAGoALwBoADkAaAAvAHcAUwByAC8ANgBPAGcAWAAvAEEATQBNAGoAKwAwAFIA
LwA4ADYATwB2AHQAVAAvAGgAZwBYADkAaABUAC8AbwB5AHYAOQBrAHYALwB3AEEAUgB4ACsA
RAAzAC8AdwBBAHgAdABIAC8ARAANAAoAQQB2ADcAQwBuAC8AUgBsAGYANwBKAGYALwBpAE8A
UAB3AGUALwArAFkAMgB1AFAAMgBQAGkAbAAvAHcAQgBEAEgAZwBEAC8AQQBNAE0AMwBFAFgA
LwB6ADkATwBEADYAdgA0ADEAZgA5AEQAWAB3AHUALwA4AEEARQBmADQAcwAvAHcARABvAG0A
UABpAHYADQAKAC8AaAA5AGgALwB3AEEARQBxAC8AOABBAG8ANgBCAGYALwBEAEkALwB0AEUA
ZgAvAEEARABvADYAKwBrAC8ARABIAC8AQgBRADcAOQBpAHYAeABYACsAegBKADgAUgBQADIA
cQB2AEQAMwB4AGsARwBvAGYAcwA4AC8ARABUAHgAagBZACsAQwBmAEgAZgBqAA0ACgAvAHcA
RAA0AFYAMwA4AFYAYgBRAGEASAA0AHIAdgA3AHYAdwBMAFoAMgBlAGwALwA4AEkAcABlACsA
QgByAGIAeAB0AHEAZgBuAFgAWAB4AEEAOABHAHgAZgBiAHQASAA4AE4ANgBoAHAAMABmADkA
cwBiADUAYgB4AEkAOQBQADEAUgA3AEwAMABIAC8AaAANAAoAZwBYADkAaABUAC8AbwB5AHYA
OQBrAHYALwB3AEEAUgB4ACsARAAzAC8AdwBBAHgAdABlAGkAYQBiACsAegBIACsAegBaAG8A
MwB3ADQAMQAvAHcAQwBEAG0AawBmAHMAOQAvAEEANwBTAHYAaABGADQAcgAxAGUASABYAC8A
RgBQAHcAcgAwADMANABUACsADQAKAEEAcgBIADQAYwBlAEoAZABkAHQAcABkAEUAbgB0ADkA
YgAxAC8AdwBQAGEANgBCAEYANABaADEAbgBWADQASgAvAEQAWABoAHkAYQBIAFUAdABSADAA
dQA1AHYASQBwAGQAQQAwAFMAUgBKAGwAZgBTAHIARQB3AGQAbQBEAHAAZQBJAGEAbABpAFAA
NwBRAA0ACgB4ADMAQgBrADQAUABCADQAcABZAFYAWQBQAEsAOAA4AHAAUwBqAG0ARABwAFMA
VwBDAG4AaQBIAFgAegBpAHMAcAA0AE8ARgBmAGwAZQBLAHAAVQAxAEMAdABVAHAASwBVAGEA
VgBXAGwATgBxAGEANwA4AHYAbwArAEsAMABaADQAcgArADEAYwB4ADgAUAANAAoAYQBsAE4A
NABEAEcAcgBCAEwATAA4AGwANABrAG8AegBoAG0AagBvAFMAVwBYAFYATQBVADgAVABuADkA
ZQBOAFQAQQBRAHgAUABKAEwARwAwAGEAUwBwADQAaQByAFEAVQBvAFUASwA5AEcAbwAxAE4A
ZgBuAFAALwB3AEEAUABzAFAAOABBAGcAbABYAC8ADQAKAEEATgBIAFEATAAvADQAWgBIADkA
bwBqAC8AdwBDAGQASABSAC8AdwArAHcALwA0AEoAVgAvADkASABRAEwALwBBAE8ARwBSAC8A
YQBJAC8AKwBkAEgAWAAyAHAALwB3AHcATAArAHcAcAAvADAAWgBYACsAeQBYAC8AdwBDAEkA
NAAvAEIANwAvAHcAQwBZAA0ACgAyAGoALwBoAGcAWAA5AGgAVAAvAG8AeQB2ADkAawB2AC8A
dwBBAFIAeAArAEQAMwAvAHcAQQB4AHQAYwBmAHMAZgBGAEwALwBBAEsARwBQAEEASAAvAGgA
bQA0AGkALwArAGYAcAB3AGYAVgAvAEcAcgAvAG8AYQArAEYAMwAvAEEASQBqAC8AQQBCAFoA
LwANAAoAOQBFAHgAOABWAC8AOABBAEQANwBEAC8AQQBJAEoAVgAvAHcARABSADAAQwAvACsA
RwBSAC8AYQBJAC8AOABBAG4AUgAxADkASgArAEoAdgArAEMAaAAvADcARgBuAGgAUAA5AG0A
WAA0AGQALwB0AFYAKwBJAFAAagBJAE4AUAAvAFoANQArAEoAZgBqAEcADQAKACsAOABFAGUA
QgBQAEgALwBBAFAAdwByAHIANABxADMAWQAxAHoAeABWAFkAWABmAGoAcQB6AHYATgBMAC8A
NABSAFMAeQA4AEQAWABQAGoAWABUAFAASgB1AHYAaAAvADQAeQBpACsAMwBhAHgANABiADAA
LwBUAHAAUAA3AEgAMwB4AFgAYgB4ADYAaABwAA0ACgBiADMAdgBvAFAALwBEAEEAdgA3AEMA
bgAvAFIAbABmADcASgBmAC8AQQBJAGoAagA4AEgAdgAvAEEASgBqAGEAOQBEADEAUAA5AG0A
TAA5AG0AegBXAGYAaAB4AG8ASAB3AGMAMQBmADkAbgB2ADQASABhAHAAOABJAHYAQwBtAHIA
egBhAC8ANABXACsARgANAAoAbQBwAGYAQwBmAHcASABmAGYARABqAHcAMQByAHQAegBMAHIA
YwA5AHgAcgBXAGcAZQBCADcAbgBRAFoAUABEAE8AagBhAHYAUABQADQAbAA4AFIAegBUAGEA
bABwADIAbQBXADEANQBMAEwAcgArAHQAeQBQAE0AegA2AHIAZgBOAFAAMgBZAFMAbAA0AGgA
DQAKAHEATwBNACsAdgBZADMAZwB5AGMAMwBnADUAcgBMADMAaABNAHIAegB5AG4ARwBHAFAA
OQByAFIAZABPAGUATQBWAGIATwBLAHIAcQA0AE4AVQBGAGkARgBPAGwAUQBkAEcAcwA2AHMA
cQBNAG8AMQBvAHcAagBPAE0AKwAvAEEAMABmAEYAWgBRAHgALwA5AA0ACgBwAFoAagA0AGUA
MQBLAGoAdwBGAFIAWgBXADgARABrAHYARQBsAEcARgBQAE4AUABiADQAZAAwAHEAbQBQAFcA
SQB6ADYAdgBLAHQAZwBGAGgAbABpAG8AMQBLAE8ASABkAEQARQBTAHIAeQB3ADgANAAxADQA
MAA0AFYASQBWAFAAegBwAC8ANABmAGEAZgANAAoAOABFAHIAdgArAGoAbgB4AC8AdwBDAEcA
UgAvAGEARwAvAHcARABuAFMAVQBmADgAUAB0AFAAKwBDAFYAMwAvAEEARQBjACsAUAAvAEQA
SQAvAHQARABmAC8ATwBrAHIANwBSAC8ANABZAEUALwBZAFYALwA2AE0AcwAvAFoATAAvAHcA
RABFAGMAdgBnAC8ADQAKAC8AdwBEAE0AZgBSAC8AdwB3AEoAKwB3AHIALwAwAFoAWgArAHkA
WAAvAHcAQwBJADUAZgBCAC8ALwB3AEMAWQArAHUAUAAyAFAAaQBsAC8AMABNAGUAQQBQAC8A
RABOAHgARgAvADgALwBUAGcAKwByACsATgBYAC8AUQAxADgATAB2ADgAQQB4AEgAKwBMAA0A
CgBQAC8AbwBtAFAAaQA3AC8AQQBJAGYAYQBmADgARQByAHYAKwBqAG4AeAAvADQAWgBIADkA
bwBiAC8AdwBDAGQASgBYADAAMwA4AFoAdgArAEMAagBIADcARgAzADcAUAAzAHcALwArAEIA
WAB4AEgAKwBMAHYAeABsAC8ANABSAEgAdwBSACsAMABSADQATwANAAoAUABqAGYANABNAGEA
MQAvAHcAcgB2ADQAcQA2ADkALwB3AG0AUABoAFcATABSAFAAQwBHAHYATgBxAG4AOQBtACsA
RwBmAEEAMgB0AGEAdAA0AGQAMgA2AFIANAA0ADgASwAzAGYAMgBIAHgAVABZAGEASABxAEoA
LwB0AFQANwBPAEwAUQAzAE4AagBxAE0ADQAKAE4AcAAyADMALwBEAEEAbgA3AEMAdgAvAEEA
RQBaAFoAKwB5AFgALwBBAE8ASQA1AGYAQgAvAC8AQQBPAFkAKwB2AFIAZgBHAFgANwBNAGYA
NwBOAG4AeABHADAASAB3AFIANABXACsASQBYADcAUABmAHcATwA4AGQAKwBHAGYAaABsAHAA
QgAwAEQANABiAA0ACgArAEgAZgBHAFgAdwBuADgAQgBlAEsATgBDACsASAAyAGgATgBaADYA
UgBwAHoAYQBMADQASQAwAGoAWABOAEEAdgB0AFAAOABLAGEAUQAyAG4ANgBCAG8AVgBpADIA
bQA2AEQAYgAyAEYAbQBiAFAAUgBkAEoAdABUAEMAWQBOAE4AcwAwAGgANwBLAEYATAANAAoA
eABEAFcARwB4AHkAeABXAE4ANABNAGwAagBIAFQAbwBmADIAYgBPAGgAbABlAGUAUQB3ADEA
TwBxAHMAUgBUAGUASgBlAE8AcAAxAE0ANABuAFYAcgBVADUAWQBUADIAcwBhAEUAYwBQAFYA
bwBTAGgAaQBIAFQAbgBVAGwATwBtAHAAVQA1AGQAKwBHAG8ADQAKACsASwB5AHcAZQBaAEwA
RwBaAGoANABlAHoAegBDAFYATABEAEwASgA1ADQAYgBKAGUASgBLAGUARABwAFYAMQBpADYA
VAB4AGIAegBLAGwAVgB6ADYAcABYAHIAMABwAFkASAAyADgATQBOAEgAQwAxAHMAUABPAG4A
aQAzAFMAcQBWAFoAVgBLAE0AWgAwAA0ACgBwAGYAbgAxAC8AdwBBAFAAdwB2ADgAQQBnAGwA
bAAvADAAZABGAC8ANQBoAEwAOQBvAGoALwA1ADAAZABIAC8AQQBBAC8AQwAvAHcAQwBDAFcA
WAAvAFIAMABYAC8AbQBFAHYAMgBpAFAALwBuAFIAMQA5AGgAZgA4AE0AQwAvAHMASwBmADkA
RwBWAC8AcwANAAoAbAAvADgAQQBpAE8AUAB3AGUALwA4AEEAbQBOAG8ALwA0AFkARgAvAFkA
VQAvADYATQByAC8AWgBMAC8AOABBAEUAYwBmAGcAOQAvADgAQQBNAGIAWABIADcASAB4AFMA
LwB3AEMAaABqAHcAQgAvADQAWgB1AEkAdgAvAG4ANgBjAEgAMQBmAHgAcQAvADYADQAKAEcA
dgBoAGQALwB3AEMASQAvAHcAQQBXAGYALwBSAE0AZgBIAHYALwBBAEEALwBDAC8AdwBDAEMA
VwBYAC8AUgAwAFgALwBtAEUAdgAyAGkAUAAvAG4AUgAxADkARQAvAHQAUAA4AEEALwBCAFIA
ZgA5AGkALwA5AGsAVAB4ADkAcABIAHcAMgAvAGEATAArAA0ACgBNAG8AKwBIAGYAagBiAFcA
LwBDAEYAaAA0ADQAMAB2AFIAUAA4AEEAaABYAGYAeABWADgAVwAvAGEAdgBDAHUAcABhADEA
NABnADAARwB4ADEAVAArADAAdgBBADMAZwBYAHgAUABwAE0ASABuADYAdgA0AGEAMQB5ADAA
KwB3ADMARgAvAEQAcQBNAGYAMgANAAoASAB6ADUAcgBPAE8AMgB1AGIAUwBhADQANwBuAC8A
aABnAFgAOQBoAFQALwBvAHkAdgA5AGsAdgAvAHcAQQBSAHgAKwBEADMALwB3AEEAeAB0AGUA
aABmAEUAegA5AG0AVAA5AG0AdgA0ADAAYQA5AGEAZQBLAFAAagBIACsAegAzADgARAB2AGkA
eAA0AG4ADQAKAHMATgBJAGcAMABDAHcAOABSAC8ARQB2ADQAVABlAEEALwBIAG0AdQAyAFcA
ZwAyAHQANQBmADYAagBhADYATABhAGEAdgA0AHAAMABEAFYAZABRAHQAdABJAHQAdABRADEA
WABWAEwANgBEAFQAWQBiAGgATABPAEcAOAAxAEsALwB1AG8ANABWAG4AdgBMAA0ACgBoADUA
TwB5AGwAUwA4AFEAMQBnAHMAWQBxACsATwA0AE0AZQBZAE8AcABoAGYAcQBFADYAVwBWADUA
NQBIAEIAUQBwAEoAMQB2AHIAeQB4AGwASwBlAGMAUwByADEAYQBrADAAOABQADkAVgBsAFIA
cgBVAG8AMAAzAEcAdAA3AGEATgBWAFQAaAB5AGQAOQANAAoAQwBqADQAcgBMAEwAOABmAEgA
RQA1AGoANABlAHkAegBWADEAYwBFADgAcgBxAFUATQBsADQAawBoAGwAOQBPAGcAbgBpAFAA
NwBSAFcAUABvADEATQAvAG4AaQBhADEAVwBwAEYANABUADYAbABMAEQAMQA2AEUASwBUAGoA
aQBQAGIAeAByAEsAZABQADIADQAKAGYANQA3AGYAOABQAHYALwBBAFAAZwBsAG4ALwAwAGQA
RQBQADgAQQB3AHkAWAA3AFIAUAA4AEEAOAA2AE8AagAvAGgAOQAvAC8AdwBBAEUAcwAvADgA
QQBvADYASQBmACsARwBTAC8AYQBKAC8AKwBkAEgAWAAyAEwALwB3AHcAUgArAHcAbAAvAHcA
QgBHAA0ACgBXAGYAcwBsAC8AdwBEAGkATwBQAHcAZQAvAHcARABtAE4AbwAvADQAWQBJAC8A
WQBTAC8ANgBNAHMALwBaAEwALwB3AEQARQBjAGYAZwA5AC8AdwBEAE0AYgBYAEgANwBIAHgA
UwAvADYARwBQAEEASAAvAGgAbQA0AGkALwArAGYAcAB3AGYAVgAvAEcAcgANAAoALwBvAGEA
KwBGADMALwBpAFAAOABXAGYALwBSAE0AZgBOAFAAdwA5AC8AdwBDAEMAdwAvADgAQQB3AFQA
YwArAEoAMwBqADcAdwBQADgAQQBEAGIAdwBMACsAMABjAE4AYwA4AGIAZgBFAEwAeABmADQA
YQA4AEQAKwBEAHQARQAvAHcAQwBGAFEAZgBIAGYADQAKAFQAUAA3AFkAOABWAGUATABOAGEA
cwB0AEIAOABQAGEAWAAvAGEAVwBzAGYAQwA3AFQAOQBKADAALwB3AEQAdABEAFYAOQBRAHMA
NwBUADcAZABxAGwALwBZADYAZABhAGUAZAA1ADkANwBlAFcAMQB0AEgATABNAG4AWQAvAEgA
bgAvAGcAcQBoACsAdwBMAA0ACgArAHoAaAA4AFYALwBGAGYAdwBZACsATgBmAHgANQBIAGcA
dgA0AG0AKwBEAGYANwBEAC8ANABTAGIAdwAxAC8AdwBxADMANAB6ACsASQAvADcATgAvADQA
UwBMAHcAMwBvAC8AaQB2AFIAdgA4AEEAaQBjACsARQAvAGgANQByAHYAaAArADgAKwAyAGUA
SAANAAoAOQBkADAAcgBVAFAAOABBAFEATgBWAHUAdgBzAC8AMgByADcASgBkAGUAUgBlAHcA
WABOAHQARAA3ADUANABmAC8AWQBuAC8AQQBHAE0AUABDAG0AdgBhAEoANABvADgATABmAHMA
agAvAHMAdwArAEcAdgBFAC8AaAB2AFYAOQBOADEALwB3ADUANABqADAADQAKAEQANABCAC8A
QwByAFIAdABkADAARABYAHQASAB2AEkAZABSADAAagBXAHQARQAxAGYAVAB2AEMAZAB0AHEA
RwBsAGEAdgBwAFcAbwBXADEAdgBmAGEAYgBxAFYAagBjAFEAWABsAGoAZQBRAFEAMwBWAHIA
TgBGAFAARQBqAHIAcwBlAE8AdgAyAFIAUAAyAA0ACgBUAC8AaQBoADQAcQAxAFQAeAAxADgA
UwAvAHcAQgBtAEQAOQBuAGoANABpAGUATgB0AGMAKwB3AC8AdwBCAHQAKwBNAGYASABYAHcA
VgArAEcAMwBpADMAeABWAHIASAA5AG0AYQBkAFoANgBQAHAAdgA5AHEAZQBJAGQAZgA4AE4A
YQBoAHEAKwBvAGYAMgANAAoAZgBwAEcAbgAyAEcAbAAyAFAAMgB1ADgAbQArAHkAYQBkAFkA
MgBkAGoAQgA1AGQAdABiAFEAeABKADIASwBsADQAaAAvADIAZgBOAFAASABjAEcAZgAyAHAA
OQBjAHAATwBuAFUAVwBWADUANABzAHYAVwBYAHEAagBWAFYAYQBFADYATAB6AGgANABoADQA
DQAKAHgANABoADAASgBVAHEAcwBhADgAYQBNAGEATQBhAHMASgAwAHAAVgBKAFEAbgBEAHYA
VgBIAHgAVwAvAHMAdQBwAEcAVwBZACsASAB2ADkAdABmAFgANgBMAHAAVgBWAGsAdgBFAGkA
eQB0AFoAVwBzAFAAWABXAEkAcAAxAE0ATwA4AC8AZQBMAGwAagA1AA0ACgBZAHQANABhAFYA
RwB0AEgARQB4AHcAOABjAFAARwB2AEMAZABDAGQAVwBkAE8AcABEADQATgAvADQAZgBnAGYA
OABFAHMAZgArAGoAbwBoAC8AdwBDAEcAUgAvAGEASgAvAHcARABuAFMAMABmADgAUAB3AFAA
KwBDAFcAUAAvAEEARQBkAEUAUAAvAEQASQANAAoALwB0AEUALwAvAE8AbAByADcARgAvADQA
WQBGAC8AWQBVAC8ANgBNAHIALwBaAEwALwB3AEQARQBjAGYAZwA5AC8AdwBEAE0AYgBSAC8A
dwB3AEwAKwB3AHAALwAwAFoAWAArAHkAWAAvAHcAQwBJADQALwBCADcALwB3AEMAWQAyAHUA
UAAyAFAAaQBsAC8ADQAKADAATQBlAEEAUAAvAEQATgB4AEYALwA4AC8AVABnACsAcgArAE4A
WAAvAFEAMQA4AEwAdgA4AEEAeABIACsATABQAC8AbwBtAFAARwBQAGcATgAvAHcAVgBRAC8A
WQBGAC8AYQBQACsASwAvAGgAWAA0AE0AZgBCAFQANAA4AGoAeABwADgAVABmAEcAWAA5AA0A
CgB1AGYAOABBAEMATQArAEcAdgArAEYAVwAvAEcAZgB3ADUALwBhAFgALwBDAE8AKwBHADkA
WQA4AFYANgB6AC8AQQBNAFQAbgB4AFoAOABQAE4AQwA4AFAAMgBmADIAUAB3AC8AbwBXAHEA
NgBoAC8AcAArAHEAMgB2ADIAagA3AEwAOQBrAHQAZgBQAHYAWgANAAoANwBhADIAbQA1AFAA
NABnAC8AdwBEAEIAWQByAC8AZwBtADMAOABNAGYASAB2AGoAZgA0AGEAKwBPAHYAMgBqAHYA
NwBEADgAYgAvAEQAMwB4AGYANABsADgARAArAE0AZABGAC8ANABWAEIAOABkADkAVAAvAHMA
ZgB4AFYANABUADEAbQA5ADAARAB4AEQADQAKAHAAZgA4AEEAYQBXAGoALwBBAEEAdgAxAEQA
UwBkAFEALwBzAC8AVgA5AFAAdgBMAFQANwBkAHAAZAAvAGYAYQBkAGQAKwBUADUAOQBsAGQA
MwBOAHQASgBGAE0ALwAyAEIANABGAC8AWgBFAC8AWgBQACsARgAvAGkAcgBTAC8ASABYAHcA
MAAvAFoAZwAvAA0ACgBaADQAKwBIAGYAagBiAFEALwB0ADMAOQBpAGUATQBmAEEAdgB3AFYA
KwBHADMAaABMAHgAVgBvAC8AdwBEAGEAZQBuAFgAbQBqADYAbAAvAFoAZgBpAEgAUQBQAEQA
VwBuADYAdgBwAC8AdwBEAGEARwBrAGEAaABmADYAWABmAGYAWgBMAHkASAA3AFgAcAANAAoA
MQA5AGUAVwBNAC8AbQBXADEAegBOAEUAKwBSAHIALwBBAE8AeABMACsAeABsADQAcgAxADcA
VwAvAEYAUABpAG4AOQBrAFgAOQBtAEwAeABMADQAbQA4AFMANgB2AHEAVwB2ADgAQQBpAFAA
eABIAHIALwB3AEQAKwBGAE8AcwA2ADcAcgArAHUANgB6AGUADQAKAFQAYQBqAHEAKwB0ADYA
MQBxACsAbwArAEYAYgBqAFUATgBWADEAYgBWAGQAUQB1AGIAaQArADEATABVAHIAKwA0AG4A
dgBMADYAOABuAG0AdQByAHEAYQBXAGUAVgAzAGIAcwBkAEwAeABEACsAbwBRAGkAcwBiAHcA
WgAvAGEAbgAxAHkAcQA2AGwAUgA1AA0ACgBYAG4AbgAxAEIANABEADIATgBGAFUAWQBRAG8A
cgBPAEYAaQBGAGoARgBpAEYAWABsAFYAcQB5AHIAdQBqAEsAaQA2AE0ASQBVAFkAegBqAE8A
YwB1ADkAMABmAEYAYgArAHkANgBjAFkANQBqADQAZQAvADIAMQA5AGYAcgBPAHIAVgBlAFMA
OABTAFAASwANAAoAMwBsAGIAdwA5AEIAWQBlAG4AVAB3ADYAegA1AFkAdQBPAFAAagBpADEA
aQBaAFYAcQAwAHMAVABMAEQAeQB3ADgAcQBFAEkAVQBJAFYASQBWAEsAawAvAGkAZgA4AEEA
NABmAGgAZgA4AEUAcwB2ACsAagBvAHYALwBNAEoAZgB0AEUAZgAvAEEARABvADYADQAKAFAA
KwBIADQAWAAvAEIATABMAC8AbwA2AEwALwB6AEMAWAA3AFIASAAvAHcAQQA2AE8AdgBzAEgA
LwBoAGcAYgA5AGgAVAAvAEEASwBNAHEALwBaAE0ALwA4AFIAeQArAEQAbgAvAHoASABVAGYA
OABNAEQAZgBzAEsAZgA4AEEAUgBsAFgANwBKAG4ALwBpAA0ACgBPAFgAdwBjAC8AdwBEAG0A
TwByAGoAOQBqADQAcABmADkARABIAGcARAAvAHcAegBjAFIAZgAvAEEARAA5AE8ARAA2AHYA
NAAxAGYAOABBAFEAMQA4AEwAdgAvAEUAZgA0AHMALwArAGkAWQA0AHIAOQBtAEwALwBBAEkA
SwBOAGYAcwBYAC8AQQBMAFgAdgANAAoAagAzAFYALwBoAHIAKwB6AG4AOABaAGYAKwBGAGkA
ZQBOADkARQA4AEkAWAAvAGoAagBWAE4ARgAvAHcAQwBGAGQALwBGAFgAdwBqADkAbAA4AEsA
NgBiAHIATwBnAGEAQgBmAGEAcAAvAGEAWABqAG4AdwBOADQAWgAwAG0AZgB5AE4AWAA4AFQA
YQBIAGEADQAKAGYAWQBiAGUALwBtADEARwBYADcAYgA1ADgATgBwAEoAYgBXADEAMwBOAGIA
LwBPAFAALwBEADgARAAvAGcAbABoAC8AMABkAEQALwA1AGgAUAA5AG8AbgAvAHcAQwBkAEoA
WAA2AEQALwBEAFAAOQBtAFAAOABBAFoAcwArAEMAKwB2AFgAZgBpAG4ANABPAA0ACgAvAHMA
OQBmAEEALwA0AFQAZQBKAHIALwBBAEUAaQBmAFEATAA3AHgASAA4AE4AUABoAFAANABCADgA
QwBhADcAZQA2AEYAZABYAGwAaABxAE4AMQBvAGwAMwBxAC8AaABiAFEAZABMADEAQwA1ADAA
bQA1ADEARABTAHQATAB2AHAAOQBOAG0AdQBIAHMANQANAAoAcgB6AFQAYgBDADYAawBoAGEA
ZQB6AHQAMwBqADgAOAAvAHcAQwBHAEIAZgAyAEYAUAArAGoASwAvAHcAQgBrAHYALwB4AEgA
SAA0AFAAZgAvAE0AYgBYAFoAVgBwAGUASQBiAHcAZQBEAFYARABHADgARwBMAE0ARgBVAHgA
WAAxACsAZABYAEsAOAA4AGwADQAKAGcANQAwAG0ANgBQADEARgBZAE8AbABEAE8ASQBWADYA
VgBTAEMAVwBJACsAdABTAHIAVgBxADAAYQBqAGwAUgBkAEcATgBKAFIAbQBwADkAOQBlAGoA
NAByAFAATAA4AEIASABEAFoAagA0AGUAeAB6AFYAVgBjAGEAOAB6AHEAVgA4AGwANABrAG4A
bAA5AA0ACgBTAGcAMwBoAC8AdwBDAHoAbABnAEsATgBQAFAAbwBZAG0AagBWAHAAcABZAHYA
NgA3AEwARQBZAGkAdgBDAHEANQBZAGQAMABJADAAVgBDAG8AcQBuAHgAMwAvAHcALwBBAC8A
NABKAFkAZgA4AEEAUgAwAFAALwBBAEoAaABQADkAbwBuAC8AQQBPAGQASgANAAoAUgAvAHcA
LwBBAC8ANABKAFkAZgA4AEEAUgAwAFAALwBBAEoAaABQADkAbwBuAC8AQQBPAGQASgBYADIA
SgAvAHcAdwBMACsAdwBwAC8AMABaAFgAKwB5AFgALwA0AGoAagA4AEgAdgAvAG0ATgBvAC8A
dwBDAEcAQgBmADIARgBQACsAagBLAC8AdwBCAGsADQAKAHYALwB4AEgASAA0AFAAZgAvAE0A
YgBYAEgANwBIAHgAUwAvADYARwBQAEEASAAvAEEASQBaAHUASQB2ADgAQQA1ACsAbgBCADkA
WAA4AGEAdgArAGgAcgA0AFgAZgArAEkALwB4AFoALwB3AEQAUgBNAGMAVAA4AEYAUAA4AEEA
ZwBvAHoAKwB4AGQAOABmAA0ACgBQAEEAZgB4AHkAKwBKAFgAdwBoACsATQB2AC8AQwBXACsA
QwBQADIAZABmAEMATQBmAGoAbgA0AHoAYQAzAC8AQQBNAEsANwArAEsAMgBnAC8AdwBEAEMA
RwArAEYAWAAwAGIAeABmAHIANgBhAHIALwBaAHYAaQBiAHcATgBvADIAcgBlAEkAYwA2AFIA
NAANAAoASAA4AFYAWABmADIASAB3AHIAWQBhADUAcQBJAC8AcwB2AHkARABaAGkANQB2AHQA
TwBoAHUALwBuAHIALwBoACsATgAvAHcAUwB4AC8ANgBPAGsAUAAvAEEASQBaAEwAOQBvAG4A
LwBBAE8AZABIAFgAMwAvADQATgAvAFoAagAvAFoAcwArAEgATwBoAGUADQAKAE4ALwBDADMA
dwA5AC8AWgA3ACsAQgAzAGcAVAB3AHoAOABUAE4ASQBYAFEAUABpAFIANABjADgARwAvAEMA
ZgB3AEYANABYADAATAA0AGcANgBFAHQAbgBxACsAbgBMAG8AbgBqAGYAUwBOAEUAMABDAHgA
MAAvAHgAWABwAEMANgBmAHIAKwB1ADIASwA2AA0ACgBiAHIAMQB2AGYAMgBZAHMAOQBhADEA
ZQAxAEUAUABrAGEAbABlAEoATgA1ADMALwBBAE0ATQBDAC8AcwBLAGYAOQBHAFYALwBzAGwA
LwArAEkANAAvAEIANwAvADUAagBhADcASwA5AEwAeABEAGUARgB3AEsAdwB1AE8ANABNAGoA
agBGAFQAcgAvADIAbAANAAoASwB2AGwAZQBlAFQAdwB0AFMAcQA4AFIAVQBlAEcAZQBCAHAA
MAA4ADQAaABWAG8AMAA0ADQAVAAyAFUAYQA4AGMAUgBVAHIAUwBuAGkARgBVAG4AVABsAEMA
bgBLAE4ATwBQAGYAaQBhAFAAaQBzADgASABsAHEAdwBlAFkAKwBIAHMATQB3AGoAUwB4AEsA
DQAKAHoAaQBlAEoAeQBYAGkAUwBwAGcANgB0AGQANAB1AHEAOABHADgAdABwAFUAcwAvAHAA
MQA2AEYASwBPAEIAZABHAEcASgBqAGkAcQAyAEkAbgBQAEYAcQByAFUAcABTAHAAMABaAFEA
cABSACsAUgBQACsASAA0ADMALwBCAEwASAAvAG8ANgBRAC8AOABBAA0ACgBoAGsAdgAyAGkA
ZgA4AEEANQAwAGQASAAvAEQAOABiAC8AZwBsAGoALwB3AEIASABTAEgALwB3AHkAWAA3AFIA
UAAvAHoAbwA2ACsAdQAvACsARwBCAGYAMgBGAFAAKwBqAEsALwAyAFMALwA4AEEAeABIAEgA
NABQAGYAOABBAHoARwAwAGYAOABNAEMALwANAAoAcwBLAGYAOQBHAFYALwBzAGwALwA4AEEA
aQBPAFAAdwBlAC8AOABBAG0ATgByAGoAOQBqADQAcABmADkARABIAGcARAAvAHcAegBjAFIA
ZgAvAFAAMAA0AFAAcQAvAGoAVgAvADAATgBmAEMANwAvAEEATQBSAC8AaQB6AC8ANgBKAGoA
cQB2ADIAWgBmADIADQAKAHEAdgBnAEYAKwAxADkANABEADEAYgA0AGwAZgBzADUAKwBQAGYA
KwBGAGkAKwBDAE4ARAA4AFgAWAAvAGcAYgBWAE4AYgBQAGgAYgB4AHAANABSACsAeQArAEsA
dABOADAAYgBRAE4AZgB2AHQASwAvAHMAMwB4ADEANABkADgATQA2AHQAUAA1AEcAawBlAA0A
CgBKAHQARAB1AC8AdAAxAHYAWQBUAGEAZABKADkAdQA4AGkARwA4AGsAdQBiAGEAOABoAHQA
LwBvAHEAdgBQAFAAaABwADgASQBmAGgAUAA4AEYAdABDAHUALwBDADMAdwBjACsARwBIAHcA
NwArAEUAMwBoAG0ALwAxAGUAZgBYADcANwB3ADUAOABOAFAAQgANAAoAWABoAHIAdwBKAG8A
VgA3AHIAdAAxAFoAMgBHAG4AWABXAHQAMwBlAGsAZQBGAHQATQAwAHIAVAA3AG4AVgA3AG4A
VAA5AEsAMAB1AHgAbgAxAEsAYQAzAGUAOABtAHMAOQBOAHMATABXAFMAWgBvAEwATwAzAFMA
UAAwAE8AdgBzADgAdgBXAFAAagBnADgADQAKAE8AcwAwAG4AZwA2AG0AWQBLAG0AdgByAGMA
OAB2AHAAVgBxAE8ARABsAFYAdQA3AHYARAAwAHMAUgBXAHIAMQA0AFUANwBXAHQARwBwAFcA
cQBTAHYAZAB1AFYAbQBrAHYAMABMAEsAMQBtAGsAYwB2AHcAawBjADYAcQBZAEMAcgBtAHEA
cABKAFkANgBwAA0ACgBsAGQASABFAFkAZgBMADUAMQA3AHUANwB3AGwASABGADEAOABUAGkA
YQBkAEsAMwBMAGEATgBiAEUAVgBaADMAdQAzAEsAegBTAFIAUgBSAFIAWABZAGQANABVAFUA
VQBVAEEARgBGAEYARgBBAEIAUgBSAFIAUQBBAFUAVQBVAFUAQQBGAEYARgBGAEEAQgANAAoA
UgBSAFIAUQBBAFUAVQBVAFUAQQBGAEYARgBGAEEAQgBSAFIAUgBRAEEAVQBVAFUAVQBBAEYA
RgBGAEYAQQBCAFIAUgBSAFEAQQBVAFUAVQBVAEEARgBGAEYARgBBAEIAUgBSAFIAUQBBAFUA
VQBVAFUAQQBGAEoAegA2AGoAOABqAC8AagBTADAAbQBSADYADQAKAGoAOAB4AFEAQQBjACsA
bwAvAEkALwA0ADAAYwArAG8ALwBJAC8ANAAwAFoASABxAFAAegBGAEcAUgA2AGoAOAB4AFEA
QQBjADkAeQBQAHkAeAAvAFUAMAB0AEoAawBIAG8AUQBmAHgAbwB5AFAAVQBmAG0ASwBBAEYA
bwBwAE0AagAxAEgANQBpAGoASQA5AA0ACgBSACsAWQBvAEEAVwBpAGoASQBQAFEAZwAwAFUA
QQBGAEYARgBGAEEAQgBSAFIAUgBRAEEAVQBVAFYAegArAHMAKwBMAFAAQwB2AGgAegBVAGYA
QwBlAGoAKwBJAGYARQAzAGgALwBRAHQAWAA4AGUAKwBJAEwAbgB3AG4ANABGADAAdgBXAGQA
WgAwADcAUwANAAoAOQBSADgAYQBlAEsAcgBQAHcAcgA0AG0AOABkAFgAbgBoAG4AdwBuAFkA
MwAxAHoAQgBjACsASQAvAEUARgByADQASgA4AEYAKwBNAGYARwBOAHoAbwAyAGoAeABYAG0A
bwB3AGUARgBmAEMAZgBpAGIAeABEAEwAYgBMAHAARwBnADYAcABlAFcAbwBCADAADQAKAEYA
RgBGAEYAQQBCAFIAUgBYAFAAOABBAGkAegB4AFoANABWADgAQgBlAEYAZgBFADMAagByAHgA
MQA0AG0AOABQACsAQwAvAEIAUABnAHYAdwAvAHIAUABpAHoAeABqADQAeAA4AFcAYQB6AHAA
MwBoAHoAdwByADQAVAA4AEsAKwBIAE4ATwB1AGQAWQA4AA0ACgBRACsASgB2AEUAMwBpAEgA
VwBMAG0AegAwAGoAUQBmAEQAKwBoAGEAUgBaADMAbQBxAGEAegByAE8AcQBYAGwAcgBwADIA
bAA2AGQAYQAzAE4AOQBmAFgATQBGAHQAQgBMAEsAbwBCADAARgBGAEYARgBBAEIAUgBSAFgA
ZwBIAHgAMAAvAGEAeAAvAFoAWQANAAoALwBaAGYALwBBAE8ARQBXAC8AdwBDAEcAbAAvADIA
bAB2ADIAZgAvAEEATgBuAGYALwBoAE8AUAA3AGIALwA0AFEAcgAvAGgAZQBuAHgAawArAEgA
WAB3AGsALwA0AFQARAAvAGgARwBmADcASQAvADQAUwBUAC8AQQBJAFIAYgAvAGgAUAAvAEEA
QgBIADQADQAKAGYALwA0AFMARAAvAGgASAAvAHcARABoAEkATgBCAC8AdAB2ADgAQQBzAG4A
NwBYAC8AWgBYADkAdAA2AFIAOQB2ACsAegAvAEEATgBwAFcAZgBuAEEASAB2ADkARgBGAEYA
QQBCAFIAUgBYAGcASABqAC8AOABBAGEAeAAvAFoAWQArAEYASAB4AFQAOABGAA0ACgBmAEEA
dgA0AHAAZgB0AEwAZgBzAC8ALwBBAEEAMQArAE4AdgB4AEsALwB3AEMARQBjAC8ANABWADEA
OABIAGYASAAvAHgAawArAEgAWABnADcANABwACsAUAB2ADgAQQBoAE0AZgBFAGQANwA0AFAA
OABJAC8AOABJAFYAOABQAGYARQBYAGkAUABUAHYARgANAAoAdgBpAHIALwBBAEkAUwByAHgA
YgBwADIAbwBlAEYAdgBEAG4AOQBoAGEAUgBmAC8AQQBOAHUAZQBJADcAQwA5ADAAVABUAFAA
dABXAHAAMgBzADkAcQBnAEIANwAvAFIAUgBSAFEAQQBtAFIANwAvAEEASgBIAC8AQQBBAG8A
eQBQAGYAOABBAEkALwA0AFUADQAKAHQAYwAvAHIAUABpAHoAdwByADQAYwAxAEgAdwBuAG8A
LwBpAEgAeABOADQAZgAwAEwAVgAvAEgAdgBpAEMANQA4AEoAKwBCAGQATAAxAG4AVwBkAE8A
MAB2AFUAZgBHAG4AaQBxAHoAOABLACsASgB2AEgAVgA1ADQAWgA4AEoAMgBOADkAYwB3AFgA
UABpAA0ACgBQAHgAQgBhACsAQwBmAEIAZgBqAEgAeABqAGMANgBOAG8AOABWADUAcQBNAEgA
aABYAHcAbgA0AG0AOABRAHkAMgB5ADYAUgBvAE8AcQBYAGwAcQBBAGIAKwBSADcALwBBAEoA
SAAvAEEAQQBwAEcAUABBACsAdgBwAG4AMQA3AEgARgBPAG8AbwBBAGgAeQANAAoAUABYAC8A
eAB4AGYAOABBAEcAagBJADkAZgAvAEgARgAvAHcAQQBhAG0AcgA1AEEAKwBGAHYALwBBAEEA
VQBKAC8AWQBGACsATwBQAGoAdgBRAHYAaABiADgARgBQADIANABmADIAUQBQAGoAQgA4AFQA
ZgBGAEgAOQBwAC8AOABJAHoAOABPAHYAaABiACsADQAKADAAdAA4AEYALwBpAEIANAA3ADgA
UgBmADIASgBvACsAbwBlAEkAdABaAC8AcwBMAHcAagA0AFQAOABhADYAdgA0AGcAMQBmACsA
eQBQAEQAKwBrAGEAcgByAHUAcAAvADIAZgBwADkAeAA5AGcAMABmAFQATgBRADEATwA2ADgA
cQB5AHMAcgBtAGUASQBBAA0ACgArAHUAYwBqADEALwA4AEEASABGAC8AeABwADUAUABDAC8A
TAB1ADQAOQBPAG4AVAAyAE8ASwBmAFMARQBBADkAYwAvAGcAUwBQADUARQBVAEEATQB6AC8A
QQBOAE0ALwAwAC8AOABBAHIAVQBaAC8ANgBaAC8AcAAvAHcARABXAHAAMgAwAGUAcgBmADgA
QQANAAoAZgBiAC8ALwBBAEIAVgBlAFAALwBEAGoAOQBvAEwANABBAC8ARwBQAHgAVgA4AFQA
dgBBAHYAdwBpACsATwBQAHcAaAArAEsAbgBqAGIANABKACsASQBGADgASgAvAEcAYgB3AGQA
OABPAFAAaQBkADQATwA4AGMAZQBLAHYAaABIADQAcQBmAFUAZgBFAEcADQAKAGoAcAA0AFoA
KwBKADMAaAA3AHcAeAByAG0AcQBhAHYANABDADgAUQBOAHEALwBoAFAAeABWAHAAYQA2AE4A
NABxAHMAOQBKADEARgB0AFIAOABOAGUASQBMAEUAVwB4AHUAZABHADEARwBLADIAQQBQAFgA
cwAvADkATQAvADAALwB3AEQAcgBVAE8AYwBIAA0ACgBxAFIAeAAyAC8ASAAzAEYATwAyAGoA
MQBiAC8AdgB0AC8AdwBEADQAcQBuAFUAQQBRADUALwAyAG0ALwB6AC8AQQBNAEMAbwB6AC8A
dABOAC8AbgAvAGcAVgBjAEwAOABVAHYAaQB4ADgATABQAGcAZAA0AEUAMQAzADQAcABmAEcA
dgA0AGwALwBEAC8ANAANAAoAUAAvAEQATAB3AHYAOABBADIAWgAvAHcAawAzAHgARgArAEsA
WABqAEwAdwA1ADgAUAAvAEEAbgBoADMAKwAyADkAWQAwAC8AdwA3AG8AMwA5AHUAKwBMAHYA
RgBtAHAAYQBSADQAZgAwAGoAKwAxAC8ARQBHAHIANgBWAG8AVwBtAGYAMgBoAHEARgB2ADkA
DQAKAHYAMQBqAFUAOQBQADAAeQAxADgAMgA5AHYAYgBhAEMAWABnAFAAZwBYACsAMQBqACsA
eQB4ACsAMQBCAC8AdwBsAFAAOABBAHcAegBSACsAMAB0ACsAegAvAHcARAB0AEUAZgA4AEEA
QwBEAC8AMgBKAC8AdwBtAHYALwBDAGkALwBqAEoAOABPAHYAaQAzAA0ACgAvAHcAQQBJAGYA
LwB3AGsAMwA5AHIALwBBAFAAQwBOAC8AdwBEAEMAVQAvADgAQQBDAEEAZQBJAC8ARQBIAC8A
QQBBAGoALwBBAFAAdwBrAEgALwBDAFAANgA5AC8AWQBuADkAcgBmAFoAUAA3AFYALwBzAFQA
VgAvAHMASAAyAGoAKwB6AGIAegB5AFEARAANAAoAMwBvAEgAawBmAE0AMwBVAGYANQArADkA
VABpAEMAUwBjAEYAdgB3AHgALwA4AEEARgBEACsAVgBQAG8AbwBBAGoAMgB0ADYAdAArAG4A
LwBBAE0AVgBSAHQAYgAxAGIAOQBQADgAQQA0AHEAdQBEACsASwBYAHgAWQArAEYAbgB3AE8A
OABDAGEANwA4AFUADQAKAHYAagBYADgAUwAvAGgALwA4AEgALwBoAGwANABYAC8AQQBMAE0A
LwA0AFMAYgA0AGkALwBGAEwAeABsADQAYwArAEgALwBnAFQAdwA3AC8AQQBHADMAcgBHAG4A
KwBIAGQARwAvAHQAMwB4AGQANABzADEATABTAFAARAArAGsAZgAyAHYANABnADEAZgBTAA0A
CgB0AEMAMAB6ACsAMABOAFEAdAAvAHQAKwBzAGEAbgBwACsAbQBXAHYAbQAzAHQANwBiAFEA
UwBuAHcAdAArAEwASAB3AHMAKwBPAFAAZwBUAFEAdgBpAGwAOABGAFAAaQBYADgAUAAvAEEA
SQB3AGYARABMAHgAUgAvAGEAZgAvAEEAQQBqAFAAeABGACsARgANAAoAdgBqAEwAdwA1ADgA
UQBQAEEAbgBpAEwAKwB4AE4AWQAxAEQAdwA3AHIAUAA4AEEAWQBYAGkANwB3AG4AcQBXAHIA
KwBIADkAWAAvAHMAagB4AEIAcABHAHEANgBGAHEAZgA5AG4ANgBoAGMAZgBZAE4AWQAwAHoA
VQBOAE0AdQB2AEsAdgBiAEsANQBnAGkADQAKAEEATwA5AEEASQBJAHkAVwAvAEgASAAvAEEA
TQBVAGYANQBVAEUAbgBKADQAYgByADYATgAvADgAVQBLAGYAUwBZAEgAdgArAFoALwB4AG8A
QQBaAGsAKwBqAGYAawAzAC8AdwBBAFgAUgBrACsAagBmAGsAMwAvAEEATQBYAFgAawBYAHgA
cgAvAGEARQArAA0ACgBBAFAANwBOAGYAaABYAFQALwBIAFgANwBSAG4AeAB4ACsARQBIAHcA
QgA4AEUANgB0ADQAZwB0AGYAQwBlAGwAKwBNAGYAagBYADgAVABmAEIAbgB3AHIAOABLADYA
bAA0AHEAdgB0AE8AMQBYAFcATABIAHcAegBwAC8AaQBIAHgAMQByAGUAZwA2AFIAZQANAAoA
ZQBJAEwAegBTAE4AQwAxAHoAVgBMAFgAUgByAGUAOABrADEARwA0ADAANwBSAHQAVgB2AG8A
YgBaADcAYgBUAHIAeQBXAEgAMABEAHcAbgA0AHIAOABLACsAUABmAEMAdgBoAG4AeAAxADQA
RgA4AFQAYQBCADQAMAA4AEUAKwBOAFAARAArAGoAZQBMAFAADQAKAEIAMwBqAEgAdwBuAHIA
VwBuACsASQAvAEMAdgBpAHoAdwByADQAagAwADYAMgAxAGoAdwA5ADQAbQA4AE0AKwBJAGQA
SAB1AHIAegBTAE4AZQA4AFAANgA3AHAARgA1AFoANgBwAG8AMgBzADYAWABlAFgAVwBuAGEA
cABwADEAMQBiAFgAMQBqAGMAegAyAA0ACgAwADgAVQByAEEARwArAHUAYwA5ACsAbgBjAEgA
KwByAEcAawAyAG4AKwArAGYAMQAvAHcAQQBhAGQAagBIAHIAKwBaAFAAOAB6AFMAMABBAE0A
MgBuACsAKwBmADEALwB4AG8AMgBuACsAKwBmADEALwB3AEEAYQA0AEwAVQAvAGkAeAA4AEwA
TgBFADAAZgANAAoANABwAGUASQB0AFoAKwBKAGYAdwAvADAAagB3AC8AOABEAHYANwBRAC8A
dwBDAEYAMQA2ADcAcQBmAGoATAB3ADUAWQBhAFAAOABIAC8ANwBJADgAQwBhAEYAOABVAHQA
VgAvADQAVwBsAHEAZAAxAHEAVQBWAGwAOABQADgAQQArAHoAUABoAGwANABvADgADQAKAE0A
LwBFAFgAVQBQADgAQQBoAEwASgA5AEkAKwB4AGUAQgBQAEUAVwBoAGUATAByAG4AeQB2AEQA
KwByADYAZgBxAEYAeAB6AC8AdwBBAEYAUAAyAGgAZgBnAEYAKwAwAHAANABWADEARAB4ADEA
KwB6AG4AOABjAGYAZwAvADgAZgB2AEIATwBrACsASQBMAA0ACgByAHcAbgBxAG4AagBIADQA
SwBmAEUAdgB3AFgAOABWAFAAQwB1AG0AKwBLAHIASABUAHQASwAxAGkAKwA4AE0ANgBoADQA
aAA4AEMANgAxAHIAMgBrAFcAZgBpAEMAegAwAGoAWABkAEQAMQBTADYAMABhADQAdgBJADkA
UgB0ADkATwAxAG4AUwByADYAYQANAAoAMgBTADIAMQBHAHoAbABtAEEAUABYAHcAQwBNADUA
SgBQADEALwAvAEEARgAwAHQARgBGAEEAQgBSAFgAUAArAEcAZgBGAG4AaABYAHgAcABwADEA
egByAEgAZwA3AHgATgA0AGYAOABXAGEAUgBaACsASQBQAEYAbgBoAE8AOAAxAFQAdwB6AHIA
TwBuAGEADQAKADkAcAAxAHIANABxADgAQgBlAEsAdABaADgAQwArAE8AdgBEAE4AegBmAGEA
WABjADMAVgB0AEIANABnADgARgArAE4AdgBEAG4AaQBIAHcAZAA0AHMAMABhAFcAVgBkAFIA
OABPAGUASwB0AEMAMQBuAHcAOQByAEYAdABaADYAdgBwAGQAOQBaAHcASABoAA0ACgBQAHgA
WgA0AFYAOABlACsARgBmAEQAUABqAHIAdwBMADQAbQA4AFAAKwBOAFAAQgBQAGoAVAB3AC8A
bwAzAGkAegB3AGQANAB4ADgASgA2AHoAcAAzAGkAUAB3AHIANABzADgASwArAEkAOQBPAHQA
dABZADgAUABlAEoAdgBEAFAAaQBIAFIANwBtADgAMAANAAoAagBYAHYARAArAHUANgBSAGUA
VwBlAHEAYQBOAHIATwBsADMAbAAxAHAAMgBxAGEAZABkAFcAMQA5AFkAMwBNADkAdABQAEYA
SwB3AEIAMABGAEYARgBGAEEAQgBYAHkAQgArADAAdAA4AEwAZgBIAGYAeABBACsATgBIAC8A
QgBQAGIAeABaADQAUgAwAEwADQAKACsAMQAvAEQALwB3AEEARAB2ADIAdgAvAEEAQgByADgA
VQB2AGkAbABxAEgAOQBwADYAUABZAGYAOABJAHYANABFADEAZgA5AGcAWAA5AHUASAA0AEsA
YQBmAHIAdgAyAFgAVQA5AFEAcwByADMAVwAvAHQASAB4AE4AKwBNAEgAdwA2ADgATQAvAHcA
QgBtAA0ACgBlAEgAYgBiAFYAOQBZAGkALwB3AEMARQBpAC8AdABtAGYAVAA0AHYARAArAGsA
YQA3AHEAdQBtAGYAWAA5AEYAQQBCAFIAUgBSAFEAQQBWADgAQQBmADgARgBTAFAAMgBWAGQA
SAAvAEEARwB5AFAAMgBCAGYAMgByAFAAZwBwAC8AdwBBAEsAWAArAEgALwANAAoAQQBNAGMA
ZgBpAGIAcQAvADcAUAA4AEEAOABjADUALwAyAGQAUABEAFAAagAvAFEAUABBAG0AcgAvAHcA
QgBoAGYAdABIAFgALwB3AEEARgAvAGkARAA0AFQAKwBFAFgAaQA3AHcAVgByAFAAeABFAEUA
WABoAC8ANABmADgAQQB4AEEAMAB6AHgAQgA0AG8ADQAKAC8AcwAvAHcANQA4AFIAZgA3AFYA
OABPADMAWABoAFQAKwAxADcAMgA2AC8ANABTAEwAUwBMAEsAVwArAHUAUgA5AC8AMABVAEEA
RgBGAEYARgBBAEIAWAB6AEIAOABhADcAWAA0AHkANgBQADQAcQAwACsAKwAvAFoAagArAEMA
bgB3AGYAMQBEADQAcgBmAA0ACgBFAC8AdwAvAGEAKwBFAGYAaQBIACsAMABaADgAVwBkAFYA
ZwAwAEQAdwByADgATQAvAGgANwA4AFAAdABSADEAVwBiAHcAUABCADQAagAwAFAAdwBaAHAA
OQA3ADgAWgBQADIAaABmAEUASABoAGYAeABKADgAWAAvAEcAMwBqAHIANABWAGYAcwAvAFcA
bQANAAoAcQBmAEMAYgA0AFoANgAvAHAAMABIAHgAdQBzAC8ARQBYADcAVQBQADcATwB2AGkA
bgB4AFgANABTAHUAUABpAEwAOQBQADAAVQBBAGUAUAAvAHMAOQBmAEIAVAB3AHIAKwB6AFgA
OABBAHYAZwBmACsAegBuADQARgAxAEQAeABCAHEAMwBnAG4ANABBAC8ADQAKAEIALwA0AGEA
ZgBCAFQAdwBkAHEAbgBpAHkANgAwADYAKwA4AFYAYQBsADQAVgArAEYAZgBnAHYAUgBmAEEA
dgBoADcAVQBQAEUAMQA5AG8AKwBsAGEARABwAEYANQA0AGcAdgBOAEkAMABLAHoAdQBOAFoA
dQB0AEwAMABQAFIAdABPAHUATgBSAGsAdQBaAA0ACgByAEgAUwB0AE8AdABuAGkAcwA0AGYA
WQBLAEsASwBBAEMAdgB6AGcALwB3AEMAQwBoAGYANwBOAC8AdwBBAFoAZgBpAHQAKwB6AFYA
KwAwADEANABEAC8AQQBHAGEAZABQACsARAA5AHAAYgBmAEgANwA0AFAALwBBAEIAMwAwAHYA
OQBvAHoANABXAE4AOAANAAoATABvAEwASAA0AHkALwB0AFkANgBqADQAdQArAEMARwBqAGYA
QwBMAFEALwBDADMAdwA0AC8AYQBKAG0AKwBNAEgAdwA4ACsASABmAHcARAArAE0ARwB2AGYA
RAB2AHcAdABaAC8AQwBQAHcALwA4AGQALwBqAG4AOABKAGYAMgBtAGYAQwB2AGcANgBDAFAA
DQAKADQAWQA2AGwAcgBmAGcARABVAGYAQgBQAHcAdAB1AFAAQgBuAGkAcgA5AEgANgBLAEEA
QwBpAGkAaQBnAEEAcgA4AEkAZgBIAC8AdwBDAHoATgAvAHcAVQBMADgAVgAvAHQAKwAvAHMA
cgAvAHQASABlAE8AUABnAGQAKwB6AEIAOABVAE4ARAArAEUAUAA3AA0ACgBiAC8AeABQADEA
bgBRAFAAaQAvAHAAZgA3AFcAbgBqADcAVABmAEUASAB3AFIALwBZAGwAOABUAGYAcwA2AGYA
dABYAC8AQgBiAFEAdgBDAGYAaABiADkAbgA3AHgATAArAHkAVABwACsAawBlAEIAdgBFAEgA
aQBIAFMAUABpAFgAOABQAFAASAAvAHgAMwANAAoAdQBmAEIAbgB4AHEAKwBNAFAAagBqADkA
bwBqADkAcQBEAFEALwBBAEgAaAByAHgAYgA0AG0AOABIAGYAcwB1AGUAQwBQAGgAQgBkAC8A
cwBkAGYAdQA5AFIAUQBBAFUAVQBVAFUAQQBGAGYAbQBCADgAQgAvADIAUwBmADIAZwBQADIA
SgByAHIAOQBqAC8ADQAKAEEATwBFAC8AdwBZAC8AYQBVAC8AYQBBAC8AYQBQAC8AQQBHAFoA
ZgBCADMAMgBMADkAbgB2AHgAOQA4AE8AUAAyAGgATgBQAC8AWgBBAHQAZABIACsAQgBYADcA
TwBQAGcARAA5AG4ASAA0AGwATgA4AEwALwBIAG4AZwBQAHgAQgA4AEcALwAyAGUAZgAyAA0A
CgBlAC8AaQAxADQAbgArAEkARwBqAGYARgByADQAZABmAEEAVAA0AFAASwAzAGkAZgB4AGwA
OABXAGIAWABVAFAAQQBuAHgASwA4AGQANgAzADQAagA4AEMAWAArAHQAVwBsAGwAOABUAHYA
aAA5ACsAbgA5AEYAQQBCAFIAUgBSAFEAQgA4AHcAZgB0AHUAKwANAAoARwBmAGoATAA0ADAA
LwBZAHYALwBhADcAOABIAGYAcwA1ADMAUABpAEMAegAvAGEARAA4AFcAZgBzAHcAZgBIADMA
dwB6ADgAQwBiAHoAdwBuADQAcwBnADgAQgBlAEsAcgBYADQAeQA2ADcAOABLAGYARgBtAGwA
LwBEAEMANQA4AE0AKwBPAHIAcgBXAGYADQAKAEQAbAB0ADQATAA4AFEAUQBlAE4AcgByAFEA
NQBkAEcAOABXAFgASABpAEgAUQBvAFAARABtAG8AcgBiAGEAeABOAHIATwBsAHgAMgBiAFgA
MABIAGoALwBBAE8AegAxADgAQwBQADIAZwBQADIAWQBQAGkAbgA4AE4ALwBoAEoAcABIAHgA
ZgArAEkASAB4AA0ACgA0AC8AWgBGAC8AdwBDAEcAZgAvAEgAbQBtAFgARgB6ADgAVQBQAEIA
ZgA3AEkASAB3ADYALwA0AFoANAA4AGQALwBDAG4AeABIADgAQwBQAEQAUAA3AE8ALwB3AEEA
TABmAGcAeAA0AFQALwBaAFMAKwBBADMANwBNAE4AbABhAGYARAAvAHgANQA4AE0AdgANAAoA
RgBQAHgAMABrADgAVQBhAGYAcgBmAGcATAA0AGgANgBQADQAWgAvADQAVQB2ADgATQA5AE4A
OABMAGEANwA4AEwASQBiAHkALwB3AEIARwArAEoAdgAzAC8AUgBRAEEAVQBVAFUAVQBBAEYA
ZgBJAEgANwBKAHYAdwB0ADgAZAA2AEoALwB3AHQANwA0ACsADQAKAGYARwA3AFEAdgA3AEIA
KwBQAFgANwBTAC8AdwBBAFEATABqAHgAWAByADMAaABtADcAMQBQAFIALwBFAE4AOQA4AEgA
LwBnAG4ANABOACsAMQArAEUALwAyAGEAUAAyAGUATABmAFcAZABKADEARAB4AFIAWgBhAFoA
LwB3AHIALwB3AEMARwBVAFMAZgBFAA0ACgBMADQAdgBlAEMALwBDAFgAeABEACsASQBuAHcA
aQBzAHYAMgB5AGYAagBOACsAMQBsADgAUQBmAGcAMQA0AHAAMQBEAHcATAA4AFQANwBDADUA
dQBQAHIAKwBpAGcAQQBvAG8AbwBvAEEAKwBJAFAAMgB6AC8AaABKADgAWgBmAGkAaAByAGYA
NwBIACsAcgANAAoALwBBAGUAUAB3AC8AcABQAHgARQArAEUAWAA3AFQAKwBzAC8ARQBtAHgA
KwBKAGYAagBuAFQAWQBQAEcAbgB3AHoAKwBEADIAbgBYAC8ANwBJAC8ANwBWAGYAdwBtADEA
VAB4AHQAOABTAGYAZwAzAFoAKwBQAGYAaABKADQAMgArAE8ASABoAC8AWAByAGIADQAKADQA
bwBuADQAVABhAEgANABHACsARwAzAHgAaAArAEcASABpAHIAdwB6ADgAUQB2AGkAWgA0AEoA
KwBNACsAcgBhADUANABpACsASABmAHcAcAA4AGQAZgBEAG4AeAB1AGYAcwBZAGYAQwBUADQA
eQAvAEMALwBXAC8AdwBCAHMARABWAC8AagB4AEgANABmAA0ACgAxAGIANABpAGYARgAzADkA
cAAvAFIAdgBpAFQAZgBmAEUAdgB3AE4AcABzAEgAZwB2ADQAWgAvAEcASABUAHIARAA5AGsA
ZgA5AGwAVAA0AFQAYQBYADQAMgArAEcAMwB3AGIAdgBQAEgAdgB4AGIAOABiAGYAQQAvAHcA
QQBQADYARABiAGYAQwA0AGYAQwANAAoAYgBYAFAAQQAzAHgASgArAE0AUAB4AFAAOABWAGUA
SgB2AGkARgA4AE0ALwBHADMAeABuADAAbgBYAFAARAB2AHcANwArAEsAMwBnAFgANABjACsA
QwBQAHQAKwBpAGcAQQBvAG8AbwBvAEEAKwBJAFAAMgBqAHYAaABOADgAZgBXACsAUAB2AHcA
TAAvAGEADQAKAGoALwBaAHoAOABPAGYAQgAvAHcAQwBKAFAAagBiADQAVQBmAEIALwA5AG8A
egA0AEIANgBwADgASwBmAGoAWAA4AFYAZgBHAG4AdwBKADgASwA2AHAANABWAC8AYQBMADgA
YQBmAHMAeAAvAEUATwArACsASQBXAG4ALwBGAFQAdwBMADgARQBmADIAagB0AA0ACgBYAFQA
eABCADQASAAxAGYAOQBsAG4AUQAvAEQAZAByADgAUAByAGoANABUAHgANgBkADQAcwAwADcA
NABrADYAcgA0AGoAbQArAEkAZgBoAGEANQA4AEEAVwBmAGgAdgB4ADYAZgA4AEUAOAB2AGgA
dAA4AFoAZgBoAFgAKwB6AGQAZgA4AEEAaAA3ADQALwANAAoAKwBDAGYARAAvAHcAQQBPAHYA
aQB0ADQAaAAvAGEAZgAvAGIAdwArAEwAZgBpAEgAdwBmADQAVAA4AGMAdwBmAEUAdgB3AHIA
cABPAG4AZgBIAGoAOQB1AG4AOQBvADMANAA0AGUARABwAFAARABQAGoAdQBMAFEALwBDAHQA
egA0AG4AOABQADYAcAA0AEoADQAKACsASQBmAGgAegBXAE4ARwAxAEwAVwAvAEIAMwBnAGIA
eABVACsAbgBhAGgAYgBSAGUATAAvAEEAWABnAGIAeABUAEYAcgBIAGgATABSAHYAdAArAGkA
ZwBBAG8AbwBvAG8AQQAvAEUARwBEADkAZwBQAHgASAA4AEwAdgBBAG4ANwBYAEgAdwB0AC8A
WgA5AA0ACgAvAFoANwArAEgALwB3AHEAKwBHAFgAagBQAC8AZwByAC8AdwBEADgARQAxAFAA
MgBvAC8AZwB4ADgATwB2AGgAYgBaAC8AQwB6ADQAYgArAEIARgArAEIAUAB3AFMAMQBqAC8A
ZwBrAHgANABpACsAUABmAGoAbgBRAHYAQwBQAGgAeQAvADAATAB3AC8ANAANAAoAVAAvAHMA
YgB4AEIAKwB6AHIAKwAwAFQAcgB1AHAAKwBHAGIAegBUADkARgA4AFkAKwBMADkAWQA4AE4A
YQBoAHEAZQBnACsASAB2AEUARgA3ADQAeQA4AE0AVAArAEoAUAB2ADgAQQA4AEYAZgBDADMA
eAAzAHAASAA3AGYAWAA3AFMAMwB4AHIAMQBEAFEADQAKAHYAcwAvAHcAeQArAEkASAA3AEkA
SAA3AEQAMwB3AHQAOABJACsASgB2ADcAVAAwAGUAWAArADEALwBIAGYAdwBmACsATgBIAC8A
QgBRAG4AeABaADgAUgBkAEMALwBzAGEARABVAEoAZgBFAEYAaAAvAHcAQQBJADcANABmACsA
TwBQAHcAdAAxAEQAKwAwAA0ACgA5AFQAMABxAHkAMABmAFYALwB3AEQAaABLAFAAcwB1AGgA
YQBoAHEAZAA3AG8AbgBpAEsAMgAwAGoANgAvAG8AbwBBAEsANQAvAHcAQQBXAGUARQAvAEMA
dgBqADMAdwByADQAbQA4AEMAKwBPAHYARABQAGgALwB4AHAANABKADgAYQBlAEgAOQBaADgA
SgANAAoAKwBNAGYAQgAzAGkAegBSAHQATwA4AFIAKwBGAGYARgBuAGgAWAB4AEgAcAAxAHoA
bwAvAGkASAB3AHoANABtADgAUABhAHgAYgBYAG0AawBhADkANABmADEAMwBTAEwAeQA4ADAA
dgBXAGQARwAxAFMAegB1AHQATwAxAFQAVAByAHEANQBzAGIANgAyAG4ADQAKAHQAcAA1AFkA
bQA2AEMAaQBnAEQAOAA0AFAAMgBSAFAAMgBLAGYAaAA3ADQAVAAvAEEARwBNAC8ARgBuADcA
SQAvAHcAQQBkAHYAMgBjAHYAZwAvAGQAZgBCAHUANgAvAGEAZgA4AEEAMgAzAGYARQAyAGgA
LwBzADgAKwBKAHYAQQAvAHcAegA4AGEAZgBCAA0ACgBwAGYAZwAxADQAMAAvADQASwBBAC8A
SAAzADQANgAvAHMANQAyADEAdAA4AE8AcgBlADEAMQAzADQAZAAyAGYAaAArAHoAKwBIAGUA
dQAvAEQARAB4AGQANABUADgASgB0AHAAawBFAC8AZwBLAGUARABSAHQATQB1AHQARwA4AE8A
ZQBKAFAARABrADIAbQANAAoAYQBYADcAQgAvAHcAQQBFADkAdgBoAGIANAA3ACsAQgAzADcA
QQB2ADcARAAzAHcAVQArAEsAVwBoAGYAOABBAEMATAAvAEUAMwA0AFAALwBBAEwASQBIADcA
TgBQAHcAdAArAEkAdgBoAG4AKwAwADkASAAxAHYALwBoAEgAZgBIAGYAdwAvACsAQwAvAGcA
DQAKAHIAdwBuADQAdQAwAEwAKwAyAGYARAB1AG8AYQB2ADQAZgAxAGYAKwB5AFAARQBHAGsA
YQBoAHAALwB3AEQAYQBlAGgAYQByAHEAZQBqADMALwB3AEIAbgArADEAYQBaAHEARgA3AFoA
UwB3AFgATQB2ADEALwBSAFEAQQBVAFUAVQBVAEEAZgANAAoALwA5AGsAPQA8AC8ARwBlAGwA
SQBtAGEAZwBlAD4APAAvAFAAcgBlAHYAaQBlAHcAPgANAAoAAAA=-->
<!--Do not edit this header information:f85b47ac-6be2-4de6-9164-a077e5a0b247:AgAAAE8AAAA4AAAANQAAAAoAAABYAGMAZQBlAGQAUwBDAE8ALAAxADAAAABsAGwAZQByAFwA
UAByAG8AZAB1AGMAdABzAFwAMwAzAFNiYGBwdDQzsHB0sXBzdHQ0tzQydTVxc7U0NjAxNjNy
NbC0cGRgYAGqynFmZuAC0kwMIAAAAEEAMgA5AAAA-->
<compressed_data xmlns:dt="urn:schemas-microsoft-com:datatypes" dt:dt="bin.base64">AgAAAE8AAAC8TEUACwgNAAoAAABYAGMAZQBlAGQAUwBDAE8ALAAxADAAAAAAAAAAAAAAAAAA
AAAAAAAAAAAAAAAAAAAAAAAAAAAAAOy9+3IbO44wrr+3at/BNfvN1u436+hiyZbn06RG18Q5
8T32Oc7M1CnHdhzH17F8ibO1D/R7gH2/HwDeu8luttSSWjIrFdvdBEkQAEEQRIOtUrf0rXRR
uisNS2elh9JS6UfpunRVuoHnP8PfQyj7S+kPAPMA/+7gXRn+PdO/N/B/BX7elu5L5/C2VqrA
vyr89Vtps/SxtF86gXpn0N5xaRnawTYf4O8beH8Gbb4ttQAOe/0GbZzS8xaUX8O7t4DXn0t/
L+1A27fQ+j29XyoNoJ0rKB9CWRves6cbaOPv0H+VMFgqfYH3t9TTMZS/lH4CzL0BcQZju6O3
WPMY2hvCzxdqdw+waMPvfumxdAlv7+H9LcCdQb1P9Be2usThlgDHCxjRLfy1Ty1eEH5LpQ34
94Zo+AIjK2tja8HobuHva477WyqPv+sCBvfwj735lSh9WfoKvd8C7T/C+yf4fwX99AC+U2qU
mlCnAph3S6vwrwbvu6U6vP0C/9sAMYDnXmkN/jXgH3JrFd6uwvM6xyFLjy2gwRnQ8ZbouE8U
PYHxfyWKHMM75MMNh3yEv/bh5zVJBFL1LUDcw5sz6tsO0QK8BXd6JC3HxPVhpLYbqgX0uCLM
Hkia7kgqdbkyW0qHbpXeERU+Qh+XxFG9frSMUWkI5VcA9wna+MJlODp+FxRKAsrcBby71+jK
uPUUwyAdugV0ZnPxlCh96mwrCQ4p+wModQXvTuHNJsFcEr2iNHXDtUCabrTSj1B6Sn9FW0mC
Q92BkrNPPLrjtNuh0h14d04YV/lMTIcUEvuROG+TVFGCEooYXQCMDTpeitS/gL9uiDuPNN9s
Nd1QLcL3GGioJAX1xxWN7IZLTdkLakBSci41T3KLWaBRos+59CW3mg3ST+NEtZftndJow5Ty
JZLXF1oNv5CmPQH9ib0zTXsKfwlNi/h/hefTiKb9wjXtH7jU56W1hTZWK4y+ri6RRmSjQH0m
OBddkwa0RjPNgSvmKfTxUjogy+Be9lH2hBPPQ6jB6rlp60/5JvT2FUbdIGrW4P0Z/LUC1DoF
uqzBuyr89YUov0o8OgaIJjydws+aQfkm/BzwtjpQ1od/elsdaKsHP3u8rS7wok9t9agtO+Xb
0upA22k4l1Q+gzHWYMzs9zHQoQFUQco04AkpvwIUqkErKIFNgGPSjpK8Cn/rVO7zttjvdqyt
Dm9rwNvqc2lnbQ0cVFbUWSKN8ERW1/NcUnsVxn0C/1dgxF9p1Gsk2XWgM2rvYyhpEM3XoXwF
yr5AGcp5FZ6rBrWxrS5vayDb6su22tRWh9oaUFsdaqsH/wd8dUyitqBOsehcTtXrZetqsMH3
JPe0xjCtqPqM7k3UTkl/0jlZMXiBfEMufiWdtQJ7oDOgN0r+Mvw/gX9f4K91eHdCO6QKcbRG
ugU1V41WgxODJ8rKfU/8VNbPJ3h3x3X/Lbdg0ZZESwtbUOWI+xXf87zluxhmNaq3LbLDvxjv
4vuhpN0Qs1+ibSCeaAldESZZd1hsHKp+dB81jOxfT+Ed8gVtpxt4Hmo70iFQ/JraRdt+CP+/
AvQy9XNNdY8JjwdOtyG0s0QtqnaZ7KBEnxPnbbhH14MlaO0cfg4J5yGN5oL0F/a0VPoPC1X+
s/SvpX+h//8fQHRpFX+hns9pZ77E994r8NeyfFqn3vU9MlL3jGhwQzJyS6U4tv+i/Spa128s
e9GhnOPY0iLv0eNjbJUOuS4SlmUNaqwSdLSkRZbWNTxtktbA+l8JkyG36OPlbC9wzeeqsF8F
Hm/lPiAJ4hfSQM+k4U6lxrO9FZpV6ZEohjYIxfseYXBGVKgQp5ZJ0vBnEyiPdtOfae3+M3Hy
DfGyYtBWtYH+H5w9uIL/k8rvYZzPxM8zC3XLGeHZWNTec0gz7cyrp9Hr7lAJ8gnpKtYJ5d24
k/uXM1pZ9B1f1rotkuwbmteojbAGzqkbvjau8laTYKJtHJJueJA74QbnXzJUHBPdk/QW2kBZ
aFjxMSFxFl1I3foFSnG027QWI63Vrpit7tEZlqVui/w0J1wXn/F5+UhyytZcNvY0qKgn5NRq
W3ySa8lbi1fEpw6T/EeSQVeNbYAXWoLVes9Xik+kfZhOVT4FZkk8cP/HlZydJl1Ha0Ps2LPj
XE6wdVRJhzjxwqWmrZXsk/WGs+VCW8MQZlODQly+AoxY78QcZh6ibSgzZ8uQfEg1zYtkh2G+
WxwltrtJ+A85rXzaHq220HgdkinUVagrmD+UeTSFlrLp/PRaov094qMbTtdofjXYzPXjjQsu
bveK1RVtiwOAuiD9Inwf8RLh1+1y6+ie/DPY1glYGUuEwRLsJL4RvO7t1Wu0DM9kl2qdcDm/
N3xUVW119K0jeKDDt0kyjglboS8U7e2QLfIlPvMZy7yEStvFS7DfOz7v1dtlvme0lTE6DMnv
qTBQ5Q05bjdMVK+6fcNJcK3SLrxnu84HTs0ni45zQQmaR33hipq2+eSGbllHO3SW6HKMllfD
kF+mEe/5/l7t8+qcm7YyVaOTUKMT2TW6pbIidw1uuS07x+YzZjFP0kZdyzzq2sijVlhNbuQN
75GvcLnwH3m0RrFGrmvHdFmvZZb1WoHHXss09rXMY18r8NjrCzv2coLeZyNlvqQ2eQcfqeUT
sm6rhs53QYl17obwedDwisOu8LH410iijrKh7igW5H9hNUymlG51sfXyE3k52Kkf2w+e8H2u
4NXQalv61UMKfyO7xv/kOx0evUMXtB9nloOynPQzboEhylCNe46y1Ir2oqwtO3zF0kdaHbR9
0YL9QtBtsoJwp6ziUcwYh2TYVszvuR3bGdghWtxnt8ntQsSSebKUtemGMPWLeFvl9WxlLdop
3hFNlHR+pJGck98A669wiUiDtPsu/Gx79Fu69INOt8n0wPw3Z1TvmXo4s3LWtHT96iTt7uy7
Ngbdo5PFYx4TE3Z8YccXdnxhxxd2fGHHF3Z8YccXdnxhxxd2fGHHF3Z8Rd7xjbaHK3uf5upR
/Pv8pPmMU0PtJPVo6Hi8Xpe+VmIn+f9N0XdtipnsgxT0QAbbFJHapri9Rmkd1pNlgKlQtPAy
xa4OKNKySfGXNYCuwt//w/WhaltRxYwsTMKxasWxyaNoOzxyfJlilFfhLeKI+FQIx1WaCSw6
p0Mx5R2KIe9TVHknJxxrDhzr1BtGWbcp6rFCtGXxjz2iKcOxRxTtEsVX4TfGrjYo8roBNfLB
ccWBY5Xi7dtERcSiQTGxq4RjB94gHTtExQH81eeRyjieLvy9Dm/y43XdiuMK8W2Nf13XI14j
3/scxwFJYYfmS52kdY30V4NqrlAMO2KbD44NK44VHsNdIUpVSW/3ie/LZH91iaJN2smuUukA
avZpzrQpRrlBv/PBcdWKI87mNZo56xShhrG3VeIfk8c2zZ51mlENomiDIv2rXEoGJJm9nHBc
c8hjl7QNUmZAlEKrDXtepjjtGpfHNqdyD97gmJCKPY4jWo754Ni04ohfn1Rornb4rGiQlPU5
jlWOY4e+ZVmmubVKuGONJlC4R2PKB8d1K47rFA3bJJ6vEze79I3HCuG4QhRbpvnNtHmbvq5B
rV8hHuA8W89Rh9tXGqRWXVKkT/qlS1ixlabO53OX3qIs9GlMTXpTpVr5SWTVudbgijagdWOF
sMQ51OU6cp1mFZtLTY45roI4CtRB7BuadXibF5Y1B8c7tGZ3aT7UieNd6nmZ6FihaPsm4LTC
dWiV61T2RdUan2l5Ybni4Pga/evTHEYKDqidLqdljd616RujBtfviGOPZn6daqL85oVl3THD
O/R9SJu+CWnwVbrCaYnzuU1Y9gm/ZZKMNS7D6/BvlSiZn1w2HBxvkz5pE0drZF+0SaMzuq1z
7VPj9gX7xqVGMjAge6lB38r4Y1n2tjijMK5IxA16c8aj5x9oP1vWyoW9vkn7UYwFNqPAxZco
Kg7QZju2aSd4FfviWn/Pvvg4oVGc8XjUqO1vg2hZcMMStdMoy+/bo3HHbsxX5SwvKu7lDBwS
Z1+2fdKsuaewsvsLoq2kw+tt2v0c0XGkQQsPwRbtOhW8OT/NL7TT4W1+h+hobRBMan7A+y/0
3dAV35HvGzGt+/RVF/vegX2fGD89Gb8dgcseSY86wRoVl3HaKeocDxIeJHySEl5O1O+sLPn8
YNZrgOtEwJRRJbtJpwhRubbPofST5ez1Wo7Zld5X9nriyzU3jMhNoaTPF15IfJa2feFZdAUr
vaMZyWyepLGaEpS9flHXhSD1QeqnLfVlr/WAwegnv0VYJdynogN+rsuyEx3TORVaIez7+uQs
UgN5JlxMLTGLUZcdEsDeRjMwZZeNqL2bB52iWNlzS8VP+2zncaPiwL6N/MK1sJ7r64uWJUx8
2Y/+yv1YJhPGs3v68laclKO/+A15DlfJe6R4a8KhnkFuqzfoeXxD9VbIx8h0iQkTp5LK2iVg
xDl4OmSLZzI7kd8Pi2wIb+V33K7ylhaxaEbIiVgQEfFapfPOOnmp1/hX5mZErKKPiuipRCin
x/owqkRho29t2cpELA/Gl1xSZotn+GnPVabifsoespldgqu5SnAtRYJr3hJsk0M/CW5QFgdT
9hdBgpsUD1il04tFlt+yQzOzSKoetHhDsoNrluDBr7TmnBIm9ggsv3oib+VJZOW74p4GhD+V
ETcNLXelTw1b6ztEg5fSNq23bMbUHe3aYFt8ZGwkyg+8BDUYzxkHcK5/BO7+XtogO2QJoHGW
PlEvj5SvQUVGsLP5Af38C/xjK7ytnygG+xR9hPsLFj8zoNi8B6mFoy0lw+djYwXrIVgPwXoI
1kOwHoL1EKyH1249lBO8EsrXtUknI7qfq2xA2PKVlw1f2DWN8j4WQ14M74eev3pomUvxGJCy
IYNtkql7nk1NzXiz7zTo4tp3RaZP2UvGGMweYX7FfXIdgsLvIcqpMJ2IPN/x+wGQMt+NM8i2
N2SnIH5hN4a6Tld8WOWtZa0nzh9UTVy9t0hqWJYxoT1U1kL/Gvg9zD1lrMXT6t9Lh1IbV3nW
T7T52bcwbjh3KzWeBbGe2EaNZ45W4/+dbAb8DkXobFdpS65KN5Qz7Xc6xT4nG4btRJj9kwRT
XD98kLJFl7Kyt85jcB2KWjnjuvasQKdk5r6oWloHjjQy7JtW+c0O8b1SdMw7Rlyp+LI9GapV
+szvtIlTUKeIGwp3IuwUNF5mUskN19JmyCfg2j3Zvd9Ibk7lHigZptinhkEKZikF5QQtoXYm
embR2cfiilYOabQX/B6cPcLqPMYZH3ixmrkhhEcnDU5EaLgh1ozIjKSWFOZRWzt9rEk1xGiT
YMT6mg6p4iDdMGKOpkMKr4mKEzwzZrUto4wL1i0rR5ml5chDXkyYilNejjwkxoRR2U7SYYsb
YRzmbZi3Yd5mm7dlxyos9gBJOThmvVIXUw8l76mS6ClgjvlNND8B+xfYPbJYx5dC0Nzlya9I
q9rt6zd3o+IOqrifPx2O3T7wwm/HeaCbZ0w/eYVOvMQNBkmQRZWj10LpspfcMxg9Rtp+g8Hs
TyHsEd3izpzoOuAL7W6XfU+jIOspLUfhXXHycRxWEuPjbTi7IOM4NxJbjuNsH11cJsxvsdi9
QUOeiXS0Nlyjytb3aG24+7ad5Zqzr5bYb3r9Vkouq1/pO2rmqdS1URJn0+oW9ywtzPIwy8Ms
n+QsL3uv+XE4u39y9raBS/JZpMcF9WDeoW2LFhm3FbeWyYbHuK0UV7sHPvnb7enzjsHZsdjh
8MXJxaFOhfwwjkYU+o6TnSf5QdeNWETfHop+KreI9C1nlHb76Ri7s3nIv0pVq912gdYye9yG
oKQrqkN/z+46FraDrQThz+QNy1Hd9kbWdMGY/b3jcRciKsVeVtxV6XVRvDzy3MhW7x2PGX8i
uLKxYrGaLDbygebuA93cfVSQOajyr5+WvvPbShmf6pH87Ho54/EVvz9F5e4WdPwK/4Y0Vhbz
r6Kh/Ou5+tgnWt/x7wkq/G7qmpSPtDqudtm+tE9vmCQuUxxXI6HdeB1367g3NVtPp0u8VnF1
S5CkRZCksqfmUpa7yDeVvMtm+amKofOKOoPS9khZKS1ORV54zWv5jUm8lr5qCW/LPt2X9RVg
zFyW9zKb/hlFyT9DyTFZ1+WUnJi1QuzPTmO4iUwztmg/Nquy1HH34IoM9IUXLV8QBI5U10eo
wVa19uxQLe1+DT0ul9Wv8fp2CKz7XrPc4vUbvL4bCttQvrt4Cyu8BRdMi24gx/HcRk4txdjt
pS1Jx1Og65P8Dq4s20w7LT1NOC+9iZyE6iegjKZJEC36PlDwqMNP+O9ozg+NXt/ydUpIpW+t
lga5z2NamGTcUgQBy3qLvvNno5zNovSaRfUVhLke5nqY69OY6+XUdd/+hWkxbAIW74dZ6T/R
bDwzvse1xQa6YJPa6hAdkXP2L6rT64jWGfeE3TUgKuu17Tin17LlOrjg31jps6Tq+Po8CmvL
CcKgxG1IxzLnurtddx31Dbt+P5E+Jlvedtu37Fnqi16jeQtse1Fbb3714rTbp9lhZrq1YZe9
nq2Wyieh7zhs/NEzT9j91v6nSlFvINtvRHuMRpCxWLR0yFbEN8BqRv0FTPddU8aIqry/T7zR
x6hmp/AhNCJj0yH0c0H9vapnL7flXVmj+3ZUxgQ9b0WXdPgL3cx2Rbd0faWVdcjl29S2GyQ1
q3ztGqVuUkaLLX77MtuXLqXKUnJ+i9EkeVz5b/AMK+PLvbDaiiD7eHvKG3mzYdIcYF+irnjP
hFHnwfJCz4R7OQdc8lRE2VcZsvKQ/nX+tUsx5B/zIa1xjNLkv5FpJaiNOAPqGWW/TrcJVfjc
HF/2Jyv3blkqouTXcpP8Ss4yX9X09miSX6O56Kf5RU++kp9d6mveUi8ydtXlqXXRZb42VzK/
w3chjxSDepuTvT8J+a9wS2oU+a9R/YaX9K9k0PvB7rFJd1ymxG5gUrOinNvOWfgMp5Mpr5g+
9OAbC76x4BsLvrHgGwu+seAbC76x4BsLvrHgGwu+seAbC76x4BsLvrFg9wTf2Gx8Y+XEmDKR
x30D6FmEGLNDktxh5E7s71wuOzIL23cpqcyzo+dl0N+wfPxPPGMba7PJbwOPvse38f7jX1u3
ecQiy6K3w2P8VdZ/PfJ0lNrpfaL9H++x4dVjvG56fwP+ZYWtT79x2ltI71lESt5b+l7z6tnV
gi9ndb0Tx6Geic/utnywuXXwoO7JeXsL6T3Hswrr+5nstdN73KPsirdEKfZOzyvvz/vkdtLx
OKA7PM5IY4pRN716Nmum92Tequ1H2ehN3D2SsAs5UqbTdR1th3DZYPYc1XELJT03xSiraXku
TxPi42czH///E/jA1pu0G7Wr3OLNp7WinpmFtT6s9WGtD2t9WOvDWh/W+kmu9eXYPp89m36F
vPP+5m8xxLGK+0CSYVw31lQy3VVccd7uGo9SGCV+wJR5kdNHSfYeRZsw2WCSoCJCXuTXr8Ly
SYO0tZeUbzMN2jYzbJRJg2ql5vDchhE8EP1ZJqZTqfmSM3/q3kh2d2GcKnU51jRIW3u6NxVP
HBqldVpPXK2a3tf4CMyRqhn/ieT1nEvOf0MvHZDLOrS3Rr0tw19deLdOp5UouR34q0n3FPfo
BL9K538VuuUA/8bMtIPS/zgo6YdHlhFsEj2HZC2dzXQMUUzE3RDRW5TZfO/xPYVOg1uus58o
z/o1abwzruP1GyTGb9E+sqimK3tpzGLuDoOuD7o+6Pqg64Oun7SuL4+4G2C11H2F4k7qR34D
YjxrFtuT4tsnmgOPVijVIrtL8Zw8GDhzom2hBr+Q90+bGbjYzDWpj7oX6fxAmCZl4hJ5wlD7
MV+G2BGauSt78D9p3Iy2Oj/t58YI9RGgTnkOlH2+6zvT9pusT6Xd9FW5wtfkLrSyD6Pp0ezC
2JE2za8+nz9tgMB2lsmThNF0OLswFmKFYm8G8G+V5uIqxfd0Kebqf7jkqLaV1JjaNgnHqhXH
JuCBsaEdeF8BPHGOr8K/BuGI+FQIx1WoX6VIhybA1ulnA/714fcA/ueDY82BY51660FPbdJS
FaJtnXDsEU0Zjj2iaJcovgq/m1CjAXV78LOWE44rDhzxqwOsh1RELLDHDmCxTNivER07RMUB
/NUnbq/ReLrw9zq8yY/XdSuOK8Q3pr+rXJ8j3/scxwFJYQfaZVRuk75fgZGskIz0iPPdnHBs
WHFk+S0HhCGTuCrgN+BzZg2gV4nXNfKHLxM1e0TxJuGL7/F3PjiuWnHE2bxGM4dZGsvwu0r8
Y/LYptmzTjOqQRRF2W0Sf6s0OpTMXk44rjl4zdZqnM1sPW/DzwGt5yzmlOkj1EMDPmdwNGuE
X43GsS5X9nFxbFpxrNP8qJOu6xKO+LvNdU+XOIvvKqQhl0kKGiQVKzSmAVE0r3m9bsURY7Uq
pE86fOY2aCawOVMlewM53KGd2TLN/1XiMtZoQqs9zUIaX4fbV5p1iiFukmSuE/3QiqvRfK5T
SZOwXONrTpskA9cm1Odd0gbrOa40VQe/q6SBGE36pAW7hBVbD+tc6zAbdBnw7tOYmvSmSrXy
mzdV52pTI9lrEKf7pG0aXO/gHFkhfNdJ9hjmq2RHr5GmrJKWXIe3eWG54uB4muX+JYPlPj6W
dQeWbZoFbcKiRit3m3QlW3HW+Zyp8ZW7R3OsRngPSHc1SDP4Y1n2tuWiMHar0H6rd3Hu7wi3
vs/q1vci3TISpGBWUlBO0BLubJO2vfImtYw3FZk72SLomzhuZ3RCKr6bLxd4loyOezkDhxik
uo37ukC3PSms7Ld1xXPFp8HrbdqjE6LjSINu8W8KtuD5WYM313e9TR940aqemz46WhuEutf9
C0W0MF8Z8x7pkRQn1JLNn/jW8EKO005L3hp5JqXuaQxcxmmnqHM8SHiQ8ElKeDlRv7Oy5Lig
Wa8Bu/D2mDC7IKtQncToMqpkF1vyq+O6STKJHkm37ybT0T670vvKXk/EO7th9gn7E036fOGF
xGdp2xceLfwfvPSO3y+fFrdmSlD2+kVdF4LUB6mfttSXvdYDcfMRnouz89Pi+JXQD3BM90F0
6YT+ic6CL2i1Q4k6p9ILskLYabXyNiTVLbYfZbqjLjskQEQK39INaex9h8ZwBSVlQ3buoPyS
f9Py3bBx/CE7BZE7N4b2Oz9XeWtZ6wn9pmpiRILy/OhfLTQMDedTo1V6R7T5Qtbw76VDGvsj
5QZkeQvEDT5JcO5WavI7lKQ2arE7Sn8nOcU70UREmKu0FbkX5neyks/JG4b0W+FZG5JgijvP
g5QtupSVvXWeWqWv4V9R9mmqlUP+zckX2qvuEVbnMb+5D7yQRjdElX/llQYnLDg3xJphuSW1
pDBv8zucXgh26DHWpBpitEkwYn6kQyo/iRtGnKCkQ4pMJMqPcGacudiyvrpg3bJylFlajjzk
xYSpOOXlyENiTJhGJGYzub2ieiDDvA3zNszbbPO27FiFxRru2lsVYaUuph5KtomS6Clgjskn
/gCW7CXg8o77Ql4KQfP0WzHdd2Ka1uQFn+36vZd1i9Vpg8NRDgHimmY0jvIlljFP3ByaBllU
OXotlC57yb264bzYX2jb/b1M28dXAV9od7vstE1B1lNajsK7vOhxHFYSvec2nF2QcZwbiS3H
cbaPLu1bOPPLvtHacI0qW9+jteHu25Yd0Zx7tcR+0+u7+la5GDekn0HXRUmcTatbVM0c5niY
42GOT3KOl73Xe/Edoo3POzyCtDhxgCoe2A/j6Jf6vuNkkcR+0OYX/r49FD0eexHpW84o7fa4
6H06SxjyE3E1m97xr/KfCK48QgvbMk472zyLRgbmIQn2U6G6lmHCdmakv9+g2AGh3WwlCH9G
HqZv1gzroqYLxuzvHT/VEWde9rJ8Zl6g+LgUL488N8QcZvDH9O3TA83dB4D/VjoqyAxqE07H
8Pu09B0ghqRVqvJU0l7OOISxErY72aK3aFS1k1L/eq4+9kl/sTwl7EYA9i3zakL7eh1Xu8zu
7dMbJkf6/TS+ddyto+1rtp5Ol3it4mqGIEmLIEllT80Vt9zt33LN2hZ37URFpqI70uknWtSg
La/TuK24d/3Z8Bi3leLeKxu45OtBT59zwtP+wr9DuZZf1sV31/oOQOzi96G1C+DbQ+T7yXuK
Kjrm+b1vtTtyyynfYdYKoQtOHfmP7N/3Mm2apY67B9e3wL7wouULgsCR6usQu31MtWeHalG2
ZbYG67FaQmpdpVjvvWZrm6XqXCgJCttQ/iB3Cy6YFmXSw7HcOs/JXBAtScdToOtT5MaiU+f5
WlW26jp/u4mcrOknasyGSILAvhV/OvzE+I52GkOjV+HB8IdvaZD7PDqCycMtnUWz/Azsnmu9
nM2d9JpFXUfCDA8zPMzwyc3wcuoan3QL2+z3AkOKyVa31qvsBPbYMhdsUlvqPkL7LXfpdUTr
jHvCxhoQlfXadpzTa83fHQTifsAzGjGzo/Ux2fIK2e4XzFJf9Kqy4zIdY/M32Hrzq5fnTRKz
v4WxCDvJMMfDHA9zfLY3rWbJsVwOWZYzZVlOz6d3ABi4S94RJ+3lrOxWs2GX+UyOl7TIT8RO
0Zhs6HIWLVPQuo611TB18EeSvjOejVBEROnvWtosvCVJYD42loflEiC6sG9ZKf1V3sf9Z1iZ
/ghl/wW/xY6IvUO99ZXeC16/gb9v4d0SWbmM1zrsXwGyD638wnO/9OFNG3iN7/5Kvz/CX58A
10PKwrkNcF2qswe//8rjc5Pxb0nZVf77KPXsEKrmrzQHb7h0Dx053WxwLA7im9TVjKP4DQLm
yzG/RTBxylIvuZc21xdPlhXRvx7Tf8kzAMv7Ujff0z7pG8+Zx+bztaOmkniW2+Cbc0aoct0a
0u+wG9LJ9C1Qh32RnnRml1aPZVi6or5ZZrVHKrVrKVsGJ/+6gsKjURBrbhOv7jn++q0SQ5mF
4oL06EmkZ3dNpmNR3u54rLnQBG95zialB5iWtcO2yAd+y88YHowytRLoLbnhWySbJ4TlkJ+w
iewEXfK/3/Hzyzfa899K/04j+n90Eofv/h1q4PM/AI55CM4MuK/8nQ6n5+nXYYfaex2+RxpN
0XOfyzXy95GfPwgom2fgb6Ap/8GlyTVmm8UvdNJro9QbCy3sO550Cpk3udju0omXmXXELiPp
Hpk4TIvui7yQNFD4lJ0lbB9zTW2ZZf8Ga/K/wT92Rs/WKxdsi2eEOeVeUqYXMW62ShnZ65T1
eJX+ZhauDboF/BnyO2yuIva8qSHdcDZMkjRCOSN8OrTKIuDbfrRGslYdT+e6M/eMr4WT2359
etlNj6CdR6FX0XV0bQwdfUf73//lpwXjaOugqedbU99LXa3y4izBDMCbA4bwVxn+V+nvf4ys
s0UfqofXqaGj/rSgl/2pFCzmyVvMDbrzIOjhWVrM+p7xgnpfgpJHgPpCrS6V/oPffv6fI+vj
+ExkcvI6tTKjZtDFabQpugZuTl0DB5073zpXnRyOqknNFl6f7kw7zQ1adXSqBYs3+IgX2+JV
cEux2I0l7Xb5POxc0b7Z6iJo7CJp1za1hRzqUB6UF67zRP34qfAbmac9zishC/OhD6t093iT
R43PRi8GnbjYOhHjor5QbEveOlHkDDV7CPox6MfXvT8P2nB22lDEWr/JIXrLjNs+076Ue507
930aH0aCRrN1C21iRh1ukuSeyb3qfSRyL+zxs9I37O4nvbvHn0F3z0Z3j6uvg3YO2jlo58WO
NqjwnAFBO4+unctjflOBtU0ZPOZf7CTXs9dxlyTLfRyq9Qq/CVDfxcX1+WvR4HodtzfEnp1C
0FF9OTW6zt6nNh+4XsH4mxv+NaL4XtINkZdnwT5H9P584ZIsNSF1S6R97sY4DVdfOap2krRn
HvHNeXjFt6E1Qflj+pbVXF/i5fn5jk6lRtyQ9w758XM8rosvwpfoC2vTM7LEM8CN862c7Wv5
LF6XPOyfvKyZWctHdQbyMa39W7H5rH/dO2ku12bCZf1mvSXK3WF+8bukaYq/jfUVgNlXvCfR
T5EkpugyszIDmVH2gp4rblSpiLYRdIUP3+sz5bvKGjSupWi2FHjvw/vGDHi/D38vRb7fGoXv
ejZC163sQRJQElY9JGF1BpKwCXN2ibdh5mRC++CPY9gHcZ/Hr5FcpNEeg6XgLytrI8lK2dsH
IbwhenZUjHZh31efal8Y2SBZBhuW+fSGa4In8geKHk0vbTborL5KHy9m9VV7MV3faMZz2QW/
pe63jGfUm47PMh+PZfq3StPxWIq/Rv9q5ziHnWZzzPVjVl4nny/OZuWVVBnZl+TtYmhX4Fz5
xxhWp2hVtPnaPdMoA9WCeh51GcjL9xTP9D/vtmN+ctAoqG+S3Z+Qpx5gLQYdkE0HrMyQ93nN
f/MujjD3s8z9ejh9mutTRl97bxZ+xT9aci+PH+tvZvFWGQODNPhLw2rwF+XqL6q9an9RiGee
pFcpnbrBuzQ975IuycHTVFRP04C4cZ2rd0ncIb9D94zcF8beCF6mZP4Hz9Lr8ix94jlu8/Am
hTk/P14lwffgSXpNniTxZdQ5+RHz8yabLefjVZ7/+Y9yWNwoNsH7U3474T3dT6XHMF3Qz27p
cOx4Jrt8YMvBD+UvJ7OIcRM3Q7whGVB3Jfwjlz3h6PeWBLkYN55tfLmYfT6a1yAFPpk7TqVn
JJxNze9pRHoOAOTt+kzPpswTpEU8kSq6h7A6Ex/h+Blo/bPNTjbapPj8rYbzRsupYnnk/Bzs
FnDmnXygcnZntLtO/A7xLLVZJhHzVnDXLbrRt+9oXjzSWZsNQpUv0R3jL6W/lP4AGuEPKdBq
bnyENydS4/rUaHlib8NolDPGv8NO403p/8Jv80zRfG+eIZpl/ueF6ktcEYf+dzop/Ds/KxSl
B3RqiFKs3+/+f1JPX9swb57kfc2nEdmKl7KboYVcn1rvf9ZLW/TdWJ9rkzZAs7m2B33EswMl
w9rkIY3P1QXj80e6/TnwOcrn2kLweY/fW39MHq9pcTZ6S3yR+LoyJ3x1e4p0/tq1tLtumNf1
heK/XXsH/rv535gT/rMzA4aTznFml+Ou5Zj2KF2Kt8MdxoCoFDjcnBsOuyL3TEtNRO+99pV7
faH4mhbzGm//tfO/Ojd7bBEXdEUlZxb9rceMBY1dnZtddRJnzeigwNXq3OyhEeqJRv4T8H8p
vSNtjJ5+nb8MB0YXlbsqaOWVheLyDr1FT/YtebLZCq7OAwK/63Oqq/HLly888utYyxS/DRCn
weZ2cHte9sv2rOA6V09jMIz/+VhkJicWYfVeXXjOj2+xLR7X1xaM6yzmAKm2T9EYd1PjdLH1
enOB+Cyi6tCn8p1HVQYeV+fGY+bD4/eRfKCBz+qkurJAfFY768Blk8vVBeLygNbi2+BJMThc
WygOB2+ZjccrC8Pjm4ivLPjIFJfnxUcWz0lseryjGZ0DZxsLwVkW421GbAs/yK/U1ilFFgWO
1+bGD4b3S24ZXP4EeLBcXN9IU59SRMItfQeCenuHSvVIhMDttYXldgNaC7zWed1cWF4PeMR3
4LfO7/WF5bew1u8Dx41Y/8qCr90nFP07pN1Z4LzO+eoCc/426PYYv2sLy+9oHEvg9crC8nqP
clLdkkZn79TdiIHv9YXl+wF9BXBGvprA58YC8ZnZafj/n0CTC/oS5IFnqZjdN3qz5n/ZkWEh
KT+Df3aIaobsEO/oJPLLHOWHaFPdY7IMboHyL1we1fukr8UFDO4YvwJE/MujNzJf4QGPnwrf
MlTniHvvyFZU2YeC32d+ePcRfp/yU9TwFfc0sjhMS5syvBi+j/wLhJfAyRxt+slzchf+Pqaa
FzI7Fs7HwNXJZVmYPFfdenYc+2fRvgxYnSOOHtJtDA80W68cOVLCd7qCs2tzy1l79qPA2fwz
oUxj16L24fGcZoGX6xPnpb73CLktipi1ZHKcC7krJpeRZHJc+0x1b8MJ4QQzj4zHvZBttzjZ
RabDyZBPd/J5Q8bjZMisWvxcIdPgcMidOsucIONxOGRHLUKGj3F5GLKuFSF/xzS4GLKqTS9X
R777zZA1bbYZOcbj5qyzoi3anSDVuedr8PRNLuvGdHiaV0azkFdjVlzMK19ZyJkxKw7mmY0s
5MeYFRfzyzUWMl7Miochk9hks1hMg4PBwzPZ7BST5mHIBDaNnBPjcTFk+ppd7ohJci5k8ppF
TggXR8MdzPOW7WE6nAxRIZPP5TAeJ0NUSPGzNkyDwyEqZJb5GsbjcIgKGZ2HzcLwMNyKm41z
63PFuXDvbfYvpCsF4XD49icr56pzwLkQERDlWm0OuJbntz+LdVNOvTB7yhDhOg4X63PFxRDh
msbPRkG1aohwHYWbqwXhZrj3N2/Ors09Z8O9vnGuNueMq+HeXjsf1+eIj+FeXntutMoc8TDc
u+vmY3WO+Bju1XVxsTZHXAzRrjYOrswVB4O3x8bD+tzwMES7urlYFB9PiHbNyrnVueBciHb1
52hR/DjhXto8uNmcW26Ge2ejvFyfW16Ge2VtmdErc8vPcG+snaPVOV87w72wLs7W5piz4d7X
OD9X5pafIWtzlJf1ueVluLc1ia+NueVruJdV5+NqYfnYI5vnQs49LA/8micPULgnN897cm31
FIRo4wD4YvpSXb0hpL0MOYyzD0f7SCdbUZn4J1GQUVnU2KS2vpEs2W7J7ZY+Ql3E7m3pvykX
ShuoV4f/K/BuGZ661M4yxZWug6QvA0yF7MFlgB/AP5T/Jvxch+cuZcz9HxqL3jY+R/FJw7Fq
xbFJZ1grMD+6gEcfsFgjjdkgHBGfCuG4SneLLMNTE2Dr9BPPTfrwewD/88Gx5sCxTr31oKc2
/I1Y1Ogt4tgjmjIce0TRLlF8FX43oUYD6vbovDwfHFccOOLtHVgPqYhYYI8dwGKZsF8jOnaI
igP4q0/cXqPxdCnfSj9HXtetOK4Q3xCTCvTVI14j3/scxwFJYYfux6qTtK7RTRYNqokS3CFs
88GxYcWxQrwdEIZM4qqA34DPmTWAXiVe1+jsZ5mo2SOKNwlffI+/88Fx1YojzuY1mjnr5OFe
ht9V4h+TxzbNnnWaUQ2iKMpuk/hbpdGhZPZywnHNIY9d0jZImQFRCjPDYM/L9H1Xjctjm1O5
R9m3mkTFHscRb0bIB8emFccq+SDrpEPYrGiQlPU5jlWOY4f8H8s0t1YJd6zRBAr3aEz54Lhu
xXEdesCvjPv0xWqDtEuH8nYu05xoEv9xfjNtjrK3Rlq/QjzAebaeow63rzR1uqdEUKRP+qVL
WLGVps7nc5feoiz0aUxNelOlWvlJZNW51uCKNqB1Y4WwxDnU5TpynWYVm0tNjjmugjiKFYpa
Q/2zDm/zwrLm4HiH1uwuzYc6cbxLPS8THStgSyHmK3xNX6O7CSo01yv090qOUll1rDd1krM1
mgltouCA2ulyWtboHUpjj6/lHcKxRzO/TjVRfvPCsu6Y4Ug31N4D0iZsla5wWuJ8bhOWfcJv
mSRjjcvwOvxbJUrmJ5cNB8fbpE/axNEa2Rdt0uiMbutc+9S4fdEjbVUjGRiQvYRSvJ4By/KI
9mdyDbuVa48NKmvlOxTtfEmZQ25oH8W+ahc7Fkaxb1R6Q54/m12pvjKK7lfU+xZ9tcR2PmcU
fRSPzLRBtCy4ndHui2E+5OMpR/BMxlz3qhcT93IGDrkyOxWBe2m5weLRuWnwrdQsVdFxpEG3
YFe7BXBb8PyswZtzV2/TB160uslPoG2jtUEwqfkB77+Qd/YKen3g8/xE+xbshFo6I83wRF+e
KJmoUOvjtyNw2SPpYSVPY+AyTjtFneNBwoOET1LCy4n6PS1TWBHWgF26/fyGcHrQcDNlVMku
tuRXp5U5v53gVvZ6rcyZ1kRf2euhVKI154bZJ+xPNOnzhRcSn6VtX3j0R//gpXc860CyTzz+
HWrW+kVdF4LUB6mfttSXvdaDeO7BIqwSaTkP2Vw5p9ILskLYCRBrMa1uUbXELEZddkiA/XuG
7LIRtXfzoFP8Cxjb23h2PttZ3ag4bMHba7A1mRau8lNS/R3CHBM2b8mXuc9hxLuWJYfHW/Il
vyGv4ip5lhRvTbhWJE/EW/JKvqF6K+R/FKe+p0atKJWET0HBLPPRpEO26N291C2fgOIPRDuh
N93lLfl9vYBVzy3SWVfkoXpL5wNrNLoGedmYHKtynY5Mis9km7YSQbkobPRtnFafQHbuqAwj
ay4p1uYZftqopWBtpXHZzC7B1VwluJYiwTVvCbbJoZ8Eo3c/KvuLIMFNyspXpZONRZbfskMz
+3/3Zq6qWeohxZEvJ5GVL/618ls6AWBc8K1ha118R6u+oEXZt7drg23xkbGRKD/wEsX1IM8Z
B3CufwTu/l7aIDtkCaBxlj5RL48UPaSiJti5/YB+/gX+sRXe1k8UA7Rhj2l/wc4VBjyf2K22
wvnD52NjBeshWA/BegjWQ7AegvUQrIfXbj2UE7wSyte1SScjup+rbEAc09nJFyeE+yaAYng/
st9BUDZksE0yxSh4ps14s+806OLad0WmT9lLxsR3B4j5FffJdQjqCkrKqTCdiDzfQfklz0nx
3TiDbHtDdgriF3ZjqOt0xYdV3lrWeuL8QdXE1XuLpGZI7Qjt8ZYi/tQJhE+NFn3PgJmb8bT6
99Kh1MZVspbekM2PbSbBuVup0br+hq8oSVAtY/y/k81wRt9hMJ3tKm1F8kj9TqfY52TDsJ0I
s3+SYIrrhw9StuhSVvbWefa868U5JTP3RdXSOnCkkWHfhNHV9r1SdMw7RlxpjctjMlTLedeH
SRE3VIvyRqJUx8tMKrnhWtoMiX+9J/ZAyTDFPjUMUjBLKSgnaAm1M7mGf0WJw1KtHPLvVdm3
oXuE1XmMMz7wYjVzQwiPThqciNBwQ6wZkRlJLSnMo7Z2+liTaojRJsGI9TUdUsVBumHEHE2H
FF4TFSd4ZsxqU0KSYd2ycpRZWo485MWEqTjl5chDYkyYBn374pKaaHtFjTAO8zbM2zBvs83b
smMVFnsAV+xUEVbqYuqh5D1VEj3T7iUrAs1dnvyKtKrdvv60u9SEnz8drkWZS15IYs9olC8R
P3mFTrzYuJMhiypHr4XSZS+5ZzB6jHSPetG9EsU4hbBHdDN9H18HfKHd7bLvaRRkPaXlKLwr
Tj6Ow0pifLwNZxdkHOdGYstxnO2ji8uE+S0Wzph7+sbKTaG0Nlyjytb3aG24+7ad5Zqzr5bY
b3p9V9/q5HhDeip1bZTE2bS6xT1LC7M8zPIwyyc5y8vea34czu6fnL1t4JJ8FulxQT1c0Nev
Yny2aJFxW3FrmWx4jNtKcbV74JO/3Z4+7xicHYsdDl+cXBzqVMgP42hEoe842XmSH3TdiEX0
7aHop3KLSN9yRmkf5e7yYqxl9rgNQUlXVIf+foO+vhW2g60E4dU9pVHd9kbWdMGY/b3jcRci
KsVeVtxV6XVRvDzy3MhW7x2PGX8iuLKxYrGaLDbygebuA9T8VjoqyBwUkfGY8/g7QAxJq1Rl
5JG9nPEY4yG7xLV7w6Lehp6/8szRLOZfRUP513P1oW79fkt55N7wjKarCe3rdVztsn1pn94w
SVymOK5GQrvxOu7WcW9qtp5Ol3it4uqWIEmLIEllT82lLHeRbyp5l83yUxVD5xV1BqXtkbJS
WpyKvPCa1/Ibk3gtfdUS3pZ9yvmPGenNXJb3FEF6zO9ixJW4Rzu/YwPOfl9uEfZnpzHcRKYZ
W7Qfm1VZ6rh7cEUG+sKLli8IAkeq6yPUYKtae3aoFt1lwnSxHpfL6td4fTsE1n2vWW7x+g1e
3w3Vct45r58EumFajtvO38qx20tbko6nQNcn+R1cWbaZdlp6mnBe6r77WXhUkyBa9H2g4FGH
n/Df0ZwfGr2+5euUkErfWi0Ncp/HtDDJuKUIApYDF33nz0Y5m0XpNYvqKwhzPcz1MNenMdfL
qeu+6x7vItgELN4PM9Z/otl4ZnyPa4sNdMEmtdUhOiLn7F9Up9cRrTPuCbtrQFTWa9txTq9l
y3Vwwb+x0mdJ1fH1eRTWlhOEQfUo0vBB3rOU1K67jvqGXc/bro/Jlrfd9i17lvqi12jeAtte
1NabX7047fZpdpiZbm3YZa9nq6XySeg7Dht/9MwTdr+1/6lS1BvI9hvRHqMRZCwWLR2yFfEN
sJpRfwHTfdeUMaLKtYZ6o49RzU7hQ2hExqZD6OeC+ntVz15uy7uyRnfxqIwJet6KLulwzGpw
w29z/kor65DLt6ltN0hqVvnaNUrdpIwWWyRvS3xfupQqS8n5LUaT5HHlv8EzrIwv98JqK4Ls
480qaAXWUucA+xJ1xXsmjDoPlhd6JtzLOeCSpyLKvsqQlYf0r/OvXYoh/5gPaY1jlCb/jUwr
QW3EGVDPKPt1ummowufm+LI/Wbl3y1IRJb+Wm+RXcpb5qqa3R5P8Gs1FP80vevKV/OxSX/OW
epGxqy5PrYsu87W5kvkdvgt5pBjU25zs/UnIf4VbUqPIf43qN7ykfyWD3g92j0264zIldgOT
mhXl3HbOwmc4nUx5xfShB99Y8I0F31jwjQXfWPCNBd9Y8I0F31jwjQXfWPCNBd9Y8I0F31jw
jQW7J/jGZuMbKyfGlIk87htAzyLEmB2S5A4jd2J/53LZkVnYvktJZZ4dPS+D/obl43/iGdtY
m01+G3j0Pb6N9x//2rrNIxZZFr0dHuOvsv7rkaej1E7vE+3/eI8Nrx7jddP7G/AvK2x9+o3T
3kJ6zyJS8t7S95pXz64WfDmr6504DvVMfHa35YPNrYMHdU/O21tI7zmeVVjfz2Svnd7jHmVX
vCVKsXd6Xnl/3ie3k47HAd3hcUYaU4y66dWzWTO9J/NWbT/KRm/i7pGEXciRMp2u62g7hMsG
s+eojlso6bkpRllNy3N5mhAfP5v5+P+fwAe23qTdqF3lFm8+rRX1zCys9WGtD2t9WOvDWh/W
+rDWT3KtL8f2+ezZ9Cvknfc3f4shjlXcB5IM47qxppLpruKK83bXeJTCKPEDpsyLnD5Ksvco
2oTJBpMEFRHyIr9+FZZPGqStvaR8m2nQtplho0waVCs1h+c2jOCB6M8yMZ1KzZec+VP3RrK7
C+NUqcuxpkHa2tO9qXji0Cit03riatX0vsZHYI5UzfhPJK/nXHL+G3rpgFzWob016m0Z/urC
u3U6rUTJ7cBfTbqnuEcn+FU6/6vQLQf4N2amHZT+x0FJPzyyjGCT6Dkka+lspmOIYiLuhoje
oszme4/vKXQa3HKd/UR51q9J451xHa/fIDF+i/aRRTVd2UtjFnN3GHR90PVB1wddH3T9pHV9
ecTdAKul7isUd1I/8hsQ41mz2J4U3z7RHHi0QqkW2V2K5+TBwJkTbQs1+IW8f9rMwMVmrkl9
1L1I5wfCNCkTl8gThtqP+TLEjtDMXdmD/0njZrQ1o8N17tpPkeN1PsJfpzw/yj7fEZ5pe1GG
j9J8+opd4et1F1rZh5H2aOZhXEmb5l6fz602QGA7y+Rlwkg7nHkYJ7FCcTkD+LdK83SVYn+6
FI/1P1yqVNtKokxNnIRj1YpjE/DAuNEOvK8Anjj/V+Ffg3BEfCqE4yrUr1IURBNg6/SzAf/6
8HsA//PBsebAsU699aCnNmmwCtG2Tjj2iKYMxx5RtEsUX4XfTajRgLo9+FnLCccVB474RQLW
QyoiFthjB7BYJuzXiI4douIA/uoTt9doPF34ex3e5MfruhXHFeIb0+1VruuR732O44CksAPt
Miq3aS1YgZGskIz0iPPdnHBsWHFkuS8HhCGTuCrgN+BzZg2gV4nXNfKVLxM1e0TxJuGL7/F3
PjiuWnHE2bxGM4dZIcvwu0r8Y/LYptmzTjOqQRRF2W0Sf6s0OpTMXk44rjl4zdZxnM1srW/D
zwGt9Swelekj1EMDPmdwNGuEX43GsS5X/XFxbFpxrNP8qJOu6xKO+LvNdU+XOIvvKqQhl0kK
GiQVKzSmAVE0r3m9bsUR47gqpE86fOY2aCawOVMlWwQ53KFd2zLN/1XiMtZoQqs9zXoaX4fb
V5p1ii9ukmSuE/3QwqvRfK5TSZOwXONrTpskA9cm1Odd0gbrOa40VQe/q6SBGE36pAW7hBVb
D+tc6zD7dBnw7tOYmvSmSrXymzdV52pTI9lrEKf7pG0aXO/gHFkhfNdJ9hjmq2Rjr5GmrJKW
XIe3eWG54uB4mlX/JYNVPz6WdQeWbZoFbcKiRit3m3QlW3HW+Zyp8ZW7R3OsRngPSHc1SDP4
Y1ke0bJLrmG3H+23gRfn3o9wW/ysbosv0u0kQQpmJQXlBC3hzlJp22NvUst4w5G5Ay6Cvonj
dkYnq+J7+3KBZ8nouJczcIhBqlu8rwt0S5TCyn7LVzzHfBq83qY9qiE6jjToFv8WYQuenzV4
c+3X2/SBF63qOe2jo7VBqPvgv1AkDPOxMT+THoFxQi3Z/JBvDe/lOO205G2TZ1LqnsbAZZx2
ijrHg4QHCZ+khJcT9TsrS44nmvUasAtvjwmzC7IK1QmOLqNKdrElvzquGyiT6JF0a28yHe2z
K72v7PVEnLQbZp+wP9GkzxdeSHyWtn3h0cL/wUvv+L30afFupgRlr1/UdSFIfZD6aUt92Ws9
EDcm4Xk6O3ctjl8J/QDHdI9El072n+gM+YJWO5Socyq9ICuEnXIrb0NS3WL7UaY76rJDAkSE
8S3drMbed2gMV1BSNmTnDsov+bcw3w0bxx+yUxC5c2Novyt0lbeWtZ7Qb6omRjIoz4/+tUPD
0HA+NVqld0SbL2QN/146pLE/Uk5Blu9A3PyTBOdupSa/X0lqoxa72/R3klO8S01EkrlKW5H7
ZH4nK/mcvGFIvxWe7SEJprjzPEjZoktZ2VvnqVX6Gv4VZZ+mWjnk36p8ob3qHmF1HvOb+8AL
aXRDVPnXYWlwwoJzQ6wZlltSSwrzNr/76YVghx5jTaohRpsEI+ZHOqTyk7hhxAlKOqTIYKL8
CGfGmYstW6wL1i0rR5ml5chDXkyYilNejjwkxoRpRGI9k9srqgcyzNswb8O8zTZvy45VWKzh
rr1VEVbqYuqhZJsoiZ4C5ph84g9gyV4CLu+4L+SlEDRPv03TfZemaU1e8Nmu35dZt1idNjgc
5RAgrmlG4yhfYpn2xI2jaZBFlaPXQumyl9yrm9GL/WW33d/LtH18FfCFdrfLTtsUZD2l5Si8
y4sex2El0Xtuw9kFGce5kdhyHGf76NK+oTO/CBytDdeosvU9Whvuvm1ZFc25V0vsN72+q2+V
w3FD+hl0XZTE2bS6RdXMYY6HOR7m+CTneNl7vRffL9r4vMMjSIsTB6jigf0wjn7h7ztOFkns
B21mBvDtoejx2ItI33JGabfHRe/TWcKQn4ir2fSOf83/RHDlEVrYlnHa2eZZNDIwD0mwnwrV
tcwUtjMj/f0GxQ4I7WYrQfgz8jB9s2ZmFzVdMGZ/7/ipjjjzspflM/MCxceleHnkuSHmMIM/
pm+fHmjuPgD8t9JRQWZQm3A6ht+npe8AMSStUpWnkvZyxiGMlbDd5Ra9faOqnZT613P1sU/6
i+U3YTcJsO+cVxPa1+u42mV2b5/eMDnS77XxreNuHW1fs/V0usRrFVczBElaBEkqe2quuOVu
/5Zr1ra4aycqMhzdkU4/0aIGbfmgxm3FvevPhse4rRT3PtrAJV8PevqcE572F/4dyrX8si6+
u9Z3AGIXvw+tXQDfHiLfT95TVNExzwt+q92tW075DrNWCF1w6sibZP++l2nTLHXcPbi+BfaF
Fy1fEASOVF+H2K1lqj07VIuyNLM1WI/VElLrKsV67zVb2yxV50JJUNiG8ge5W3DBtCgDH47l
1nlO5oJoSTqeAl2fIjcdnTrP16qyVdf5203kZE0/UWM2RBIE9q340+Enxne00xgavQoPhj98
S4Pc59ERTB5u6SyaZWtg92Pr5WzupNcs6joSZniY4WGGT26Gl1PX+KTb22a/FxhSTLa67V5l
J7DHlrlgk9pS9xjab8dLryNaZ9wTNtaAqKzXtuOcXmv+7i4Q9wrqeYX0MdnyCtnuJcxSX/Sq
suoyHWPzN9h686uX5w0Us7+9sQg7yTDHwxwPc3y2N7Rmyc1cDtmZx8jO7Jddr0senTuvXMzx
zINrPEdxj/IDd8mbzfIAL1MG+QHPPMgyoKI3ukN5CAeEbZ/nmO9mzjyYhrVe7soqqOezj0rA
pG1SHdq+Wu0RZmel34j/SyDJbMfJ8vcjFh+Bfr/DrN0gfJYAz0eQnif5deCQ51GuEif+QPdP
Y55I/AbkPdTDfDH4fEXPmFllB0bepjyS76FVPI3ZhfIh/PWO4E9g9gv4Xfi5QfVrWjl+Kf2T
ni+pfYR/JF5XCB7b/0HPWP6vpX/h786pzons846edwkn/HlBfQ6Jb88kYZhVdZdnhGkTDr3I
c5f63CL4DpVv8uc20FHAb9PPF2pvk+P0kXBgdRCzXWqjL9vcpnEPqM4R/NyjNqpcphH+nHLo
KhyfZTnS7KscU5ew/Uz91SUdj6i/qqQz4nRMME8EUyfaqudd3kabMoF2qY9PxAvk+IA/izH1
CRtFdz9en9KYG/Tc5jhF+2T8v5M46rzdlPLwQM8VOe5H2ceORpcNQx7fEV0/a/LWp/awv+8S
Z4aTS8YZrRkdLy0yyfpkMs3GcGTwho2bjVHNGUYnBt/kOOk0QZwONJgTifc3en4mecE+KpIO
Oh0VbypynL8QJtcE35flT7L+NvW3T7y+5LKgwyNOtjpt6pPRifHiXMr8ZkRmGV2/SRw/R+Tn
jMqfpXyx8p+SblF5Rpx0/h8RHXb5PGC0PaWe1yQOB0SnDzz7v+DdNpU3OV3FGNLaU7z/LssR
JzbPHuS4GO8qhvx0gMJKJnf5uBlv1bgZzqdSFhjdj+ntueQVa1+X8bahD5nObFv4y+byEekP
wQs2Bz7H9M2zpMMln1e6zJ5p+orpzLbUuQf0vMt1bF/K+Ed6V5E6c49+Pmt6uM11ImuT6ekH
DR77eCefP2p97HIdLJ43JW+fCf6Et9fhdoXQT7tEy/UIf+3r3y6NW/HuIEUfKX02lPKi64Zz
ehb9Kf3E9IV9jaxTH6YMMhyf5Dxi8vVN00dtQ+d+JvzPE3GM6qdNjXeXcr36KZ+3qadKhI5R
Ga1a6MZ48VHKAntmvI8+X8h5y3SBoDV7x9bEJzmv2LheRtY38fbFuqDPoUdJR7HeCRjbmhld
r6K8Zs9Kj4+2Vr0YvMt7vRp3rVJrS37rVdpa9YFwuImUr8tyJeOTW7/8166BpNM+wWwTf2/l
OH5o8vAs15oh0VHM7YGGw43EQen9PqdbW/JqQ8JfyPZPNXk75zil4RBdc9NxVmuwbY1NW1/F
HkGssQdynC9ybqo1lM0BpRu6fA48S15XpM40bV2xfp5IOjH5PZc4K/lEnD5ptu1BhN9CJ4o2
dzlOAl7p4XPZh87LcylvL5rd0CY/oW776u2zPYKpP/T15zKydmzw9U5v4ziyXjG63UbWossI
L28k76P6SvFuTa7TW/T8Tu6F9rQ9Yd+yP2NrQ1XKtLIzhF1wTt4FYWfsanuxDWl3PEh4xGmP
eyQEDFvfXuR+TvWpcGD2z3tND7v3TtG9UnSfpO+LLg0781nSUulV3TbR+xB6nellXf8oe/0x
Zc19dto2DKds9s2kbRu2BmezbzalHankT/D+Uu7/f4xs2zDbN5t9M2nbxrSfstgiQwl/FJGv
0eyKc8NfcKK1eSTxrkf2UlE7YDXCm2eN12oMrvYEr5T8Xcs5xmRc+BCEDjRpyfp8jOzvrqz7
v0u5t3qMyE8n4kdROpnR2fT1fNZkTOH9TeO/2r/Z/Cgb2rp/KeeRDecBwUfX9D2i8YVhP51G
7MBTCx3yt/Hcc4bR6VzSoS7nUSVR/7Q5bycxJ0wZT5oXfyKcnqUtE53LPyUd1J5DyFc2Haz0
eFQPqz3DiSZPG2PNdV0nP2p70l1jjimcXiIyqfyVypfTpz4OpQ61z+Vx53HUzsxjLo87j9X+
Lr+5PO48RpzynsujzGN9zRd2gZDJTWMvNNoaGt+nnEtZOIjg6PKrJO1LN1L0dN+wNZhd+onK
d6QtfKjZFWm87cd8rD1uT49nuzC6XUs6nso9ph/dbWcbdt/M5HRkVL4YnUZZK2y+HF1mLzX4
c6kLFHzFuaeI+np2I7bopmVfMQ4dlG45kDr5kHAaWPxPeduNao6k+Rd2NTo9GzjtRPa1V5K2
rNzPZz/KuUHUp6HszOi5Qd9DHroa3aoGjtl9+g3pX1f74Irm13+WPvRLY6+t76VXIj79n/Ic
YFfu3fvaOSirf8Db6xC+fX4GIGjQk3TalDImzgnM8152FjE9n37UppvFvje653XtzZP3vbuS
/yeyvJqbT5/xbrb7XvseoW3sOY+0ufxs2HBuvd3WeJV2Th7FITpv1TnCT9kH8zIxL/lf4B+7
MUiP/0iLuEqLZUm7DwEx2DJijt5TzJF+w7s9SqrsGW9jxibNZ9RRtjG4oYsYkeQTQRtikkJM
UohJCjFJISYpxCSFmKQQkxRikkJMUohJCjFJISYpxCSFmKQQkxRikkJMUohJCjFJISYpxCSF
mKQQkxRikkJMUohJCjFJISYpxCSFmKQQkxRikkJM0vRikrLF3+iwGL/C4HZiOcE2gGZnlBPT
1g4ru9UyfS7zfGfxkhZl02Z3jTDamVmBzDIFrWeis9UwM9V9JO6c8fgmcW+c/q6l5Sq7pXxZ
LBP5JmUXvQSILlB+pfRX4MYx5af6c2mp9Eco+y/4LfLGsneY3e0rvRcZsd7A37fwbolygbKM
WDrsXwGyT5K2RTzuwxvcIeC7v9Lvj2RlbsBK3wdMtgGuS3X24Pdf+S2myfi3pJyoWw6i1LND
qJq/UqzTDZezeMZANxy7LeqbzGjHOIo3NeP6Z97YbOKUpV5yL22eVe3JkjfQvx7LEpc8A7C8
LzPY3VM22W8kC7c869m1o6aSeIS6o9yC9hmhyvWItz3Kq8Z0x5Du77kF6hzTjRdJN5uk1WvR
PeJX1Pcm0emRSu253OL9ZKkrKDwaBbHmNvHqnuOv6+Ah1LqjVi8o29xJpGd3TaYhUd7u+I28
QhNgHmGct0oPMO1rh23RTQG3/CaGB6NM5cvTW3LDt0g2TwjLIb+HRKwtQtezW17eaM9/K/07
jej/0X0l+O7foQY+/wPgWB7lMwPuK3+nw+krkA471N7r8D3SaIqe+1yukb+P/JYGAWXLn/w3
0JT/4NLkGrMtqlPopNdGqTcWWtijWtMp1DLw+cRjXcVKai8z64hcrKq8Hqsbh8HZzLK5R/Ep
O0tYttdrasss+zdYk/8N/rGbjNh65YJtcZvslOeSZ3oRbxfFqF0We71SWqW/mQVog24Bf4ZU
dhXJZxrVkG44GyZJGqGcET4d+lBGLvu2H62RrFXH07lu23l8LZzc9uvTy256BO08Cr2KrqNr
Y+joO9qJ/i+/U2EcbR009Xxr6nupq/fkDFiCGVADzgzhrzL8r9Lf/xhZZ4s+VA+vU0NHs44H
vexPpWAxT95ibsDTetDDM7WY9T3jBfW+BCX4jeIXanWp9B+0s9wq/efI+jg+E5mcvE6tzKgZ
dHEabYqugZtT18BB5863zlX3q4yqSc0WXp/uTLvzJmjV0akWLN7gI15si1fBLcXiJJY4NZG/
edi5on2z1UXQ2EXSrm1qCznUocw0L1znuWNb3njE4syHPqyCNlkBrbI6Q70YdOJi60SMi/pC
sS1568Rr+IejNnsI+jHox9e9Pw/acHbaUNxI+yaH6C3zdtszimB+zVFc+zQ+jARt0223GEk4
JLoKbWJGHW6S5J7Jvep9JHIv7PGz0jfs7ie9u8efQXfPRnePq6+Ddg7aOWjnxY42qMDPoJ3H
087lMb+pwNqmDB7zL3aS69nruEuS5T4O1XqF3wSo7+Li+vy1aHC9jtsbYqNiTdJRfTk1us7e
pzYfuF7B+Jsb/jWi+F7SDZGXZ8E+R/T+fOGSLDUhdUsyT/qoNpv6ylG1k6Q984hvzsMrvg2t
Ccof07es5voSL8/Pd3QqNeKGzOTvx8/xuP4J3uNfSzADop6RJdI4430rx1of3euSh/2TlzUz
a/mozkA+prV/Kzaf9a97J83l2ky4fAUl5/StPc77TXrSv4VZ0jTF38b6CsDsK96T6KdIElN0
mVmZgcwoe+E9/IVc/AbtjCoV0TaCrvDhe32mfP8VIE7p9qFxLUWzpcB7H943ZsD7ffh7KfL9
1ih83+crANIFv+RVkZD+34a9DklY9ZCE1RlIwibM2SXeBquhLIW/lf44hn0Q93n8qq0Nth6D
peAvK2sjyUrZ2wchvCHbWv4ojHZh31efal8Y2SBZBpsHerrhmuCJ/IGiR9NLmw06q6/Sx4tZ
fdVeTNc3mtH3w+C3NPyWUfpMy2eZj8cy/Vul6XgsxV+jf7VznMNOsznm+jErr5PPF2ez8kru
E/3uKfoVbcWf3O+Ac+UfY1idolXR5mv3TKMMVAvqedRlIC/fk2pzUbxM+clBo6C+yT7hk6ce
YC0GHZBNB6zMkPd5zX/WXpj7o8z9ejh9mutTRl97bxZ+xT9aci+PH+svMjuzPZbKGBikwV8a
VoO/KFd/Ue1V+4tCPPMkvUrp1A3epel5l3RJDp6monqaBsSN61y9Sx26z+EMYI+hnfvC2BvB
y5TM/+BZel2epU88x20e3qQw5+fHqyT4HjxJr8mTJL6MOic/Yn7eZLPlfLzK8z//UQ6LG8Um
eH9KEIwiX4wYpgv62S0djh3PZJcPbDn4ofzlZBYxbuJmiDckA+quhH/ksicc/d6SIBfjxrON
Lxezz0fzGqTAJ3PHqfSMhLOp+T2NSM8BgLxdn+nZlHmCtIgnUkX3EFZn4iMcPwOtf7bZyUab
FJ+/1XDeaDlVLI+cn+OAeMe8kw9Uzu6MdtfRv0bIXptlEumBNN7Q2LDcdYtu9O07mhePdNZm
g1DlS6VLKHsp/aX0B9AIf0iBVnPjI7w5kRrXp0bLE3sbRqOcMf4ddhpvSv8XfptniuZ78wzR
LPM/L1Rf4oo49L/TSeHf+VmhKD2gU0OU4k3ycV/S3/8n9fQV73t/kvc1n0ZkK17KboYWcn1q
vf9ZL23Rd2N9rk3aAM3mGt7+Hs8OlAxrk4c0PlcXjM8f6fbnwOcon2sLwec9fm/9MXm8psXZ
6C3xReLrypzw1e0p0vlr19LuumFe1xeK/3btHfjv5n9jTvjPzgwYTjrHmV2Ou5Zj2qN0Kd4O
dxgDolLgcHNuOOyK3DMtNRG999pX7vWF4mtazGu8/dfO/+rc7LFFXNAVlZxZ9LceMxY0dnVu
dtVJnDWjgwJXq3Ozh0aoJxr5T8D/pfSOtDF6+nX+MhwYXVTuqqCVVxaKyzv0Fj3Zt+TJZiu4
Og8I/K7Pqa7GL1++8MivYy1T/DZAnAab28Htedkv27OC61w9jcEw/udjkZmcWITVe3XhOT++
xbZ4XF9bMK6zmAOk2j5FY9xNjdPF1uvNBeKziKpDn8p3HlUZeFydG4+ZD4/fR/KBBj6rk+rK
AvFZ7awDl00uVxeIywNai2+DJ8XgcG2hOBy8ZTYerywMj28ivrLgI1NcnhcfWTwnsenxjmZ0
DpxtLARnWYy3GbEt/CC/UlunFFkUOF6bGz8Y3i+5ZXD5E+DBcnF9I019ShEJt/QdCOrtHSrV
IxECt9cWltsNaC3wWud1c2F5PeAR34HfOr/XF5bfwlq/Dxw3Yv0rC752n1D075B2Z4HzOuer
C8z526DbY/yuLSy/o3EsgdcrC8vrPcpJdUsanb1TdyMGvtcXlu8H9BXAGflqAp8bC8RnZqfh
/38CTS7oS5AHnqVidt/ozZr/ZUeGhaT8DP7ZIaoZskO8o5PIL3OUH6JNdY/JMrgFyr9weVTv
k74WFzC4Y/wKEPEvj97IfIUHPH4qfMtQnSPuvSNbUWUfCn6f+eHdR/h9yk9Rw1fc08jiMC1t
yvBi+D7yLxBeAidztOknz8ld+PuYal7I7Fg4HwNXJ5dlYfJcdevZceyfRfsyYHWOOHpItzE8
0Gy9cuRICd/pCs6uzS1n7dmPAmfzz4QyjV2L2ofHc5oFXq5PnJf63iPktihi1pLJcS7krphc
RpLJce0z1b0NJ4QTzDwyHvdCtt3iZBeZDidDPt3J5w0Zj5Mhs2rxc4VMg8Mhd+osc4KMx+GQ
HbUIGT7G5WHIulaE/B3T4GLIqja9XB357jdD1rTZZuQYj5uzzoq2aHeCVOeer8HTN7msG9Ph
aV4ZzUJejVlxMa98ZSFnxqw4mGc2spAfY1ZczC/XWMh4MSsehkxik81iMQ0OBg/PZLNTTJqH
IRPYNHJOjMfFkOlrdrkjJsm5kMlrFjkhXBwNdzDPW7aH6XAyRIVMPpfDeJwMUSHFz9owDQ6H
qJBZ5msYj8MhKmR0HjYLw8NwK242zq3PFefCvbfZv5CuFITD4dufrJyrzgHnQkRAlGu1OeBa
nt/+LNZNOfXC7ClDhOs4XKzPFRdDhGsaPxsF1aohwnUUbq4WhJvh3t+8Obs295wN9/rGudqc
M66Ge3vtfFyfIz6Ge3ntudEqc8TDcO+um4/VOeJjuFfXxcXaHHExRLvaOLgyVxwM3h4bD+tz
w8MQ7ermYlF8PCHaNSvnVueCcyHa1Z+jRfHjhHtp8+Bmc265Ge6djfJyfW55Ge6VtWVGr8wt
P8O9sXaOVud87Qz3wro4W5tjzoZ7X+P8XJlbfoaszVFe1ueWl+He1iS+NuaWr+FeVp2Pq4Xl
Y49sngs597A88GuePEDhntw878m11VMQoo0D4IvpS3X1hvMLx/NIZ1dYj0HuxCDjksLk9IQ4
cyflVj1/gpZ+kOw+8Xg8ds8uyvBHoNnv1B/uyJagp0fA9Iko+0hcF7cErIC0M/thk99L1OY3
FH2kexd/wP9u6Zl/tS3K8e+t0i78fJ5Y+b+W/mWiffTpWZSLMbcj8PizKssRpzSYaZcjTrPB
4Yd8ZnQ0eReXJ7PNQ3puUPmJLH+QvOlRm7/IZ1b+k+rXJW+HkfKHiPy+ROgk6nRLFSkPj1Rn
wxgXq/NRk586wZ9n6jOtPyVPfn1Gad+XbT5795nWH6NTvuMcl66MTtPt097fs4RXvPuZMG/E
HBhQ7W36uRLB6QdBVeit2ecWPdt4G5UFXcbblnGltfFsHaetD/u8ZvJ4YJFHc96lt+mP8+j1
bfPOr40fEX2VlffPTt4jToz/PzX+P0+UDmm8Nelk529am2ycP1Pm3TRkPA865bPe9VPWu11Z
/jLyGCY376LlVY0u7US6zZZ39vp2my4b//14X4+U23l/YODUmNpcj48xmU51Zx+1iK6w4xit
P6+6YHtMXZAmD0fOtSZfXcD09ItmXz9b4H865cNPNn4Ytm/SWrIhbbD61HTDJORpM1b+7NyT
ivY6NHt6pUvnvmWXOITwt05ePafM9bRy3fY9l/PavQ82995+fVTGxPHZybv86PCcQWdOdh98
LsurQRcEXWDVBfp6dDIBuuiy4eNXaUd8NVH+72b0YbSdvp/533OOIx/nRrldNjYje9AonfKj
w0NkHfjhZU/teuiC/gx4OVl5Gm1PgThl2Vf0I33sTkxnuv2yuxnlYRR/w3j7u2nL07PFv+3r
T2on+pO68vxG94c+e/h6JmMv7XrX/+lcgzcifpGjidl0edNpXF4n+42V7/BHRO+uTNl/8NPD
16Psyu0UuzB97p87dIlY/86l3XA+lt93unbmuHZA9Iwoug5safVPpupXiZ6vPEs976/H09qI
4lhJ2ac8OM+MZmsXjGYjuvac2e3Eaor9Nbm9lL+N5y7fku27cdLPJoplF8zG99yXZ45Dwx6f
Dh0evOzSUc6l+il25/TPEbLQcXS7AXHKYieeFMB+GsVOnI7v8NywQ+Nn8+PSaVrxBT8idsLK
1GTc33fobyOm+QuS7cTRbJFRfD1Rn+q29ONOR1ckz7sB98OZft7o2pC3b9F/bXkYk1f+NqNa
g9PsxknsEfR9S75rS96+RUUn3W4891iDJ7O36meSp9HtxknL+Gah4lX87MaNHHyLo++l/O3G
rDbj9GzfHxPYS03at/hiiWOdpr2UfJ7sZ9NN4tx82j7WPPYIvnGpfr7FuK2zm6vOnIQduemF
03TtSHv9RwOnrZzX2HHshJMY7+Lys2vIj5/9k9/efHp2ZJoNWexzqdn4nzYsZ/vuvdTPidmR
/vI0PTtysf1PL5FYx8rEzv7d8lTJJe55sjbddOOiJx+Pch5ZB2YV45clDvE5k003izPrrHTK
IzZNxQjaea2+K6tn+L5lEvaU7dvJJD2tzpAvnX28jBQLaStXvKt6nWtfesTDZbUr3WvwbOzK
viUeFHGK2g6Tjn1MswnVHmF2dmWyTTcZ+7oIMQ/pa82zp6/neWZ2pQ+dRrMr8/Mt5usTy2dP
Ed3fRfcVm1OIfUzbc07CPzmaPBUhLnrcc06fPcVP79jHSduZeZxpTzo+0+e7n9HoNNnYR53X
mwadVka2dxYrFtJuV7j1eN50SWvvwcK76fkodFto07JuMB9re6Z2pT/vpmdXTtYusH9rVEwf
xnOmWMm81+A8YiWVjD+XZv+9lB5f8DxTuzJqU0b3nJuWeMlpx0r6n5XlbVdOThf0S7OJf8pi
V56UJv8d9TT8l8X5jjrrufn07EpbrOTo9pO+Fx/Xv9l2xPWkfUfdSPDTnXusA48p89T/jLou
6+QTC+nT3uh+uvzkzxZnH11bRvNnjv49i30NHnVPkPe34JOzM+fRn7nlHbuWxJvnMem2Wxot
PjO/fcdr9GfujuzP/FGaf39mEfM8TMOfWSmMPzOP/D7+tq+/P3I65+bTsDsrI/gzJ+Ony+bP
9M/5k91OHTWG5qEUzyE0yfhMn/VuHH+lmcNly2oXVCIxFtM65xzN5kvet4yWA2gcv8rGTO3M
afgwKglzYBpxh6PvAfoTwmnS34IXIf8T+6tm6MytKft1t0aKefDPST2Jfcwi5H/aLU0qT2RW
+8kfh91SUb+5GeXbpmge5FH2iH55ItU6oHxHk95L2f1ubcsY/c+w7X6VNP+kLV5znHk66tnr
aOec/t9Ljbfn1HE6ssrPeLGU437PmXd+n3z9vrPwP/n7dce1I8x557Ildqf6rbd/rso0efhR
mo+8kFnt0nHXFv/89Fl9j/ntOfPLIzk/OWJ3S7P81lvlFqyO7H/M+3sYc73zw2GrYN/cTONb
bxOnLP7Hain/PJL6maL/9yuTsCvtcWKztSsn901gVp/ZeP6nrYjdGF078ouljMrTLM6k7e1N
4rv8InwfPI0cQls5557M6tdL+wY+D//k67rzyt+uHDeW0r1HmJ5dOa/xKrPJIVQtxfOGzCbO
cDOTTVeZCA4+tvF85xCqlkbNPZmfn87/nDvvM+6ofhrlnHv02Ed7zNfodkF+dqX/vmUo5Se6
dkz62++0+IJJ+Cunt0eYbU70SZ97Mnt8trkpR88z+mOqdsH0cqL7nXva9FMWu/JoAt9+Z/XZ
T+Pem3x0wbRyok/arqw5fZXT/r7FJ1ZS0alSmtU3NpPJiZ5vrKTST3Z+b07BrnTPu9nZlbbc
ONOzKydpqyS3Gb9b3IbjuDnRFc6XlrUl72/DZ/dtdx7fmxfRh+HOezQdf+Z5rv7M0XOiz+6c
fHY+MVveo+n4M48m4M+cxTn5fPszf8zE7jyZ6ncb/nZGVBeMa2v45Z0p/v2cm1Z58l8Ldi36
JaoLtjN8yz3f3+UXa99yGYl7zhpr27fo+VapXNqHWX5fuijdwftPpTPg/EPpLZS0S1fw7xba
6ZdOoRzfPgDkI8BgPVt5tD180y19o6eN0k3pK8Dfl65Lx1B2AX/fcIh7aFO969HfZ1BWA41U
g3/L8LsJP2sw0z+BDVIp/Rn+40+EeEN/V6h3d1vxfvbh51d4eoZ39wTTobZq9LMJP/cB61Xo
s2ltO14f+7iF8d0BlbDXe+DYMTxj2TsoG9AYqhJXF6yi2keAEZSNv9sjfM7h5w28+YW4oNdI
Lu+VXqBEh4++OQDZMjFrA6+voZ0b+D8keUB6IFexfhxeUOSa4/BWG7n+zo1pLXUstQh93JKG
JUMuxXrvA5JYfD4FmX4x8C8nlu7TeC/gzRW8x1a/0Ju3NMMqIDvI7Qb8XgNJYvPDVQNpdUVt
D2EkZzS/3kIrH+F/F+R+D3QvtsrGGofEcVzQqIVEHlLLQ0mBLkl2lX6ultb56JLr2Kn2Cehw
x+W6Bi2twBzpUnvJ0C2YY7fU0ylAmc+srx78rvCWevTO1tcy4L8KdBXzXu8BJeWJ5FONW0iQ
+T6Jf5+Jc8i1tVS+bcLbG3j3FX6fwHgfiZKslW3gH9Z3w2CpSQUbTaoZaFL1oEl7ZJqsQI+N
QtCkloEmNQ+adEaiCc6lKkhJtRA0WclAk7oHTeqgLWoj0sVX77nHvAl02c9Ml3JMywi9ks8/
ncJl56rCVrkdWokeaPwPtBrdwCo2tECIOR59i3w+hrZPgQPCmqkCL2sSl3g5tv1AvXwlig+5
1SbetrhldAx1L/i7JrcBou8RdkiUNtsSb7H8wVr+wMsH3FLsktzg21tasSp8BbKXtoAGxyQz
DyChAtp8hxJrG+eexH2f7JM7bTwVLo/R9y2yondLvxuy6sJui57FSP3r2XsxR5XWdpQGNpj4
+KrO9my0KHvIr5CVffqJc3Io7RBmIaJ1cirh2jBz/xnZR6TBtiLagnEvqkF68NdQ23kIDbUP
cCfwD0uHfPx2SF32o+PBefUMby9g5Ddczkz9izuna9Ki97ym2BG8h+ehbNkce7SsZfShv98g
6xN3Z8o6Um/YfgH14w1Zg0w3pWEnbOZovZZm4ao2lhJa0S3i3zj1hEZ7A/+FvWCWCdgzaFNI
p/7GbAv3m4w2Z6TlK7EWoxB6+0m1beW497mh2fAbPOHfl/Af5/MN3+moUgV7lAh7xNc6lPdD
4vAj0azC17foe7Yu/rDCRt+bs2QbtOE+8eQOIM40rZcGZZP1JVj1GYWZnfCX0h9oT/I7wNbh
7yVal68JiuEzJJgqWBu4j/4DtHsOst6DfneBCh1oH9cu5rFah3Y75Je4p3LmbRLlXdI5HfJY
7FjKsfZdpH4HZndaffSuxHGw96HaUH30yC9x6exDL1c4bgJFjnn5liy/g7+xHHHCfj9ZYH6C
VCa1YeujA7ZXUv0ulKWVMzqZeLpwSOvjDLBMKre1b8MxiU6qDXt5Gg52Ott4iZxW7et0Um0o
HEYZp14/jZc6jiaddDzTZNK/XOGgzwmbLJj963Sy0TKNDvZ5Zx+jb3mcTlsp/K6l4LiVKi9x
WXDLU9rcVm28Jx2clY62OWOTV0an5Ll9DvvMLxYc4+VHNDIsfwd/feZj1Ms7sKbEy3u8f1Yu
6OSC0fvY4XTIVn4gywecDufw/1NCOaNTm+w3tpa0JR3aktZbsPp+Nsr1Nmz17Ti42v8FqP+Z
8/o3TqcDgsG941UEhy6s2z7liMM1+UHNPvT6aCkklYv2GZ1UH4hnFOa89AGsi89E6y78jvaR
Vq5wUOX6GM4B+qtWrtNJ9YG2S1IbcRzSyu1jcNNJb6MD+Ig+ToB+STiKcp0OzP5Kp6PZvqIT
1hd0MsepcEjuw5QnG44+vIq2H6VTGi8Ejli+J+VNH2cynfVyV32dTqoNOy9tdNTH8F7SsSPn
FbNT/cawZ8iTHSbexxFpb18c3st5h3xJwtFsX6dTUh9i3Wbl2wB7FOujDnT8ZuBwBPT8BuV9
o1zVN8sfgU/fJJ0UDMYZIIyJw8fS94Q29HJRf7Ry3R7vy3X5m1z3j7Q11yzX6cTW7L5ck7/J
dd+v3NY+0+N2HFQbevm+pXwAI42XHwCd4+Vrkk47kpe4Zqv6gk46jDmOfUsbHV4u7IK+XHMF
HZ9gjWK8vqezELN9XMt+k2uZKMeTtlNNnp4iMELXnxo4mOWo404jfaAOjdZ3lX+D0lOpY0X5
gHBKg4mXb0CpSQe9nOmW36SOjY6B6bff5NwXdNoz6KRgRBs6jNnHe0t5h4/BVZ5cn+mO3wz9
VNX8AadyXv0q9U+0XLWhysU6YOJolsdxsLcv7ExbH6jjPnu0YRuDXl+VM/1U5XYo6qfPkfpC
P1W1fcNnOe/MNsTc/yx1w69ybrvrm+Wqfrx9HUflL4i3gfol2geOI16u47ifWJ5ef82g0y+S
V6jj4jj+InnRkePEluP1u2BXxMsFDqr+LlG3qu0pPst5F+9Dh7H1oZen4aiXM91xIHXkoaW+
oJOrjx7gI9pQ5ZtAx8MYjs9Ah0Opxw8TcFD19XJRX8jTmoTpWtoQfQg9fBDBQfShyoWOdJUn
1Wd0UnbmodTTh5oONftQ5XYc1BjFOnAg9byrfb1/ZWfG+4i3ofrQ21D1hZ5WNqCr3KyP68ih
YY9XNTsz2gZbj9w46OXx+kKHKlv3UOp5d30x76Iw5jg7khd6H+8lr5Bvh5oOVLbuXkJ9VY56
/CCix/sOGGbrjlNuxxFtXbNc6Pk9Q48faHpW2aJ7Uo8nlaMePtD0uLK3o/WZDlZ2qFmf2YiC
TjqeTI+bfejlzFZVbbjLTRx3JJ308rVYOZOnLG3sx8Zpw9Gs39HolFRf2eNxGNEG07MVzV7e
ivSBtmBFs3W3pK37yahvL7fXV/4nE8bEAfX4J6m/4n2gjkwqV+2n12f2eEWzp5P6QD29JXWc
aiNaruozPZ3c/iBWzuiEetpsQ+jILanH3W0wHflJ6uFofVXOvoSraLawbYyCTmYbdjpsSlrj
+VxSH8k42OoL//oHwx7/JHVgRTtr2JJ6+pP084vyTU3e3sN8EXq6otnr0fo6DvbyXww61Tme
rnEk4WCv7xojnhHsx8aIOviDcY5gwph92Nv4KctRTyeVJ+Ogl4v1LqkNhPHtA/X4B7lWxOsr
HNQYbOXKr+IzDpMXtnHa6rPzln15nhIfg8JR7Fsq2nnJB6nr9+VakUQHbKOindeYONjLVX07
jmq925c2f7yPOI5pOOh92OiUhKMuT75tpNHBn05m+UCTJxcdBlIeOpzfJh1Vub1+miy0pTyi
9tg39nfJbRxYyjtSJtlXa64+7OVpY0iiU5o87UjdEMfBTmd7ObMb9mJ0ErbDwIARtstBhA7x
8jRem3TqaDo23r6yn/ZitE7D0X8Mpryk0dFGJ3Oc66m0Tp4TfjIflyfVhj730+ZdXJ5cc6Kn
6XkbnZU8ivPgKK1d885Gpx59KX6QKvN2Xpvto09jYJybJ83d5HmTRsf0ckVHXZ7S5MGOY/q8
stEprX1Tnlz6w5eOfvPK3b7aB2ddS6JtxHmh1svkNdu+nkb1uH3djs+rtLXEZww+dLLL5PoY
vPLRTwdWeXKN086L8XBItn1M+ylbH3Z58bcrksfoI082HEwbUOkX3UYbReZ1eXLLiz8vkmw8
c08Rt8fj8y5tX2G3VbPTwdw7udrPYo+r9Sx5nOl7hjivo/sWvY/kvZMdRxcOcV656GTf37n2
qWl92Ms3rXRI2svrvgDl9/XZS5v74KS9epq/wSw3/Ta6fvJtQ/lVFI6jldt9Q0n+p7hvx96H
zT81Oo4/Hf6nuA/L5V8SvsIkH1fW8mx0svvIXH44e7kNR90H94vh97X7K+N+uDQcTX9mEg52
P56Kf4rLXBxHk1dJ5Xafalp9U57McQq/r+mbjvt103Bw8TK5XJ1zuvsYtTzuX7eP0aTjszHv
9mIyaae1Scf3if71ZP+5fd6a8y5NZl3nDPGzjCx0iuJoO0dIl9nRzkLs5zXx8xwVXxCHUWc2
yectrjOd+JmQ62zN7F+fd7Y27DjoOD5a6qeVJ48hSifbOGxnjD5nhAqH+Bmjfj4YLdflacDP
lPWzVL0NVa5w1M9a7eUHKeWq/qqhn+I42OnkOge1n9XaxqifaYuzXvZNdvTLQpFniL0R3853
6Ktk9c1iEoStPmYgOqYvGsVXpckwLSNnkfgi1P3V40ap5vnVY5u0HNO8bId2TvqwTbI//Wc2
Y2aLQz44PUdyw+X7zHCabB/zixOTZHFfhi7dUWnP53mX9EybtEn6M8MpW51JPwecsuCEc/0d
vTsimNk+23CatfZkd1kWRYO3KTchwwn5+UG+iz+rG3OGWgbStsziq3IO5/GMOOXd5uLidC6z
e9ZlZujo806CxsbyfXreyOEZccq7zcXG6RO92ySYZ+fzrswEfCgzv7Ln3+j5hJ6fx3pGnMZt
I+/necDJb2VCXh3T8y09n8vnZ/LFt8kXMeoz4jRuG3k/zw9Ou5QhFZ8rzuczem7SM9b6Kp83
qPwbrYz9EZ4Rp3HbyPt5vnC6oOcNej53Pm86rZxrej6i5/NMz4hT1jqTfp5HnE7oGefVjfP5
F+LVHT1f0vOufB7S8zP5AH2fEaesdSb9PK842XcH0ecHmff/o7zPXL87x9+vofKsF8ffM984
/dDuI9h1Pm/Ie2p+avnsn+XdqgfGHdr2Z3U/uX+dST8vAk7qzpdawvOzc6d4S8/ndH7gemZ3
7SbDTPt5cXBC3qzR89D53KTnCu3qd+nURj1jeZmem5ZnxCkNZtrPi4STr4+8T894Ntel5w35
3KPnTXp+Np4Rp+i7WT8vIk67lvtVzNy2IuMry6j+hU4j9ygb77mW6zUdjrXFMsK6YMSp5Bt+
m0F6jRZo+bSeRV7fIw8cj1J7XNFaS8Ot7MyUXPbKyizuCili3uZk3HyyNosWQs7mkLN59JzN
LI/Bs8wX0+QrDq5RHZkLJl5+AK1GyzGmZI3HnKTV/wXGaKuPGlm0oWDsONpwaJPN4+7DjgOu
y/H61dKfwF7Sv53IjoOig70Pfzqr+lE62dqw88JOxzQ6+dZndPKnNeaMiNJ6VHl0jQFx8u3D
JZNrMo5K1FdjwJi2uLwmy0JUnnQ6qDYw5uwpszwpHDFeP4mOZv86ndLmtupjNN1go6M+BlE/
Sqc0HHQ6KhwUr/G7BF95sstK26CTbV7oONp5aesjTXdkk6d0HXc3tv5J0/M6ndL0uK8eTtdv
yTo2Ticbre288l9rsvCh7dBPdhzT9Iv/epdcHtfjbW9e+Zdno6N93mWZN3cpOvQuMy/95Mne
RppMj0pHO52y2C7Z130/OmWRWX862uZtug5uj62f7Gv2aDrW1E+jrbk2HHTbRNW36zfXnEqb
d/Y1N41O5pqa1Q5ldLK3oXBIW3Pt9lXaeueaM3b7KW2cdhvNvg7cZeZDkj2etmbaxmmXp7T2
3fNOwfjbqml2wSi6JSpPaXakfV6Ou7dy2wVp4/C3he0yn6bfTHlKs6fTZD5tzU2jkymP9n2w
fS2w0dq+VoxmP/nY4/7+gjReptU35THNLrDvxe3yMsq885GnLDowTcem2S6utSptH5xlL+5v
wyWvyUl08reP/OmQ1a8ymo5LW5PvvO1993rX9vbtpPEqTb/huUHU7xL106XJ9Bmda/jwwr5e
+u6tVE6vp8z2tv9ePW2tyaaf7HTK5luO23D2Nd3HX+DvA0tbi9Lqu/1PaXo2TR7S9Fva/tBn
f+fvt03bv6XZ+z72+Gh+Nn/bxUePp43T3/5J81/52A12eUrbE/j7POwyn0yDcfSTv88jbT01
eZnFHlfl+N36U2bbxVfPJ9mZ/jI9mn7y8Wfa1sx0mbTRKct6dxdbk5POEdJkNm3NHvXsLN2f
Od5Z7Cj+UD86jWsLZ9Nvdv94mkza5c2/fvKZkN95SxZ7PXle6mNwzak0/ZS+1rS9zyFGP5ca
5VzcHwcfX2MWPT7amfP48y7LOYH/3so+J7KdB48WwzDK3LfhmHRuPpoN1x7hLFat6e79XZo9
Pa6OTPZ5JPl9/c8Y/XFM33P47O9G2UP671FtOEbplC5Pd2OetabTMYtdkJ+97rPe+cdZjBbf
lGaHmuX2eZd25jPammzXT2uZ5Ml/3oy2t1Jj1Pcc2eIL/H3Pdjr6+q/84sTS9n9p++gs9lk7
0/md/x5yNFvZnHdZ/CKj7HOzxQakx9Ml6zj9DHG0OI5s652SSbv9M8p6Zvcl5hHXk3beknZm
nWzjJZ0j+J7ZjB9Tk83/lGXfYvML62OwyULWffC4sY2jxCZF1zs1DvOswXdPkHbmk6Y7ssU/
Ja+Zo+4xfebduOuZK4ZhtPgC/3OnNF6m73PT91ZZzu9Gi3FI5qXb7+vv3x4//jJd5tP8mVnO
GNUZYZrfJdn2yR5PN64vMX0Pmrbe+cRQ5f1dh9/53bh+F/8xuPd3aXZBWuzReLHffvpptPO5
NP3mWi+znEulzUv/85ZkGzBqP9nHkRbDMFq5z3lL2jjGPTvzXWv84g79Y9lG802748f9z5TT
fKZZ6Nx2nEvZ55W//hkt/knQIORsDjmbQ87mkLM55GwOOIWczSFnc8jZHHI2h5zNIWdzyNkc
cjaHnM0hZ3PI2RxyNoeczSFnc8jZHHI2h5zNIWdzyNkccjaHnM0hZ3PI2RxyNmfN2Zyej/kQ
tOQV1TiXeW/Nd0uwLzgrvdCJboXOcmeZxdnEreqVt9knL3MD1oz0vMxvDKiQm3kRcjM3ga8q
M/MmlO2RDDVgr1wh7/IvMIY7WmG24O0XKMcV6qn0K5SjbvsTlD9wz3MVdNwerT5PQPU+9y4f
Ah2w/B20zsq7dEt7n++2q7z8F/hblK+R3kWYfdpZXBEMWiwDgsF1bw/KD6iNPXhbpfL3gOMp
lWMcC5bv007jkMrPYVU95OU4nt9ACnZprT2EegzHH6RjmCdPlH+F/rGc3Xq+QfLI8PxOMPu0
Ex0QTJuoeMbpeC7Lm7IPjIP5yul0T/ei79KaMQDLq098WOflHdCsv3E+fIdW13kszZYsbxBO
3zieZ/DuM/XxHqDe8XEMZflnkO/PvI9VWf6ZyveJV3VZvk/l2MehrP+rVn4ty09k+W8woz5z
OqFHuithvsdwQFpfSBz+Kcu/8DFg/T/J8h9aed1S/iTLT2T77/kYWH1Bp32CuY3QCXF8iZWj
PL2z4qBwfImMYZ+88BuJYzyO0OmfCXQ4h/9bIPdMZtdhNWN9bINsM3nqgWRsc3l6iZXjbK3y
crRJRPk+/G5IeRPlQ8JJwHyVbWwChXGu1YGnNZpL2yTzD1APpfwj4CvKn6h8k+bdlqV8PVaO
7X+i8md42pflFd4+m3dbpKd3aW/ZAZgDwmED2jukNjrQxyG1gb52LN+k0T1Q+Tn0vBMp36bZ
pMrvZXldln+Cfln5gNevQ0+fCCfRx6+8DeTle94GnsqI8iPoT5R/l208yj6+SBzewxwS5U1Z
/1yOcUPi2AXKiPJL3j6Tpw8Shy5IhujjirdxDuVrkfJN0kRbvI+Pkk7oiRPlQ1n/I62BjJcN
2f4jx+EcoHu8vAeYCDptE7/XJcxX3kcPSkT5Nfxma8E2tLbN15p7kke2MxXyuANworwp5bUM
EtPga9EHgGFz4gOUMx2LHo51qcdRD+/weXUgYQZQvs719J1s41iWv4e+mB7uwghE/StZ/hF+
i/JvsvwpVs7mrWi/yeedWAv6vI2+xLFDsljh611Flp/K8vey/JPEsQ/0EOXbVM70vBjjAMp2
+NxXNPiVlzM64QwSMF8kzG8SB9Qfoo+vsvyI44A68FCWX8jyY84LtuaK8jtZfiJxFOW4nn7l
epzBbICM/eB6/B3IFIPZgDnG7Ib3gEWV68BHWvex/AvIL7M96tDfD84rjCbd42c5u9yu+ABl
A2q/S2VszUepYHT8DNgqOuH5T1nisMNlEmGEnu3DisXouC7LnwBbIdMHVI443Mb6QGwOePvo
ARflFai/zm2bPi/H8bB9Kxtnn+SIyfQWHwdKya6k0wGVY70BlTMcRPlHwLXD6fhBljdk+Y5s
v0feIzbGd7L/fV5fRLTvSZgzCXMk+3hHEQms/EmWn8BIO5zXV5IXbVn+jeOAUtHgOHZB5kX5
B3g74GO8htI9fvaDOF1yO/EDUHvA6fQi7cwPIC+M1gOAFzKPfTEcq9A+Kz+H3x84L79JHFeJ
V4wOilfnXBbw1HGH67cPXFbElyRHHAa1c1Sezkke/sR14KZsoyP7wFjwsqTzjpxXP3n5Bvxd
5nQ6lOVXXN7O6TRNyNsR92ExmBviM4NpSpivsvyO44Cra0WWq3nzwHFAyapzHHq0vrLyF94+
2gVNOaf2ZXlNm3dox1dkG6cSpi7HuQ2SLMpvJI5rEsdtDQdVXoW3rP4mcZCV4/pd4fO2LnG8
Bm3GxrhDOAl5ueXyck6r1A6HuYI3B5yXaAGxPm5hTKz8Ft4wHJ5pvvZ55M4Bl4U/kYyyefsD
3vW5F1CUb8vydZDCLamfNsnKYvy+kn0cSxx6MKJPXOY/y/Ia4PCB8xL3nKz+AbwReyNWfk7z
fZ/r8W+y/AjefOBjuJTln3i80iWfFwpmQ8J84DXaNFujbeBqL+rvQn9m/Q3isKi/JXFEv7eo
X5flH3n7jE49Po4N0q5RGFXeJn+rwGEFRrrF5e1XgBFrzbnU07e8HG1noTs+g4QwWTgDKTvk
c+qC9uFI5y3CaY/3cQG/D7mOu6M22tzWqvD1rMJx/Ajy2+XyhPhectvlgNNpC353OI6Hcr3D
07kPXM//4PWRl6L+OS9n8+4XwLLL2+gTDNtrCxzQnuxqfbA2KvD7A583DxLHdVn+zHE0x1CT
5Y+8vipvk45l651YUw9kHwMO06OYN4Fjn7exCRpD4Lgdw1GNAet/lvVXpJ7fBghR/k9Z3jTo
hPNewFRkH3WQhwc+r97x/VcXsPnOy28AQuj5R7k/+0jagcnTB6nf3nF/AGrNPTlnDuT+8ZCv
uR2Y7Uye+nyPWOEyqdPyQuK4J+mAY+ho42QyuynpjL6PuLzdWnjNvlC65L6jikEnAcOicNi8
6XEc2Ylyzyjf5ZGLZnmbnzBH66MuFfU/y/oDwEWUV2X9Sy5PFb4uizZwxyNgHmUf27RHZ7rh
m+xjTdbfkfX70HNP6q9d6WO75PW7tEdXdqhZzvTTL/Bui/PqBOTlgK/bdW7rbsBs2JL+gmsu
DxvAN2HDYfw1k6cd2kvs02gOuE9ji8vLBu1R93j7x6RvGJ0Puf7COaPT6ZrTQdEJYf4k+d2X
8oarfU+uFbr9tMV9gYKXPRijzus9bp994Di0+Rq4T+vAJf0t7MwO15Ed2K0ImN94G2hnfpPl
L7L8qxyn0rFd8nuy8n/ycpwzV1IHf6R3bB0Q5TvSRmzzr+8ELd/B70POi4Gk9UCWH/FytHW/
8XLcXYjye5rTzH6q8vIe0EyUo3465PK2zWWhA+VCVg7JNyHk6R2sVwLmRMrLQMpLl84bGA5D
aEHYaFVuT28CjnucDhtQzvp4oZExHbtH/9g6ccB1xzNJGRtDg5d3wWZDnA7kOA95G7/Qiijs
SFGOPvEB16GfOQ5d8iKIOSH6eE8jZHS+leVHvP456S9R/pssP+D11b5FwGzFYFDPVjkOSGsx
zk8Shz7ga9ZnevpKlm9Z6u9JHHsk6bq/QMDsSF70JJ0QRuC4LXHQy6uy/pZGJ4RlOP4A2APu
V/7A5XGDzgNYOZ49sPq/AvUbht/3TO73b7g8nXN5wD4UnX5KHE/kGN5rdPgpcfzCy89p3ory
K1n+m4OXOp0OZR8Dzs02rWoCh33Jiy55HpkOVfLQlzLd5rxo8305a78tccC3e3IvHi0X6906
zWnkSpks6n1aE6t83u2QZmTldSrf5dZ/h9seDSrfoDVO1Mdzhg63C+5k+T9l+SrgYJazfQ+j
U5/vnaoSZku28V3iUJc4/AKj2+dtVEkfsn3HHdehO4DvAafTO+LWPq2MDW7boI/+TJ51CFkR
8szoJGS2TVpF8GJT8qqn0fpRlv8i5aXL522bvAQHUgeL+h3yDO3xqArBq57G60PZ/qYhTx05
93Va7kg6vkg6ov2zK/e5ovxR8uIj4LDL9duKpPODpDOuL7vS9yPqD3k5o5OAYdIr2riX8oA6
1Cxn69mh5OVnWX4t69/KMXyQ8op2h6h/LXH8AHNi1/AXRGGwjW8cBvXHFe/jN9LebE3+he9j
OyANV1LejjmvNugcW/h2hLyoOaPPibjMs/VOnxffLTK/xem0QTZ/Ei+7JN0MxyfeB1vPdqXv
R9R/iNERy98bdPoqefFe4ojz4kD6wKrSR/aD49Ch9bDPbTTB63e04xI6+EDaPgLHAR8D8w1F
y8V690228UX28avkt15+JMsP5BgG9D2R8C2LPj7FysV615c6uMPX08+STg3up6twmW7Ifcsv
0qdRk+W/Ae8HnNbH8qyWrUXM/hnwfckHSSf0gQkcLiWdPsC//5+9N+tqZGfWrc//YYyvTGMo
Ls6F0x22cQs24DsKKBtsuioooH79Z0kRU5F20lSz9n7fs3Ksm1pESikrQ0qlFDMebUN3xR76
qWH8ofrGswxnsWr/8sFnafvZ7blq+Rb+VGZu0O8WrWOPvkzwp7DzHuqoUkfCPF/yJ3Fpe8mv
Fvqcm2v9FfytxNwSVrehfFnsup85zrimRBtL0tfhfahnFWucl/Q4h6gs3iB6TrDLOUJPzluc
3e2UhGddXPzypszRF7KvU2Hfdyb7aE2JYWjJ+8i1/YX55UHWN+G8pG/WcK/5bPRpXcMlrAFX
n2Un1U9l5siS35muylnH6NVnGb5jV5+VO/XQftqknzpy7lTyp8Hazz85z2nLeU04x7DnUs/U
sS/nSg2/r6L2R+rYl2dV8rEcWfYB+6GbtOE7515qd+ULlH9InUu5EdDjnah1fKON1v6A/Y5z
Kfe+0/O5ql8ZlP7P//0XZSixsT8xmvS/NxdI1v//+3KB/E/n2chzXPy9fBLv/f9/Tz6Jt3I/
pGmuf2Puhmxa5umP8ij8v5AnIStnQU12nGOOgn9fToKP8///Ltb+dbb+6xJb/2/k2rO49au/
xqn/dzLkaf47tOnJ73KlGfB/F6/9Hlvt2hT56n8TG/06t9xe4pb/fRxyNhN89gEG+P9t5jeb
t31a4mtzlvUtdvXfxI2GPvm/svf0n8GJFv4iHVr4i2xo4a+QoWmO8m3qc/0/jPrc+EvU50ZO
febUp8THXRNl3uK0cy7Up6NzlPpc89RnONlRatPFqJ4RwaTE5ljsIUZZqc5jqM8fUKFt/70b
ThIGKepzY1Hfs5zsdIjGj1TnyNNLVYm1UOpzFyp0HerTncBcSPlIZB4KsemiEHY59alAfc7F
rqcNNa7ZoI4XIUPdGmgX6vMndZShOstQn6GfCvyGXemnptjLi38dE0k/4sRl7u0lTo2nRNZs
QTNuQzMWV4jINGkYicwTyteEqAxRv6vUqIsU0/K3hnbceoVmfM4kKiNZuon9wlCb15TfWbG7
8o8Z9q/U3zDU6Vqqn167Ztme7sfPmW28oA0b9NM5VKh7H2TZLfVprylwj3PzLJT6dCeNSsAd
Qn1WoT4Tz40o1TmENkqwH1L+WKjPife3rvhTCeqzL2eO6tM/hbgMlF5Ytaz7sRYovp0M+ybU
Z9sTpEoCLpcPBLba76BKt8WuUVI7UJ9jaMR9iMsyJGHJEJUdqM3q4lq132DvQ1yqfcuvQNV+
DM1Y9xELwf4tRX2e0YY9ISKffF+q/YI6GkKmbnm/03tMaYO1Dw2xqURmi9/gohi0/vsU9dky
VOYGdTxwj31zj13sP2jj/uK5KZFZ5R7PtKFNP1SEPO36nW0t3xHqdMt/E1rqc4M6urTBkXxq
d29lpfPPxWfdu0Z9usypcAkS0PnFoYng3pVIrjH2sSE2h4YWKnOy7Dz90ER478r77A77o6E2
Z5A8kepc51S5y8l2RWjIEAGu9r4hMtehHTup0/WhoTI7EJfxhP6IOmpCfTZ8RH8kMiNxWcM+
M8Sl9mOd35B47qgg83jB9FPdUJ0/uOaMe+wRJZB46rwgkaLDJXvJv4u0/FfasEcUQtmQrRPs
Gp3e8CPBtekS6uBE1hYNn4NTCZMrImNuxZ9cy86hiG/EviPUZ4gyT4hs7hNVPCMyOYF2/AxJ
+DlFn+1D0SllF6JWfso82120UKnOU+iyEQRdQ+i0NCn4GepTydOS/3JU4vJEiM2J7yclDQdQ
nyHqrkDkXxMi8hr7N6jNfaFCSz4ao0904sxEtJUM6VOVCO8qEXNN7CPKb4o99FOXvgwEiT4L
/R09qNBADFSF6J4RHTSSZxX2UYbQHUpsjrEf8SxHQnS6MXNEVPAh1GcYd3dcc08Gk7qn+ML8
0mQN1iHa/gEiYBf6Y0+IKH1WQ9knG0KmnuNPM/rxKUURK3UZogvf9ofhCv3q2nhHP57Rj7vQ
sSHeKvzGc/rRzZE1COCEaNngT0rHFkx0tF7zjd/ZZtxUzLPaonyPZ1WVZ1WSuLMha5sa0YkJ
EdxqP5b6lVqocc2Ua8bUUZexHaLutA1ntHHPtGGD8oNF7ykls0ak1vqiVFXeA02i+gIVErNm
3DDHFaFjB6wjj32cubZhIPP8ObTQFpRM/A0VofSUPtPIwcIKjR36sSpnX8NUVPDyuFMSpwax
ne5HvUeN+SVhfulDVgyJyC1ib2G/kn6eeIom2q0/XfIs3LhYrWOKv+k9lOhO3yPdhgH1z2hj
E390z0zLXwvdr+PugWsuV94Fr70r3DeBzuNd8z67knHrvik0qu7R+0AgeW74vhsztxzI953S
+wNDyQ2Y45QouoGKahtKL/bDTzMHVol072TMoQN+4x5UqO2nn/IcQj8pCah1zJg/mswNZcaN
+nQHqrMMKRh+w4xMC2o/xz6h/ibEZVloylDeUp9NyFO9h85PM7IYNBk3q23s0QY3Juw8PqOf
mjJuE+jYPuWPxR7npzLEUR9KuMHa457vrxuoz/uFPxUlGv+CrD5XnvoM75I7qM9r9gt28RU3
rsfyvtyVd5XrR6U++8KjdGR+qvE7f/A7a4banOIP2/hDiX6Iz1L74UDWmTG6umzWFTPWDZH6
dPdYpYQ38Je3KeIs+4F8g6n9GfuVoW+rRAWPDcGr/tQXfirSr2VInEivVsn2EOnWSDuWoDrD
ei88ixq04w5jpos/aRutXen9C/9dHZ73lYzdx8X/r8v8UYfiezEU3zZR4pHiS/w6LuyxTcjU
cAYFU/KMSvgNCVT6zHMwJb+fHSJWhrLOGwht6OoY4dM15nmtw30ZjuQeFeyBpAr3aEB/3JHF
oON5r/AchpIloeLfyAXZS3xO0bExy8GRvybskQ1Yo2mmhcTvcBbknTsVcrVO+dBq/fZKoPe3
KN+lfFfKT3wdh2TBCxFQBZl/nqFjn8i08IU6GtThdkS1juOVe4TTxniPKu8BzeRQX/yeT1L/
18V/Gil/Yyg95yuaXeSTj34O6xu3+1KVr5lbsu4MxZ9+Qri1hZpq+L2dIc9yfclegvrsp6jP
NgTeMvX5nTpaEI+BPB3KHDmC+oxU6Bz7tSEN56z5v9HGMfa6oQAvsA9T9FmN35n4Faq+UyNJ
mGTYh9BjVX6D2nXvucY+3oB9vCx7kzbWU/RZn2dRhYBLhDbsL1Ghu4ztT5TvYm8Y6nMbSm+y
6CnNNnGP/Ya1y7FQfPq+u4Dku4OcmNLGhqE6i7Rh1R4yCOhvmKw8y/CuGrKWnkOFPtAHs1Q/
vfW87bMK3y0D3plavo6/JUIZNyRbk2bNiKTglH5uU74s9tBPek1DvuCUDNV79IQeC18gkZKJ
9gfotE3su4YaHVDeUqE1vrMTyj+laKEdiKOuIUgeDEU3goqqMw9vQ31+8l5YFR2iEVk65xDh
Y/ae18x5yw3ZJuamn6qG6tzJ8PkKz1vtfcl9UyMDwYB9PC3f4FmVGbfhi+utZz1O+VOF+akn
1GaIe9F+WofUaRsasYv9mWfVNs+qynN4op/bEHKWJPyRooXaUHZlQwpasnT8hr3k9zTU/gP7
d8iwlqEVo91So5EqvUvRjHeGPB1BTd1BdZ7iL3X/63TtMmdvqMX3W6SyxswtZZ51z9C1hZUx
EbOwRL9fHRdd+qkiFJ6eQSasM/tkexiyBxaf5UOG/cn0QezHYWrcXfIsGoYCrmCfQFzu0deJ
ocfOucee6ecXylvSMNK33yh/avopzKN99oaHnOfWIEsjARfpNEuWFil/kWGvGyr0dMUe9r77
ZNuy1Ofjwg864rMbzD9lbw/ncy3WBUf4yzP+Msdf0j4bSef5kr+GbDjaBzcp6jOSzGWhW5ef
5R11lAwVWuNZPb/5LOvMDYmhJbs8ywptdDOO9ad9fkfZ0IY32Jv4U5n5S0lDnSMT5ki1nxuq
NJKIc0jEsaFGLW2dQNCG08kqc2hCJpe+eadWeacmnPn0zTu1KtFjkTydmrE/49vtjm+zFtTn
OtRnOPceS/zAvl+9hGe5hr88+ZyBy88i0tJHxmfvMnx6xLOqMa4T8xsGqX6q8F4PnGX6WYb3
2evP0j6LcHamWe6G7BeMTRZNPY/Z5NyrY6jPE86l9Ft6l6xhSo4eGHJ0xh7Xw5I9zJGFDHvV
UKVV7APsyYo9vu9W63gyZGqkPndp4wPnVtGeLL4UJp4ZyKnPnPr876U+/zfU1XPqM6c+c+rz
o3W8rqb9p+rZOfX576Y+/40Kyzn1ufr/jTepz7+nTpxTn/9G6vPfpoibU5/Z//+6EuxHlF9z
6jOnPl+jPv99aqE59fmfTH1u/IdRn5t/ifrczKnPnPr0J9dbQn2678iWyd36QE7kM3JQKrXZ
Fh3OkOv8jOhqJTav0OlsQWxWDBW6BRXalfpLnMocm/zXz9IG1fJMjNbnRKjOwIAp3THD/mlh
XZfTqwfykO9BZF5AbLZ874UTunvsj14PN0bdTd/Q8gw5TTVq9wKqsy1UZ+inr+R2PSZCfESE
+DNUZwHq86dQoxMfGfiVKNBAMw4lWqwh0TlOpaGGjt2UqJQTsbvvwRoRJ1MiTk4kKq8nmgYh
4mRKNMcWeg9d6q9Q3vnNyOR2jffYN23Yog1r2A+w18xvOMB+/CF7iG7cwn5t7NpP9pqJP7ur
EXUX73G7VEfJn+1p+arYw1pF7b2V35i2d0z5Bv0Ur2mIalH6HiUfUbJP5M2BOcV7EH+Ye3uI
Uli1O1J6HwpZ7Y6ieSCqpZ3yp0OiLKsytkuiQfnkI2KV2lxDq7MnOhJPXpFAqc1PotXp7HtQ
nWvYE0hBJTqfJPYgkIZ1IRVVSy9SnVEH8xiasYY98UrYwf4F0rBudDSPM+0/KR81LqfobDbp
A5fD2NKM12hYWirzCfs9v7NlqNAno6MZdTa/QkNWjUZmB43MH9gPDHH5YKjPDtSnXtP286ze
o0MbXI1ax455FpHqLGBf4zd2oUID8z9L2Uv+VxyJvSn9NPNtcLEFY7nmxlyj9q/QaTWog8TH
4AyFcCsQtXcOqfNoCJQCkaQdKJlILXxOUQuJiei/MVHkkVpYlwjtst8p05PvKtpAz2jFHBFJ
P0Mrpm30uLYhw9rotHTQVSxL9HSfqJMhkVQPkHyP2O8NxRd1DW+NvbpU/nX7NNNeMFEI9h4v
XPMIpbfv90HC76wYgq1AFNQd9pYhBWdLdjc/dSCaftIH1l5bmscb/t1U8orMDSKHL6WOxK+X
wxy5zTv7hGiObYk+LIlio87zMX+2RlokJk/5qj2Mu+w6VqNWwh7sctRK2t5biYoJZx8a1XJF
lEOBKIY2uq5u3FuK+IWIjrbJ0d1dqSNGcwRyYjnaY+LfYTEiJOYRr1L+eSmixNpVs3k345ot
2mijUq5pQ5E2dqGx3btIy29n2mOO7xf0atpENldkzpyjP1SEWmgtvCjMPwM0bUaSkSAQ3zHS
ajXKqkJE20cjd2yU1ao/rUZape2zjOifMlG94cSsmor+CXFj6X6y/RifQ6RgPtrXn/GHnone
KZj8/NEeo39iTvg1ooN6xqej/ZPcX9eZMeqt9sa4StsrJkqqmTHuiqI/4vz1QAgUp+MyZ/66
I7K5630lRAYG6lO1qpryXVJGJ0qjOG3kX0loKc0uom28MHoRc+zrGfY6kaRq10j4JEXvp6ML
bR2B9EtHcYbsISN0CsYZ0Yd9o3PQpJ8/rUS0WXukFtL3CORDH3pV6zjEXiMyOTGaFMPMqLrs
qLsi9ulKpKnSHVnXnPKs6kbjJEbDflr0TkfW2zES/geRqJ/FHrLdfDXvoiHvonUZUxt8w+6n
ojit3sz5UhT5sj0ryvwnz8KWr5oo9NpSlHm2Xb+DzzMi0a/p66aJVI+6F1c8ywbzV9l/Hbxm
b/h8UlFnZYRmzuCV6GmrLfTANV9WonZLPgvCalRvVpR6oIlei3RXGkmzKNSWaOt0tL3qRjdl
/tmA/DrDX/bwp8THbmqkqJIRDSJRy17FxNJC/ZSGXJr0yaKF7DVhbKfrsMSR0kKWJlomkrJo
pHmGvZWiO0rShtdJmt0MkiaSF9Z+ZPTZ1qE31t+hO9YN6WP7qWEIkgHX3GBvGl2xuyXCRN/7
NdYFA7MuGEps0CiDNtpa6WeNxr9Ha/gLejVu90l1Vw+Ibv4MJXy4aJlmgbogsjlqFk4N+XXO
u6r1hr1ktKqU6pwbwn9gxnbaXpJ11TLZNaUfIxmm5UNsxxzC7jyDoBumqKqa0XfsU8ch+myW
0uuv1JH22c5vlE9TgLafXrvmbftb9yil9COHhmq4pJ9naNp/E5JW56dt+voL/nKOHl+DSPjE
f2MVhEYskDltzB7XGd/Be2RAaS7upkR4JJnrkNLxW70s+wV9qM6q/M4O2R5KRle6BY1dg94v
+xl9JuuvqH0dNZsjvf/TEOGR5h6s2HVfpQaRPTRUetR9blLHHXXsQqWXjI7viP2EPfRty/6E
aCDZNfpkBZpB8Haw76Q0dmf0dcvvtw34wijwO1SHfISG7jb2Ghq6ZfGFhmQ40fmnyZio42/X
nigPbdxOrTO7aAk/oU3tvvfHsh6vkeXuCH3aAW2oG03mr6l9l6asUwdkarg22SK0n6tkm3B7
Q5ben1HHvskQMDR0fyHjWVVpQ8KzivbQj0rnR1+IOuhzoxE+S/nTw1Ib0r+zjf522DeZsW+i
4yZmCKgbrfSCGVerPv8jNe7UXkr105MZN8+MqyJ1XNOG/cXfNcPJExlxHvxoDfYX1pGJt4f1
1SnfNY9kIKgz92z7a6KW3hMZ4Do+TiDsBSbyre5+u2YhOCFLQcFkIKjK937Z77QPJS7wWew1
r4w8kEinmOVgwH5BW77/yjKP16DoprLXFzI7qT9U2dNQOr9NBoCyz7Gl4zYRe8Pvpmgbq2Rf
mzL2b8lA8Ej5Y8lgoO+7GdfUqOPAZCmoss5co44OGQLKUr7hPSBmIHhmvzNmKIhZEKrShhA3
puUHqSwHFfrBrQkPyXgzhZC7RV/7En3tCudO7gzzjiya12I/8Zl4+pKl7pyMq3Wz5zpM7blq
tr91yZhTFk348F7Xfd0e48L6/D1jom2yg9wZHfPZ0jxe8tnqtP5z5mC3clf7p9Q8PkV3viGa
8GGuX61D58hwhrL6rqjJPcI7O2rOz9Baj1mmnpjf2tIHsZ/0mjuuaZrfGXXrr7hHA137Mm18
256e5/ewJ6L33vBZO1ybNIPSXDIsudYcMf+MvD1kELiTs6+m57lCHfe8i9yX3jnvoj2yGAzI
GhTfVQ+czZ2k9vg7htI7R9c+vktuOUfYN+uCwcq6IP7OMG77jP3Zkr+kfeEr/eT04LX8Vsqf
xlxT41m6U9M+c0OVuaHGs9hc8YeJn73Tz/K1Z+X6qU+WvKHxp4TfUfIZuwqSeajA3PCAfW/l
nRvt6XfyJ/pZx214H15JPxd8JrAwB29IdiW3jxf8Sdd5RTlHcBmWJnyr6/voWXTv03sWcU9j
wp5Hw3zrV1bskfBN79Mt09a1N8jS9B7XodHYrS3ts2nGijSBG76T36ZnaybbhN33/cS+r9Vd
3czc1x0s2dP7wtl7z9l70/crds0eeffGOUF6//pqhW4teR1zzSZ6m2t95tRnTn3m1GdOfebU
Z0595tRnTn3m1GdOfebUZ0595tRnTn3m1GdOfebUZ059/gupz83/MOpz6y9Rn1s59ZlTn7Iy
vpHTgCe0PmdQn+7E/AzdDKU+u2h11qA2E6+BqVGgqtO5b6jPHvYdyrsd+LOUxolSm2W0Oh03
dE5E7jFaL3Oxt0XrM2gwHZvIwaKczj8TwXQI1TkVqjPkO76AHlH7c0rr08XoXXBicYzewzoE
SaQ+b6A2XeRe1Gf7Sj5jtV+i9dlC67Piv/sL6JXuQvHF+i312YTqdJnaNRJrnEEjloQKbUgU
s0Y6bEF9rqElkxiqs0H5U+pvYC9LeY3G38ikGd+mOuuG2nxcIjKXqc74G84ov2eIzBdjt/20
Z6jOeI8L7rG3Qs/GeyxTo0cZdG2NfnrbrvTZEfcYcY+ej+lQilh17HYMtVmA6nyA6ly1x/Il
37uHEEsFIandG6RNpJelPvtyzcQr5Cnpdw0J2Ib0KxsS8MHoaJ5/yO5OKvcgLhuQiodSv0a1
RCpzizquICIbUJ1lHzEV6rilDU35De/ZnzyFp/YfhriMNGUzRX2u0w8dP58FonJOHUXu0TX0
bLTvcI8eeqOVRSmt39U7li+qiqclt1Aea8s8NIb6dEyrEpUjqMyGXDPxCglqv6OOttyj5Fks
tT9hd/E0q/ZN6u8J0TnxsUVHQtdWoT67PnqnwzXahsSTqeEebmdK/W1i9EM0AmkDrRi3N3Ms
c2iIIw+n94lEB7mvUdWd3hXi2L21Bil6vyrzaMXz8kpGXBIx+yQ0j8uH3pA2VP3fqhJzOiNq
pcm76EDa6L755kRSNCXC4MpHy4QIgKFEk5WE0qtyMv1MZN53ieB2UQhVqeOb2Ce+jQdQCWq/
WYxo1ViK5YfY5z4CI0TF9N+way7zKtd03qgjxMRX+Z0DaYPTsDwgUqKKLvXzq/bwPpxK/Q3f
K8EX2r5N55APx/K83fy3TfTzBXTajcyBdR9FE/zh0ZcJz+qUaNe3c5mv2pcpvaB1/nq0RSRH
X6M6rT3mS69n5jK/zyQyR4bYtNEakQxdpTaXc3g/Eylx9kakRJo8XSU2020spii9VVLw9YiP
whskYXbESdDd6BGtdrZEfboxdUSU6B7UZ1jnFYkELXsPbvizJiWzjiCzKlB2oeWr+fd3lwg4
a4/53LOpUY26O+ce99TRyszf/0gdHYikMuSXzZ1vicqsyJ01nmXsR2e3/rRaRzaVmaY213iW
pQyf1gikA1RGX49QqqTGXbaGQIxySiAJlca24yrSs+lxW/QKMWFMXEJ9DtAf+Sn6JCX/dC5l
fryG+jzw++hN+S7pGjqss0K4pfUgYjTZlN/QgLi00WRToyeRLOlJWG0QjZ6OEWn1N+6RJkuz
dQpWo82C1pVGq/Uz7ba8pfRGjAurlXCeEfFm9UEi6XySqYtxu0JsRv2SqHFiNVBCP+0ZOvXl
DR2VtDZHgj/0Fu+fQ/H5Fyi+XajP2uIJT8Sfvhjq807mlo7JuHOW6qdN+rIDjVjxas+rejTT
DO0ha49U5+DD1GghpS1kNW+qGcRkkzrK/ktcicx17OcZGimr9tKHiM3XtIWiDkskdO/ph2z9
ou/4/D56M2XPzlRFL2JZPymSr/0lDaaJpzNWdZymi5JNqE2Npr9Ez8bNCBod3cK+Q8aKplB8
Ez/r6J7G0YpOXdSYC+MyTZ+tQ49FQi7WMYLis/Z2hjbaa/Ra1MG7W6rf6nHF9ZMSk1FfbQ/C
LeF3ZNlLaHaVIDL7hsjM0vyyRGba/pzqp47RgIsablsrWnmv6Y5FrT1Lx0YtvkjfWtKwaX7D
htFmrC/epAfsgc3Ql21CwF1iny28fibPIlKfl1CfUecu6h81+Q3Wfs1vSNttP93wO/QaHbtp
+0Ry+sS5YSjfFOvYzzPKT42e37nR81vW8tPo6QHXRH84gbC1en9T6jheseu7KF0+1p8uP8Zf
7f2zNQff+x2v32P9zd8wNtRnJDq/QfE5KqtmNHNOjY6mkhEXQn26meiUjDmHUJ+u/DmEiZI2
38lu9BlCbs8QBWtE60fCrmW0kG9S9NklJJ8l1CJRWeYeSl6Eb/U+dEgBGrIGQfKNNjwKlRAI
ugqZYProBlkKxl7T4poCJE4HaiGQfgUhCSNNdGeoB+2nPdHvDkxI1dC1mpFCacg93+fhNzRT
ms03ohkfCJMqpKDeYxNN+Z7RCB9AXO773I5VWbEM0H2dGd17nZ82mP++L+aEgoyJVopa2PDr
mxCnN5E63Pf3ucwNd6J7X/Ez7hB6dgCJo7+zaAiWKsTlgH4u4SvP+FMXTeeSZM3oo7E7ZA0W
Cdqtd/xliv3e0LU16Npj7FfUb6mtT4bUsbSQ0joN/2bTNp4Zsqu45NMHfq0aKeBzyt+s9FPJ
97GWn1H+hN+QLp+mheI1CdccYe/Tht5iDKme1jlU5+3iCesa7dFkxZiRNWObNd4BlM0EyuaH
UHy6X/DM/LKLv6wLyeee9y6k4A98/hSfL/m67LhVCrkDoavjskr5JmOq4veQNAOdjjt9Vumx
GU4MBnxXaB11M7YPKN8z9xgwLq9T5PxAvlGb2Pewl+T+qmF5B4n8ZHTE1R/cDq7aL7Fv4PMd
M66GGcR429QfqawnqKw4P7rscNaf5lzjsiZdQ7arP/ShhKu+ZQM5a5qRgeAUDfC6zC0uB+Qt
2ZN0bnGnkXXIMNW97/lTTEvp6fxyShuPjE/fQY9VmF8eoPQ6JoPAE/Y6Y7/Ce8DF5/bRGJ+R
BSH2Uz81P81MpoR4TXNl/ohzQ3rsH5v57Y6xf5hB+VUobym/jjyn4E8V895+WKE+36M6f40K
nRh7lWw3kfospajPr1Cfewv/7XGNUp9jv/4M8/Q288sn5pd7yVgx8b1bN+NWs7AUOL8bybi2
v+EmRe+7b4Iy39p9zhqqZKAckIHyK/Yy9H1F1j86T6fXPmEtrRRyB/sVGSsaUMguzlnXT/qu
aLJOLJt5fCbfb9qGqmQpCN81Wn6fe5TJQFCSDJkHMj812bsus8dm12dNcx485ZoGbUigNktk
YghfqjP2EmvQiNrPm/TjpmTynPisG5oJdB2i80Koz4mPzelKH2ykqM+G6A67J3/N3sw188uG
rMdKqSxSxxmZqCwVOngnk1V9Jfvba/tP2VnH0tnZjjMyo2nGQXtWkZVN8C0q1O6rRF1Wu29b
e5ccfXtfeOfdveflPf4wj69eY88Jgpb5R84ZYoxDTn3m1GdOfebUZ0595tRnTn3m1GdOfebU
Z0595tRnTn3m1GdOfebUZ0595tRnTn3+u6jPrf8w6rP4l6jPYk595tSnf3ef+Ng8t9bbX6wM
lc4487m1Jz7u0X1T3foV4rPPounmr7PF0yiLeuaen8FdXMay/VfKu/0AN2vqNbuL68dL11QW
q4znRRt/pQ1/aleq6mO/8/fukVW+5Vfi7aXyt1651GqffYP6bPnI1vAs59hvoBmb6GCWDWk4
g1Zsoj9ZNjqcc2O/wB6JzWu5fziVaQp5GiJn9B63UJstaMey5NoM31uNpd/Q8L8zy/6yZA99
sAUZtob9x1I/xWs26KfnN+zZbZh4LYX0bwhRxct2V//Nil219C4z+uHGP6FwOj6W00p3jnuI
VkJBTjOTRcu6cgJ34u190VJQCnmX8pfY22Kf+FPtLhEpge6YSTRXlRPTHcbmFT57gE/WvZqn
jl21nyzmlnNZzV1l2GN5a1+tX6Nde2+2Ifsev9eGxju/8So1P73XD793j/d+w9WKPfSTXpOe
Z2Md793jV37D1btttP2k19g5Tu/R8t+VY6FfO4uxrfTryFNZXWEn1X6UYf/p4/1ft2v9Su+/
vHHNe3W8Zn+vja+VV/osfU17MYfqNd1/uI1nr/STbcPZh+v46LN4rf4sX0gWtbo2XULpNYT6
dDE7+0RKXEoEwPPC4x4kmqMhWgxl/1ZSyiVBz+/ow/28+hvf8qeP98Pbz+Ij5V/e9ad/xuc/
+ht+bdw9ebL0T/op8V+BM8lbX5RnXfEqgOF9uS39pBlMVL/RnSB8JSqlRlaLRKLFstsQx4T1
6ffGXfc3++lX7jH6x/zpT302qx/sb3j5gD+9N8e9/KK97d93RXQQLtDaq0Jl9dHiK/s4d82G
E07wChLV+yxkxK/19e/MkX9v3GXX4UZH94Pz9K/600ffR7/7zs2eg1fH7ao/dT88dsdCXZVS
Wny3aPGdihbfxO/GFKCx62j0Jl5v4mPrgvffVy9/uG54+cD66egPfPLXfPpvrJ9+75378sfj
LrsNNfTTmp7PCWuTI0iba2O/NhqYmuFkZ/GXqUQ39r0OTeNDv9H2099cm7z8xtywvH76nXn8
d+ef3/OnX59/2v78q7jUhtfXNsvjtu3XqZuectF+uoTIHkHaFIScCP7WJwvUHjpSz6J73/Tv
ro/5y9/op4/PP9n+2P0fmJ9+z99+pY3vv+9Gf80e2xCUnSJRXpVo/qKJMq94FlP3Ah+gpjSD
Un3x1X76pr983KfP3v0Nv/Ld8t468VfWwr+2zvz4d/CvPMtfWZ/9zfV4bEPILzMQrcM59Jlm
QHEZBlT38GrhK0N85cFQ6Z//zxfxl7M//J2jv7rO/Oj76Nfu8etrl7fed+89y19ZK//KHtrv
ve/KZDgpe8ZOqagxdOwR9kfs2/5tFCjlLTKBNjxFdPDmevzsH983+ZX33a/4y6+2YXndcPSb
89Of+tN7307ZffDa/FRdvGtUs7lERhzH3qlmYMyAcoR9Q0jZiY9Cu0ALfQ993Ne/KWw/fnQ/
8+XD9t/b53u/n/78u+VP9n5W9wv+9Hv/d75BtQ+efB5L16bVDCf1xX+r39qf/NdRVeI8v8r8
8+DXwgd/sDZ5f7/gT5/V2R+fdfzKuuC9PY2/tU79aD/96Tv3haytLb6j52SsaBrd+7H401Bi
xncgjU98Xp+GnIYPU++jv+vz/9x+5sf85clnZvyb64Lf20/43XOpv/deL/tv6mpOfebUZ059
5tRnTn3m1GdOfebUZ0595tRnTn3m1GdOfebUZ0595tRnTn3m1GdOff7LqM/ifxj1uf2XqM/t
nPrMqU9/olr1amglH9HRIpd51Poco8VZQKuzb7Q+n9H6/IQW6C12p2J3JtEgfey7i/ao1uec
+qtofR4IuagaSwlan9fY50brc+7tJU+FHqMvOTKEm+pifEWn80q0PF0bp2h9fjZan/OU1ucd
Wp8b/poD0WzahcL7KidH371W54GPoamh9fmM1mcB+8xofZ5DHNSxb2B3/fRVfkPI7foo13xd
tP9BKL17f/IZrsmyv2TYL7wHWbtr49qHy6tdc5m//EYbsu3bv1Xe9sFr/fT32vj5l5/Da/2k
2hpT8YeiUJ2OHFXq8xbqs7XwSLVPMu13QnWWvf7aTPRqlAp1Y6Yr/nYM9Rn0rvSa1qKVX9DJ
dPnBVSfzwa/0nU6m2k+x34v+QbQ/+feVs3f9d+eD2PcXd/4iJ5EV7D+kvI67Ha75zjVBn67i
x8U37Nu0wSlMPctX3I7Pxbzl94I2ZeWVbb/09q5oYD6jcXkmGpdrvk16zcFiZD6jYXkmxNEB
9uHiVwR7bfFL0/a2JwZ25R517uGIJS3/Rdroohw2Kb9D+YnUr5pe+1JH2Wushmsu+Z1NyUn9
5Pd/9B5z2tjkHi4KXe03tMEpD2n5b9R/z2/YN/d/oZ/afjZ8yLimiL3vY+HDuFlHX3LPa2qG
/Nfr5L9uog954O2qK632Z8p/xe7eoU1DW4+55pp7OL3Xpvj8OvcoUMeDtMH57B3lNyn/Q+7h
3kU1yq9R/oU2OqVc1bA8kJzKoY6f3KPD76x4jaSZvAtG5J1fp44J9i360Wkzavkb6i9Sf1d+
g7M/Uv6z1K9aC0XuEfthl3u4fMlaxxb2Ne7R898vr9nduN3F/gm780jV9mgKdeUy1Ls2faOO
bZnjnObEI5Hu0X7KHFj3OjRBm+ObrD3mi/IafXgPFfoNPb9rSMG9Re8fSxtni78H++HCfkc/
7ftVW3jvn6PhdrLwMl1bPKLRPfbKY8F+L/1QW7TxSu7R9vN3WB+dSkSc6leU/GmA6pU2vJpP
WHdsiN35q2uT1lGnjj2jS1igDeuLv2qO7kvRUghKqfq+Up2ojl97a9Sd/kZnfZaovTVZ45V9
PxVEn7Jo3nduZXwqa4vLxTX6rJpQCS+eSggz8rXcY2txl6mM7ZanXEL+C30Wawv7uTzLU/+s
Gn7WupQ+6Phoj6qMpBE6mxrVEshQvaa3qFfXaN/97+z7s4axrDObPrP8QCIWlUKe+O+z4I8H
nuUJa7hLNE8bstZ1v0EzNWygabElEUo6jx+I3zvL3PTDWCLetB9ctgjtJ6fofCdnAQfeH8O4
ukZz/k7a4Nql63X3/aj6JE3s8VkeiYalauE15Xm35Zowx92gi6h1OB1mtZ/ShsTvaYQ2Poov
uNn/Gq3iovSjixUeo7txTV77sfcF1RCoC/VU9tRBQcZmU4jLnm+/ro/mMgc6qnMs4+pF7BWv
Cxqe5aG/b9BBqKPJvE0kfAd7w2ffD/ffTWl9vqAN60q25Hc2PX/Rl7OIO/GHU29v+K8H9Zcj
8Rc3glpei6Xhd8uuiJ4eo/V5IHN0yf/GqlDvRZNdxGm8HTP2tS+3Redg4r9uT9G00Wf1nWfV
W3jsF/kNZzzrAb6wJ/7U8MoQ6iufF3Wpfvcl325nqX7qonPZM3V8oY6G1OHG9oHMse4MWOcX
9xvumBtO0ZK5ln7+LHNLyHYzFnvNj5kwxxaNP7lIdZ1fTuinmlxT8qpjx2i1zKWfTkWbMYwr
pYSviFw+gSJuiv5I0DLWPkh4T9QXc2yfd77NcvAi80vJr3CbvFMvmRtOpB+qi/a0xX7rdUHC
ueAt36hrkIZFomXHUO/u9xzx7aVjam7GnXsndpmnj+nrLzyLfZ5FZfH0dGzru6Dk568v0o8n
PMtN/M3NGDo/jfGFM/ypir0kGU9u2HMYU8cl91inDSOvNxb0Hq7lN5S9v6i24pgxUcYXwns/
aA2Phbh0mYWO0QOcmyj2c7POXJP5JfHPbya6O0W00uusE7s8i5logZZ8BiYd27toffZEi2/i
qa0L6YdrP7cEf72VucX5jc49p+JPM/EnzZrh3sn78qzuFv5SFc2vW9ZXXdHNcBnBZuJvdfFp
96zLzJFxju3LOzns6Z+gA3WN/kjo59BPbg4b4/fXaHkW5XfUF389ZX9K/W0Hfysv3qRfeJ+p
P13hT00/p6iWntor2Ft+vRj6Kawz1V+eeB/V5H0Uyl2jl9yUuaFsfucac8MR/dCTd03IlqX9
NOCd7lYDat/gnV9b1HluNHZVm7Gy+PeMd41Swm1RiAxaLqpX80Xml6AVqvtXP/CFInNH10dN
B3uHuWfqVx6hH+viK+7LNmjmDEUXLOrqXKI3c4hPP0J3VBf/HsnvTOgHp397Lj69DcncYtz1
0eRxWcfGZj2uGk1Nsx5389OpmV9mqfVRXIc2/Brtmu8/9bfaog2nco917nHGOrVr5oYqvuDK
n8tauC7fDC6DWlhnqs9GTfkXdOcPWFv0RDfafTNECuYBauoe6qFChoGK19obynp9jD7uJcT4
V6LcW6l1ZsVQ5T/wl7nXag7z0yN7ol3f7jDP16SN9cWsNJRx9eND9gPRLlL7VL69kkUp1yat
42jR7wPppwHXDKljSB01//dg72DvSfmJqJfrOlPrr0r5kl8t6PxVw/5pUapjtIUe0PB236mF
1DXRHr5BhzK/rIndtWa6ZA/6RjXKD7AXKL8rdle+xv1Vi1j1/EZSh9Mv0joesG/Lt7Qb2+dv
2Cf+uyfrO/r17+zwnO7NuHNfm/fyLEZeibwvu4yqa9jkWXzjWe1jL/uW6febPosWz7KMLzgv
Unud8s4D1H6Y8qcq/hJUsHQ9vvy8XT8l9NMB/fSCvW2eZYL9iefg9oYOzd6PasvOjZbevjyL
kuwfFURTcJ06OnKPoDMe6vhu7AnlHyj/TdoQekzL31H+3tjHxq7+1Jd9MqU2m1xzSR03xucf
P+wvRfzl0c9AYd1wKb7i4mru0XfLGnfZ4+q9cZMeE1fYNxlX9lmPsRfog47ZfzpI9dML99in
jrL3eNW4HLHmr/Gsutgv8aeG/IaQo3GIpuGIfZv1N+y6Hh9zzTbXXDD298Qng9bdEO3Ydewd
7D8y7PXFmFm1n9KPag97JnZ+GtMPvz6/hP3ObfYTjvwZZcOv7O4zxuXojXGp4664NO7s2Mwa
V2mfby6ewEeedUNmquVnbfv5OOVPI/ypis+G2UwzTa2zfkrYG/ps7DW0PJ9ZNxSxd2ljhX4q
+Tejan1afyrTTyWvOVhgntZsVw/U8cg92vhbmTnSzUpqb9HGMuO25FcmqiW6ane+8Nq+71v+
VPJna9/QybyHSq8tjaugFfrRMXNu5vGwvol+r9ccU0eNfkr8iXT6WYe1jZaP/jJk7Dvl8EPe
d2qv0k8lxmXUZtR9tuU99Ow99vQe/Ft7+DoHz1i7pM8Ass8IdB6vcc0zdezIeUn6nOGeOrY5
T+ly3hLm8dfOMl6fW67Nuyjbn7oyv4Q1v/rLI2f3VeMP9ZVxlzUuD2Tlln6WcdzZMaHjLo6L
c66pMf8kMn+EteyQ79haxnnJhH5apx/tmVIv81xqhL2WOpf6wbPal2eVPtuyZ2Pn75ydnXN2
9oT9O23Yx5+y7KGf9kU3O17z+vndA3Xci92tbebYdxZz1SynPnPqM6c+c+ozpz7/IerzNqc+
c+ozpz5z6vMfpT4nOfWZU5859ZlTn/8Q9fmSU5859ZlTnzn1mVOf/wLqc/s/jPrc+UvU546P
H9v1/+Xs57+d/XQxzE051/hEzNfXRUse5BxsTRi1sj8P0fPnnSV7OJ9+2/4p075h7MrqvXVN
tH95x77z4d/wVnmNKVv70D0+0g8f66egvLq/0kbH81glyy0UPzui6BliyqbEDqtaposPrBGv
rvYH1Dj3jaLnFvU/epI3nN1sLJU/8GdDWybWvL34W03OoKrc41nqCNxAjTMotf9EbbMjqqPp
31CgDW/bXR+0sA/pp7CKbWRes2yP9wi8cmzjidjb/lww2Pfphxdjv8beNPZ0Pz3Shg73+BWf
3viwP/7quPsCo1HyUYRhb7ch52wTH+X8z9uVhfnfbMOyPeyv/O+2oYEq84s5E3W7Xf8TbQis
8t/sp0/ExPYWPjsiVkF5nGgv+UjwcP4dY4c/Wj4yQ0cr17hIpfHSPX6lDbF8dhuy7K68jQ1+
7Zpft//dfnrvHu/146/8hqx+ToStuoQtuCWu/0AUP91X+CWxTrdwSWtvrBsmQvz8aj+q/S1/
+rjPvlf+13wh25/+1Off8+m3y4d++lOf/ehvcGuTnqevwm6uxtO3/NpWcyGo4meIC7mT+OH3
1mh/6vNvl//Vcfc35p/32qiM7N+4x8d9+iPj7r13xe/Noc+o1uz7jBkaxzQjBrspdkdfP73z
3fJn4+ZX5si/8b77m8/qtfnPzk+/817/03fR6+Pu9/xpyyh6rhE7d4FKySa8jssB8CNjbvmy
Mrd8ZB7/p8f+R953v7c2+bM2fMyf/t788/vvu+zfUYTVc6eTB2JvwMmVYT/dSvngQ993H1l3
/G+Pu6z63xp3f2+d+Wvlf6Wf/t77LrsPvgqXGfopRFAHf4jKNgN4vwpc93v7S7/XT7+2zvzT
Nf97Pv031k+/c49ffWf/yvz0p+/kaHc5SvqoHKni553kjNAY6i65BkrwWeovE19258Pv9T+Z
xz+yzvxTn/2db/m3vls+7i8fL/+3108f78eGfBuFiCH9LpqRE8Ix18rx9hdr4Oqb++N/ui74
nXeJ/Zb//e+Wv/cu+dV1wZ+Oq9/5Zvjd/afAyiin0sRfqvKt7cpcwPGeYbdnGVn7Mh8Zd3+6
T/e7/fw7+yq/sr/0N+anf8an/8Z+gaNSO7B0M3KOFvmWbsHi1ch18N5ZyN/9vvuzPdNf3b+y
ucc+kXvsn54bfm09/k+s+X+tn/spxc+f8m0UVEEPuEa/neYLL9r9wPzyp+uv9DzekCzFfzYP
/811wf/c++7t+n91f/zP1tuBKFBfSGTfpeTPAw6wqz+Fc+t7WOGsfd+/tb/0ni98bF3w8fnn
b4zLP91X+R1/+Tv7Tx99FoFFzhU/c/YzZz9z9jNnP3P2M2c/c/YzZz9z9jNnP3P2M2c/c/Yz
Zz9z9jNnP3P2M2c//33s585/GPv5+S+xn59z9jNnP2E/a4srv5EnUXU/d0T3083Oz+hs3KD7
6bIqP0v+0g46HUV0Pede5zLkYdTybiWl9h10QXv+qzfY10T3sypxkDXRWyp7BYVwj6nR/ayJ
bozTOlHdzwdv70v+StXIqKH7eYpm52RRuijMYyJ2l2tbdT+fRDdUWb2iXBPuoTlO1+Ue7t+q
7zVDt7NrdD8H6Ha+eHv4clPdUJdr+6u0YZvy64s27JLH+iu6MuE7ryB58C/J63vmNcRCvv8G
eWDL5HltC3vl1HiUvXK1aO7PEvpg69jvYbeai/ov0b1SBu3csHouH+6tXJN4BaOZaBpcolmg
bXDfGVpHQ+zh2/0SnSEtX6ONJa94E37jAHuF+kvSxobfAbAMWiLtdD4385pNrtzuwq46QJcS
R9ldtGEqz/oW+4bPkhrOnguUb3l7OEtU+74nSkM/PmL/JvWrLswZ18y4x8GiN9f9eqji3y19
UcNw2Ydbold55+0dHzMQ7F+9vSGam3Nvby08Idjd01f7lc9eHMi7TW+/9SPctUnvccY1TiHk
i6xVymhujtDtrC2sX0SP8hz7MbqgtcU9tPw3NDnPKL+3aI+W36L8VOzhjKMpbdjyOmd6TUHu
4cbuJtqiu9xjc/HvYHf9FMq7L5ZVe1d+w5Mf11FXNOqCfkL3s5fS/ayhiZksZg3VDr3C3kAT
06kKah336F22uYfLaKzl1yg/oP4q9budUS0/lPo1Nvgb2qGn1GG1Rfeow2qLPqAtupNhP6eN
e9KGJz9CtQ1f0UdtLHpHNT0rKd3PS3Q/G7TRaczoPU6J39tDDyXx+jmqZ9LEfo+9iP2c2Bmn
vaX2Pue+qusXxl3Qz1StI9VceSLOseGzmau+4Bx9wSaaCHXyde8Rx1QkLqVhYvpviTN4Ikbb
6e9cSfmgu3An90hEy7Hk9SavyMF8K/PX7uLX1yS3+oHMP+70WzVbvvunrfpdql/4gmaU4w7W
0Q48lz6I2n/noq2l/bSNdl8BvaSR6CWFuLYv6J+qfs45+joVr+ClOcVVP0e1lIIe09joQEYt
uLmsO07RF5sI+1kQXbstiQlL0DlzunlXPMum9JN7bqpXeYHWWgNdvj3yWCeSxzrEnM15ljVy
TFfJIT1N5aFumFzVVeo4J9f1HnnJE6/j8Zo9tuFActA3pY0J9i72PrmyK2jAJvLt+d41q/Yq
Gq6J+Q0DYz+nfAv7IW2skrs95LCfybpkZPqpRl8mXjdhJhqHmkO+Ro55pwMU7evoo+7Sxqjp
e8Kzqpu85p+JZf9EfE/Pq4jbdebyNUGj8B7tmXt8siU+afOSP9AP38k5vm80f59p4zeTczzm
JL/BfpPyJ9UuDhzQ8jVu1MW85zEP/h39ZO3xWZ4ZbeVOhj+eUX/d+MrPlD+dGZ/tvOHTzmej
v2y/M66SlXEVx1Q4wVC76j/ruHvgmh73uKKNViP6CPscn22a/O9j7K/5y+v+1PAKWq5N9zLH
rYlOqKt5RK7+Ibn6bS7/c2KobS7/EfaE8q0Ve8k/97S9L5GIHTOPr3/wHhWvFTITfZwRTOM6
42pKP23Qjx2ju3C+Yp+kNKpnKX8qGp3qc66JOtXb+FPXaEi/UH7HaENE7Yh1o08xQmN6Tvmi
edZpfYqox/2Ja0porqz2dYjb3f5Ffyl5TfN74lXvRQup5L+ew/y2mdLxODd6JQP0J56wf+FZ
7vEsE9FCSpevG42gqBk1RiekjtaItX9Z0hlKaMMl1wyMxkX0t6LRlplj72TYrTZN1DvZxd43
2jjxN1ZTOkMDxlUVba3E6C0d8jtr6DE5jbKoyTLCPuU3Ro2fY6PZErWQvq70o+qgjbnmzujF
/fr8UvJvJdXfuZf1V0W0bRr+XqphVkLjrGc0gEopHbSS0UHrwGhU0GJL0FIrGV28ykr5tD22
oWzK32WU3zZ6J64Fcf7pG/2tdfS3Om/YXflz7MfYN4x+V9T/inoqW0Yzb0D529S42zYaYbvU
EbWMdoxe3C51vBgNshH7LvPUHFtgfuq80c+fvFpujMmP75tPaNdkzT/unfwNDWj1F/fG/obP
6rM+4lnW/EgYSBTKe3b1p6B1FHUan5fq0HE1YFwNGVdqPzb3eM6wD/DXsmhJlmTVpdqAof7Q
T2Wj7XdHG5tyTdi5ets+X7L3ZWWn9udfsNtxl33N90z7/I/sb88taX+K1xyIgvaz3GNtUbfq
v8/Q7byTcyu3K9Unn55qj/bIdVA1uTMmhg9TrdvGotZj+Q1V0dsdov9+J3WssTd86lcGff8W
1O9cp+n0FV09/Q5eX7QsQft4ikbZrZTvme/oU+wV7G7MJGY/8xS9brczovpb2ganq676qJd8
Yzpd4mf5NrrmO/oCXfWSaFRHXeOQR+6aNqpm+T46s6rffG00Ws/5Vj5mravx8HvEuzsNXeUj
dtg3eRYN+4koaQ5kbp+zf64x/Qn2ymI1cCvlHRsa/Ul1YoMGtGqOXy3a/gBfqnmaTsjjtOnX
8WEeDt/yYX66En+sCq888XriyrYfsu/yyeT2uYfF2Ur10zWavfsLf1AN6TnP4njxK57lXXIv
+vNu/rlh37Yo+wVupr9AP/6G75Y7+X50UfcXfPfc8J3dNP3k7nHOt5PeY038ZeI5tzP5HV2j
aV407/0v6FWqrvFX2XcJXqj7LgPG1IQ+qLDv4lZay/00lXWi6li7kmr/hI513de7zApf4U9N
v0JWzTv16W9oCu97lftQfp1+OhZf0f3Me/EXd+ZzyTv5BP3loGve8HvTV6wtbmWPy/ljT+wJ
uRLcuGziL0PWkXPOOoryG7uL53DCGYDOT+F3aF9XFx6nz2KY4U/dxe88Y9zdsJ+p/uTaeC79
MMQ+ZZ+uzP6V00S/gblupvbp4vzygzYMmF+64vNunj5kn66HbrrTdh+L/Sv+MkLzPPErWc2T
qVrcs4V9Ku/sR+anr/hT2K9UfwmRh7o+mrE+GqMLusZatcKe7IU/pdZcmnr21sVftkTjPoyp
lti/+LnlwI+Zk5Qu8SP+tOn9JXyDNqSv9xb36BnN8qHsqd6x/7QmPl3xanpDWds0Re/b7fue
iL/t0I8d3mUu3+ip3H8m/aTfBE0Y1yPxF6e+qc97g7nBnaKd0Qa1F7G7O5wxR96wXi8a+xex
17h/MaWb3vBvPN2/1vllnfeRy3k1JgfJNWdnd94f3D220UXfwhd6Yi9JjtSBRIzNpQ3fTT9e
8B3cFlYv+MvBog7VWXwx33fKCjflvT7x/qAa91feX/oyV8U8S/vSj9v4y4nMZSU/v7Wk/mvm
HncS+Ew/OYq5yxnflbSxJfv87tShxR5YPGfYMu/UoA/fkGjcqvCtOq4ai9K6//0j9Rzi2uiL
jPt9/El99kHGzT3z0yXPe1PmhpJnaLWOe8qfruzx69wyE21S3ePvLkqNxT7C5/v+S1j7qcvz
dpEr13wT6LvGPcET8uyqP1zJ3OGe9SPrxBNvD7qgRVnbuHf6EfudM87278g3WmefL0mxn19l
nTfxdKjOL0/4i5uJxqn9o+z9JTcuR0t2/f5L70+V5PsxvccW5nG7z3bIPQrskbVlX7jhT9C1
jmez9zxd2u+0e6auH6YZe6pTsy98Z/Zsre7n6r5umEOX94XTZxVPb+w96/7SjP2l9N5ztB/I
2rRp5vF4zTV1jNmPdG+rA7M/lT4niOcIIY4j1/3M2c+c/czZz5z9zNnPnP3M2c+c/czZz5z9
zNnPnP3M2c+c/czZz5z9zNnPnP3897Gfn//D2M/dv8R+7ubsZ85+sv/rvrVv4SJbcjaTCJtZ
8qeQyn5+hss8wO5i/vS8sgXb6dr9LGcSd5xXnmFfgx3tLVqv5+M9YT+HEl+zLueyjtA7N9zk
kHusy1nfiDPyNdjQPWE3Q/kLOS/4Dts5F7trY+Q6E+w/hevUs5lnrtnhmrKwmYFUVfYzsp0H
i7vsSrzECB5nG/sNbOi+sKFBD1PZzy3YUNdPGud0K3qWM8nnfyvxVM3Fr6/LNcfeHs7pG+R3
3/D2ho8/nqLLd4K9jr2KfUr97nxb6+9gv5LyGgNUpo5D2jhb/JKxxDtcYD/Ffi33cPZt7nHB
PW74DWoPsQpqvzX1R/s01U+30s7YT+Ga1+3LbYhtjP0wxn5NP+pvjHb7G7WfLjLq2Fs870Se
xTNnyzUfjRCe1Ux8tuHVHUL5MvYrz+HY8iVvPeQ3DGVMuLjSrvhbYPX0mnWpw8WeuHO5wCyO
/alm17f8YfHXwDRWvH3LfzM6e9vPCOdiT/y8GcpPKN/x47Xix+Uh9h3K96V+PevTa1zMhF4z
lWvceeInaUPiR0u4xzVtbFK+7M9XQ/m5tCHat7wvqP2bP7lVtlTLb/g26T2e5Bp3LvtNrnFf
RWp/oY0dPxcF+1fusck9uvSz40i0/Gfq70n9Wz5WQe1rqX5yz/5I+tLFs8z8PSo+wkYZ1iMY
VmdXfnUs/Oqxt2/Jae4MfjXYHWFzBN+q9bcWbRjDrx7Bt4Z+msG46jV7XLNl2lCVOc5xARp/
46KpNaa/KnOkm5N6Mof2vL0vLJvy9XPsY8ofS3ll0J6JCbvimrHUMfFnx2p/4B5nnrQN59cD
7rGF/YI27i1K9cy4LEicgdbvtIV7Mq7bMu4KEjtX5Zpdrom/85o6mrSx7BUYVu3r2CfUf0sb
W/wGt/Ol5R1fsGvY9HPqeKSOb9zDzR9pe4jhmfE+a3KPF+wP9OM+z7K88HS1/6AP9qUPQj4H
y36ORdfTXXMp8aJuVrki7rZJLuuWxNaVfCzUUNirO1k31Bb3jDxhTdYmNe89YW3ymZh9F02v
Mf9Tw8J0F75xCKdblTbeyTVh51E1Da6p42zxCzSOqUTcW53yG4u/KMvXJpZh7qNbgvZpIvay
X5FZPYGq/M5tH9lRlV2ZgaxdDrw9zPNTchlMJK7W7W5V0blOiGMaUj7B/oPy+34FqRzwsj3M
T/s++k9ZYm2jo8Jr8jsLS/bgL9oGLd/wO5XLdteGM2KDjxb/r8+hgRbSEZrlzZRu+gW65x0f
Oa3xoHdiH3u6IPjDSOoI+UZCG+qLZzKQe0wXtQ8kMqwvdsfXaEzarmSscCcUfVlL1xf2xOQ1
f/bXBO5Mrzlb3CORe+yKveL7ROP7ZsSzFz2B2/Ae0pffcCJtCBHhCdrL2kYXS1aT+e3Z2MNe
xlDWgQWpo7EYVXrNAPuVtGHiVwiJ9PUX2nBHGxxLq+WfsH+n/n1PGGi8fR/9+qrxp/aiPQnx
oH3032f09Yg6DrjHJr+zw+90bze1D4VtmPh+78uz3vbsQ8gj0BT7nombC/PTjfjcD/+MqhLt
puvME/zlwbPW2k8VeVZFr2Bh22j7KfGnfkOJV50RD78u/uTWFeorFenH0E9Vnrf65IFkJaiJ
zzfph3v68TM+605gy8yhfb57huRimWNv8hsSsbu1S1Hqd6WCPym3NIPRb/o6Gn727cNdzrhH
k3uUP9SGvuzcN8nLU+YbU+1urm2aWM516jjnmiZ1lH2OG83t0+cb8oR39hrvw5aPBe37U7gT
1jZrxGH2YEi2Fv62K79h3XMMJa+35to0kH5yOlsjiSG8874TyJw+HMkMzm0kv1P9KXxTDOFw
nxkza/jCPv1cp3wY15oDaWhiFLvSTw05FVGeeSbvM2erSD99w76faZ/xG1z9Hb6j1T7F7qIV
s+zBnwrCLRW4RseVY360jjZtqCyurcCJqL1HGyo+V0noxzr2Q2nDxK8QKrANfdaZsxT7Geu4
pY6nhT8UZdy15PvOxYdcseewJd9eieRBafg1/A1ct3JNyWK0TqR+p6lUkDwoM/mGdV+SNZ5l
8CfV36rC2Y7ohyPa+CDjIrwr1B8qjNtnxkS2L+hzSPfTD+o/E7vqxXXkeYb5STWfhvDOY+w/
sZ/zLK09u/y62Mt+Di/wLlPNqTvs3ZQ/zXje7r1eMe+zgnzPF7A/UMc197hjXLb8XnCwf6X8
Jb+hwZgo+6iGgqxjb4nJn/i1SUfm6Q5s1TOsy/7i13dMvhhlN09l3eAioCfsmwzYX6qy1p16
fwl7WgP22HRtU/fPXceE9ac10w/T1PusIHOkPov9xXOrsBeov3PNjNsp9+hT/xe/MgzPKmH+
O8MeGJ6oZxmv2eSaJ7lm4tcNVfbZBsTkV+V3dv3405w1A96pOgcnjKuSZ2mHsh5Xe01Y1bBe
D/2kzM+QteiIsXlHHc/YO9zDzURavsKzcnNgXdrw4t8TgfcpMPYv0Flb47voUnxFc4xc4y91
2IJDmV8C6zKRe9wRQ10njjuRWPKQg21IjrYR79wiOZD2sZfJzVEijtzNbyHWXHNnzGXt0fNk
Qbjmp7cfyE6R5mjb5bvkFvumlHf3nfPN8Ij9G/aWJz+D/Zz7X4td9+nu+C455Zo5bWj6XtQ9
19ftYT9U7TOffyD4QoK9TRuvsDfkN5T4btE6Lr0X6Z6C1lGmjgm/c0/6KeigLdvd/KRaSI6i
m9NPmlNrH/az7Ht6Jvcvmv3xJlxk2c+c+r5b5/vsmTbGNvxYsYcvmCHfhyPs8Td+w34v5d2z
rGGf0U+BJR7R18vP0va12/u5kzoSv+OjfJf2Y0380dn3sR9Qvrpor/ZzY8Wu6/ERdSS0oU8b
o73k8+Zo/qE5+s532OOYaNOPFfwpba9l2J9S/rRPG8qe5o9jfyhrNO0Hd4KhLPEUf2mx71I2
+mBnMNtu97soz+oSX/kGa/NVfoOuC5Z91l4T9uEG7MOp/Qx/sc/yin44ph9qzA2Jz/2j339z
7E2zn2D7acA9yozNks+MMBReecR3TZF+bGEv0YaSPIswBw7J+TCSNV7PZ2cM89uGtx8Ic5QY
hr8DV/mTOj5zjqD2hs/kqHXsiD3MoVr+O+WLtKHrV+HKCg95X86l/q7/4tJ8oqGfqszDulZd
I9fTvmGFo67wkXCVZaMT2+Y7uu3PYXT/6QZ+NY6JjvHpZZ8P81OFvg67kGmfn/jZdYDPfvRZ
Jsw/JfHHBpme7LOaeAq0nzpvGZKrTp9Vm2dZ9l/gwf5IHS3qKPscI1XeZ4mMqwfyMcyw3/Gs
W/7LVjm8aK8Zf2r5L3BbRxi72oam35WKc2iVd2bCHNtnb3oIK7xO+THlD429JnZ3btUnD5Rl
P7ck/2JQctRcLHPYz0efrUU5W/WXY/ylmPksvtCGDdrYkX5qSD6ZquyX1kxOiI6sURve+7Qv
f1DHvoyrkEf39Wepa5P0s4z9FFhiLX9G+TrPIZHzFq3jBH+q08bwPgt1HFFHTfq6JHNgVbjv
aB+9YS/5vfo+5zFa/6HcX993u7Rhn2sOeN5Vv9MwkLW93mNg7DXsCfY+bYz2kqc6dT9iTG6z
qFF9mvInywpHtnyOvxzCNKpPh92nZZ8teb9M23VdkbCG63OWO4Rtt/60Z/rhgWvG+FOdezgK
YEjendhPD/TDHeX3KJ8Ye/T5Gv2YmH5speanBH8qSRtLsqv0ml3nwCrvu4T3XZ/33SHs+1Dm
+Z6cW2Xb9X2nZ1suN4les8u5VE/OnRo+z4CeW33G3uVcqezzBOS6nzn7mbOfOfuZs585+5mz
nzn7mbOfOfuZs585+5mznzn7mbOfOfuZs585+5mzn/829nP3P4z9XJdyf0Z/bvyf/29RT05/
5vSn7gCHDLrhVCHx9Kee3D6wY39GlM8xpwo1ITAqQneWvI6N0qEXKH86EilmJtbyz9CfncWV
Z2QntcqfRQjTxOeFHci/jonaV2VQF8Wj9OcAOnQXZVB3dnVBFPUxGSVV+bMpyqAhNvUYUs7S
ny2hP0M0+TGR2qou6k4ULohAVnpzDzrUxXF9JbJN7V+gO11E/VciCI+hYZQe7YgyaAlqaEoU
TqQzu0IUJp5R0cydSk7Whf4MewdKJY6NvStRZS6rppY/FfvEZ09W+zfsX4S81FOsFtesZ7Rh
D3LSxQRMifyIvyESqJV37IkhVE+W7CFGzvaTvaabcY9Ve9jVXG6D+w2PS/18IFqrq79x1a7R
LbEvP3OPgaHQEqEzHZWtZOaR0J8Tf77ZlfJHmfZ1ys+wnwv96cZlB7r0OEV/3nFNz8dZBeow
kNZtoQ4HfsXflbH2JFRiUHLc8bEYFV++h/0n9gSqseQ1SAJR2IVqrAk9qlEb8ZpNrjmB3qx5
JiesqNrYv0Be1imf+BGdLh8UL0coVqr9Utow8aNO7RfQn23fT0q5Oupdr/meaf+5ZO/6725t
475Qslv+6kiX6m9s08aK9FPbX2f7qbOYK7SOL9SxxT26PtIl2O+wb/M7u5C6FR+PEu7xmTb0
hPRN2z9B2fZMG9dSlKyLTh/L8z6EIN2HDt2BSC5BTpaEalQ6alfm8XXo0EhuthgzLpZW7c/Y
Oyn6swL56Fp/SOR/gXl6F7qzTh197lEVwrTh/S0SqFXsz5Q/pvxQ6p949lDtF9CffSG0dmUe
rnHNLXWcUkddfkOYh9V+BnlZhx5NzAn4uSFYR9g/Y58Y+rPkbT3mQG3jxBCqHWiXCvYp/dgQ
ejREtC/bJ35d0OOdewgtM1uyN7znWPrzQDKwu7H5IsqfzievWHtolvkO6qUu8u1G7J/JlK+U
WVDbVhqmDvm0JyReQ879QnnHuu6a993ERw4E/rqHYndF5lCXW2MNhZseygyHPIvPvnxDRpFG
M/yEIDuHGKzRBucLGllyJ3adn5QI/OZV0sL6aJdrNqjjh1CHIU6uhDp7H9UovUfH7xqHNp5g
38TelTYEUrdPP1dNdEuP3xHII40cGRI99wwldrjyLDTGRNVIlFJrQQyWIQ4rXnlG1dyKRHNe
Es05kiggjfgs8rzvZY1W8nOyruGaEM8DovLLkAHP0A1Vr8odfsMjv+Ezz8Epn5RQAtF+2pBn
rQrzt/jDT/yhKX098WpkJSKxtY4HiMBImNp+rpp+GtDP67SxTT+XDa23nqI/I8Vagbx0c2if
COYZUdDzDAJ1CNVYE3o0ZJzR+o8pX5f6S0INDWWdaalGN8etUo0XhnJdx767QrCG+SsxxM1Q
Ir4i/dklkmkT5auW7x1VMvqSUmq8YY4bGwK+Jn35BMUxgGapCBXUgKxM/4YqvyGQmRpVNsQX
1hnX9RVfUOWFO3xunPGs6jJu0v0QSd6W8AkNv3bpE3UfSd4x9rsVujSSwIF8sv50g0825VlG
Wvg9e/oeto2XlL+DLrVtjL/hW4om3vffv+Gan9TxYIjkIr8jkpNXi1bskhmnB2V2xTv1lvd+
HaXsY+aWe+aWPT/2VekjnKArHf6McsIQtaIXshU8eoalKiehI95XNeafBPLpDPWaa18+kFEJ
6lkTFJva1N8VuyrrlahjSLaCa7Id1H1OjIGsH6qswTTbgZvxD4mYr6KkNkUFsU+05h72xK8i
wzdJG+WGDeknpYkHKL3Ga3ax79CP3UWfHBAxrxkVdsio0PX7LEoVqX3LazKFOXYL+zH1r0v9
SskOuWbONZs+hjncY03ISfcsJtzjBKWODWi8H/6bLNChLUjgCzIVNP2cot93Y+iIGsozSuuF
b8SqUf2toDai8885NHAFqjrx56OqFlJAbWQg9opf1wd7GWpSKduSV1JT2u/EULITKNkwj+o1
F4buLEIUbhu6M5KTNcjMSHdeQvK6TCpqP6D+SCQ2DZk5gf4M80cBenOdOh6wP3KPfUOHrnGP
H9CfbaFsS37dkFV/Z6n+QA40UEJzdbwI0edy6Cj9+eRjvcNa9lRovsTPSlWhplXdxvECE9aR
AwjUIRmv1nlXbfKuOoT+DHOAqndl9VNQiK9ARvZZ6xaM8nAF9Zk+WWkKqLgm0KGfKV8VcjPw
b1UU7AdEkhcM/VmD7kyEEA3fVgUo1nXsBexT6NCGnzEGsvIesJbWftgXe8OPGbVvYu/5/rRR
1AMUKwsydit+11Mj4tV+IgRpyWdmq0FIDMieUYDGm7MO7WB3bRix1u0YFcWhfDNsGfpzT/wp
ZJNTVaeW0MITvxs7kXtEuqoIldiFdqn4t8ZQCI0aWSXWIZsiWbkBQdaBzqpI1r8hc1yNrDQj
6ihjf6KOthA7Ydyp/R57w9CdVewTiJ49aMBESDlVKqql5ielxL7zO8fUUTcU2XfqOM20z7Gf
0Ma6ocwuV+zuWT5Q/iJFNR5BHtXkd4ZROkS9r4a9Rh3DFfvEzxIjMlbNoYWb0MpdsSc+16Du
G4+NomV9MTtfpJSnAhUUycsm5OWBoWDntKGIfd8QrusrzzLxpJwS1fFZdrBvpPzpjH7Yg3y0
z/LYUGTPEGA/sLdoQ5k2lMSndY+/Bhm+aq+naOLEzyrhHpEWrnEPa+9jr/IbEkOxRXvZUGqR
SGy+YW+QjSVSiXOoxCZjc8dQietQHHXozhL+kogScogJUXuH76KvKH82hM4q+e+WG/auLSUb
fTbkonnN57N9OnyL65iINF4Pe8X0w8vKs574N/EABUTbT/F5l/DpihBcYY5cZ18kUmRX2DcN
hTaHhjkylNmcfZldyh9A0xTErlmQIr3Z45oXiJs21E/FE8l6/jbiHiPsCfYfUGhtqKCKoa8e
se8bMmozRaE98jt6ntcLz+IbKohfUIrdg/50a7w5+yJF8ZcmSo5lT8fMUmNi4n/P6z6vWbWs
3+s10ad7pp8KbzxLfZ9Vyc6a8L5bfZY/DQ0YCbGzFF11w7NqGvJygP2Kvm4YejOSclPu0YCu
SoQmDmtpfdZ70saQnUPrPzf+5J7FnDo2Vq4J82yfjC5DMnRESi0Sgd+xn/Ib60ITh6w4kXKL
VGP0twq0XnjvN1lPd6E/G9jn/i5hPb2BvxTwlx/GZzv08xNt/G6eVUI/RxLvLtVPLajnss/r
oerJWc+yhf3yjWfZFyXGhGwrfc6LIxU5Z322y/7Up9S461JHBXqzJLRwyII0X7KHLElafh97
WcZEyOSk5Vv0U5nfUDKkcDNFNZbpy5IhkvcMdbhOG85X7OGt0mdfWO012pjwLEMkr6oKN8k+
dsC3/hbKn2H+aLG3c8rZfnnlfRR9+nWfneLz8xV7ya/h+mSLGpoM2rGfqhCigXdMP8uw59pn
X3b1WZYNmVnGvsZ5TI8zpYqcjfUlr51SkWPsV6mspJuc2XQ4V6r4nJer9mfqiNlX1zl36nDu
5Dxv1d6WjKIhxkLbWJA2qnJ6M+OaF35nmzNENzdEe5V7xPO/Q7+XkdOf/y/Rn/8saZnTnzn9
mdOff0Z//rOkZU5//vfQn4dv0J/9nP7M6c/fpj//afIypz//O+jPszfpz7uc/szpz9+kP/9p
0jKnP/976M+nV+nPQk5/5vRnTn/+19Gfjrb8T+M/1/8S/7me8585/yl7wBN/9nRLTKnyn4nw
mRN/knhGZl3lN3ui7hmyKJ+RpfmYM82o/jmG7+zAdu7Aj7rsxKoumqTUP8vwmxUfMR7OT27g
P6+FSSv5c4Nz2fPfxF4z6p8D+M9v8J3uLK4o531jslEXsT8L26nnDiMyhD7Bf5aE75z4kx9l
B+7hO/vwm+63qPpnEb5zRvmW8KFh1an2TVEHDfyE1n+LelX4pjuROJ3E578N14xQt6qKAtZE
zicHsgOj5UtS3t1jTWLfSp6tVPsWamqnxAg2sJel/nCO5U4S9R79lTa4eg+oY4y9xj0S08Yz
7lGnjYnP2RrKX1B+j98YIqPVbvtpz+cwXu6ns3fsp5ltjL9haOwnH7KHfkpQIyt5pVaNdxrK
uHAe1ybL6YHJhPpAnOG++MuGt4eYUbWHnTSNQzyUcVn3fFo4L5xj35bzPo2nrEobykad88Ko
f3ZQ94xs5mzF/lr5NsxgFaYwkXPAtj/j3jWqlnvmmjuumRn1z034zl3ucYOyZhOusWwUTKe0
sYl6aFmUN9veh3dhL/fhGssprvGFOtrUUfERSsH+06iDRnuPexTpxy795FQGo/rnOeqfV5T/
ZNQ/O4b/7Mk9niTGVdU/z1H/3ER5c4i9BpvpZkZlM6coc7awl0W5c8vPP1p+H3VRR51q/T9S
6p8doxAar9nAfggXVIdNSnz8sDI9UZluCqPRN6pxUcksKsL9xF42Kl8TP5rKEncxROHqEzHv
NaMGdEcM8q5RTIrxxUUYsO8wPV2J/w0qYhqbe4CyS09ilwNpZXm9JzixNoxXRZRlAqdRIGYr
ybD/oPw+CoJln2P8NXvDZ5lfvr/GlSVwZBWueUGFsCPMYOBA1F6ATer4dd9Adgu0Deu0Qe0N
7xWRhYvM4ZQ27so8XpD4ky3/DCaes2+giHRJrNFYYrHbEjfm7hHixsLaoyhspo1fuSHmokPM
RdnEphRMzMUoFd8Sr3mgjoaJkelwj7GJb6kRtxHjYyYZ9pKJAbwjnmGTeIeOUUn9muKJV68J
fX1INv0Y+xEzZl9m2ucZ9m3iNroo6rodEL3/Z8NdB7/vMTaXrwnrwB5ruEPeZzGr9x3lt01m
8BnxLUXsa8QYvhDD3EbBxsWFuDbNUZWMcc4v5BkZolpy5KMAAxMY46XWeFY9E5NVJA4oxuD0
jf1hyZ8ORIHiPX/aJ9aoTJxhIE/f8tmYbb9ELFKPGJuSife0/Xhu+tn606eVZ5Guo0QbbRb4
GKeYGJ+OsUwxZrVsssjH2LYY91pNxd8l5lmMaEPdxJVFe1Q+aKyMu4YQlapqUpR5vCMxqSHO
aE48p8asJv5LTLnHwH/q+6gp3yVN4udCxKnymyNUAwbECHZMPGeMEYxKGS3aODEK8TGOsb5i
V46/k1HHJXFjDeLrEhMjeEQbarQhMWodQ9pQM6oE2fY7Yt+OUnGKx0ZlIsalnlPHCf1UNwoQ
MYZwbFQuYnzdjYlJjTGrzYzfeJaKo9ZrQt4arePcxM7GuNjPRtlA/aGHykTFr2x03aCKJS3R
GgsqOTq37IgSdah/gJKrjQ/eZGx3iJ2t+GwRGi8+4p05WrKHd2qNdUMRe4wvfjHqM1EVZbRS
f/wO7pOvIMbGjgzj3kddQdtwY1RNzpfsgRNZz7BfGvWZqHAzwj5P9dM3+qlFP5VNjPI3o4IT
lVmiqtKDiQ8eYy+amHjt532jgBPjrJ9Sca9tEy8e5+F9/KEsbFdDMneoymlUuFEFGzcSbuCz
lKEoo1iSGFW6oWF+IutyusQNRbYoKmTNDNsUFbLWsZ8bXmaUUf400x7LR+W7boqvKqOeVzIc
WcNwGMt2ncdrrOEGZh5XjmNO+aiWdm+UoUYwP5EzKaT6qWMU06Ky045RZIuKa5EV+WQU3eaw
KFE1rmxUxLLsbfMsx6l8B9eowE+IYT5eeIN+t1xi38FfRotfr/mgDoiJPzHKeHP4rMjKXRgl
xHXsD/BZJ0vqevOMa76YOmpL91i2r79pn1C+bpifmWHlRql+iizcdMUnw7sk7dN92ddK22N5
e4+Qe2dAbp7VMVPHV5IlFcLXrlm2Z7Uh2/5a+dbC06NS4kx+w2PKn9peNzRcs4Na7MQwWhfE
xM/g113EtK6VbxczSWjjM7kGrvzud3hX3cKAjbw6dHgfTvkOPmE9/kNioZSFGwiTHPJAhTY+
Yz+ljrLoXpb8yrvGGm0g338NUX0NTHSNtfQza7gzsYc95qqwAwOjTtzxke7hHsfkM3iWa1xt
n8Ve9kS4MtHPKOI2ZJ4v+501ZeGm8O1n5Ev4Sf1n5DtwEWFqv5TYuoKM/QSV5aq0weWMq5In
aQqXHXMqFLH3uYfzhQrKwBPymNxK/fXFU1Cu+zvf4V8WT+LcrMcv/DlCaOcBa7Shv6bkWfY6
/IEyzwW46bLw5apkH/NBdZiDK2ZvZ0b+oA7zvOYR6Kf49FOTC+CO3xnVqF/gz9uoOFckV0Bf
9iU78AkVkydJ8wDM8IXI8W/At38zatcTv36psL7ROm75nU3uYZWm50Zh+fwde1SSHhh7dal8
w7+JrNr1nH5ompwKdeyn2Fv+12nerBnrnzHryK7Z87gm9+A23xxdlKj75Co4WtR/btbj6+Iv
JV/XDJX4kYyLIpz9AftwP3hWdRTgE8m5cCA6xR3m4HQ/9WUfr8NaWv1tM+VPNZMTYT2116d7
P9Ule0MUviOTo2u8dfzpijZurrQhrCH1/s/yLDVvTdyv3F7xubDWXd3PXPW38N5Xu1U2Lxp/
ed1XQgx41rib+OxFPdimGfsiRXItnfJt1cKfvkvuCtd3a/jLGf5y4/NNqGJ3Hf5zgHrfkPMW
VaALfRmVx28Yu1XygJT8HnVB9hyW558wv/RNTr303FKS/EGRXVp9lgepcbfB/NSRfCkhx4fa
n+jH1Wdpf0P6WR2vzKFhL6Bicoelf4PynyN+5wvXfOEedeZIt/5ZnhucvbhkT/tC3fRjlr3G
mCjLd8sVPqe5lJqL36S5B0/I9Tb30TNhfip7fyn5dcOtUZE/h+PfI1eA+kuXXChlyZES5o4B
39HVVD894y8TfoeeI4TzYLVv0U9Dxs0eub/KfmehQM69tC/EsW/tE/8NGt81dtx9w59a+JMd
u1fGZzvMkTHfypnJvdPMeFYnzKE12pD4/EExF2YnNe4qfNvoNQcmZ96cezQz5ukq83Bicuf0
6KcK848bV1eyTi34fBJhHVqWPLcud2rwp5nM00X85QJ/2WJ+2TO5K+I+XX9lH2/is4+t7uPF
fT67B1dZ2Z/SPCPFpT0suwcW98hK8q2tSqxzlFjnGWcZe+yJ2P3QA+qvmD3XuCfbSO3TJUa9
MzKmyZt7y24PfnkPP+4tv77H31k6Iwj5ywqpc4TzN84R0ucM3984qyj5b6Nc/TPnP3P+M+c/
c/4z5z9z/jPnP3P+M+c/c/4z5z9z/jPnP3P+M+c/c/4z5z9z/vPfyH+u/8fxnxt/if/cyPnP
nP+E/3QRRLeyp//Z858a8/nAGfUX4uqPZD+9gn6nyxGq/GcH/vOL0f8coP95hf0B/rNt9D8b
Kf3PDdH/dOcCkUF9ge908fyq/5nAf9bhR4vY3VrlAm0DZTeP4EP3vK9pPmrlP2eG/3RnPHdc
s0EdP6WOwFhcGAZ1Rky76njdwX+W4UOP0Qfdgx8t+34sSC57tbtn8l1+w16Ka0wMv7nNGXfB
MzIhxvhE4hG6/rxD4w2mxLyfEPO+ZmJwpuiwNmCbDrBfU37b+0/UPXnkHj9MG7aIky5Txyb2
XanD2S8oX6QNu6Z8tO9Qfo3f2JP7Bw2J0E96zVbmNXqPT9KGtD27jS3sT5T/bOzlJXso3zD9
pHWkn1Vj8W8dF+vwnS34zmdPPoavko63O3/5BB/6IvZYPmjUqH2L8j0pH9Zjyn8GTnWINu8N
+p/76H9u+LEWuMYf2A/Q9yygD7pqD9zjrth7PkYj2B8ovyZ2jSvbhDE9X2FEw+m42iM7eYj2
ZhX9zsTHFIXyXdjKqtT/5E/t1H4G27m3mMuUL91I8Z/nKwzqk4/xW2VMI6Na9v2YZljTjOqE
8t9oY8uUf8D+kOI/92FIXTznKse6L/qggWNV+wv91Db6n33sBRjVjnC4acZ1kzZ2aGNF4l71
miL9oJxruEbvcS9MYMg8rUxg1DP7CVPYFr2zkmfh+sZfNaf/A/zoIRpeZ8KHxvi7hDzJfbSg
qxK30V48tzL8eJ9YxyExFUVidL4Rr7BPzFedOCM3yw/It6/6M1W4Rtenyn+G31Elp7XqMYYT
9yo6OGl7Q77Sq8Lhz/iuOKd860P2A/nKT0y+/KgbF/nOOvxmAt9Z8nGMOn/N4KvmlJ9zjybP
smy0Nb9TvmXsI/jPcor/3F74z7nEZD36OTW8My9hj5ryPmwt5pIL1gU35H1oMM8nGdziW/EK
YR4vGL1Gyy0+EW9QNPEGI8NnHpp5eFfeyTGf9V1G+Q75ql3M6iG6ccp2OtalR6y3zdt9T17u
Fjmxy0ZPdtUe6jgkjkjt+7TRtuE7cRv75PUuG73ZB/kNGqc455qoOfsD/nMfhlTtyiTvwkT3
YJ4PiYWMeb/PYRK/o0lya9jONTRuvqb4zxu/UgwxpQeSZ8TNnDewIkXWkQ9LXKPmKXmNe7T2
kpxrqS7d2/EtaX/6zLOw/raN/RPawdanOyv9lO7HPco/mX5MTD9b/vOJGBt7zV7ms7hbaoPO
47uw41p+YPLAV5d8PrDlh8RJFlJ54KcZ4yoyz3ZcfTX57ocrdjcvnhE/3JS5oeUJXx0Tqkly
J/awflP+s5TiP6fiL2lu8WglZiuylWn7If5SI64scEGan2O0EvOV+JlVNSLSugLPXBNj1yyf
mWQw7g0TN/b8Jr+emLizcWbc2bPhcC2v1zDMcmeJge8Lw7Vqv19hokMMYJqZtpx+iN1d5a47
htcroa+gjNcq2x0Z0xr2TaNJsg3/2UWH4ufCYzryjRl0Oht+9aW+8sTc0jPc5F0q/u6O39mC
UQ2MVpqdjLxxtFv2soQmiTJgqzzy9A02M/RT07CVkTk+Nfovg0xWt5YRxzjNsK+W7xv9mDTr
+5jqp/d434tMlrdI+a+0YQ+fLxvGdYK9YfjQ+gq3HcZdA6ZZ2e++KBh25Hlfog+6Bc+35mcY
jXH+iraU+ssnTz2rPp/mGIqcWh0WLzHc43lKD61BXGsZzqxkOLImXGO2ntneSvloV/2XGvow
A6PdMpTfuL6kT9xnT2HInsLcaIu/bp/4/Sm1x7H/mbHfI2a1YvIl7Brdp8jp7qT86ZPRr4ra
UGsm7nWOplqTfqi9o8nWph8rcI8lNAZL/j0wlHj3ouH1qotneyDXRH/pwH+GXQLNTaG5TvZF
o6/kV2YX6Aiu6gzWRWvxPZ3CYLf+9JaWYVpfryYaf7EN1p6+R2xj37DARfrxG+X3U/p6ZfQS
Qxz0sk9bXviGe7RW7PEey/biL9gt/7nP77Tacqu/I6sN7/2GEM9+xJ5rF7azjs79bDGS7Hdw
13DTquloeeENcuZtw0h8FqZmItSnco+RldM8SnsLzyuzL9xHozlqcjf5Vv+MLriySzX0hvRb
vQbzt+e/8ML6p8M9IhM4F/vEv6s019M1bbinfIs2ql11w5v4k73mYaUO991yjo5zQh0/ZT+h
5PNnleFotfxnypdgNEqegipInoDITs3hHwYpzmMMk7NnuMZVXd2J0SeuCGPRl29M1YHuGk3K
Gfnw7vC3Or5y7bmrsL7aTq2f1oShCLq4qrFV9UxNWKPVUvsigXMtsH7apZ+79GOHZ+W0pRLD
qa36ylR8RefxPu9EZXIq+EPi2cmZ5Bcb4rPr8iwTvxqbCaurz6pOG8Oqdwa3qAz+AHvMLXYo
5XU9HsdFhTZ02X+qmP2ndext2uD68S17mfxmQYNZ3wOzJXuYO0I/aW6JAtckXNNLsbZNmafv
jUbgDJ3BIuunbdZPiec/w3lLizXcKTzfju+TMPcUvK9EDi3mshyQR1J1mmtwP2EPTPccCjyr
rH7q8azc+66M3uzquHb8VZn1l/bTgfj0sn56SfiqvuzjdTizUTbpM/24w7Po0s8Vv6JUdknn
0LZp4w7lH00+u/DmWZ2fbuiHpvhsYOWW58hAQa2Ou0vKN5jfyj7qciZRh1XsCWPmNuVPI+bA
+qLNUXNN/aUuvPDEr+T122uC/RwtarfyUe3yJ3g+t1et+wWfWTdsw8cf+C/hyKGV2P+5I1/B
T3IJ7Is98Hg1clMkaHLPxJ74da/m9ByQ76Bv9gtq6D0O8NeZ2EvC8dfIIfQsew6dxcrukHx2
VfZVpuw9b5FL4B77DbkIWuQSKPtRVZA8uQN4vydyFdSwX0j9yl2fkUugwD3OyRVQX/xF8xGc
YB/TRpepddU+og1VfmPiR5JqxGsuA5tLbi5zgXLRmo/AneZW2D9Su1MVvpM2dP2vDns7d+KP
tzK/hHVDXfqpQi6CmKOxwh5+oOYKqXe25tV6YI58ZtxVGDdxntb1TzhHqGaMux3KbzGuumZd
MaH8Zub81E6Nux/MH/vyPmoIL7w6N0yXxn74ji0sje2gJ6v2L2aOje/D7ytnKZqPZcT8MOWa
Y5Nv8yHjnTziHjX6IXDXM/JpLvezy6ekbOeVz+QWfmPdr27Cb7T854Y/0w/7HnXeRxfwn99N
frHam/nJbI6z8ww2s2Z0eZtG23Pd7Bes5gZM72HZvH7X1NE0OqhNvmMjW7nDnm32fqjNERn3
U09S5wjZ+7Kr+7rhfK7HmfXre/Qhp+jre9PRbvemNa9WJ6OOrL1pt9I5JEeH7vvqOUSIo7j0
ka05/5nznzn/mfOfOf+Z8585/5nznzn/mfOfOf+Z8585/5nznzn/mfOfOf+Z8585//nv4j83
/uP4z82/xH9u5vxnzn/Cf3a8Jw4kHq0p++U/veepNtQXWLYjsSewmWXR72wI1xjPRp6JpTwj
DvIYLY4a+qDnwodW0P9UXZKoETpAI/QbfOeJ6H9OfIz/udxjDfsGdsePnsMGKJs5NPxnQmzc
JvznVOzKfzbhPx+55odX0w3nJwO0xr4ZfVDlP90J2lfDoOq5qOqD1uFDA4OquX1H8KNTzy82
fE2Bh9H4lYaca+4tnlZdrrn39tBPt5LXtrYYy2ofYx8Z+wH2Y+xHi/uO5RxrA/vFSv163tfi
mjnXjKnD6VjU5SzsEfsX2lBfPEEt/8xv/CLl3bOqZ9jPFq1I90HIvm376bVrpuQnz7I/mjY0
aOPLUj+Hc8/4G+7fsGu+13jNd675urAX5Yy6KXlrSz6XqsavzMTu4oS65Bc+JIfxankXr37I
s5yJz9cXv7dL7t9w3jcjX3RRvnx+Cp9Z9lG7VWECld/c95HygRk8zLC3ZSxGe9e3tiP2rpR3
POAN9h3hR5X/jBqjxzCFfbjEsmeog6bkHPsA7c0q5VVjtLvEf0Z90RFM4jHMYl24yC2/G6Vc
Y9s/K+U39xZtVvayhn3KPfZgUMv+jDTYr/gNDc+Rh36OGqV3/IYWbXRzj5b/JvfXOKDYhnWu
+cE99qWftnwMoN7jCYa1ze+09hfDd1bgQ4+pf5M+6PAbNW4j6pyeo3N6zDXfuccGPutOxLvE
8Kk/lmDlSugUlryqRkFyGOv5dAktRLeXrOfHdcOhhbzcWseYaxrUUeb82N33EL5zhr1I+Ufa
0OF8uQLv57ztkHzVWn+FNiby7A7Jea33cDGCPWJHtI5D7lGDCUyEj9J4q7Q9zOOH6IXMsD9Q
/oL7n6R4vTpMX2KYwVPuUSdOJxEmUONbdokN6REbckge+QL5DjrYYx7nsxV7WHe4Nl1KHb2F
jz5L3EbXaxiX/PxxBdt0B0O/wdrinLjVSzS3XVRMQs7sPrxfFZ2wLR8XUPKRfj1pY1D2rcJd
f1/Mjap70iPutSLzrOu9NanjxNvDe73CuuFWyrsn1ONZVaSNjcXs/EnWNo/Y18XueqMtds0L
oSxtDZY2MczxV+xNYXUnKVb3CXsHHtm1VVnfNVjeA/qp6nc3wm88wn6U4olrsNuJ72vNEzIj
ZnSK/TN1TLA3aGPZR7pUJaa9Sg72Duz4PjGELdE8Cnppg1Tc64y4+ibMzDZrtI6Pk+oLTaRj
d+ajCktCr1VlbCfEAH4nfq9EbNuZ576qcnozhE+vwblNTV6IQGYpT1cjd8UUjZkZMXxNYvii
FlBZ9IaCLnhV/NFla2mKT98KJ1L2q5EZ8X1N4vcOiN8LZ3kav5sQd7/FNQPqGIh9IpGNUW9o
2a79GO2qy7Rqf8Hu3gxNw3k8cc0PrmmZezSw39IGF+XUlPX0E7/hxZOLfdGpV77zkZj5e2IM
1/3qRfOQ3MpzGPk23UkdDz7HQBibd+jDPBHzPiDmvUJ8b9AcCeWvGLc1kw/hB2N/JvPPxMdq
fiLOsUcbf5p5vITOcslHZVdlPV412gU6rqaMq3t0mPdNzoUS5X+Qi8ARRiXY7z7aLTPm0Ae0
qH+k8h3cm3n2gTpuV9qQtn/LuMe+P9eybQjPIdrntGF35Te8pXf9TBuiJrfWEdYNqkniIuH1
vX+KZkl9cYXGtrmYMNWYuCF2rsna5dlrkoR3vmuTMhR9H3kc3om7xKVGDZsY72ljUh+JlVwn
P0YTnqbiTw+H6BFFLmmVX5iaeE7Xlwlxp7VM3mV9iXfpyyjXuNV5Rsz7OjHxlpc5fMMeytu4
/A1iQrumjZG5KRJTamNrn1eYHDduR9g/YU/gbUpG26WzEvev89MIrmdqmJyGvPddPoIu+Qiu
pJ9uFnNuUdoQdMzD+vaG9/6YnA3rPro8rH0GhtEYk4ugJvaLFDcUn0XLsCjxebscUDU0ZtRf
Jhk8TdXwMj/op7vMZxn5h1JKD80yFFHPrEG+lTJ6RCXRyelLHhF9302xf1/hp0reSyq8a6J+
TNSXSdCfqaZ0mQZozNSMBs0JdRwbzaJd7JcZfFbdaNzEePID7FU02RKjRdbyDHHk9er+u7nh
dZGuYERPJNeAi/rsoHN6S3zwKWu4MgxFy/+2sL6qir84XTjlbTaJiT+Ctyn7NXXo567MTzrP
Dpf6IegQLvdDII9V2+nG6FvN0EOb8qyG1N8UvbWJz5BSZZ2p79MTya2j+yp3knsr8fsIypJo
fp44h5Yll0PgPGbkfZhif6H8M/YO9oonrJUnVnvIbae5DEI/qZ5sQebxqidMlIHXvv76/7P3
pU2N/Dq/+Si37luqLgmEreq5T1XSSSAJhAQI25tbrGEIEPbAfPpry7Ls7nbvHWbOMyrqnP+A
2rYsy/Kmn0S57Xo4d9V6qMt/UfkBYaNasKsdo/3bwbFsCy0coAwGpCvyHq9mne8+4BvlN6/x
n9ukL3K/PKH4YWPCy+g8qHuIDVe+3hoH+00Y1j3KaduCE/gY/bRrAbry07bxxG+Ek+1b+WQN
DvaZ6ugTTtaz8Ov3RN+28g8/WnjlGuGNTY7kKyp/bOWTncDc198cW7l5dT/bhPdtAipBY0lq
lNv3ncrvO+kmX+2uRe846E2fnEaEL29bOPwtK8/yA8XFeiZ857qDvgOxFPVeWMfOuREjdIxn
L4/oU9AVZRvO6X5cytLD+28PvO3HGHNBj8UOYZabgGIZ47ysEQ8m5+0X0S+tvL3PRL93jGWH
MPZN3BcYfHnH8c2hQ46ehdM3OZI7VL5pxUvoE71pxQFo0ji0QnSlTw0rn3WDvlmm2BJDij3R
smJTbFk5tgzO49tB38fc5ir+4pjiL9Yc9JkvHss68bBPMThaVgyPNYvHE8SyybuZB+Jhjc5O
60hvQta+MZ71e/Tecki5zVch0sgh7ro6Fh6mRnL6beXkfqCc2+ck6xUayz3SB3ssf1mxLx4o
tsUB0Q+I3ib71rBiXwx8865B+rBvxXM6IjlWKVbJHsYZ6cJe2eSJN3nmTbwWE3Pmg2JT7FLs
CnlmMHnq7Tzzu1ZuuqqV697kqjcxX0z8ixfioU/YJQ/mVRv3qTWim9x1JjbPjPrYt3LfXfni
ZzxZca8+SB+uQV/U3D1HfdkGDLaal++kT1O0L9L+fNPb24jiuG1aMUK2SM6vIZ3XcUnfLb0f
U+xTja8aUFwatd61EYtbC4xlA+JtBsdSynnLQX8nGfQwZozCRNvz7pbGYgfHooE2so33Rx2K
W2PiQT0T/Zx42KY2mlaslFMrNo+Ji3NLPJ754tZ0rPg6JgbQiRW/553qOLOwboZusHIm7s0R
9bFt9XHfQe9B9k4lpyre0+l4cz26AzsknOsq0JU+vdA595vWoinpy8waCzOW51aco+PAWKmc
3WPSxwfrvqBrxUFq0zc3Vgyia5LD7xxj2aZ4UA2044eI9m7Se/CIzkX2vNsmWTZJ1g3U6RHe
xGq6iatlYoO1qY0m4RY1fYQvHE3Ct4/oHKzLe774Yw2ygQ3wAGjjOfWB6jh30JeteHfv9A6w
YeWMrNL9t4mv+EVxceoUF2cf4yyZ9U5/04GoUsrGPZK+zCl2zi+SU8eKSdWP0WlDV+c7M5YG
/9kIjaW+L9giOZi4WF0L/9kJjKU9ViqOiLaB9xa+08TcOyc5nRD9t4XNPCY5d33vUnOqw/6m
GaKrWN4ae2nyf35YcSKfKcbjOvHwTjzsWrEuV604k21fHMlr+qYa+kbdTw0J82xiXY7p3uSB
+vDF+T8Z/8n4T8Z/Mv6T8Z+M/2T8J+M/Gf/J+E/GfzL+k/GfjP9k/CfjPxn/yfjPfxL/ufrX
4T/rJeE/64z/ZPwn3QHLPc6MYlP2KdfYA+X3HBD2skr4zUPCb25b+T23Cbv5ROWlf/AVxWo9
pfwMBtt5TvVr/KfOn1BD3zYZG/OaMH+a/oz5PZVPls7/uUT5QXcwf6eKrXlDOUNOKQaypu+i
JVGvMBq7+YXYTvWOJdu4IZ+HU/K3PCb/3wfCDnwQvvOQ6PLV7Zbwdhrf+QA+c+pd4ovyfbSJ
vkr4UemTsUTxiW1c4xPiCuVJ54Pi2h4S/RdhJ7vi35reJNzjhHCNO4hrVPd5d+T/q3GRMsPA
NuUVMPV3LVxj1+JhQHXcEw89xIfKNk6I/kDYyR7hQ2UOGt3Gg1XeRX8kHnuEUfXQ71W38UgY
VFtONwlyPA3xqLwq/X1Q78OmD4dUfmz1wZaT/sYvBxnPXvs89NA/uCmswxFhfatWzlqN3zRY
uVtHeQ8wZFpOGv/Zp/Kehf88xByia/jmeETYyynh9fqES7TpJvdmj7CTHuacNPQ9C7tpcm/W
4SValz+28lrKWdyib7aojkfCFHYpr6XOrenPndmDlV9hKx+J/mRhKy8deTFtXOQ94SK7Plzj
KvEwoPyfdl5LN/3VwkVqOQwh2r1qo048LhOPQ+zDHDN3TaG89JU5JznJ9k5Q1hfwzT5mSzrH
sdgh+ozofXgXVvT7AH0PvVrOEWe7DPQ5nPk0fYD1q6jDJzhOLZSTauOQeGiD55j65oDoO/T+
28L3Y+UXpt+HR4RbbBP+s4n4T41D2yIcmqYPqfwJltf+LQZbeW1hHw1usUl1TIh+Tjxukz+C
XIs0/Yrel3foDbxp4T+vLfoWvV9v+/LrTcjnoUsxij0rzvIvqqNnvXGPiD6lPvQozrL0FT+i
OPBajj3CsMrd5BHFkZ9a7+x98quQ643+5pl8AfqI/1S3Seadve2gf4ZySiorEs4Z+UY87uI4
KX8IFbdb+9B0Cd/pIf5Tzot7wif0KF+jR/kch5RDq2v5pHYwp4jKUjemsdJ+kJuEr+oRvuow
gK8aET7zifCf0sNiDfVlD/GfHoyKsrHrhA+V97TLyMM9YbxeCP85QIyXHwO2Y2EzDwg3OfTh
q04Io6Wxl0qnDQasSn5nHaqjRvQbaqOLGC+ls5o+JXoP88kqfdPtPyL+SuvTnYUDG5F/3Jh8
Hb8cOLNvwnDtUR9amI9W54TU/nsmH+0V5bA5IWxnB9BX2i9N4z+VL/c5+VGfUI72BmFuxoS5
kTEXOoTR0tiBY8LzDQDjqPe6QTlMwE9b9+GG9EnOwC0r/4LRuW8a77rQjS3CFzTIRuo2LqiN
noVTM1i6uSWnA5Lzrxg5di3ckM51OCV/yx59Y3L7bpA+DImHFuRlMhgJ7T9coz60CXfdpFw+
Dcgko8bykOg6z7OSU5PyASlMs97zGyzbgOiPNLf7lH9KY7+lPtTB40phVM8p3+ML+WPNQdfV
+8kz9eEbPPMbkItD5f/UsebXCMN+ThisLulLjfAyMk+qZ+EagzwOKQezB1i4tg+frk4ffly2
bb/0vOvQWJhc0g2U5QQ8IJuWPmk5jGneDEhOJyTnEyrfRkyhWpN1+SPEkCmPap3nq+PLy2Ta
8H+j2zh01uGFyk8AIxFf/suRF3yMumL2BU3aF+hvTqmNbfCGPEAcoG7jF+I/VfYRvd55hP+c
IP5TyvGE4ij1SVdW0bY0IIbRNtIPCTc0QgT0Ac6LDmGPrghPd0i4xSbmBNE4WH8fzJwwctD7
ig7haJvIwyWV93z5POy8Jj3C/B1Z+TpqRJ9a+T7GlO/jmegX1IexVd5gEo9C9St9NHQb/3lM
uEO7jjsHDzo3VBdjEUxpj6fzmqxR+W+iX1t5wr7IR7ll5Uyy88b1KBeYZ2ErvxH/Kef+IZ6/
5Hlf4z+/hD6tYRuPsGJ1wYY+UdytF/L3nJA+PYEHsjrDNslHehN96j2Mg9QhfMEX5SQaY04k
uffo0Ly4ozw4DcL9tInep5xH+2K/NqZ8RDpWwT1GBVDeDDqWwTPR65gLSPtzTiiewRPFTHig
eAddojcBmerPWeTPR/Sbyp+KPvrpyife0JuE7ZwT/RZ9V/w5i6ScJtTGAfEwJnobIqQE6QfE
QweitAR5MDmPdHnFQ5v2HTNrvesBqlnnLJoQfqpL+Kh9mtuvgMFV9ueF7iS+MSdSE7GtOl6L
vhsaEG5xSrbngLCXHuVEkndsNp54RvjNNuUqbEBOI90PjcXdoVyHnpWz7dXaP91RXqcNorcJ
W+nBfxWPy7SejtE+ajs+IIzoKX1zSnVsI35TYd0OKLevtrEKc6tzJB9QLiCNH90lfGkL5q/e
G+ny+1i+S3LS33QIx+8RRrSJ+acO8Zx6jDxuEf6zT/QZ0XcJq9uCtsYUa0Dbr0fCf84J/3nr
wxMbvHAL8J9j1NkLOjOcYD5Hpb9Tyt3boZy4Gt+56svt26G8umH6FmGnhoS/kv7qNr6qTm0M
MC+uWu80fZXqGFC+2Rbi+VQ8BI3h6hE2U+Wz1jndOoQT6VCe1AHRf/nwel3CmXkWjnVCOY67
hOfzLDzfbQxd56LuUHzEA7oXdtEN/rTmk9MVYdn0Nw3A4Y8Jb2dwrltE/yYeL4guYxHo3HeX
gP8cYa77Y7wr/KbceSeEFb6DdySDh/mg+/FjC8ur29hFOXTh/Dem/J0dwmB8kZyeqfyM+tin
PnqIzdS5yf1jqayEjf98sMai5hjLG8J/diyM6p6FxT2mfWaPMIPLVP8+8dAirG4D8HpjyjPf
8eWZD3+zR220LIzpB9H7Vu5gk1/4ycq5bXCP1wG6/87Ds/CnE58+7RAPTQs7ee2ge4gHVvQH
wlY+k317RLrsrcZ/PhH+s2/hP6v0VnLly+O8Y+WS/gzp7ATu4TR9RvRzGusO4UebiF9Xa3qN
xvKL6NuhsW7AunhAcU1tOe1beGCDQd0lHjzLxq0RJmedcEN27vEmYQ4NdnPTwtm66OsWvqpB
+c8blP/c/mYCKG9NN5jANSt/usENGUzgKvE4sLCVBu+3Qjz66TYObcXCBL7QPnGb8J33hP/s
AWpKz22ND/0g/Ocu4flasGOfYoyPh0idt+eExlddW3pv8MCdgM538UQVHMsG2WE9lgqHZnLE
H1j594JjqWI2aDk1fHL6sLC6A8IUrtBYvZIc+xbmcGZhcQ12co3oNxausRag6/XQT9f7TINJ
NjizB8IE9ixMssF3PhCPPQsPbDCB99THroU33ib6nZUr8RDa6ELMPo3/VPF8n2mfuIT77Rac
uvT9+DrdFa6QvowJz2fr9B2N1TH1oUY86rFqwB5vTHeRNV+8KDPebfrmzcJuG7zvW2gs1f14
3Fh2Kd9jE9aBNto3g+U1mMSpD098QnV0CFvZhBsbvV+ukawHhEs8suidQN5KvR62yUY2ab8f
zmt54MN/tkmWTQvfObKwkT26Z9sI5cY0eTH1etkmG6zpB0S/JF1pweuamtd91JUGxmmb0tv8
OuUOf8T3/xbihe15aY+FZ+Fgf1ljdR7QaZuu7gtGFNtQ0y98+rRt4arvHDlG7Ryk4bGcQI9H
ln1r41vIMWF9jZyPLayuwY8aOXZ99qlp4fjNvFmiN52GFZtijbCV6xZWd0pY3esAXa2HBuv7
THQTE3TTh/8cUnzWFpzc/d/48wcb/Oc6vVvt0/ufBx53jP9k/CfjPxn/yfhPxn/+LP5zk/Gf
jP9k/CfjPxeK/5wz/pPxn4z/ZPzngvCfq4z/ZPwn4z8z89Rh/Odfjf+s/3X4z7WS8J9rjP9k
/KdYn1T+z7b424xioGv8p0f5O6XXyRXlFDml95sa4jtlPFiN/2xb+M8alt8l/GhLrAin9P6s
yw9FDVc+f6lTi4ca5VS7plxkp+RPUCP8Zw/pLcitqf2hjilX4he+70hfglPy13xAuuTxht5d
T8kXs2PhP/fEv2/oXUF/s4x1GPynyr+g8ZsjzO+pfEtuyY9H0+8JHyr9W27pffiU8n0cU36Y
dfL11vhP7dtxhn4X8qWwQ2/Y2qe9RXTZZ01vUvll8MhUY7FOvmvL4Cenb2yO6QanQ377d+Qf
rOg63usH+REOqY021dEEj3T9DnVHvv1nRL+h8ucWve6gXxIP2yEZKLqWk/qmTt88Eg9XTvqH
kwfTxmFAztF9tOkzS05hOSgfmynNiy2Ih9oFTOAhvZWNMS+vnDe7FMfURb9DusrwoOPFVgnX
3YE37C5omcKhtVFn9TcNwlaqSLMKt+ghLlHyuIr5OxuA51P0ZZiLLau8oStMosndeUn1v1P5
XcRNqneONmEf5bunruOMeOhgHXXwYdZ13FAbO4jfnAPOQ9OvrNycJm/mnYUv1Xkt+4TNlHkN
NP5zHzi+ptyavwnf2XLm3gzS/bk17dybI2duzY1A3sw9OGHYONl9yiHaAk8F1cYStTGkNhqY
T2kPsxKf41jdEr5zJ4G+T3Rp1RS2U1pWjR+99OE/u4QRlR7euo5nqmOV8oDtW/nO5oR3WSLc
UAPxesrvTOMXRoSX2UYcSBcw0yPyiZ9a/pwDwoo0MPeTxj726A3axh9of/Qq5ajpUb6he8u/
eEy+TAOyoduh/DDK31Pb8U1fvsahhenbIrye56TbdYzIZ6JNvgB3RK+F6EnltZ/iV4AHLWuN
ZXsgzOCIeDyyctcNiH5K5ceUV66DmMEoepvyzun8MHeUZ+sM1qYJ+Lx3KV70L+RBYriucV9g
fFI/ya+jAzmftS+k9omYWDG3OxRzuxlD1/kaXXW0yfejacU374boxi+jgaiqIL1Bcb+lD/QR
5fgbEz7UxOQ+88XtDn+j/KQ1fYWwugPC6uo2Rjgvt8jHb0g+gkcUm6JKPhUmV+sj0dd8uOt9
K/74C7WxTr4h0qYMyY9R12H8Omy/DxP32/YdMZjnVfJJ/aIcNnuiBe2TqvKkhr+RGNFrym3w
RH75a4gnDvsi2b5KytvV78sU9FXqEP3L0qdaoj51yU/Hs2L6P1Ebu6Qvts42LZ/TdkBOfjlG
ydnWp82YOkaBmPxrRN8g+jLFgW9Ysew7Vk4Ak1fgi+h7lq9Sx7JP7m9aVm6D4LwaYQagJu3X
R4R51virVcphI8/QOsfNkHxSv8ln1cNcsV1Acyj85xgx7M+oL7bfWNjX0eU3prED2lfS5F5p
UB9uSE47lFuhCbPdX1775TcDdfh5sH3TTN4B20fQ+AAaH78j0um2xUPPyn1w7PQhtP3K7Dau
iQfjc2r7MZr8ChdEPyXftg75QNt9OCcet8m3rWn5Wl745LRNc7dp5ZC5JB63yc/ZlvUy+RkO
xTw/orxMU5oza4TH88Dzvwu7pSe0PRukK0OSU9CPukqy3CPfXO2XqnKyPaSmm7xOO1YOm04s
/Svg9/oe8FG2/YMn5B/c9fkHT63cKiYf0UGI7iofrP/a8mG2/V4faaz65Oto+0HPrJxHxwHf
XBW7wuWb+2nlVKoF/LRl+d9Wrh87P8wu6WzLmru7lMNG5os9Ijuv9WUHfZzlqqHzNTbgvm+K
+RyfySf+HfBpBqui52WHfHMPAvPO/40fAzGyctu560hTXs/rDu0BDyz/YD8WRZ+DDdbkhL7Z
DmFRujCj4+lXIb9+lW1J0+9D2ACDh1H3NjbOY9eJufkK4XoaPsxOPYQTUfuGA2tfMMb9vMEN
bTnkdCj627PyWh5SvupbymFzCtnLlaxPMM+N7K/GSByjvqj4FzeW3/4YY8Z0CCvXJPxUMt2W
0wPJoUuYG1cdfvrAQe8RJtCzckoanJuN6bmw8vsdWziPDuYJ1H7SYZ08D9C1z3wauqnf8BBX
3p+H8DiyDjc9iUd/+UthD57Rfj0Szu2N8tx/YCwUfZ9pvjGxTm4R0yfH6oLuRK8pv3ALsrIp
nW5SbIsdwupuEoZeYlU86yw+xXmncfx7GOOja+UF12vi2MJXeTSvgjh/g8PXecOnlLPbtKHz
D58RfcXKVX3noNcQ56/0aUA52vU3Ol5Kj/zJPcoHa3JJa7oczZYVy6SK9qlN+YtrlDPXIzke
E6Za4gJahB2wcdcPhKvuW3l1V4hepTgj+5S/uAW7mCred47x3rcFI61zxE8pL+YarQO/SN/O
AKWvbM+Lb//0TevVDeRmOkTvAB0LZYr2yQPLqdeSL7xT7cI+R2N2dKyBV6RL+zOjWARfVP6K
YhHI/x37cI36mzrsu9roATMmnezQXrZJe/o9K6+lxuF/E46/j7EC1L5C4/xvCce/Y8USWCP6
BZbXcjKxBK6tWAImVkCD6uhZsQLusI0WRPzSZ0hdfo9iEXgUi6ABEbN0vKgDwsNMiX5I8Q4O
MZLnAHV2E3loII/q/HaHc3sXYqvo/c8d7Y/qKMc+xAFT9AuIL6Lu4S4wfuI+IESVDLYp7qBE
UV1b909NjI/YgjgXY4oHdYD92KJ4BCYn962V97tDsQjaPp0fUEzRlhUTy8RYG1AeaD1nBr68
4GvOefVG9A3iwdwV2jx+UbyDXcoLrmJi6dhfurzE67WsGCJVjK8xtvKnd6kNFZsrKAdpI1tW
bC8Tr25Asb9aFDdiZMW707nLr4k+JfoZ2a9tK3/6nk9OA+JBWTZ93zilN8Q1OkMe0tlqG+hq
LF7ozLCPtsWDiDs6hlEb9EXFbti28oJr7PiY4kKoeHOGzxHhxKp0PqvRWrJNa8E9rgUqNo6H
Y31A9E1aSxpWHvoXK8d7m2JjfJG+dX1yOiRZtnC8FS7a5IHXa4G0nC16lwr2YQJnkLDOb9Fa
NISRMPo6xTs4e72Td/AeYStHdC+i13UZH8yzYgT510NDT7PmHofWXCnnE7zTlTNcxf2r4r3H
jGIoflCMxS2if2EMGlnHNsauaMGJX+eDrVKsky+yLX3SlynmX1exVdsU+1DL8QjHKSgnD+6/
p7hX1XuTHslBrclTPMuP6Z1hQHsbY3+GONYKN6nH2sRS2aexNvsGvd7pOjo0t40+qHV/6tMH
hZXzCBse3tvIe9+wzv+mPu6J+afpJg7Sp6VPysb55aByPk5D88qzYi29Eg99K9bSG9FnFIup
a83bVbjHU3dwMzon9ynO7Tfq0xTvE3v4VrorONO57ndJX16tfLHmzqKfGv85oTsL+45tLXS3
pM93Ju/utfOO6zlwR2Zjdc3dtP/e2I3/HIbuVBWK09wb2/dPDarDfotYCt37Tnz4ztXQHb3C
yEffPRt614ft3MB3DBPvIPyOsGHhO59j3iLMW4Xxvft3cJ8bjPtk3CfjPhn3ybhPxn0y7pNx
n4z7ZNwn4z4Z98m4T8Z9Mu6TcZ+M+1wwTw3Ge/6leM+1vw7vuV4S3nOd8Z6M9yS8Z5Pyfcq9
chDvKS31M+XjfI3Be3Yho1wQ76nQW2nwnso3XOM9D/HF3o/3lNy8EZ5zBl6gGs8Qxnt2CM8p
X7tuKMa/zud5j3hQFZs1jPecI137/fRi8J7KN8mP91R+GtF4T+3n6sd7+vN9rmA+UHl6+UV5
ee58OMYu4gwNjtFgLW085gR9nPV7zR2OxTLmImpADqO2j36I9w4aL7pP9bcIx9i08J4N9JtV
3wxCmFO10ncoR5umdyys5IkDBxmmR2MxHy26jYvtJOI9g5hTPyZV4zVNH7owE0wf66no2s/V
c2BzO4i1nEA+hTR4T4VxOKTYqm2iv8fgPSfwRhqP95wAgvI4hOfsUS7MJmIh5+ht7cdzmvJz
uJMJl5cWQde/TvRDH47RxnO+OPCa28IqaTznF/FwTzx04c1U4TX3EugfVr7Qd8oHavCgm758
n59URxiv6cdzDihnqU2vUT7PgZCOxnM+EH2T8J5uLGcDc3UqfRqK0Q7jOVuUa1P+OxqvqbwK
DF7T5AvVeE/5yqzpv6h8n8rbWM454T3VOXlAOUENZnSV2tjC/IkTvMVSc/eIMIQdwhh6mKtG
5Vswue6q1rt8g3Ii6/JVX97BJuU3U/5PY1yPppYPu0e5MLV/wQb6q0wgCnmL8sRpH4sP8rEY
Ql8P8A7F5AScEh50hPn8muhHNiSfvxblNa1a3wxpLbmnvKZToreo/JDk2MKcgV2Qky4/pByS
YbpdXuOsz6iNbarjCHMTqpt5nafylOo4xjqUtdXlb6j8KeUt1HSF4RlSjqUW5X6dUx7NBuE9
1Zp4hn5e0muwSzmPfxGmQuM9h8Ji3OBY7INPs/JVq5F/p8HW3TuxdUG6xgo0fXkEwnXYfhYP
RD8M4c60F57JreEvb+PabLznSgiLqeh2/lgbr3kXg9cM1nFEOSarIR8JmZvH5UPxHMBq2lhO
7afxHPDlyILn9PuCrDoxhu9U3kvAe3Z8eE+ZlfEZdXLbifc8p33olgPPObTwnls0lsshuh8v
ajBjfQsnZPCcfn3qk754lNNBY0ZH6JXepNwXYSzlshVz/T2AxYzCzUo523jPLSeec4noLr8g
F55zQnHj/Rhoj3yXGpachyEsp44rspUKz6lxQsF56Vm5VFbIx3QV8ZxSor/I9/uAcpR8AxJD
+aFt05khiPfsob70CN+bnPtiEIMHVXkFg35kBg/a9eURmPjw6O46TC4Cgwe1sZDHpLMdq424
nBAa8+Uvb7Ccys7bfmQ2nrMW8HWLznUwDeE5DVbTjeec+HIpfBL9yofP2yF/OI3ntLG1E9zp
2rIO4j1PKAdJLYT3VD6ofryn2lf0HHjPWx+OcTWUM8bkKfHjQZPobjzoF43VHsmpBfmL/OVN
3COtTybvzZOVc+Y6Jl+Mn27jOTsOehirabCcDfD9tuVk4zldeXHCuVb8eE03nnM9hOc0WE4V
+0bX/+nLwxTGztp4T2mf1gN4T50zS/vq7qO+uPCeDdiHHlvz0o9r05FR9Ly0cWdx2De1h3tw
1hHEg6bBztUc+dN2ffn0bLzlfSq8ZnT+sicnnvM5kD/Nj+VsUc6/BsY3cOE5XTna9p14Tc9B
13niuoCRG1NuxeNYXO0JZNwz/sAXMXjPBtz5niB9QPpyjDnWDN5Tz6twvrx3wv/dhegmd6Iq
b8vpica7Rzm1dH5FPffDeM7LBB6MvpncidtWPr6nUI43LacDGou7EJbSjxk1/TwL0fVa429D
rUXh+sN0Ow/TmHI1dSj+QLY2/DyGy6s93gzvVPtC07WcPwi/94E5d7V9WiGdvqOz0YTsi433
fCK8p9Tec7I/HSuPeJXyiGv8zDn56Q/Iz3/fwn1sYdylFvI0on5Mae7WCDO6F8rLbHz9lR0O
Ykv82JNnoq8RXsHGahq8Q93K26zy4fm/sTEyBkOj8rzpOpqE82kQzkjaL31fsEv3BS3CdOn4
Un681Q7hiLwA7mzmk3WLcomHcWn2ncQu3Un06U5Ces4fWHgsbZ96dCfyaOGLn2h/1vfhFQxm
YgT6os4tY8TYtCnHrYcxVfyY1YaFrzsgOV7SWGnsr8Yh+XVFrRMe2WA7D/gpYWx2EL/SABsW
xJ4YnfVjT96I3ifsr13+gXS668SMTVBflZx2CEPTRAyzjRPy5xp/JfqFlYv8OpBPfQT60qZc
5geBXOduutprazmp8RwHcqqr9UrLYUB19OAWT+M5p/Tms0b7qwuifwndqeK55oL2eIeE35PY
0SnutVXuaSWnHthDjY87oDW5iuevbggnbePvJhBNMSxng9/rky7YuDSD32tacd02fPPuiDCC
NobvxMpvXSXM1h3h71ad+L0mtTF04vcOCC+6GuLRjzvz26fVEGbLj1c3uLMByUnZjimec7U+
7pEutDDem4oR06Y5U7Mw9/a8m9JYNEkflPVt431jEO+pzh1TmjcvpC/bAbyn2sdOLfyeti13
FGNvw4fPG9K88Syc4inpfAPntrY/Y7pDM7lbm/RmpMvvk5w7hN9rQgy9Ke59qjRnDqj9sVNO
avfv0Vk9bAP9c1eP9ZjkbO6u7Xm7T7ajReUVJnWKe+mqpU/Gjioc4hTj0LRDdljFL5jSHX2P
cGWepdNTytneIwyiR3kFdXnPqv8Xvms1xdnMxnteiXms8Z4XeEclvX7v6W75hXJLe6QvW4Tf
uxFa+4BynmCuc4Vn12/Sd4RX36T8tJ8UF2AD4wLofcGcctRu0TdvVMcejEwwtsA+RMhR+lS3
cpZqzP0X4f57oq4jsuNBXL/aaR354rK1UdbrsHKr/c0enhlasPOa4nvIHc3tK4zB0IKZNsX9
/B3ZyE0sL+Wgyz8KHns4L+sUw+GA6L+wvI43dkXfNOibCUYzkDq9SXFqZsTDGfZhAuvoIb0j
aPoJ8dihPsrZNiFcf5ew5ttkYzs4dho33wV9kPbjG+MPSGz/M/Wz5rgjWwvFVfPfDdVC90uu
+ycby6nfOa8D92hp4qqNrDh/z4F3huCdascRBzCM1fTH+bNjBSbhMf3vAC+p6ElxI+13CL3e
DVK9Zai4aa73kmPGezLek/GejPdkvCfjPRnvyXhPxnsy3pPxnoz3ZLwn4z0Z78l4T8Z7Mt6T
8Z7/GN5zPQLveQs1v/0I4vMAbuskAvAT0I4y62g5mM8Nxnz+R2I+/4ZbaLZJi7RJwb+9oXX4
EDrxiuPh+pttvap/HKvu561WgtWSVkhGnl1ne/WPY9SV59tAfDGBV9sjwUEd3uslWnsDdt4j
Uf8H4CenovZL2I8b+rageQ56X9DXofwhlJ9ElDd06ZOl3pBfY79x0eN5TKbH1a9zCeh++r/R
/YySQ1hOdvkLIe1+rBxV+Qncs5yJcWrEyimtHJL6kEfO+g3Z3Ua8HGx9iS+fbazVfUtanY1v
w4xVMX2Ll1NYDmXy4CqfXZ/cPL4K+qwU2+GWU7657W4j7bwL0t36lG/e5RlLV/licorXt/Ry
jJ53SbJOlkM/wX6l0/l09qncsdRzwqbb62GSfUriMZs+pVursupTnrHIuk7Y9smlT2EbGr/m
djOuh9nllH1NLUpPY5+y6Xy/0P4qm33KZoez25ZoO34r9sPrcLuaLCf3Xjb73iV6n5lN1uE1
N/3eJo3tcNvx8vYeSfvx6HlXVj/rgOC4FH+bp+Axmx2XPsBr+Aq2I0pcYcyJ3/ByquKVbCJd
4pP2EElZBa8Nedv/jK/NCsG0iZFpOuDNMIFIYpeC3sWoClfoA7Mi/tqwMMVv+I28e3rDCAqr
8I30Tf0SujtHlNAt0h8RkyB9sX+Bz4DypZ4IugevvDNRsoH4JeVp4gkZ32EfpIeS4nEH4kHN
8UVUxRrRfJ7hNzJy2DbyKD2k3zCDXxd4lB4c60hvQuwsxcMF0qUP8C+gKz/mcPkmRBSYo++r
bl+O/SnJqSu+7yAPdfrG9KMPHgJz9BHW/ezSC6eHL55deBVuhOhDUdMyynkk5PwbfZV2IF6M
HKeuaHcIr4Bf+DZ0Dy+De2LkpXe+/Y2Mw7EP0RWS6XNRzwTo8u11KYbu5yHYvpJTuI4q+PH9
Ft9Ft2F4NHS7jSQeXH0Iyinqm7g2kuSYxIOrvJ53wTqqJZ6NZPk10V7UWAV5VG+ywX72McZR
VB1F5RSvj0E5JelkUX1KMydsOaWfN0k8pJ939pzKtn/qQHyVT8wbG70e1hPlmIbu1qdi9iWL
nKP1yT0WSfqSXp+Sykfb8bw2Lq0+bVdOxF83c+3Hs9/dJO2Pst2Huu+f8t4XuMtn7WPcfUH6
fha/m85yvivzzJD2rF7k/qmsO4ti95nF7oXz6tNi7umy3dukkZPrDqvcu6GjH9Sn7LqQ1T6V
d/dcrj6Vcb+0+Pvxazi9zn/svSXtfUHS+125djzfWBXjsZz3lqJ0GSPI7GOzySn7W2yee7w4
OUXdDxV9d1q0fVqEbSjyHlx03qW5zyw6r/LIMXo/XlQfiq4DafRpMW+x5a536dtgjDpj1Bmj
zhh1xqgzRp0x6oxRZ4w6Y9QZo84YdcaoM0adMeqMUWeMOmPUGaP+n4sH9eMm41Getb8M5blS
EspzlVGe/zTKcxMzEW8LKXyIFutwqjwSq5R6J5N+REvo6drAaLwPoIcz66+uHw/8pi9EPetQ
/4mo/wNWyPBPkK6z2brrmBEPLwn0mbON9HS7fp1pIdgPm8f0curm4sFuvyW0RfIkX8M/EmTt
lSinpB89dsF+vjjl1EjN40sGOQfLS57S6EsWfcrTh1lAToseq6x91HKaxczNqLm7nyinpLGa
ZNKnpDqy2J+4saw79K2InLLw0MggR78+FdWX7HJyydk/dul+ytZplx1Psk/RdRwK6kaJNrSb
wj5NctnINPQx0Osp5JR+Xfcy2Pms64SLp/T9nEf2Qe990tqv6H1B/rEoc6zLWu9eMoxVsPwu
nIzKmnf51v2k8m45yUycn+KnW2ifuZ96vbyn+usBfYr6xkXPsjdJb4Oj9+NF1+Q0tiVon1zr
Xdw3efdXy5UtcV7aSFwH3Pp0n1Oni9rYbu71Lo+dzmIjy90/lWOf0trxIut6kfNdlv1TvE7f
59wXuNfLNDyl30em18dGxv1TUX1IvwecRMopz7nEK9SH+1T7pzLP2n9q3pU51tns06y0M2gW
G5t1/ySzaN5XLuF9MsnOy0xwQ4wY8AX5pVTW1yGi3K8qVUT770Bmrzn6b0meDhFNv1Tp0Dvp
XeUUv3kV/3rDt50TRMp3gfM55m6+wnfWDUE9xfI9iIog77OXKrfidw98Op7gDUnSvxFJ34Q+
X2H9dXip1hnlT/D12hP/miAPv/CbBmRV8witr6MWbIo+7aDHmodeJiqD1xW+BZ9hHzuYiVHW
swcRQpScTmFXMIFsdVuI9t8HnnQ/rkQLr4j4XxP8zDGr9LWowwPfph2KKCCz8Kk6PIrMsFVZ
ATlMIB/5B5aXcfmuoPwW3PSqsdqkiAMqf52HHlYt2j8NQaqfcO9rvtmprGLUgaaobxny5Ukv
GhmVYGmBe5u057uia3LZ9wVF732D9ODZKc35Ls+9StF9auMH7jPz2fnFvSMsar2L62e0PgTl
nO5+yrXeldFGWfurOqI58pwJyrwrzGuf8t3t5Dv3lLvPzHf3XO59gb+f32K9k1ELit5dl3tP
V/QNMo19mizEjifN67xyWtS8s98531K14b6bKfsuMa99Woy+ZVvvir5jLnq9+6nz3csC77iy
ng/zymlWcC1qlPxuXrYvSFlySpbjv4b23ES0ZyOA+/ufgPac/HNozz1Ge/5BnhjtGfw9iC1S
v098+JJ/C+05cKI91e/zfxjteRiJ9lS/22jPEaM96XeD9tyGv/5baM+5E+0pf78htOcOfPXv
oD3bkWhPlb3nX0V7nsWiPZ8CaM9nRnvi736058c/hvZsONCe6vcuoT1//4Noz5ED7al+v/qn
0Z6TSLTnWwDtWWW0p/W7QXt2/zG0ZxNtzf9l1Odfifpc+ctQn6sloT7rjPpk1CfkZlkW//sE
r6YL8CFah7V8Cm+uyoNIe1cv0y36rWhReQDsiK/0LfwyeRAk09fxJUDXPw+9XkXVYXgI1lFP
RU/iMVhevTYkt5HUT3cb+fqoX2U+CtSRnsd05V1yih7v6LHYdHgeh+np6re9WoqPhZuHrHQt
p3zzJkkOSTy4ZWC/8oV5iHqlC8tp5qRPAmMZPQ5hdEeyTi6l9jKP49E91nHe03E8eAV5fMlQ
f5Sc0vVzPaXnYNpx8OvTLJe+5J8TcTY43o7nayPrWhMc62z2Kb0dz2cb/PYpi40ran+y2aei
/Vx3eABk4TGNnJL2JuXtbdLIKcveJP8eLv16l37epe9DFn2Nmnfym8+U+hAsn1+f4u14nM7m
sR159pkvpYxFOTwuYv/kbyPLOjCJPbcs+uyU/9xS3nqXhcc061369Szf+S5IL0tOWdaibOfg
ovOm6Lkl2zk439zPp295909lrofZzndl7+Giz8np90/z1OezMtfstPuCfPunMu4L0rdRdM3N
us+M78ewciC++C5ljxe9f8p6Lim6385zvlvE3iSL/YvbZ5ZlQ8P1y79eRNoO/7yLvrPIcldY
lJ5Gn8pbS7Ktd4vZZ7rvA8o435Wn0/nvC4reaZRxX5BnXc/3TpC0Jmdb77Kc/7Lq9N8473Yx
h9hH5R58adTedwBYfOWL8yhWNB0B4B58QyeVTqUNEQJUXPoh4sKmlTHQZalzUbNCxp+Jv14h
guQYMkFIn4RjUZtCxp+Kv6v6f1VWwBdsUtmHF7M5ekJJnq4Q4b8h+L+Eb1qCg3VC+N9SpIRT
ROfvwoipCAEDiiBwQBEI9oRcPIwwIP2iVf1SbkMc5Qvwf5V92KncoT/Skyh/RPfjsg4djeFU
fHOFve9iJAWv0kdfUtk7Te+KNoJ0mSH6DuVQF18cYR8OsX6v0iP6AfIgowd8oO+yV/lEnlQU
g0sh9yG2sY3fSL+XZSHBJUB1DsV/l2EsjiACwdxHv8eIE9JvrwYRCOaipmuKQHAgeqAiFAzE
COlc15eUC/tIlB9Rzu+2+FcbvlH7o5bvG5tu17Ei2qqXQjc8yvYlT5oH1zeufkT1wcWDm+6u
X9PTycnfjzi6uw/u8u4+5H/njLc/STyUoU/xss6rT1H6aueQL6oPRcc6mz6ll0OSvtjli5zv
kt5sFnWvssgzZNZzdBn7zLL3gHn8MNK9QTLqk1GfjPpk1CejPhn1yahPRn0y6pNRn4z6ZNQn
oz4Z9cmoT0Z9MuqTUZ+M+vyXUJ+rfxnqs14S6nONUZ+M+oQ16lFYnE94w94RtW/Auv0luPqA
t9V9GIl9oE9FW0ew0q2JPWQVVr5y6eq1QX/jiW82SmjD/OQpr25Zo75x87gr6G8ly2kE9Lkl
p8uFjkUSD9nk9HM8JutTMX3IT1ftp5VTnKzT6FuW8m45bYvT8ZvYvfnbuACfEEX/EN/uwy7m
VXx1jzyY8vF0w6OLruVk9yPMg5vuaqOM8uokfBTZzyxtFO1DlD7ZsiyrjaixiqrfllNaOUgP
pqn4i8r10hN05WH0LXr2G14XwnTl8+VF0u3y2ksqaxtZ6PLuZBTLY1+s1BtInyFPV1iyjnl3
WkJGbbyHWCVPqxuxTzlFj7QLvB9uir/eocfbi6jvEj3aLoROKm+0N0FXXlhngn6LrzPreC8q
PbU0/UN8cWvJ6RC+6cL+9Q490tbwG+nx8YJ1tMTeIkzfE7uHHfR4WyP6q+jjLb6+/8LyTVGX
5qGL5Rswq3R55YWg+ymzMSpvsV0hSeUt5sFfNqAVTZ/gWVt5vK2AXJegzzM8nfrnbZyNtNeM
uPUu/bqffm+j54yLh3j79DPrfrH9Uz4ey13v9DdKHz5Cdaixkh6QVaHrwwWt2YvdP+XbS7vl
tFh9KUuf3OtZ8lis5Nxnpp135qc8OcXZp6Q20vKQZH+i6Is/3xXT+TznO03fgL9tZVoHmpXr
yomgzxcw74qdQePPReXYp3LPXmXIqehZPq8dd8072zaUOdbZ5p37TFDeOmCfW5L1IR8PSWPp
pmfTp/Lufsq/V7mM7GezUhOlWnDPl2Wsw/dPZckh31iVaceLryVp9GnRPPjH6qOgPrn04VZQ
67De7Yj/34cXTek9fQQYHRf9DM6jh+KLFXz3nDroKnfsUUQdpg27DnW+64V42BB79L0YehyP
Nl3njk3XTzePSW1krV/yFPzG9DOpDTddasCn4PZTtJFtD+iJvm7EnoP1WBSVo6uPbjn75RT3
TRp9SipfzdBHda+SvY00PKQfa3/7Ln3KMlZlrodajnnnXRn0sO1IY5/S6WQanY4bq7T6tBg5
pbNfSfqURV/kvXA/gv4BPp+nkGk8Sc5+fSrHDuefl2nsuLuO9LajDH1Kt25nX2vS93Fx75zF
dD7NvPs5O5/NjqfZP2XfV0TrU1F9ybYWfYA9qWa8L5iAN/CZ2P80fvj+Kdt7cL77zvRrcvT5
bjHv4lnvSxdxvlM8/KuozxGjPhn1yahPRn0y6pNRn4z6ZNQnoz4Z9cmoT0Z9MuqTUZ+M+mTU
J6M+GfX5T6I+638Z6nOtJNTnOqM+GfUJsXo3RKufYIFfxLn7FdbtCyGpdXhRHQpdu8A90Yao
SyEvNsW++ZXiEV+iz++BoCv0Rk/w84kIlm2ibwJd4VJ6QJeW8AbpMp6xtJr6mwOh6+qbjtix
6m8OiT7GNiR9BegyFucT8XCO5SXCpE/0LaLfii80fSVAb2AE6E+6ZbV52An1w/SzC1GONb2N
dTQgJnK0HCWS5wToXUDRSLoHe8s1pO+BRmikj+LpFfI5VMW4rWAM2z54e9VFHYfwWvqRiz6H
Pq4E6LI3UmZR5RVP8d+Ux6ObLsdpHSymoutX45/kwUV/A32WuqVj46ftxxzGe4JxU5PaOBXW
rZ9KTv5xcsupD62qGNzvEL11Cc5HMkLsMszyS6HBn1BHM4YuUVknQN8Ee/4JdKnTOzHlNfps
B+uwedgW82kF2tivrAbom7DnvsU2mpV7Ifcoevrydbh9kzwti17ZPAS/KZ8uYxkrutwtavpI
/GuF5GTqsL9x1WG3oetIaiOJLltatuhaTptgDdPWsQMx9xXS706sRQrtOBOWXiMmO0RfddB3
xQ5hD23sAOgNsKFjC/UZ/sYDVGYVUZv74q/hOupO+j2VXxJ9+42x7++QxxbEww/S5Qv0gPID
KG+NK4xo3xa9UrHxD+CbBpwuNX1frMmrUIeMbz3A9WpI9HPRz1XESx5j+aaYbZp+I/qg6Dui
v5q+EaJrb413bEPeFx5hroRn4qEv2hugHA6pjirR94WcByiHLSq/jDxKOdUCdLVealy+xIJq
LNERyukN9xbbosUtGMtjwbXMU+6J2k6FtVqBsTwWUtuCNjriv+o0+gy2RPV+hmeutmhjiDyc
oA+CtD9j5GFPlN9H+hu1vyHKbZA+7Yv9XvQ3LrrdhrTT5zHllV4MUc5Noj8Qj33CXHmi/1pO
CgVcDfRDfRPdT38bNTGWcTxquuExWk52PyQXR7g/km+Cyzjed0Q/A7oHN5FjpOuxaoDt0OVP
kD4ROrGGPDTFmnVE+1C3rkiegvoiZ5jcF6tWbhz6sivkVMV+dqiNFchPofZ4HRqrL+Jxk/oQ
T1dySl+H5GyMPEokRwsleg33Cqa8B3eWuvwu2Iw53vUG6bLPxxZd6VPUN245SH15j+2D4dHV
B7mWfQXoHvyrA3StT6qOLrwGBb8xdUTRJSZf07+Jh6noxWMq22Lo2j4F9UXysE/3ySvUxhbc
CaixPKexctH3wctgjq/FY1qLOqno2ksqvo4wDyqKwQP2YVesRSMc6z7R30mOe8KyhummvJ8u
eQp+k7efW9SG5OcAx3KX8vrIcduJoXfFCO6QHfdEa/qbu9A3UfRV8RcZHSmLvsg+3KINNral
iXmB1KucktMb7h0ekIehkKXmYRSiSzkdA11FYtA8xtHV/qgWqr8luNHl26LnuySnJpzB7W/s
OqTE1rANGU9B1zFLSZf7igHy4In9laZ/0DjY9DWUU5AH6bcf7uca1mHk4O+nkbPpoy1nLQdD
V2M1xrHsifK7NO88Ma+iv8miL9JP4lbIYjNCX5qi7jHa4GVR1y7SjxFZLL0nlJw28bbkGHMw
+b9JQ49rQ9P7EBlBzZlnoHdhNxKsX++fHlBO8m1Jy6mGsm7AaIfpnyhHF92DXfMxylnX34UT
RxJdz7t8cjL99EBzOiiHNuyq1N6kEUOXNZ1Q/ccoR31uUfowgruZE3F2cuvLCM6xt/jy4tIX
T/zlBm3wCvEwgBOXksMZ8RhF1/rkIVJmiLJco28+YuhqP3eMPGi6uvMbx9D34ESmxrpFcnq1
9ElqXw2/8YQcgt/Yddj0uSgV1UZ+OX045RTVz23QImVfHlLRu5i9zk+XVmYAd6NuXfHr0xns
emRevBVorR7au9h74UPR8iny9SxqUDrbF/+68tEncPI6Rp2/BboH91O1AF2dGiVPwTrsNuQ3
0XWYNvzlW0LOxyinLpWXK/kp7gvuYuga3WG+uUmow9B3QjyYPiir1UklR0NXfdRyipZDjer4
RfQd8Tc/XeVNPEb6QGjoLr4BuGyLvI+Yhtaquvh2w9oXBPXFg94fY15EadNPkH4v/vqGu4Ea
RqqS2RDT0tccdLnSm/JKTm+02ru+CdNNGy0hPS2nLZLjEGSm5vZqarqWgdYnJYcuaEEaOdh1
+PuwFtPHLoyILn8k/nqJa82aRddy8n+zLcY7XMe50LNL3LU+Iz1p72LTZRSxOpwAm5QDU7aq
bcut+NZEHRuK85vu56GobxNvOzoYFUzeEJ5iHVtA9zCD5y3OiQHQZWvPDnoLOEsu34W1Wclp
E9+7gnX4eWwLOd7imtvDOuRqrMcqTE/qYwN2yEG6kpPph+QzzGNYDjZdoaZOcSzHJIcHbGMi
ODwI0O2xCtK1nDzYCT3gNzLS3WlmfRmJOVTF+3GXbZmLL3/jTuxOlFV9PBNao/RJegXc075g
GyLSqW8+Qt9MBG8DoHdhfxSkm/Juuqu8B3+vBcorHiVP+psRtaH70QVvGN3Gifj7Pc7dXoDu
L5+9jzaPSp/kCSXcz1fqh7z7OUMb2SG6fPP201W0wBPaZ2oeh9D/OXq86/Kb2EdD78K+RPKk
9yZJ+mLo7r1LH87eSg53ola1B7wRPFxhDt0H8AOV+6c1oleJLu88nkif5L3IOUV3DH4j23wI
0NWdxzG2ES5v0015N4/BPih9usJ8xR1HP7L3M6qPq0LmQR5bsKpd4b3MMclpAjfvFzieE/HN
G96rdNB/QOZkvqDIjCdoIwei5le0ll/07r1H9CMqr+mSxz14z1iP0RXXva+621kO6Ys5O3mw
uqo+DAUPm7gm1/BtX9MbYDlP0EbuJ9B74q+flpy2Yr7x0zdStaHuNI7Rf2Ao/qrltEbjEEVX
+vTm66f5Jg2PLjnIk6n2sxgRj2Mh/U9cq5oxdCUn+5tH+uYcXpXVqH2Rn8Ym8XCLdUhue1je
E1qq6Iz6ZNQnoz4Z9cmoT0Z9MuqTUZ+M+mTUJ6M+GfXJqE9GfTLqk1GfjPpk1CejPv8l1Ofa
X4b6XC8J9SljIq4JWyR/GPv5r2M/9wR1R/xvJuyRjH+o3k5exCnUA5/WHmjhRyDat/5Jopsf
hSGR2vwC90F90c56iK4waK+B7Bdp6zA/XgI9y49+E1X9nBEPSTyWSfe3r33KxuRP2kRfAnk3
OcKVdYxrbBveS9S76jPuRFqAKarCX5cwxqxNz1NeYxfi2zA82nTTRhLdXX8UXWEX4vr5SP10
8ZgkB5vuqj9aTkn9TKsvRX/8886eVxPAOK9hNN1TYWMUl9J2qJ4MhJ3qpaLLe5ovcV7y05uV
VdFGFF3JyV3HjtgrXQXqWAQPwT5KnnQbhof0crDprj4k8eCSQVY5ZaGn5SFOTi5ZJ8khi5xc
PCxKTtIvbhcwrGfwwvuF57m8cpY8pdXJ7DzmK6/tUxEeyqZrOa3A3kTuCdWa2AUEVwNiPni4
HkpvlAfEV/Shjjrg529F+SW4WX8Skl4GOe0J+zYCP4J7QKIov5J7LN8RtXew/onYeVXRl+oY
Xv/UvmAH/NpGYEd/i3+N0S9tG158pI/OF6Cf1A3tpajDg3ehJ3jZkBb/Wuy5RnD6PQD/LuXB
cAb3tNIv9xtekCSPbUAdqdeAruin8gc7gZvvLng4SJ5+ib8pn64zuBlWUa67+M1c0Mfofz6D
fjYgNoaW4zfRr5z0g1B5FTWkh2vZlNqfiZ87C0t8Qzy8wDfKj2gGN/hyLL+pH+eiXBVjX5xB
Pxtw0trGNfdW0KdAfxP0Y/TDfISx6oLf7h3yYNYy/z5V4weD3zTgm7lzHyn3ymc4Vm59kf43
TaQfgn+/egMcgxyk78wBRFbvghYeo65IHXsnnqTv3AT1ZVP0XfdzBW4fG4BA+0ZZfwjZTRFX
sApnJeUfuIRj9Qy/e7DLmeGLdR+ymioezwVdyXlT0AfY40dRZoR+4irTbht9yeuibVXHN3yj
vFM1fSakc4C+5idUxwvRB+L3A5TrL6S34PWqihmNNQ/yRrGF9ctMvVPEwnRhhLRv8DbJ+gMQ
gR7eznZw3j3C7kxhP/W8klZF7/GuQU4q1sptQF/S78ej9cmuw6UvCmmh7Y9ck9qIaa3CHnAC
fm1ttC0bQqPa6B8o/bfVm7vEHyldkP5cU/TTXIHy2kfxS0hC26dLrGMZULDKf68nvld1XIgx
mKKWrWIbfbC3Sk6PJOc62idZ/zbZpx7NuznqgopeoG3oBurT2Dd35X55H7+x5/aAbJzM1LxN
dvgOeZyQbdgW34fpZ47yun7lb1qH9jVu98biU/N4AJgQnYOx49N5NdYe+g+Gz4dR51xpEVaE
DnxEnFG1T37Yvuj1SsVAGmA/hoL+jP3cRJ1Wr+VVnDdt1LcuIJyULrTJ/kj02zvSZe5uRT8R
sqtipvBHeAEwPvlfKMsx2Z9loS8PiO+Svt9KTn3IzKGwfDPU6a7gsInlf8PcVv6qM1zv9oV+
e9jHNtmGSzFWAzzteqhv0nYonqqIB+zimitvYVo++9JAfRuEdHad2jghuhxTXf6O7M+L4KGH
+4J1tKHSf0HTn0X5Ds07uQo1UQ41sj+HiP8r+mPbH6kv+ziWZ0KmYduy5tMnGbOkhmvqNdlI
6efbprgSD2jnB6QvF6H1agJ7lzss/wz6ot7OTmCtUvj6OcpR7uuqaBueYF6qseuLGtawjS7E
H1E+qatYx75oawvlKKMCKX3ZE3Vsoc4+C+3TY3WL5etifd1CG3mBffQAr1BF7PppqLy0rJKn
W9KXHbSB0id/CXkYC7q+d1kFOcr17g51XuLbb7D8iuDxGdf9LZy38qx/Q3ufJ5C/ikiwijws
w5xS4/Rk2af092zyxUnHinLZHzkn9mluu/RFylfRPwX9HEe1LeoZYZQO9cbRxrGY4h5O2pR9
lPUL2B3tu/uOY9kEfVFo2bC+qL37CK33VWivPBAcajltCDmOcZ+r5KznXQf2aGqF12NxKn7e
fftt9bJ7g/rUx/2THIsa6eMejJUHXgI72EeJ7VxB+qb42xj95Vdx79MR8vyNfZgBT1fYxpP4
Rs/9DiAzJY91YdvGOKcfkcdd0cYz9lOuym30l1/B9UzG75hiefkmUsWRfUT7pPexdefeJZhp
N96++O87i55Ro8rb5+D0dzvl3VnkPwfnu9vJe+eRJKckWbvlKH099Bl0SOfoNfQsauCc1uc7
D/XxF3gALJNP/pr49xA9s+RZe7PEu5si9ypFeUgvx3h6uvun8uSQ5j40nz7ZdWyAvqh9wYjO
wWP4rQu7Ca1PN0LLxnDvonXF3MtsZpx39h1XPtvws/OuqI108RiUU5b77/Lu6bLdj2t9Ue8h
k0j7ol5WzsSa49aXJeijPOEsZZZTvneAn13vymhjMfe+2d4B4nUhjkeJ1fMQlzDFu5057lVt
fdknfdHrla0vas/vv/fNu6/Iez++mLcOf3n3vPuzd/hF3lvS67Sp3wPPiSlqiNYVeRoya5HS
p+B6pe4Kg+tRE6LCLqfYFxSzsUXeW/LIKWleptGnRbzPZd2PF51Xhs7YT8Z+MvaTsZ+M/WTs
J2M//wbsZwdfrhj7ydhPxn4y9nMx2M8ZYz8Z+8nYT8Z+Lgz7OWfsJ2M/Gfv5H4f9XP/LsJ8b
JWE/Nxn7ydhPuv8diNV7Tj6KI3wX+QUeW+od7VvYJe1v+oR+H1eivS+87/mFdJnN6Qnt+hPR
e6I3mv5M9Hfx9y/0czoEuootKm3nE/k4n6NP2AC/UTEodR1bFn2J6C9El3lBauTDf43+WLuC
Pg7Qm0I+YbquX+fPebH4DPejL+Ss+3lD9KloIyyHI+rjLfVBy7kLtwC6/JjkKPOOXiGPfv+t
ffBKDWJc14Ve3OPeRNOldD5wr9JwlHfTzU98ee17l6cNN930wf3j6mMYt5u2HzZ9BvR5Ch6y
9yHMk6sfcrZ94pultAlV0oItLPWI/oMtcQ55xTfPdUFfwzkhUR7aR1HT30T9a6jnit6A+KcK
+znFudvHb4aVVfFXtaeTOTvUm6jEnFxhBq8N8bXa4z0AfQm+vEH6Nry32/RN8O9UdOlf2AK6
8lEM0rXPayumDVcdSzDv9mPb+ES6lMNvrF/KKYkuecpaxwTsefo2dB/WwKrZ5evQlyBd58+J
+2bxdJlNbkZ0Lac0dbTBC0jV0UGf+wZkG6viyWCMPv1JdGnlNf2J6D3x34HlG1zDG3kZJ1/j
I8b4TQPi5KelPxP9AnmQOv9AuIKlEH0C/uSGrs4KVfS5b+M3Mpa+xj69UB0vQqsHuNY8O+hz
LN+A+NcttA0Nqr9GPMh8Exrb8Er0dUtOClfU9n2jel9FTI/0rG7jevQOuIEGZlU7wNW1Rvgv
j3AFI9GHA8KohekSM3ZA/vaaruLk62/kaKhcjopHld/mt/jbJXApfcYfMY/jMfkAdeA1xoPb
0hHKaYh9bMBuQ2P1DsGHXZ1R7xBPKOs/wL3RFeRvMdjPAX7jwbj5v5H9qDnqOIUcCg1feVcb
hq5eTTR9B3lU+Q07qPPbKKe4b66on9Jn/xjXu56jDcNjuA+2nJL6oOTUhVwSQTn9wjbkLN0i
bNUttfGEdfjpNaK/U/ldQOSOML/gAeFXtS5IHnukK5KnNPqi1tk52Z8qYThGkAvHA/s2Rp98
WX4bedgg+pIodY4YkPcYusZWvReoQ9nIHcI0HuCa/gG5nZScnhEHJxFOYfpA1LBNfVT6NMW3
zHbgG9OGXw5uHpPo7j5Eycl8I9eCA2stuKYdv5/ewLXgGnW+hi9GUss0XeuCsS1niHhWuSdc
tkdGs1dryxTzbzVIXyZoZz3wLTJ2+JrssO7nMfHQQKywsrfax/E1c3m9z9R1qD2lsqEdwWtc
Gy/Uxq7o7U6oD0n0T5SzTW9h/sGkb4L9bAD+K52cXH2U+4Ivwp2/EX0X7LvJ+/mFdcj16JDu
J7Wc2hBpwK5D6cuasGHJ+mLszxnYpyXM43hAngEdyDKh+jhH+6TxylP0Y5R74x72U+YzHgfo
0s7H0e3yVwnlDX0HsaM6z1Anpo0JZJzrUj+0rFdoLJLoQ1iDgvRNHCtDb9B6F9/P7Rz0sBwU
xm0coHfhTeiQcMJVh5zc39j6kGxfHsh/We9d5Ho6pn3ob6r/HcdqAjldejgvqyQn/zcS72m+
CdIbkLPXT1c7pWnG8goTGSyvz3dr+I3cF+hvfpGs5b7BT1c4ummA3oV7l2B5vxxuQuWDdFtO
Tyn7aejufibRVV5jTZ9EyClsX6rO9WoE+XS1//Ib7XV7cE+tMddDbOMZ8grqfLx9lLOMFTL1
0WUfHoAu5+UQ5TTFnLxj/Ebm2zXfhOn+Og6tfUG68hJj6+dRxYxoE/bTfNMFD1z9zZn4r7+O
LuAug3X425iG5NCAvaWfbvNo6GE5SU/muH4aOch9ZJ/2V+Hymt6A/ZHmcQnpwb1ucJ/r1yf/
N3qva+uLBzeQ1UAbTcjMG+RB7r/ecc09B3oXrPchncWnSJcZ4TX9EeUU/Mau4zGhjnAbUTya
Psh9aLQcdSy791hZmzYakIG46pODi+7uYxI9Tk5aDmr3c0h3FloOciUK0yWmWGONXyB3k9EF
997FTx+Lv8zx/kntpvz6ou4UzFicoxeFPOUf4d5G7tG+8D6gA/QuRMU7ovuCMd5/y1p1+bcQ
3V/+FGP+qW+OBS9xbYTphkePcospH9dmAbrGLpwH+tFA6el3gOsYOfjpp0S/TE3fFvvqPRyn
lk9OlyRrGUND1/FOPE5QTjbdtRa59jZV8EDT2CvbtlySbdn0yUli9AeoszuChzFi+Mf4ZqPp
XYhXdUT3CW2Kx9BDuvSCO6I7iSmWl+t+mG7Ky7x6hq7kFPWN4VHvE/08RvVB3qsMKE5BNN30
0abr9a6Xqh/qXeqI7lW0HOTeZEB7kyNr7xFF9yBuRRXpco9n6Lac9Ddyz7+FPCadjTxhb4f4
2rEmehqnL9cwX9V6dwd4QLUvOEIbfQ+vbybGyIDiUtzDN3rdXqO9yT72Y0j0Gdz4qH5uUfm1
UHlDN+UbuGYH6R7G9gnyqfZg0f0wdH8fNI+mD4bHKB5sHtewD/qdU8fvUDFJ9d2L5sFNb4uf
LbzzaFpxVY/oXqaN71ZyPfPTG7iWbeG9zBfSo+/pks5O5mxk68sbnZ0GosyQ3ouP6D7BxF01
sV9PILarig9So5haE8gaPyI7HfxGrSVh+giiw7npyts9WF7fdLRjeGxgLOD4b8J0uRaNcF6+
puLRpjdgrRnhWJ2G+qDz7dawDg9Qlzou4QPFgurF0ntw5lX0M6I/Yh8MXd1nPgR0JbjP1foU
PGt/4r1vS1i+BsXDm+BeuAUR9/Tb/JjuxzvkI/EFdBU7cUx3zw9kn3oO+i8sr2Mj9gJt+OuQ
dvwA+9kl+pODrttQ9w0PyKO8uw33wU3fptjS/n6G68jSz+Q+yDX5gOLUjSlGXM2KtbkLszf4
zTfG41S5aA/IT0O3sYp1NGAtOiBfEkVn7CdjPxn7ydhPxn4y9pOxn4z9ZOwnYz8Z+8nYT8Z+
MvaTsZ+M/WTsJ2M/Gfv5L2E/N/4y7OdmSdjPLcZ+MvaT7n/b4vx4AXk/W+L/dd7PDYiouwS+
ltKL5QPeRWqi9kvYCW4JPlbEV9H0C0FfB/oJ0GdAfxX0l0B5m672m2nbWAzd8Kj6oH3yF8OD
kVP68iv4drwHK+eW0Orf6Bd7DjvTLnyj6XUxxlH0Bu5wV2PKu+ufhOhaTul5CNehdt2DSLrK
HZGeR1tOaXkoTo/nMSyniYPHPmSBmKNP6ivsrhvwprSK72zrQFdv5JKu3ukucCxlTot3zGD2
TeV7otQqvsEb+hViP69wJ6bbaAruV2Dv2hSW46tyD3vXd8HrHuxlt0XL2xhztyrqUnFaLyE/
mp9ul09L12/HRepoQC7jVqrydh9cfZTlVbzuoBzcbfytcrJ56AECLLqNKDkk0W05pe+nzDaj
c9oNgDPlu3KEd1aarnL7RdPd5XVevUW24aKreX2P9AH6TzRgvbXz6g0oj5n0SNFYly3Igdgg
Py5lf3QORem98Qvfv+Xa8IA+rSZPY0/Qp2gbZuiv2hNrbp/y82j6HHIgNShe9wX5vN7BNwrr
3cU69sVIavob0WU+uGeUwwf5LzeojRfkQfqsHZIP9hGV72P9so/f6G+v83vpfpo1cUf8zcu9
Jtvz1jX3ZfnfIM0zOM3O8eyu6drnNa4Ol21YgRPyHt4HZC8fZd80xiNtHS665iEvjy56VjkV
pdt9rIkv73A9fcM5I+PDq/fONuqk/mZXzKttjP++Ifbg94C3uRGrYR3uNHZg1V5UH/LKyT1W
bp3NOtZJ+pRPDnodSM/jT+jTCt58PxBuU2O3PMoVoLzS1P7qFnShTvksg/oi7dO7+IuK6ZCe
x6i5HW2fouWU9E3eNtLy+DP6lF3ny9Kne8ABqvWwShjaU8pFou2PXE+vyP40CMsXpSu2nPLs
df8n2PE0+uaWU761YtH65B8LW1/eY/RF0m/E344K2Zay5l0afdLjYNuO6HNLWfqQb6zyyqnM
eZXUB52XuI36IHPyan15oNxZPchzrNarffG3oH0ZQD5w9R7zG24l/r59QbH1MKhPec6xRdfL
suWUdr/up3cx755bV5SctL7IM+KWGOsofTF74U1ouUX7nzbliW1STuHfcGLV+Hody+CM4nfc
Ed7QA9SGal/dsR7jGXBZWMF3PEOeU57YEWAVdV7zNcQ8Siy9jgdzQ/EYnihe3jHk9FWIkgnF
DJyhb9k+SEf14YDyQ08xx7T2Nd+nOEov9E2NckwbehP0p4oncJOD+pDaOKU819/IwwS85O38
9Ro/ofMW74m2tnBez3GfqeMC6rzCEv9eRx6blIu7DjFNdK7ab8p9dUV+/yuEt7kRY/QJY5Xt
7roacz/+ZumL8i/x64uHCMljvM/sQl7hLuAvhtiHI4wFJXWhQ/cJN4QBWRO167zEA4rNqO59
zwi3vUJxJ44BsaNyG18RXnkVY87sYA5qpTu3lNv9FHFPbfBv0DFpJjSvujSWF4GxVp5WZ9b9
k9E52UZQXxpwb9sK6eQB5T2X0tHxzS6JvgkYGiWHJfTzkigrrW/HlLPc8KixehPCeJzhvBiC
j6Gq44L6uSvoTZTjNeXazvcW4noTGonRfiA5aX1R+CttX+S6pTE/M0AVKZzJPsUwqqJ/wQ7G
BlKYII1plNngBmg7zkXflByXRM90DJITjGc1FC28+DBol4gJkvEOe1jHGuSAlt8MKA/1I+zN
7Lmr8lzfUn55nft9AHLRMbcmyGMNx8GlTx7Yv1mEPl1SDvvtkL40EM0U1DdbnzqF9MmjOIQa
Z1tHfZKa1iR9cb0But7f5B1nP3DPJ+M16JzmMl6m37Yo3zVtW2R8vGsLW3VF+cBvRYtVwk0e
oN96k+4jtwnH1oL85ErnB4Iv1c8LQKGp+CAnSJdxQF4p1ovWlRHgoZTE73CtauK97zXK+ll8
80BYug3SaW3nD6388u+Yf74B+ed1jKRVwl3eoH2S8fL0vH0UvWzieneBdOU1rGPEdS1slex9
k+LEBb+x1ytNV/OyjvOyDx7dtu1QsTfq5PezTzycEo+vooUtjHXwgLZFjrXi6TWVfXmGjOxb
Ke6Fw3sXz7I/0rZcYTxk6dU2IDz0kXU/vgdxD5Q+zCiW3YoYE5O7XWPUxhBfQOEJa4iZlvHT
7in2qs7tLm+Hv8g+zbH8NmAZldf3E653UsvWCLcpebqh+GVPFFf5DvcOLdH3W5y7Wl/MWPjt
/CbaeUn/hWgXbZ/sea3eKJvI4zPR9d5G75+WsA4Z00/ri1kzO6LH4TaWSJ92cW3w7492icc9
MVrLKIcT0fIGoDdduhKlTyYGb/R6FjwT+M9GSW+IP3nvW05517kl6T0ky7klz7nGf59peCh6
/815Pxn7ydhPxn4y9pOxn4z9ZOwnYz8Z+8nYT8Z+MvaTsZ+M/WTsJ2M/GfvJ2M9/C/u5+Zdh
P7dKwH6uVP6PaJ2xn4z9VNo9AY8LGUN1Am9QR4KDOuyCq0JXliJzHMq48yo/YUdwFJdDUZ7a
dQ7F5PLuPI1JPBT9cfdB1694Mt/I24hXeIF316boKo+ji8cy6Aqr95oqH6VL1nYbSXLIJqf0
P0n9LDqWRk7ltJGnvEtXgvqURdZR/cw+li59CsrJ38auoL+lmPtJ+paW7p532erIKkfdxzRy
ShqL9DwmzYn4sS4ipzz6lKb+NPqUfV6m12nXT9A+ufu5WB7SrXdF51Ux+xVnx/PbwPLsU3k/
Mufnb8TPy3PZJvmjDtEPSfpBz8HvREaTvkL6VOyXTFxzGQt7DjdmO0I+mxWVo7WDGHzpg3iP
bcgd3BXGsl7BzMnSo66GbTRhh6b8/04Rf78LLyRz8u1T9COxZx2ij9A3vJx0KXbGHcYRuBTf
nKIP4hK+Kkgv0jusoyd6d4n+N33RD8XDIdA9eNuchejSMyhYXp7yP6D+LtyW3WEfJ4J+Sj5A
EincwToa8E0D4q3X4cVHxTJoWzzuIZ5Z91OWb1H5CY6V9NPexbG6gDtMlUtpgvXXxb+XQNLS
Q3sZMtVo3+DlygaM1jt+M8Gb9Dnmg5vgHYZ6ZVkGObyD3+AIMtUeIn5iChl2tmA2rok+DOFm
7AZy99r0BmRX7fnKr0DPp+IvW+R7p+pwf2PqSN9GFh6C9as8jVFtJPFg6El9cNPdfYiSUxXn
8aZvLJL66S+f1X59prCZapaHeSw6lkn6Ficn00YDcmBk0Zd8+qToKu9CVD+S+uluI7mPyfqU
p59VWA+lZ/lm5vUwvJf2r0sqZs3vnGORb15lm3f5bFzRsQq277JPf5rHdPpUdB/pti1RPLrm
XVF9KMOOl21fitLj5VR0Xrn1MUnf0u3H0+qT3ONdin3Z75xren59yjMvy553RW3Dn9KnbPoW
ryt+feoCDzJv5DznWbzofWaac3DSWb3oXWLWe5Wi93Dpz+r571XSjpV8A5gC9rORsQ/yfLyR
8t530feZ2e598939pL/T+Al9KkPnk+5VFn3nmv69pew7/Gx9sHU8+5rbKFVOad4R8twFlnGX
mE9O0X1Yjym/Dij3jZTzLv3cL7rWZF3v0tunxcy7bO9Si5Zj+vvxD4tHD274LiuPcBY39KJ2
Ps07Zxn322XKKe/eIq2c0tZfzntw+rFU9yqvgX1sGe8t5drIpHkXbGO9lP14+jelrPvxonJI
a7+y2qf0P4z9ZOwnYz8Z+8nYT8Z+MvaTsZ+M/WTsJ2M/GfvJ2E/GfjL2k7GfjP1k7CdjP/8l
7OfWX4b9rGG54ujPGqM/Gf1J6M89oU+bkPmzUVkF9Oc63NjImN5LEd6GJup3o+Qf/eqg21hZ
QBtxnnEq8vBR7Oux68dEs873KqHLp33ViOfJRFie/aD0gl5lf4KHNHJKknUeultf3TLI+ipa
hr4klQ/Ou6qVtXefIrQfJY5lUdtgl3fr01FhfXL3cZLKNihvqSPKDJymjvLGalbYPrl0turU
WX8beeU0y8VDeT/2vCx33s2cWaLLsE9/wjZEyyleHz5y2sBF7Qt+ct9Q7r4gvZz/Njkl6UI2
HS/fzq+k9jZP6qfKKBCMZPI32aey1+RF8ZRNFy59620+fSpmp8O60Kp0xKnpsxQ5GZ1/SViT
g/uOMdj5upOed/+UZV+Qdn/1EbPPzKOzZdq3vPo0g/fILXG+3shcXuYfiIoy0hI0ddu6hwj5
I3hrkO8zVchm0IWs4fuIsn8Vv6lIAz1x7m9iJAKJC3rDDGBtKC8zdVxXDrH8XIzLHma/OYYe
yOw2MkPbHLNvXWD535UnuKtU6E9PfFXDaAYy29EVyvsJeVAv1DqSwAR5PBOt7OKXF4ji9ypL
hOLviC+O0MbeoC9ACzIYKh6lz8Aplj/BKAISxaaiHeioDHWMdtARv+tvRhRp4EDwcIoS9igS
wZDoa+J3xcOusPNtkuMdjkOfIhVInW4h/Qb6oLMpDSsmM8wSvqo14Z1ER3U4g5fsCd6BKx6a
8L2Hd+KtAF2O7hDl1Bc92IRIBCpDjrpxnxICrCdKTTHDxUEgk8eIMmm0KQuG/U0Rus1D2vI6
44nrG1c/0vSzaB+T5OTup5xrvZg2kui6/jOIDDCkjChtX8aTIvdLQQtzTBlR4vto5Gz6IOk2
qjFJ1uWNVbwcdca4dLJO1tks9LxyyjNvkvqYpCvBfYHOpjZfwBn0I+U5+e+/zyzvLF5kb5N2
/5RvrOqp5Ry8pyvXPv3c2P25+4J851zXvJr9sI4Xvc9Mw1O4n0elnt+y7teD974rjrNNfjnl
s28/Me+S3jqC46TklN5+ZDu/hTOHVlOcvaLm3U/qU9I5eKXge0kZd65lvN8l3QVmnTPxcvLr
w54oueSLxOS+P/rZe9/Zj+xd/uw9XbJ92k+UQ757OlufmpDN0mQlT7vPLGqni9rgKDue751y
8e/mSXM3r85nO7eUd7c8Y/TnH0F7MvqT0Z//yejPNMjNfwv92YtBf84Z/cnozwLoz8UiLRn9
+Z+D/qxGoj9vGf3J6M8C6M+fQ14y+vNvRn+OItGfe4z+ZPRnAfTnIpGWjP78T0J/thn9+Rej
PyVG8m/Df9ZKwn+uMP6T8Z+E/+yJnw/AfzaFPhyJ8utwkhqLOpfAH3MToi3WBX0ZspZ8AH0d
I4f76TIi5AvQvyEyeDTdlF8C+gzoOhp13Dc/TVfvM3+Wh7Ryco+VGQt3G0XpPyGndDwEZaDO
MGl1tryxiqvfJac8PBall61PeWyDu/w3ZRVYnE7n49Evp/Q85LOR6WyoS05JdbjkmE/O0fMu
Tz//3LxTPPj9Yt06vTg7Xp4c8uljtD6ll0N621DGeldEH/Lro98+ZZF1MLtwVjudJMdy90/5
bGyQx7T7gnxrcj59SyOnYB3yZscD/Kebx6K2Y7Fy+nP65NL5Imvyz+qT3x/LlJelLsBnPm6f
WaYNLOPckofHMvXNL6dFr3fpxjp+/5Rcx3oO+5MkgzT78T8lp8WcIfPpws/uC8qw4z+n89H7
8cWs+3n343/mLO7en/2peZdmvVv0up9lv59mvfvpu5+8+/GPPzDv8t2p5uMh6l5F72+UT9qr
oMbXIfdwl+Lry0oDEfsr+Gr+CLEKVAauNr6iS4xqG/HrR5VDpJ9WxhhrYLfyLv6uMPod4OkE
cfhD8fsy7qPl/bdq40PsthQG/l7UojD0XuUaeJBtHFAsgvfKKsY78CpboiYVa2AGsQ7V/rNO
GPwT8H3owvu+xuifip7tkl9+T0jDwzq69M2F+PcutnGB/hPytXeCPFwizl9JoolxAJ6IhzvB
o+pjU3C+hLEEVoX8lZx2xbef6FMp89Wq+reBp2uUQ1W0cIp1fInfVBvyJVHFbTjAuA0TUe5c
yG+OX14iD/ti3F6xvPaAkBJdFiO0CR4zt4KzZeBBcvsJ+NAu0bdAR5Yp624N4xFIZPmtGIEl
8BGoQqZ7qWXXkGVeeg6sQkSLFWizill598S3KiNuS/zojLemfBLdX7/Onr6Sgof0PBp6Eg8u
utIn048sPKSXQ1L9frotJ1c/k3gs087r9rPKqSn+X2dQTtKnpLF0lY/WJzePUXVkLx8/DkpO
STqZft4kySFN/TreQVQd8foQddZ2r2cvwuKMUszboJzyjUW+scqmT9l0MjuP8WMZnHdlzJu0
PLjqz7of3xHlX1KdS5L6kG3e5Zm7xedtfvtUlv1Jqr+IfUq/5vptyy5455T1zlnOmSB4L7yI
+4KkNhbrX/Azd4mL8i9g/CfjPxn/yfhPxn8y/pPxn4z/ZPwn4z8Z/8n4T8Z/Mv6T8Z+M/2T8
J+M/Gf/5r+E/a38d/nOlJPznKuM/Gf9Jd8AyZ8g94D+lf4nO/7lbORdcbIHvSF2UVH7OH/S+
IqN0rsN9up8u9fUF6L/QL3Zb/PcDYkL6yxu6XV7tOeO/SeLBVd7mwfBoyrvpqrx6d8jWD1cb
WXhM6mOUnLLUkV7O6fqo5VTmWBXlsVx9KqcPZckpqbziYQL+d5MU+hTUe/+bYpZ5U5QePe/y
tJE0L7PU75dTun4sug9lyalMun/eRdcxg3vyeaUPsQbKXUuyzbtoG6d4rAsei9jIMuxTenqR
taqYfXKPdTE5NYGnZ/HNSsY1d71EHoPl/fMuaGe1DR0AarD8sYrWp6Rv0u/hyhlLlz6l57G8
/VV+OSXZ8fRjlWa9KzpWZcqxDDlJ+lvAhv45fSpHp+W8lp76n7g3ctvxtviR2Ai3bUg/1vOM
5dPsn4rahnzly513+XV+Fsq/UKSf6XQ66WwWvc/8lauNssc67Tk4Hw/5yufZP6VZk4vsv6Ls
+Bu8Ig0q37H3KlFt3AM+K4t9svuYdj/+UmCtybpviNenfDwW3SunuVdZxP4q/7klSdbh+wAb
Y1G2nBZzp5Ft/1R0j7a4e7qi545F2Ce1t9D4z3A/J5AreU/Yn/UCdx5/Sk5F7mXy3Pv+rfeZ
cXIIrhV55ZRlXhW1oWXIqeh6V8b+adH2J5uc0u752+LcUxP/Oyvl7FXuvFvcOThpH1nenUa6
sS7rHFzm+S+NPhW949J76SWxJi1jxIAZ4Pyl58m6+E3h46/EurZB57uO2Ht7GG9gp3KAGPmb
yhhx9juAxFc5sB8qx1jHivjXb/jbAFA9Kg7AhfhRXmO/xBer4APfEfRvLL9RucY4AUei3ifc
b52LOlX7h8DTLX6jciMqHP4S+Lx2IRaAjCWgYgHUMdbAbqVP8Qqkl6Pi8Uz8PkT/+xvwOZJe
AQOgN8BHeAYrvOTxAz2tPcHXHfbhSdRwRLiSnuiR/mYW+kZ6Ef4K0D3ARnSR7lVOkC7HRdM3
xLdD9K7bR78or3JKPB4jXeYAXKd4CpfAk443sCL+peIRDMSYyXgEc/hG0peAhzHKsStGUsUi
kJ6xOhbBXHD2Bv/aq0zFf6VfVguwg/fgQ/wtelBHzOGXKKdwjZuALbfpSk66Dvc3SW2UR1ft
S56ieUjP4wqMWhtw1Xno0XJK388sbfjp6d45i94vFb0fj39HmJXy3pKHxzT3T4vxH1jc/Xg0
D3OY5WviiznjPxn/yfhPxn8y/pPxn4z/ZPwn4z8Z/8n4T8Z/Mv6T8Z+M/2T8J+M/Gf/J+M9/
DP+58tfhP1dLwn/WGf/J+E+6A94V/75E/OcB5P+sQ1z0ptCVLdg9b4r6P+At7VZQL2GNexIt
rsAaV5y+BPQJ0NWeU3+zLr5ZD33zKuizmDbS0039ceX1u6i7H24ek/qZxGM2Obm/SRqL8uTo
l1PRfmaRQ1L5vPqUbyzd+hRs36VPRXU2uxwblh9olD75v0kvR033l3f1Ia58vD6l5cHQG84f
d/moH8VTA30i4tvIw2MeOaaTU9JY5BurKDmq9+P4b17h1VaepNbEyrSVeU5ktbFp9Um34R/L
9HO/DPuUb+5Hj9ULnNcV/iqPfcqz3hUdS0WX7/gD4OlCfFPNoQ/7OfUlqf60610WOaWnu3Uh
al+QpE9Z+pB3X1Dmup6+vOqj9Om6gRPVPPX+KdzPHbjvUr5r20Ir3zCXzz3kRJrAfc8S+ufV
xTlf0VfFqeMUfdvuwN9Entq2xOnjCv3zOnBDr/xbdoW+X6MPYE2cTJR/nPSKekLrfA2ebw3Y
r1+hD2AdsvU04K8dwavK9bMh/naFfoxPcDMjefiG205Z/wvlKxqJniofwy74tCoeh8iT6scK
fTMUJfU360TfpJxIe+KUYuqYoK/lBP0Y5SvXL7xzboAPoCr/jXmZpEQe0Q9Sylzz+Aj5h/Qa
3IbXQ9WPc9FPJYcX0U+1c9kV57AtlNM95FVSt9ur6O85FC2s062vzh3VAL8g5Ys5xVth9cUe
yvETfBClD/Qx5Uz6RH/O3zBar6KNTfimRxJQObKOwH6Nxf/vwXrXETrUQt81Q18DH7ctuEk8
E//NS1dyMt80BX0keIyqw00vl0d1j3iUigcjp2JySOpDUE5Z2lD2JbudjltP08jJrU/5+nAD
fpPZ9WkROpuFLnVF3bcGdXZHzN16yjrWwB85L901DnFy+hYWYSl2rxvUlzqsIHIFmEesVfnl
lN425Bur+HGIk9NP2cg4+5R2XkTJ0VU+i33z61P8/ibLPjKLnKJ4zGKfyqOnseNG57LM3Ty2
o4z1LknWWealKZ/v/ukt0r50hG26t9a79QLrXbn3dEXPNWXf0xU9v2l60r1KuvP8d2l7kzg5
x8sp351G0bHOez+e7xwcLccPa5zy2PHyzurR9wXp77D0WXpH/P+hOPWMUs8JJQd5WttMPe+K
3i8VXS+j7jPLfPMpcpeY9l4lC73oXWOa+6ei93B57bhqYwb76QliSLPoS5axLldO7jOB6UM5
+ljWelfmvM0y75pi7/MY0cYL7MfXxR5pq/Db2k/dZ8bRXfeZwX4EvwnvLaLe9/Ktl9nux8t6
x4yaE9H7zKJrZp61Js07Z9K7U5H777L241n2JuW9Q2Tbj2dfcxn/yfhPxn8y/pPxn4z/ZPwn
4z8Z/8n4T8Z/Mv6T8Z+M/2T8J+M/Gf/J+E/Gf/5b+M/Vvw7/WS8J/7nG+E/Gf+IdsPTV7on+
f0LMxS3Af66DzNcFF5sRb0XypLUuWlgP5AhcFrzcw1tbmJ5U3o+vsr+R/gZLgvv9SAxXPA+u
8l4Cj1GYr+I/SXJKR1fvWMmytn+0HD4S5ZjvJ0pOrrH8cIzFeoK+rBfQpyw/Rl9mNBaz2LF8
jcUMunhKGov0OttN4DH/2EkeNoGHOdxbTkQbH8CDRGpswE7XEz/7gNFahhw1Nt2Uz0fXcor7
xvDg5jFY3syZfDyqM/E97PPrQvbdH5BDHjkl9TNIz9MHWwZRckqjL69ixfwFcbfj7XzcnFgv
3Y6nX8/KsJn51rt4GxtlO5LqzyunWUE5Rtk3eX+p7oBf4a437Xpm+jnPJcdsdnyWWg756MXs
eNa15KXg/muWc1+Qt424Pqxn3hekX9fdfXDrQrnzLv3e5aUAj+XufdPJIUlf7XmXxcalpa+n
3EtvYhz5pP3TEPLkxMk6vb5kmbdp5l159iddedd61/ixn2j7tOi9R1lnqSL9LNc+GRsZtC+b
GdfcfLZh5jsHZ5k3ee4Dkux82nm3Wfktym059g2vkeuZrHmF9tLhc3Srsgo5jxrwyvCbciJd
YU6kBsbPGFHOoirm4pE3Pjv48tWrHKJ38EXlGF/CZISBE6zjFe6FPcCwPsJ7/KTSr7xXnhCD
L+9jFYb+U/Czi+2eU7yEBtw+KT+qHUC0KjmpFwDFQw3uozxobYZv/i3Rnodt3FCsgDrFGpB1
t5DHN8on1BU2d4hvDSuYE0lGNdM5kzqUb0i+braw/WOKd+DBi/EM+7GN8Qq6+GqhePgSv+t4
BSsUr+CY8ja9wO2sigvxgbEKmkJKt8jjg5DCBsZTWHPEKvjCWAVaTg2KRzCiV8s2vVpKFOAy
RoYYwFhLHg7EqG1SvAKZE0nGUGiJsT6Cl7uB0IVN0Me2+H+V88imzwV9CvQ98W0P17Ih5RuK
+yZMT99GFrpEP44Q/5mlDjeP+cprHoJ9lDwF+UyuoxiPWdcWdW/yGoEN6IJnQB8xpos6/8Wf
W2ap9yZlrslp9gWL2K/HydG13pW1pn4UuFdxrWcvGdbM7HeuReTU9d1hlSXHpH3Dn7pXKeP+
yXPs8T5hHUovhx1hm2Z4Vxh3b5P3vqDMPV65826WWt+y8JhNTrMfPd8t9vz2muku0X1uKfde
N6ttSCunxej0z45dkfuGbHL6xry80fR6pneG6PNd0X1BUht534NnlcXeoOTXp3z3S9nH6jWz
PuV5Fy/z/qrcfWY3191O1L1KHv+C4u9W2e5V8u+fNkSt8k2J8Z+M/2T8J+M/Gf/J+E/GfzL+
82/Gf44Y/8n4T8Z/Mv5zQfjPd8Z/Mv6T8Z+M/1wo/rPN+E/Gf/7V+M/6X4f/XCsJ/7nO+E/G
fxL+U2YfGosvZDzEI/FzCSvbm5BSH6x4W3Cj3kakDdPvKyPyDUmm76GftE03P/7yas+pfJGS
29DvfXl5dJc37Su6zjcU900aui2H9H10yzGNnJJ4cMnBTU/Ho5aTu59p5WB+so1VkMeZ0Odv
fFsLf5Mkh6Q2soxlkB6vT2455NGX4voUNRbxfmHpeYjvo0tOSXXkkcO+4+03qn71LpqVh/Ry
ykL3v2nnqyMP3W3H08jJXUdPzLlHx1qzm3reZpt3SXUkze0iPLjWuyQ7XNT+pF2T09nx9GtN
vjU3zKO8tZM8bWBew2Q5+dvYTzkW6eXk3xdkWVPTr8np9S1ox4uu6+Xtv7LJ6af0Kfs+M5/O
Z50zafdP+drI18coOcXZhgngBbzUfchrn4rs6Yvu14N9jNOnYczeJH5euvcVUWenbOvdYuxP
kpyz2aei9iudvuU5tyy6D2XY8azrWZLOl7V/Kspj1vuCoutZevsXv969VHTu5M0cdv4+4x4w
/37c1Yb/TFBUH6PvVfLc7WTRl2zzLr2+lLlmp1nvit4v7YbwftnPLXls5CLuErPdFyx2r7sI
fSp7Hxolp2j7civa/41nr/Lun/LsMz/obrr89TDbPd1izlZ57wuK8phk5/PsM18gFsBv8LyR
++XNyhri+JdFfQojvy7op7guyt9UrIAexTNYq4zBK1DWfy3qUBj6A/FXFWvgtNIBry/5jnEu
vlDld4CnM8T69wTtCXH6OsOW9GC4Qpy/jPV6CXV0RM2ahzvA4XtQagdjKvSE3ilPkSbEElB9
qIsfHQfggmIVPFGcgFWMI6Dk1BIlW9iPCcUruBe/D7GNG/Qb8ETvJhQroI70rhgVXf6V6IdI
lyN0SPEMbiiWwbOgK/+ejpCAhyM9pHgHKsLDGfajLb5oWnUoD5lbjGcgPWD2kN6AVvcwtsVn
ZQkltYnxDmT0hmWhQyrr5xn6B7SFnJfRP6At6v0tykmPrSPAZymeepWp+KvEuHtiZIdCQisg
E42Rd9N1Hcl06enUTl1e+T9kbWOx9Dg5FW0jrZyVT91aSjmNSlkrtG1JGkvPFxcivRykJ5yO
uVBEjlXQ+d8Ys8HP45/WJ1cf/5Sc3Po2ynn/tBGpLz3whv15Of0E3dYnLcvg3ExrA8uysT8j
J92HUep736J7+rT7L/tsVfY+M8/9eP77p/L8MIq8KeU530XTZ6A5fUGvM/6T8Z+M/2T8J+M/
Gf/J+E/GfzL+k/GfjP9k/CfjPxn/yfhPxn8y/pPxn4z//Mfwn2t/Hf5zvST85wbjPxn/SfjP
oSh9APk/pd+EzP9ZhxNEH+/05QlC5fPwIOeC8kOUdBUTsiv+rTAWkq7jLUbRk8rb+fXytmHo
Huad8/fBRY+rX923ZutHejmk59Gm2/Fes/CQNJZFxlrLKUs/0vOQVN49ln45JY130liUo4/x
+pRPTll1Ol5O6dvIMhZZy7v0qaicknhMqj/KPmWRU3lzIo19Sj9WSTofX34ffN+S5OTi8R3y
f25mtl9Z57VLTmXP7WLzrpz1quhaU2y9K9vGzsQOdx94uhe7o/kC17sy9CmtzmcZyyw85l3v
8ulLuj1e2nmXz4am32fmt+OL5jHbvqDMsUqzzyx73vjjv8f30f62iB3PM9bx5f19sOfdmvh/
lRdcnq0+wUM6m23IZ9/SnFvyrBVl7pXTnFuKzsus+hp/bsmnL0G69KGvizO+zJmUpv4s+6e8
+4ZF7QuK2p/89inJfpTHQ5595gu8Gs0qK7jXzXp2eitt3uXbe5S9d8mzLyg6J7LdPy1mXuW9
V1nk2Sjr+bCMe7ry1rs09wXhNqJsQ76xLnfe5duvZ9tnThx5mt1yeqmciDrmpdwXlHHvW/SO
LP+8S78fz6fz2c4t+e6Xiqx3LYjCtOE7h6edd2Xe65axzyzvHaHcc3DR+4Ss7whZ25B72XXY
yzYyzUtzLvKfnbLZ8fLu6LOud3nscJH7gEXc0xW9TyhjvYtrIyqXW5G76bT6tJi5X8a9ymJs
aDY5lffulLb+YL7GIuf9F8DAt8HHUa5iNcTQS7+sEWHwW+AdOYFb52X0CNyuHCC+/Tf4CzQo
z/wBejy1wDtAxQL4rnTALkqv04PKHfZCvo0oL8MvUd8q/GtXlPnGWAGTyjXi9K9FXYqHnuBx
C2MNeITBlx4fO0DvV5bQb7NZOUKeVD+2KFbAtvimjf3cEdzomAl18DCXHqEf4HHeBW++O+Th
XPx+iTEVlsT/FI8doDcgpoOiS0/IG6RLD0Bdvlo5A7oau13Ry22MZ3BJ31wKHnTMhUekyxHQ
bdSQR5UTsoP039AHD7zMuoAWkHJ6oT4ab85a5RZiEehdvhqnY+BJxyPoVqbo89oXcpXxCOqI
Z1H+ay+Cg03wZ8tr58uYd3/u3re8d4Si+6/875xxPMp5tQeayPhPxn8y/pPxn4z/ZPwn4z8Z
/8n4T8Z/Mv6T8Z+M/2T8J+M/Gf/J+E/GfzL+89/Cf65H4D9voea3H0GAHsCtnUQEfgL6sbwc
oJuMAf2PxID+DbfRbJMWaZOCf3tDKzSD9UH6jz5B+Qexvs6gzXfxP/nXsq1PmjaLWyNpXarw
vpNkh6riyxW2Q//DsOjrYh2qV1bxRerv+rG9D/L+HIpx0G/Tu3jClBkM5vBCKW/H92BXOIG3
TEWXt8RzfPNu4vlT5eFoI097cJL/wjOrzJYwwtf0Id4NNYW8v3DHfYN06X91C3SZu+yA6I9I
H4m/nwLdEz+fQG/Ae+oV0Lui3SHSW0JLdHnJU43q2BeWQ3/zSnVsYR2S22XkUe6IvwARoe5m
xnjHtwH3v9twI6zoc/GXTaDLMnf43tCEOzD9xj/Gk3xH/LTotVjee41Qlh+4A5dnNLUj3wMJ
HqAcOxD5ugEj8w48tsHf4QD7uYt0ydFWDrq6USlWh5u+TPQ+9aEpxkTL+YzobSGnEd53PPj0
qQHfeCD/Kv5lAJ4ySid3LTlqWfeFHWyhJ98x0D0Y7SnSt2EsGuiXostvU/l9YSs8LP+LxlLd
XrRx3jThx8yLEWqUnld7Yt545Cmm582u0CStDzs072o07+5p3sn8s7oPX1R+LvRNy+CU9El5
++hvlrCNCdzZt1GO+zQvOzgn5Fis0lgdAl15sez52lA8vBOPd9SHltAAPQ4ngmrkVBdftHFe
fJEs2yTLC5KjmTfSEmi6R3TpAdTEv53BrFHSbVP9TfLanJCv3oja7wvempaczFi1aaxa4scj
uzYnHveIx99Il+U1DyvEo9xraDmYuf+L6F3qo2fRJU9J3/w0XcvpT/LwP19O+5Vz0nmP7M+W
RT8gfRtT+S+i71J5T6yStpwehI3TPJyTTr/RN2Oqo4W3XGq2aHqd5lWf7FsT6CO0P23yaNPz
roW3aC66mXfR3yyO3rDkOPHJacVnx8NyaP8w3ezp/hwPQbp6MWc5sZxYTiwnlhPLieXEcmI5
sZxYTiwnlhPLieXEcmI5sZxYTiwnltN/tpyC/gX6HaBnvd/tUx0d6y31nN4IL+mtdY70Cbyl
6rfWHrzlNgAJM0bfAP1e3KX3ZM96T9Z0/W4e983i6G14k1b0Gr3LK2TLmN5Sn+mt9YD62YI3
zwa+ZLbxb1WSUx3fnOW78RbU2gVuNP0F37zle/ADyXmH3owuaBzaMA5Gn37RN8vWu9EBvQmZ
d6WpNdb39OZzRe+g0turS/3RYzml9+ZDei/ervwmHs2bt+TpUdSh3+Z/Uz+X6E25Su/e++iP
0gU5zclbW/uSSIyDHotjetPeQT+OEfqjqDftFvp5NCqr9G6+K+i2H8aQ+Dyib4aVDZJTg+Sw
ZMnJ+Af0SY7XJOcOybkBYz1B6Wj6kN7WPHiNHpGczqiNPetdW2rlnN6s2/i+d0/+B116027S
m7Un+hPuw4H1pm3o7Ui61qe4b4L0qdWHHr2/dR1vjPs+HwothyS68i8oVkfZdNu/4E/x8J8v
p13r3XxO+jKjedOj9cpDpIbCoRpfEjPvpkRvEn3P8iUZ+eTUJR4avjdl7U9yRvNuF17OG4iz
0fPOs/zp/H4/k1x0Y8fT17HkkzXPO553LCeWE8uJ5cRyYjmxnFhOLCeWE8uJ5cRyYjmxnFhO
LCeWE8uJ5cRyYjmxnFhOLCeWE8uJ5cRyYjmxnFhOLCeWE8uJ5cRyYjmxnFhOLCeWE8uJ5cRy
YjmxnFhOLCeWE8uJ5cRyYjmxnFhOLCeWE8uJ5cRyYjmxnFhOLCeWE8uJ5cRyYjmxnFhOLCeW
E8uJ5cRyYjmxnFhOLCeWE8uJ5cRyYjmxnFhOLCeWE8uJ5cRyYjmxnFhOLCeWE8uJ5cRyYjmx
nFhOLCeWE8uJ5cRyYjmxnFhOLCeWE8uJ5cRyYjmxnFhOLCeWE8uJ5cRyYjmxnFhOLCeWE8uJ
5cRyYjmxnFhOLCeWE8uJ5cRyYjmxnFhOLCeWE8uJ5cRyYjmxnFhOLCeWE8uJ5cRyYjmxnFhO
LCeWE8uJ5cRyYjmxnFhOLCeWE8uJ5cRyYjmxnFhOLCeWE8uJ5cRyYjmxnFhOLCeWE8uJ5cRy
YjmxnFhOLCeWE8uJ5cRyYjmxnFhOLCeWE8uJ5cRyYjmxnFhOLCeWE8uJ5cRyYjmxnFhOLCeW
E8uJ5cRyYjmxnFhOLCeWE8uJ5cRyYjmxnFhOLCeWE8vpb5fTf1WWKweVi8q8clj5Jb57Ev9+
qPy3+HtD/Ff95bFyI/7/XXz9S1DfBLUK5eK+cJU/rFxB7TeCXouowf7mv+C3V/HFM1DexV+f
K/+r8im+eBW/fYvfbir/t/K/K7uiT/+v0q2siH//L1HPh6jvE+r5EF+8wTfrlTXR+1Xxr/+G
/v9NP3qkmSfmiXlinpgn5ol5Yp6YJ+aJeWKemCfmiXlinpgn5ol5Yp6YJ+aJeWKemCfmiXli
npgn5ol5Yp6YJ+aJeWKemCfmiXlinpgn5ol5Yp6YJ+aJeWKemCfmiXlinpgn5ol5Yp6YJ+aJ
eWKemCfmiXlinpgn5ol5Yp6YJ+aJeWKemCfmiXlinpgn5ol5Yp6YJ+aJeWKemCfmiXlinpgn
5ol5Yp6YJ+aJeWKemCfmiXlinpgn5ol5Yp6YJ+aJeWKemCfmiXlinpgn5ol5Yp6YJ+aJeWKe
mCfmiXlinpgn5ol5Yp6YJ+aJeWKemCfmiXlinpgn5uknefqvynLlsHJVea38qjxX3sW/3ys3
4l//LSinlT3x16fK8f9n7117G8t5dFH/lMZ8DTDl+JJUgHobWL7fnUoqN38ZOLZjp+JbEidx
8uuPRJGPuGx3v332xpnZ2IdoVHUqlLQeUZREURTp/n51f+4zc0e7yAzd76bupz8zWar/78uF
toaZ7T9q6+/L/cjc/UNcd/8A190/xHX3D3B5Tj66fy3db+eZivt74/4ESiOzIh5/uf8v6ffz
zLn72be1cX/8b33Ja9fWC/1m9Jdl/uorTfe7sau/BWr9mx+ZcmZGeJfuN3NHq7jf/rvv+VYO
1fuR6bnfLdBz/a9bkqIhtftn5jjznw5NIXPC46tpUjZIXNaVzKlSUQ5jncQhCL2fuJ5Fqfnr
Evobf1f7EP1H5sr97Llx6/7lf35yf1aZD+aMpsayd39b9o7KimR6nr8pOdv//Q9I3n7Z3d/7
UXlz43BPo9rPPLie+XFZk7S+oua/K/WDJPsjJWl/ZN6Zw5+u5CTzr8x/ZDqZaua/XNmC+/kP
V863+g48r1TmJFN09Lz76c//K1fxSzcOTf654+aG/3/J8eTD/Vd2Pz85epepv5lecVz19PCv
75mf7u8PV+vB8TNg8jVe3Ogm1MY5l5lmau7nqvup6UoviV5yfyZMX7nfPzC97DAIfcH0Zqbt
ZLVKrZbdSG0Z95ub/T/ppy63X3bYeqjvMR2jjb5bzaTMC9o4QxvnTsIChsT9f+t+WyJejNwc
SNzfSebU9SP08ZLoFSr5SnTPh84/oEc+/a+3sTuWF65EGEv/9zceS18+0As8kn4EK0RJqG8f
3HOPaeHKVDHeJS59hzLfQU8cvcw/efqUfmpDnqpcOyGu/WQUCydRu3T//5/880+0XsXY/bsy
/910j+l/GoPx6f9+PlXcjP3JpfKY2xW3I1V4jazTvCrTavtEs3vq5m0J9AnoT27lCLO/4dY6
WefvMS97XN//tufowqcKzd0wt+fAUHI6VRmzW/pRxtxvOjxlrn+JtcG31eWf4l5zQytQwvtA
6EPTrV7ShzHoHtMEbZTdDlLhnz7xjSbWp6ZbNwXjNfo5YD5MMy2nB0j9Ouh+/+gyR2bowwrj
8Gtnv4x7cAM4S9wP/98Df+O/k+4x/U9j2KUbn4xPxifjk/HJ+GR8Mj4Zn4xPxifjk/HJ+GR8
Mj4Zn4xPxifjk/HJ+GR8+j+HT1P3++87d8rhTj+U+f+a/lvdOQ0Un0qZOe62Fri7indn/vfv
3MYKvSype++fuNN+xJ1RW915N0EvgF7B3Zn3gZB7sYCp+v/qXtvuOY1Pxqf/fT49wp/Eey1V
/nJt8PfiA9wpL5U/SpZXhyb5I4b6b6BfYm0pc/3ws9DfMe/rdF8sfCqrO+M7rB9V+MyUM6+4
sz5zP0sfvgFDFevwED5Yzcw9+nAHevTRqrnVuwJO6XU83lufO0pp727/HPfiTcWnwd69uW/3
GvfmXdRvqjW0gj5O0ccVvh/okU9/Xea/m+4x/U9jMD4Zn4xPxifjk/HJ+GR8Mj4Zn4xPxifj
k/HJ+GR8Mj4Zn4xPxifjk/HJ+GR8Mj4Zn4xPxifjk/HJ+GR8Mj4Zn4xPxifjk/HJ+GR8Mj4Z
n4xPxifjk/HJ+GR8Mj4Zn4xPxifjk/HJ+GR8Mj4Zn4xPxifjk/HJ+GR8Mj4Zn4xPxifjk/HJ
+GR8Mj4Zn4xPxifjk/HJ+GR8Mj4Zn4xPxifjk/HJ+GR8Mj4Zn4xPxifjk/HJ+GR8Mj4Zn4xP
xifjk/HJ+GR8Mj4Zn4xPxifjk/HJ+GR8Mj4Zn4xPxifjk/HJ+GR8Mj4Zn4xPxifjk/HJ+GR8
Mj4Zn4xPxifjk/HJ+GR8Mj4Zn4xPxifjk/HJ+GR8Mj4Zn4xPxifjk/HJ+GR8Mj4Zn4xPxifj
k/HJ+GR8Mj4Zn4xPxifjk/HJ+GR8Mj4Zn4xPxifjk/HJ+GR8Mj4Zn4xPxifjk/HJ+GR8Mj4Z
n4xPxifjk/HJ+GR8Mj4Zn4xPxifjk/HJ+GR8Mj4Zn4xPxifjk/HJ+GR8Mj4Zn4xPxifjk/HJ
+GR8Mj4Zn4xPxifjk/HJ+GR8Mj4Zn4xPxifjk/HJ+GR8Mj4Zn4xPxifj0///+PQj8y1zkRk6
+mXm0ZVZup/nmT/d7xP3//CbRWbi/t5kSu7fw8yro2ap3t+VOFT/MjOi1ieOfvwXLegyP+hf
L67Emigb99t15o/Muyvx4v716f41yfwr8x+ZTqaa+S/Xr5z7+Q/Xzptr753aeXMlXqnMSaaY
KWTy7qc/qf//J/0nI22YDJNhMkyGyTAZJsNkmAyTYTJMhskwGSbDZJgMk2EyTIbJMBkmw2SY
DJNhMkyGyTAZJsNkmAyTYTJMhskwGSbDZJgMk2EyTIbJMBkmw2SYDJNhMkyGyTAZJsNkmAyT
YTJMhskwGSbDZJgMk2EyTIbJMBkmw2SYDJNhMkyGyTAZJsNkmAyTYTJMhskwGSbDZJgMk2Ey
TIbJMBkmw2SYDJNhMkyGyTAZJsNkmAyTYTJMhskwGSbDZJgMk2EyTIbJMBkmw2SYDJNhMkyG
yTAZJsNkmAyTYTJMhskwGSbDZJgM038nph+Zb5nLzCjzknnMrDMb9/MmM3E//ekot5mu++0y
c+3+fnV/7jNzR7vIDN3vpu6nPzNZqv/vy4W2hpntP2rr78v9yNz9Q1x3/wDX3T/EdfcPcHlO
Prp/Ld1v55mK+3vj/gTKtSvz4v796HjtqeeZFbXjf7NyNXypiitzn3lzLeh2PKXhfnpVLW5c
W2+utG95l/bjL1E03e/GrtYWvdK/+ZEpZ2bUn6X7zdzRKu63hzH5uodK/8j03O8W4If+1y3J
1pC48GfmOPOfDkMhc8KjrmlSNshh1pXMqVJROmOdxCEI6CauP1GW/rqE/sbf1T5E/5G5cj/7
sbt1//I/P7k/q8yH+9vX1NRY9u5vy95RWZFXz+M3JX37v/8Bedwvu/t7PypvbhzuSQb7mQfX
Mz8ua5LhV9T8d6V+kLx/pCThj8w7c/jTlZxk/pX5j0wnU838lytbcD//4cr5Vt+B55XKnGSK
jp53P/1pa7thMkyGyTAZJsNkmAyTYTJMhskwGSbDZJgMk2EyTIbJMBkmw2SYDJNhMkyGyTAZ
JsNkmAyTYTJMhskwGSbDZJgMk2EyTIbJMBkmw2SYDJNhMkyGyTAZJsNkmAyTYTJMhskwGSbD
ZJgMk2EyTIbJMBkmw2SYDJNhMkyGyTAZJsNkmAyTYTJMhskwGSbDZJgMk2EyTIbJMBkmw2SY
DJNhMkyGyTAZJsNkmAyTYTJMhskwGSbDZJgMk2EyTIbJMBkmw2SYDJNhMkyGyTAZJsNkmAyT
YTJMhskwGSbDZJgMk2EyTIbJMBkmw2SYDJNhMkyGyTAZJsNkmAyTYTJMhskwGSbDZJgMk2Ey
TIbJMBkmw2SYDJNhMkyGyTAZJsNkmAyTYTJMhskwGSbDZJgMk2EyTIbJMBkmw2SYDJNhMkyG
yTAZJsNkmAyTYTJMhskwGSbDZJgMk2EyTIbJMBkmw2SYDJNhMkyGyTAZJsNkmAyTYTJMhskw
GSbDZJgMk2EyTIbJMBkmw2SYDJNhMkyGyTAZJsNkmAyTYTJMhskwGSbDZJgMk2EyTIbJMBkm
w2SYDJNhMkyGyTAZJsNkmAyTYTJMhskwGSb670fmW+YiM8x8ZC4zj5lpZul+nmf+dL9P3P/D
bxaZift7kym5fw8zr46apXp/V+JQ/cvMiFqfOPrxX7Sgy/ygf724EmuibNxv15k/Mu+uxIv7
16f71yTzr8x/ZDqZaua/Ms1Mzv38h2vnzbX3Tu28uRKvVOYkU8wUMnn3058mfYbJMBkmw2SY
DJNhMkyGyTAZJsNkmAyTYTJMhskwGSbDZJgMk2EyTIbJMBkmw2SYDJNhMkyGyTAZJsNkmAyT
YTJMhskwGSbDZJgMk2EyTIbJMBkmw2SYDJNhMkyGyTAZJsNkmAyTYTJMhskwGSbDZJgMk2Ey
TIbJMBkmw2SYDJNhMkyGyTAZJsNkmAyTYTJMhskwGSbDZJgMk2EyTIbJMBkmw2SYDJNhMkyG
yTAZJsNkmAyTYTJMhskwGSbDZJgMk2EyTIbJMBkmw2SYDJNhMkyGyTAZJsNkmAyTYTJMhskw
uf9+ZL5lLjOjzEvmMbPObNzPm8zE/fSno9xmuu63y8y1+/vV/bnPzB3tIjN0v5u6n/7MZKn+
vy8X2hpmtv+orb8v9yNz9w9x3f0DXHf/ENfdP8DlOfno/rV0v51nKu7vjfsTKBVX5j7z5qi6
jKd5iuf5yP29cuNQzsyo1aX73dx9y5dJ/+6PzJP7/2fmX5n/yBy7P77EX3256X43dqW36In+
zW7LTVf3T9eriStRc/9+I0QTh2Lk/l7S376NQ7V+ZHrudwvwQv/rluRq6NrauH8f80jr30mZ
IHvZzH+6P0VVLspkrJW4b4dee7xRgv66hP7K39U+RP+RuXI/PzrqrfuX//nJ/VllPtzfvqam
xrJ3f1v2jsqKlA6J41Hm9n//A1K4X3b393483twI3Lt/vWT6mQfXMz8ia5LcV9T8d6V+kJR/
pCTsj8w7c/jTlZyQJHYy1cx/ubIF9/Mfrpxv9R14XqlMLnPiRv/U/d9L7dShbmbartSHk6if
Trqu3G8Sh6LhpK/ifiplBo7609ETx6t7x0VPv83UXSsVV//cjcwL00fuW1miJ46+Rv01068c
vera9vSFq1eh748dvkAv0/o54G98c2V61EbdyeFvKlPKPDsUgb7K3DDGnmth6ugF93PD0atE
P3PUItE7jidjoldcnVumf3P0Dbe/dj3z9JL77Q23v6b5VyFMU/eNsWtZ2rh2/fT9+OlKjKmN
c8ePa8Z45X4KfHx3P10wfZb5RfSKa/kKfahlWoyx5EqG+jNHD/UvHb3E9K1rI9BrhOkXY7im
eep52Xa862EsfnEbA0ffEr3vqB3qQ9l9/9L9CWNR5bFqOH60mN5z9DBWVVd/xvSB+xN4MHRo
Q/2xow/Ap6bDUuN+/nRlQht+TC8Ig5eHKo/Vpft/6EPT/T+MddUhKHP9nPv/FdE7rn6N+3hB
fA/0c5a3Z9fbM6KXXcvfmE9twnTOvH53ZY4Zg5eO0M+Fowd5+O7oQR4SR/nOGN/c98M3zmnk
PL3mKCeMYevogc8XmS+iT2kMTlieJqh/5ugb5lPiftPlb1ScRJ5zP9tOzkM/qrT+/aR5WXf/
D31YunI9otdIPkM/N+7bgY++L3OelwPXWqj/2/WsCj6GOVGmWRl4EObdFWP4dFxq8bw4dr8L
bdxBpk/dFwbMh2vMiRM3K8I3co4+57FqOTkJGOuOHjBmHXXD8jimeRfmvszLV9fqBvJURpmK
a03m5tiVmXM/tsBQd7994rG4dv+FeXNMcub7MHQ9kPVH5kzTletw+2/ER1/fz8AL5vMZjYMf
yxzLU8DZduM5Y5m7cvTQxsi1H77x6Pge+ODl+4TlqexoYd7cOZqM1c9Mnus/uPGV9afCfPb9
TbiPR45PgY8NV6IFPrXcuH1xG9+drAcMv11LJZb5e5qRBUL7yWPpV9iwvnTdKn6D9SfHsrBx
/x0zhlPXI8FQYIz3rlSN+Xzr+h7oj4Qpx3wqOPRj3gvykKehQyvzpkv99Hx4dm2HPhy5Lwc+
nTnebXivyPE6X3F/5ozht/s51K+43ky4jw1HC/UvHOUMfOo4DvsyniMjx8GsG8fEcS/v/l2m
b1wTr1fu32eOViX6kaPV3B+/Pvm+B/rQlb5yY+vH5zfRffsjkoUVIfrJ9f1aOqP6XYf7nL6f
MJ+8zDYJw9zJcpl+Oqa6HmOW1ktPv6E9M7Qxo9m7cj8P3RgE+oMrcUwYWq7cO3+jR3u6p5+4
1aNF9Tvu/1mmf7qyT4Sx6+gzXgv8+rNxM0S+MXHlmzQ3l/QNvzacMJ8SN5Ir7ud3+nrYk39i
fcs65LIXnbI8ee71mP4JvWFI8z2sHe+uR4EHl4TpHd84YV6GPSrw+t6VDhinThKLxAc/Q77z
WOXRhxLtc2Vav9Y0L6ckZRPmw7kru+axFnrJoZvwOHkerMGnuuvvCWMYoo13bsOvcWumJ6SF
BQxzYOg4rKf8jSfXh9DHGvjccvJ7RvSya+OB2184+hm171elhOlNjF2b5uYdy2TVSVqZylTc
3jjlNkquvQvmwzPtJb4P7463gb5xYzOj+l5KOkQvu9/+hrytSF6nNOO7zMdA9/WLrtQGfEpo
tgScFZQpuDJbnnd9oq9orxD6A+he6xL6F+hefsKcEfqU9COht0GP3/d7tsf0yHP/zLW5YXnK
UT9Dj4S+Bd3vZh3m0xPoK6Z7yV+ATwPQl6A3XR87zKdYv+XGSfjkV/UbfKPoyoSx6DEvAx87
LE8/qY0mjc+K5a3n1qo21+9S/SbJY5PpbTfWbca4QPuvDsOa50wb9CPm0xOvcXc8L/xe02YM
R6DfAIPfids8Vi/4RgPfqHH9Ke8qgX4Des/NmBbT70Bfu/bm4FPLfbnF3zhxZa6ojD8dzFmm
hw5VaKNMMu0x/nL0C8Z4QvthWL9kTkxIIw98usH61qU51ORdrsjydkF7VVhjPaYH/oY/3Ycy
XgqOWJ6OHV3W4VvI7DXP7YpbyR74GxXQvW7znenXWDu8FWDDa/AF1o466F6TivLUdH0/4TbG
WJ9aWOMqil509CuWlyXx0cvDGe8DFfez0EfuZ+HzjOllV2vC49B07c8Z45boU+jjUqbNZTxv
B1wmIUtO+MY9vlGik9xPHrUJ86nI+1VCZ6gi1h9pv8F98OMz4D3Zf1XaP03tdx1XqsDr0xm+
ceV4Oed5V0Q/fuIbV/hGlfkQ9ArZK7q8zvu1oYWxWmOdL/M6H/aJI6Z/pdbxZ9dSjcu06esr
Wu2m/A2ve/ZYpsu8jpdpXK5AH3D9BZ3fViQBsv78dj/3GKO3P4T6XZozfeL+Buc7vzu+QZf9
dGMb9vWck60z1uFOSccLZ6snxvhIWmCZ6rexZ5+78gHDo/t30E2arlaJx/oU825A+neQxyHm
5XuKTydq3rWIl4FPMu8W4LXX7M547egQPdTP87yruXLf+Rs3mJdvmHcdNxtPWVbivKwyPWCq
8L6+or1E5KHv5GnNe8EGusUW83KJedmC7lEha2CoPySdJmAsQu84Sc2p0H6d6VOyR4R5F77R
Z/3Fz805yjyBfqHoF9CPnoHhF+gNrB0Jry2BD7dM97YJab+M9m+U/pQQB6WfBczNpvrGnPsZ
dLjwjSzT/TrdS61fT1gjBYPoVxV3rhD6FuNQJp1U6wVS5pLX0XCOPWUMFRrvNq+Rojds0UbU
8Y6Z7vezHtf3XJD656r+mul+Jkn9Jx7rwCd/Ftzn9RnWp3Nep6ekmwgfP9Q63uJ1ukSWxive
95dYg6V+2c1rqb/k9hOyBwr9Z2odP8Za33f/lzI3oH/DOu93oBPoFtKHW+jCCeZd2fXnAXrm
Lc/buuPBN5anM8z7Tyc3Ncy7tpttVW7jjuwlQZdtsz3Aj98znzFXrvwVn6WPuA9d0goCn87d
uMr5r8N6aNXNwQLTP127AeOF42mN+3DDZy+/GnpML1ymSufYMLfLZNvyc7fmkGR5bo9Ipw+W
hWtuw1sGAgavS1zwWL/Q+W9KUnHK9Gsne2eM0aMNfCo5jl7xmeGd5qGsTx3G6S0Sp+hHH2er
WzqDruj8lWd6w/3+mjGc8zm2RDMny/PqlNf5nhutDWPMuVaeeB0vcn1//jvn7z+l9PHvrMMF
PbDJfPrmcAV63f1uwHxc0H43JZ1nxhhfoOP1ea/xX6uCnnP0HmOoQwc8or2oSe2H/TTMuw6d
SYM8taEntlyZFrdRZnqJ5alNWoycvbw+L/vZO2T22NFLbC9o4/z2BvqdQ1JivWLBdK83yH4X
9HHZE8vqLH4Nek/RH0G/Vftlg+WljDOkX2OFLnuyx9hnXbrsJLPJc2bC9lJZn6pkZyvQHJJz
yYn79zXr/M88L0tOBoSPHeZTQndVCa9vNfBxyfq4H5U+xqpDuk2bx3LG43ACecoTpt8Yqybb
A/pk7wpj+cvRQxsz18Yx68J1oof97jevgb7vx6yHXnJ9v3bIGfMdZ1Qv811u/xP0R9f+FvPO
n52kzBpn6Rm34Xe+I9B7il7gb9RxTvY71BIy+wZd+Q42sJFr4YrtxuEOIKG5OmYb3IYw3bGt
sOB6KbaZGtvyvNYjdtmR+8oZ2xLPaP0q0H43YtuNPzGdsU3Vn6lD/XtXP8jLN4cw2AqbxKmA
8Y5saH06hV0qe+a5WwdueZ32cyeUOXE/D9gum7A90++UCfezSvaLwIdTx2mxcZ1Bj3xgefH7
y3fsJQl4kDBGfyovcx8XLONBH67DxuVXF7HLXrr+Vfks/s76dtmtRR8897MOe5Zl/ojWSC8v
78SnKVmEzlhevWWuxndGH8SnD8JYZntnx/17i3nXp1aDffrUlQn98LP4gvXxK8bo58UR7C5H
vNf0yJ4v+36e54S/Tbnmuf+N19CKo7zyOr4gvavM6+MV12/wvLvC+rFlXfcSNo0P0I8cl0Tf
LvC9U0I7f+jnnFZ3uat4Z5m9dLwLY90k232Q6Rzb8L08/WZZWZEcVnAOvqH7tQKtYU+4J2jR
WPo17xP3bzVHDTLvb6tqbOO/Ib3gg3b434xhQueaYO88xr1TE/ekd3TCD7brHtu+vUYa7u+u
2D5e5TbapB8EefpJI9elPTXeM0xJOsKdTYfn3SPN5HDv5Gd6kIWqG41An9LNYrDhX1HLH6R3
fOe1Y+R4W8N+57V30dFu6OzQpx7PmE8t0tIDr/2/At1bksZ8D+CtvQGDtxgE+i9X/pjvGRqk
m/h94Natsk9s5xNbo99FZK/JYh0PeuIz9tRnzN2VKyU2+Deed1Un03luY+TkLMtnhnOm1933
3njeXdLaEPTUhO9KemTPDvI4pLNR0BE/1D1ni3YuWUfPMG/eeF7402ufMXo5D/0c0v2CzP0K
88HfsIstsANb4TeiT/lG7ol1mzGfcTu0d4Y+/iZMn9xG1pU6Zl32iNafFemJS+5nn22JwdbY
wF3FE69fT446473oHvanKq1h4S63xHuJl+8Fy/QT3ROH+5YPuqMUffydZNbL07PDnmX95oz7
4U/EN9yPnqNW+ez1nfnQd72r8343Il059KHDuou3NH6HzeIN9qcXXmP7pIuEPgwJ0yvslR3W
LZrQ2f08foHN9Bnr0xH5OKzIIicy63tT4m+M2Z4g9qVgV85jL5rjbLaGbeknn61k3kU72Sva
OGEbVbSRhXPJBPqRnN+aOB/6cZLzWwtn8SrO+gmtW1m2sckZtE9eIeH7d7Bniq5bgjyJ/ekK
tpufbF9KoK8HzVr0eW9TPeZzzSfraBXHmyfGuKY7jtD+J+35KzqlLfj713RyLeM++Jl8QVa0
Usr9nZfsY4zll5KH0E+/XlzwWFSAIev2Dbn7OsLa8I3WhmBXOYMufc7nmiqdRuXOyWM65W94
K8+M7U8Nxug11ALPuy+6UQvydMt3kBW+E23Snj1mme+6rw15rB/oHjW0P2aZ7pBfSaA/OjRV
tneeUR+DPPUcukvoiVmcQbs8bzy9izY+mQ9N8scJfDiHvp5z867K55oX6Kl9tpeW6K42yKP3
YmzxGp2D7rPkc/AVz7tn3Omc0Fl8Svfez/yNoftvzPRPWl9WNIJr6A1R93ikO2lfsu9KSfsn
vE94bWEKjKIrr1Ly1Kcb0PCND9gL/Pl6y3bfZ9KFV2QHXXAbG7LPBdtQm8fKy/eC1w5viZyz
LPSdZAV56Th6lefdGueWNq3jK/I98pjmsA+tmQ9+f73FWMwxL4sss/5eXOTBa3NXvMa2aK8J
3lhiT/Bn68DnJ553XpeesA7n95o5Y/R9iOfgtuPlL/5G1dXNsn17zWfpnhuJS6wNT4zxw7XR
4vPbM+SxALtwlWZ/mW9pLnkfeKW1oU064IDX6AZZI8P3wz2nrB9V8oQJGJ7ZdlMhLwuxD7V4
na7Tzi98fGYM/uRZ5LXhk8eq5JDLOdrP5jFjGLDdJiE7R6jf3rk3b+N+fwmZ/sC8aLvVZQZ5
W+Ac3OJvNDFWJTfLZSw+eCyCrvsL/glPsAsPmM++DzIOdfAp7JnCpwr5zcq90xPm9oD5VKWd
InxjBPp30qcDxmC7CfbM3yyvczeuZ7xGRh4UiN4k/eoO885z/YbvGrzPjOh4BfdfEfeUchfx
DWf5D/fvItt+Jkz3Mi/0W64fznN99OG3uiuRsZbv+xVD65lbOgmHedXGeX+Dc0ukN53Miz1h
BHtBj+0FU7pj6WGshX7N9RPS4sXecIX2K2yPkHvzMtp4RBttLjMlH4gu9iOxOeRw791W9oQC
7AkfbJPwfXjGvXwW9JWqf4L6deaTrNNis6jy3XrQ0YT+CzaLMts8vLy9wjbUYgx+pYvnwxz0
hiLfiyekw8m9ehb131z78b7F+w51cI6VMmvcvXvdRO72v0B/x91+n+kr0tGi/SrWb4N+CfqM
MYR9oAMdUdszF7i7byqMb6BPuQ2vF+S4Db/+POK+V+pX0Adv1ZX6l+hDVWGogv5T+WH4Mm/4
xm/VhvC6zGMxJY3kEXdbd4yhzP4HYa+Q+g2cKc7JNiD+LkLvog9edxX6FHwK5zO5/z93v2vj
fCZtlFQ/6/CBOFdj2WRdV3wggg3+EWenAnxy2kwPvgNh7cgzXc4tn/CjuEaZN/Zx8PJSh5/E
q6IXmN7lfk5T9E9g6MIHokTy/cTzrrnnh1EBn/b9JJ7Rz1/KT6KJfl4CQxbfmMJPo6PoCeo/
g96EL0mQxyeWlTSfyujHDcrcYSwa8DcpsT+KyGyaHu4gH3EHKX2oAmOJ1tsnnjOrPV8S0Z+k
zFj1o4+xmoD+iG/UuA8r8k0S+hX6UGV5XNEuJvSfGMsSMCakkcqZYqX4VAEvE+ZTk21Ya9Z/
bjCWRfizlCBPJfQhUX2oQRa8DV/4fAV6CzzwJ4oW7mu0X08T/axA5kvkW5QeqyntV4IhOcCH
PvvtrHiNveJ9v8BnVF2/jO+fKr+e4MMgvHxQ/VyBT0PwaQI+lYEhQf2wjsvZqol70gkwJqh/
xhg0n7wfTuDTFe6d4txv4a419vMO/TxBH+K8KaMPJchThea+7PtN+E+9oQ/f0f73FJ96rqb0
o40yOS6T0LmmBR3vET4vwocu3WoHmf8A/QR0PZYdYDzFWCbKB6yckqcaxsKvTy2cAeUbW24j
3BPJN+b4xhPoXkdsKX+7K9YBd/swJRv9I+56m4pPbccTaeMWZZbgU4sxej58B30Fegd8KjmN
S+hr8KGl+nCOPmYhCx0ep3DjquVpizY6brxbvA4P9zBOycNUMEZft0fwoYexLpP+dMU2j9h+
HIe+mhMFxadzlung4ynfeAcfuo7DLfiiCT3B+hP5XCafvivW4SKGMugNYPhCH9qqD99SfFqA
D226IQplPkCfAGNT9eHp4FgMUX8EusiLn+GfqL9WfNZ+hx3gDL6N4kcR5enyAB/mSp4WwDAB
hhf4LTbVWJVAX4Le4D6E+2jNpzclL7HMtZpXK/jsvUGmn0G/w1g1Vf0B6COMVV2N1U9gnKbk
SfNhhTJ34HUH8ybsV1W2JzTZJuHvSUtMH+NO+oV9vKb0GuQM9lLxFXmHz43XN8Un5znl/3QJ
36A+3UVH3yBZQ29hu4n+LNEnMEt+T0FH28AGFv0SK/BL9BYcuYco0jupcPe2pLO+3N9dcJkS
WfjEn/eW7QFlbmNFViOhV9gmMSU7VA6+bmKTGLlvDPAWIMd8/AX6kGwZ2qYxpTOuxzRmPtRR
psLfCD5aQi86+jWvDddsE03If/+J158l0+uOH8d4MzHGOVjq98jjLr5HuOK72lBf3lRfcxl/
Chozr/2J/5r7sQV9Q3TxhxN/k42y245xDl6yvCWge7xjrKENthsn3Icp3Z0FPlV53i25TJt8
VMRXfww/+Dx/o0v3Hz/5VZNguHX/XbC81JjudWGhz0Gvk71bfOHGeCuQh913SneJWfBpxDLn
/bx6rN+syT4+pT13BBt9nu1L5/SOTfyFhX7C9YM/XRb76YjlsaDoA9z3hHV8hPOdlGm7NuQb
ZXzjCxj8/PpiPj2ivvdFE7vvHPQx6C+g+x37C/7nQr8j7yWRp5KTiy/4/kiZn9xG8Pf9wp46
YpnO4w2NH8tP6PPSh1/ch/Cu9RM+WNJ+A+PQV/Wfwadwf5dnW2GV+zGlPu1+IwE96B4jXt/a
wOD9Cj+Zz2fowyn5AorP8SfXr4BeYLq8U9xyG2Xi0xP84HvwU/2EnjnCe4I87JEX4GMW9WfM
xynddwqfLkB/B8Yq2vf7QODTE+9H8g3/7lUw3KAN73nS4vPdGr4gj6h/jvp+bUnTQx8bTO85
ZFseqz7ol9yHwCdvnRZeHuHNVQP9qKt+JmijDj4kpMXJm4eIcQk+zkDPgt5HH/xeJfQ1+BTW
uFu8aWixX2CZMcp+VMM95hZvQ0ZqPxT7+obpgc9X8FOt8Z4b28+B/sx08bPf4BsdlDnmMonC
6E+ju214DEV8Y4U++DW2xnv6FvT9Pnh5naEP58ynK+xX8o0BytRBzyuMM3xjA/oafCqTR7D4
wY6gfy2B8Zjv5cs0r6/gy1tS74Bm8OH8QJlb9KMKPoR5E/fsGu93Y8jsO+j+FqwE3WW7h+EC
fSyr9gfgk7wdqWGt3+KudMT7VRsYazxvwvlM6HXwya8/4p/wDHoffGqQp4HY0EZ4k6HlKaGb
OjnbSJkWMMS5XVFtnFDbZX4zL2PxCPoX0xNavbfQ8Ua8586Zj+EW7iP1/m4E3STKbAtlvqtv
SBs9N9ZCv8M3PvEmVcYy9jHYt2QshQeejy+gl5iP8m5ji/vYBcq88zcSejGyhQ1+nw9tkkPx
BRH6EBhaPJbBti30Ect08E/42Jl3VX5PeYs2hJcl2q/En04w1BhD0COFvuX6fixqGMvIhxn4
eK7G6hn0NfdB7jlrwHCBMn204XfSD9zNj+CbLXxsYm57fVvLdAl6qGAoof53NyZn3Mca6ldS
fCqS/2X4xhYYb9DGFeTJy6e00Ub9M3yjxGMx5bm/2wd/wv/A3B/BBz5H9WW/E5wJrZFyJ7TE
WF2APgGGMeZdFRhKzAd5u1biPVvGKqF1fpdPfp1/T72jljZqaMOP93uqn8He2cA31sD4G9+o
YKzrkOmSmjNl0P3M/cC5Z1dW5Hw3x3uAnNNJ5A3yEj41LdCfQc+TL22gD9CHV9CXzIeg473j
bv8e58NbyEKcd2+ESco0Ma8SNbfHoH+xvIX97B3ydg8fiDowzoDxk+jy/q4EeZWxusA4SP34
XkowdNHGCca7iW8kFKemync2wocO+FCmaC5yJrhheotlIbw9uce7sxzaP0b96xSfnoHBrw3v
WEPvcT93g3kVZb4BjAt8o6P4cIb6d+hDm9/tr2gNFYyj1Lyrcj/DO557vEWK68cF+lEA/Zzb
CPrXO944C4Yx+tCCPPr97h4+oiILDdDL7kuaTzeQh7oaixLovzAWdZbp8Gb0Hu+dIn2DPvZB
v1X0HugN0NcpeaoqmS2gzBAYK2os5oq+QB+KoMexLqo19JgxeE/Pe9a1zzGWNfApYXvBPe4x
RR58TKA33P/LN64xFl7XfUt9I12/Dpmt0NrwxPr8gm1k3qvkjelXwHin+BTeSr5j35cyCca7
pPjwij7UgaFH7452+VRHfb9+vWGNvMd98gLtb9ScCnySc0ud+1GGvPh3QPd4+yb9LEEe9Fgk
SmZ7wFhHHyrA0AefEjVnBKOs4yXw8hnf+HJjVcQbwDe1hkofbuCPMkvNbfH1zzHdv/V74zmz
Bf2W+5jQ+vaW8ouWbzwxnxI13t4uK22s8I2E14YVvTuW+nN8w6+Bb7g7u8c9qdTvcvvBN/we
vtsL5dfTYj6Fu9Z72COFD3XIi9c49zG0KVqZ2GXucS8ustDCWOo+DoGxjnGQuEb3iF8gbXjb
8JvaC+ROWTB4G9gbznexD4fq11H/Wo3lQPmXC/2e6TLvZG6HNeyJ9QKNYYM98x5vbwWDj0v0
xuvbBt9oqrGOGK5R/zdkpYqxlvcIUqZI60qZbYlveFe/y4fgs7w/Vm01LzdYv74c/Qprh/Dp
GPV/of6A2xc7XQtlHlEmj1g3546+gY3rns+xn+iD1wE3eN97Dx+tOvzPW+BzV/Hghn20fFy3
DfRYzacyZPqcIlbJO8N7+JrdMB8Sltlg67vHvfsCsSRmoFcwln5PP+b1L8rbG/jobfLHat5d
oJ9jlPnkMmF92sBeGeVpAX+44wPy8g187FAsqFA/D/oxxiFR69Md8+kK62gReuSb0oXl3moB
Xl+jD08Yq2/gg5aFoeJjHT6BNcZYob1G7tYWyp+uR17WUf+RN4A5+KhLG2Xaa8Q2FPmwBr0D
+nfQu8wnWcflDrIO//QS6NcpPr0qDLMDGNfgU4vpwXZzD9tQjP/Ug0wfgf4TGGvAWFJzZsn1
5b1UEd94QJkV+hHnhZbJEsa6qebdAvXHmFdV5vOU1+DdPnYoSpy8pdR8+gU+1bhMWOvvcR+c
w3vxIvo5AP0S32iosbgB/R71y+BBonjwi3kQ5Mmv9Ru8RbrHXWiUlxboBdAXkOkm6pfVWM2A
sQaMJdqTxYdC6lcgz+KfKf24QZkGy2zkQ3hPUN/jY5hXV2zfvgEfe6hfAr2P+iXGuKK9P/JA
y1MDfCgTj+XOOfazCHrtwFhXsDYkau1ooo815uOK7Mb3sMGJvCVcP+iIgU9iL6hjvHsoMwG9
BYwlNRZxrM/cN7bQ8aQPJ6h/g/Yr6GOixqGX4tPhbzQVhjV43Qcf2uDDuWvvVa3z4iMf1+kz
yPSl4mNuhwfB7iLytIvhOiWzVez7sjZsCUO4L77nc3AP3+gzxhAX6R6xBfTa8srtx3mbd/W3
ik8DrC9H+EYZ8uLvOV/Vvi/veBaIXxf1hizqn/A34jq9omhlUt+frbawHcU5o/n0yfIQfBQi
L6UfHTV347z6RP1ITyDTyYF1PiHZjLrJPWz4N2p9qikMI5SZQB5KLA9yDr7ifopMR3lM1H42
wlj5+I+veJcv9Ar4XMFe5ddQvT6dgpfnSh4mGItjHoupGqsy6QVV2Ia2uLvf4P3ePd6+1bGX
bIEx6qEnKXnyeuArbDf3iCGVg6/+HPLQgDycgk/n+EaZvlHlu5Ic9IIi2u8D45fqQxHzup2S
pzp4WeY9N9xz3uPdV07puq/qzCB+hbmd+uHtrdbPjmHjf1V2vCr2ia26Dx5grGoH5lVfzbu+
mts32A8jH+op3WfLZ0zBUOL1KayhN+CjjFOJ323slgnxC9L7WZvtBdu9efUb9Br4VFJ6aA59
+IU+6r3kHePQV/q4HgvZj/QaltCrsNfUvEyvX3FuB122urMGV4BB5DWcH+sH9qrj1Lw7wrw6
dyUEQ9xLisBYxtytkM5fTe1XwcfhFf4D97Cf5/A2pQh6jFOaS8lTotanZ/TjiMskdPu2wb12
7MMC826GPvTUWOcQ9/ECa8f0wJ4f99NE6U9aZoN/06s6W1VT8hTikbyqc67cWy0Q23IDmb7Y
m1ch9vcr7nrv4ZtUV3FD4l7htVLBsFXytAYfpuhD1As6PG/EfiV3ZzeYd3NgiPvlnDFM1bxP
OP7TPe69F9gzW1g/4jcGik/FHbrogPLWaA0Mr6C/o4+RT1rHkz15fx2P6+wreJ1gXuh9Pw8M
fSWzdXwjyps/Z++vX3mMdUntVbmUnrkBr5vqG+fA0FHrcO3AOvyqMMx35C3cjeX2+Cz6V9BT
9bzrMa/DXem+/qTH6gz0OfrZQX297+f3ZDo991/Qhx7GOp6DJd7hIXl5BH0IegKbRlmtw1pe
BsBwqvSKKK/H4MHN3pyS98FRpnMos1D7VcRYVWNdxze2qf2sCvvTFnqoYLgH/bc6U5RAP0rJ
0x30zLIay/u9uR1iuwmGuJ9VwYc65pWXov1xaKn1qbg3DnIfHOdu5MO90iPjGvlM8Z7DGbOO
WKgzyNND6swgfJyDfrvHg2CLfMWbCy1P12ijpNawuD5N0UYD63yJ7lLlLeQCfByjfuTDvcJ4
DIz3qfPfVp2DI6/j3I5raEntZ0XVxs0BeekDw4PCEPWrFyVPcazXShY0nxbQC2qqTFatTzm8
GT2DzK/xjREwttScuFTxyXfn3ZTtV1V+t6HlqaPWuKj/nOMbNR6rFdt+qqzL5vbWn2CnEz4f
GusN6v9G/QbGMurjVT47LXb23OBHH+Uh7mdxv4p7yQwyX1P1f6n97AbvQWfA2EL75yk+VbAf
+buxId7lx/0o2gOOUnaRLe6LX6HLDuGDusB7zyjzr2rPzmHetUAvp+TpEmUqSvd4AsYGdIuK
Ore8ps53G6zzr+r+Ls5LeZsbctBM+Y4xLQvi/zTgMv5N1RD3kDfAGNeXOJb+XLJhehzLDeqf
YqwSyFOZYk9LPJ8FYsMV+ftyby5ttCEPfYVxgzbyqp890C9BX4NPfYfhBXuFtP8d9Br0ioTP
bqI3bJRdpXZgLEZqvKNMRn26r/bsC8y7S9SfKn1dMFboPY685ZY+1iFvJaUXBLtIlJcx5s37
3rwIdxmviMW8jzGuT3qdn6h5GdfonFp70vvdFhgqylZ4g7PTNeiRDxM1JwaQlyizt2r9uT6A
4U6dKc4w1t9S8tRT59yzA+eKG9ArTJc7nSr7HxyiRz3zQu2nURau9vZ8idcT14cEZZ4hk03y
0Y+2ZTkj3iDW8hrz5hN9PGH6lCKQvMBvKMqT0BvMp3hvPlT+IhvYTV5gz5R51QPGNkXGlj1T
6p9x/fCe4QX3xUP4Hu2uT+FMMcR79bqad13VzyzKjMGHLvhUoTxaWdgTNrBxvcDvR+gPTA/n
vxf4y8U9e4H4BQPI0yLFpxfwqaUwxn5UlM7fAsZrYDhVGGeof4P6T+BjE3ysqLF+ZIzRP/MF
/m5S5gPjrTHUD4x1F2toyKCXhc1iA133Be8NhvCFW+zJk4/qJXxqK14Gv5z9sZwAQ0PJUxn0
Z3yjibHwMRqGygcrLW9BtxnC/2qh4mHUMVYJ73dBx8qp93Ev8JPfp9exp/ocVkPEeMntzNvg
vzBUfmYb2JZesEYf5pPoLsGXQ/pxfnBtiDJ9CXqL+Rx04SHiO9Uh01FeJ6AvWFbie4QXnJ2G
eA8Vx7KGuRtldgZ5a2LP1t9YqT7E+vv0cEf5gvsePe+GKFOBzCVqX/+FftaUvOTQhw7GQuQt
2Dv36f7dxzO3P1HjUE/pBTPgnKHMA/pZVfSW0n9yO3wMdzpR/6pDNxmg/iPqd9G+n21Cf07J
UxV8Kilejvf6GWyNL/Db2eVzOIMKn99A/0ZzSc4cL3ijM4RP4E0qTvsFyhyjTE3N7Q0w3gDj
rZLpNcYyjvUV6ldR339Z6B3IQhmykPD5Tr5xrcYirk9Rj7yCPFTV+vSs9NQbfCPKY1zfWkoW
jg/Qp6n1Se/LH6m9YLvjC1KmuzOJNZGD33P0CYxvR7rqnY+8PUn4TZi822jBb+gTcUX0+7s8
3teVKbei3H2N4Qef5/eYFX63GnSwMeLdL/nNaRPvZr1PzBhv45aINdjit79eGxxjDc2reGIl
fmMc5vYEuSgayM20wRvlMd4w/8Yb5j7H7Q/vFWIOqwbi1Fwgv0LMbeDfAkiM0AvkLqjwO+os
csBsca74Dt3iQb0t2WK/+g7fogfkDVjCX2XD8TP9vv8AX5Nb3CmVEF/zCHl2hvwWXOwFW875
4WN7S+xKn3ugiL3iiNuoUq4weZN1hrH4xhiriP32jenB9/Eb7kqmOGPe4V3ICfLGfU/Fae/T
7+TdfII7mSlsDnd4iyS5Tcr85r3JMRQkzugR0ysUi17u1iRnkY+BlSBG6BT3wTo/Qp18smU8
p/CZaSIW6iXe3Z+CfoFvNGk0Qv0m6AvkqPFx2YSeA/2YMYQXv2XsRQGTxAIs4M1nGfnKntHG
T8Sj998oMx+HiCW/ovsHiRVYRvwDaf+B6b5+m+v71XKKmI136j1n360aZeiRUuYTbXTQD+8f
IBjOkMfGj0UZ96RTxICJuQdOEP+3hliqbdD9TKggPkLgk+j0d7w++bi0FehPU+iZK7yjnnAb
fk5MoXs0ke/nEfQ52o/1WyQjgT4Efc100Z9iGxFDlXPLTSnzZQUx86d4C17AG+U24hyfU46G
tqqf0FpXRTyyGdZ5ab+OHICSJ3CG87yUqSIniOSBCPuh0BuUl1jTJb+dxKLIMYYyxXYQm+od
6EPkHBmi/QXHspA4NH3EUb9GmVN8o8f5Eab0EnuGmLF3ig813DvNcE/aRE4QweB38hl8du44
PoLXqiTH32uKT9/Qj5L6xgI5FmrI4eA13Brs2zP4cDX5G2XKyLxb/xr1w+lN7J0z+NOtEOch
jJXksLpCG0N8o8ZtBNvzDP4o8o0258AK55ZYv4A9eYL6X6CPGcOU4rvU4L8Z+HTF6/SKMXRU
nq3Yz4cD9ArJU4znc83ycon6r6A/A2OXItiKTWOG/bCp4mH0mNfhvD9DTCE9FnXEYxX6d2D0
8lLDu7AZ7rybrJuU6A2HnFtmuHdv7tQP96jCJ4nhGXO81PG2RMvsNc/LNtGDD8RMxfoacB+G
iP09QA6/G+Qzq5IPovjCzZCbIPRB7s3baOMT37hwUptuI9iwZioP4P43OqBfgU8t8lX4yZZ2
of9Cjpo6+Q6H+lPmk7ztWCGPzQ3K3KAfD8DQIF+BMNZd1M+C3qF7NPGFmyFOYIFjxPj6DSWP
EneyCT1TxwQqU6wueWvUxN1XDvFScyo+75rXJ78n32HflzjK55TlVeKwrxH/9xWxB06RG+oe
+11Yx7/ghzrmeDotOgdIDtDvOBtNkZtgivzmD65HVc6zvOVczw2aRSG/wspxMsSr9/GSa8jh
LjnWV8gjf0S22Ar08QXFOA9tLPgbZ2RrCBjqpC8XyP9J8ix/0DupkFM7TzGIQ87sIucWeHTc
33Aeim9kEwm5xU+5/RXTE8rtJPmrgn38BLl1J5yn/ZywhX74bH1Vzut9xDkaqvT2PPDpiOK5
dEm/6nNulTbdYQWME0eXPBRv6MM95Qz5oBNzkdufUn4qnWf5NzAUmNdFytoZML5wPukSRRJ/
4nzTbzwWnosz5Iou8DeaFIE+5JA5JT5+kGTkuQ9PdM9S4detkgcn2J/yyGVxxnngWxQ1JWAc
UY6rLsvblnNZVJB7/I6kvs8ZI9ac/+Ce85tX6KY68Ml7+8w5T84DxZP+IHtEjvtQdPXH4JOP
LH/LORT8qSDLY9njseg5ebjhfp5QPvaQb+OMx8JnjL/mb9xRLPiQy37M+V/KnI8x5CXJ8jj4
+j3OrdKgeNIF5EfIcu6SB9dGi+XhnHOjlElaJPdJj3OjdGgkJF9QljEO3DdKnIPmnOeVv7n5
Qt6SEeVGCZESztH+F/P5xM2DIvK3+JfhfebTBZUJ+VteeSzL5EUavuEzAFQ5L2WXx9JnVO4y
H7JE79OuM+J5VXN96LA8liiXRhjLEc/LhpOiNuQ15Nt44n6+sjy0HCdbqbkf5GXE8lChm9DQ
hzHWhida0yt05vjNa4vfi565DyuKsRdyHr0xn8uUI1nyoxeQDyj48+aZlzeUoajPnuASl2hI
e0HwDZrCd1vnttS5UqvIqT3Gm4k87CZj+PJGm0kRMYkaqfhPR4it1OEYUUF3GEMPvYVOf4ZY
W0N8w9skBvDfzOPd6xjnR4mJVkUu15Lqw30qTnsLsdsqlG9DYlYvEe9whthw35Fvo4C8k5Kz
ccr2hBhD5hh3HUfwR5mqmNk11p/qOCe/MKYr5AurwV5Qgi48xfuVAnLN9/nUldC+Lz5aTeiy
R9DxitC/htB9anQnEfbTAvSO7yn9qUO2Jnlz9QgfBsm7pnN+xFiAVcStbXIs1BXJ/CNk4Q6x
mk92YjWH+OVNxEmOcZAnqfi+pyjTUTFhLxCH9FXFg87txP+VM8MaMRnbsOMJ/Q2xLVsqTvIA
9Cy3H/kksXMv9mIAJ/RKqo149JHeRHxeiZeYUCzUJ5z/JC5tHXFGZyrea4yFGmM65lJxIWNO
7ArHvg3+lY94YxPjPkYd8ErlW5RzS53tDeEMOVUxZUuICZvAp+ZBxcnapuL1nKbyJLc5LpGM
5RnskUvQT1WO0QvkyUlg7+wjV3RL5SmNuZ5rsId2yBYl58dgz4xxYGbwH4g5Pse4Z8izzDcp
3pTYhoR+w3Edg206Dx+KCfwslsiBfIG4kJeI6ThIxYXsInak15/GuPtaIg/NHN9Yo42f6htF
2J77WCMXiOl4Tn6O4isyRszsJdM7JEfiGxniHT6xzTSPs1ELsSX7oPdBryG2ZELr/BPftUaM
c6aXOD6mxCub8Rq8xVgWYLv+zvliZR1fwzY8xDpbgD0yYftSeCMzg5+FrJF9PmsHG9gMcdzv
GGMLc6ZCNoAqv5cqIibjEHH8AqaYv27AukWDMqiGfd1nB7xiffyU9ILg9yM6/W+crZa0v4b1
q4+c2e+wJb7DJpuwzXbKuTWrzKeliofRcz8fYV9+UDHHoj/JKdrYzUEcYgpJDuQ6xqIEehOx
Uv046Ny/M7zn3J93co8wwzvnAt4bjOFnEXWPOXSTPuZVW83bEubtLdqP9JCvIeaJl5hDy4P3
LQnFCo85YGbwEyvgjc0EPn+yNvi3bXn4yU/g73uL+5oe9I4C5nUFeb76iPcq+91YxeAc4611
AXEaxvBFWyJv0hh8eN/Tf4JvUUHlYRafmyXmXQl9PN5bQ+V9yxpj9YY2vqGNupq7I7TxjHzV
/k6oyBjyoLcRm7fN8hRipGsMa/i6FfFeQfJRS471Od72F+CfOYFtOb8jb6JHZnlu5xUf8vCB
Fz6X0UcfgyoPP/4x/F3yWMeDVaiAGHlj+OTd8lh1VXzfJfj4AHno0P1PzA0eY+/OgeEEeqbM
2wue1yG+yxH225ijKMS9riHfhtiOQ+7DoOOdsN2kT9mLwtlpTut4ny1bsv4ccU6jCllSJXZc
G7HfHpFLegX6iHIrRvvTEGUeqEzQj06Qw7hNNosQV/sNe+4GeSReacZ9cNy9sMbe0moTzqAF
2ic+6ExwxWt0md42V/iN9JbPTRPcc/Y5frjkhH3m/JkltsN1Wb8a8Fk6R7pygewGM+bTnOx0
wZ4Q7jI+aDZO+fz3jeQ1nKNDHJsCa35ZznM6R17ckNHhmMt4y6bYNCR3Zd3pc13Y4J9xj9BC
Xrdn5NG6Qd6kS+TqqSJvSYlyhsi56A71h7DZdmDPbHI8+mvkopA99TfuGcp8V+H7EHM5F3Cv
lFd3a33c762w313x/VzwAi6re1LZL+/UPWeZpCt8Y4MyW5V3O97XxpzXA76rTejkmSBW1xR+
sE2VI0tyap9gzx1y++GeQtpvpebdNe6DG8j9XeL7XLELl3Bvlah7zqpqM+hXsf4z6OfIHV4j
uZC71ineMRZS866PNi/Rxg1yPlaZPgWmNAb976vUObeEnCIJ7nxi+SbuxMto/ynFpxHG4hzn
YLkHCLrFN8TRmpDNtECj/sbzbgbbc1nlb2mi/gp3Z97CL3dvbyq3uM7fck73uPK+bs62mTua
VxX2DfrOc/s7rfN9miF5tsM1OFbzB2Lj9jnmdY3X2BDjs0B+PyPYp/Js75TYTiGntsQ77PN7
TrFnhrdnH/xOOqxPDYrJUeE4WBvWM4M/cB/vWivqDfMH7Vr3vD6FWDohx3GV9pIC2USekId5
DLtvQpkvN9xG1ZWSfgTb8ZTeBv3kfuZpPQz2zhO2NXboRjfUf6H1p4t5V+F3r1+M4cXVu2Ib
2TXr0v5s1UdecI/pAnlrs8jvOyJefnDm9SznDp+xvh7i4QZ58llzr9i+XeKxOnfjfsl8XNOb
hmAPnTKfS5TTPNC/kWx1SZO6ID7KObhJ9vEC6S9tLuMltchjmXA/y7Reii2xwvmkw9tMyT/8
i+s3SA4lZ/aYMbRc38OceKGYjBX2Z5F7ijv4F/TZfjTnc8sN2WULpB/NeSy99W7NbTyzDT68
5wsYP9xYiv37hmXW9+uV63vv4xKP9SP5gIWc21J/Q/FtYp7lT9Y9ymSjveJczEu2y7b5fq1A
92sL7kOD+hdy2Xfo3inIdInGJSEfmB5lb++SFn7BeYMajk+XNFaPJL9TyqK9oHxUFX5X5nNa
X9L6M6M7Ji8PYS0JN+4J3VH5Xe6Bx6LnxmfOfCzjHsDf/W44N/gn5lXV/Tb0we9Awsc63xn5
/XTOY1mkfIoV+D/VYTs+obHs0s61RN7tAekNHxwvI8wb37cB35esSf8K8nLDMn1G74MqHI/6
nOdVl7JGBht9lde3LqEJ3w95kzo8VmfkO1fh7LNdlpdX8o3uc777In9jxHcZ/oTTYPoD5zcP
GeBOgVHyp5+SZazC/sInXH9FtsY+7XxFqi/6+AlkNuRLDBiybINvkzyIDtdlPmTJf7XCsZVy
jCHYNLrsA7rhu4wazztvTfnFPHijSCehfpdihBZo7fGYWszLMtmdwhr2hDubAt3f94ljU74T
6pB0BF4vSDPqE3d+8hrrT1xdprehC3+4kTpjPmd5vyxR/wOfvL67hTx5X5wpz7tLstH32d54
wftVne9bJA9pn3rcZH27Q/a0wKecwy1rYIvvnbyUNLj9ptsnAsaC03+LvH5VcAcZ4he8MYZL
ytsd7CZvtNcEHj1zP36qu9gyzf0CzaBnlhefTWnG63ibMZbpPBvq+6ytY75vOWF6yAic5e+f
qPu7Opcp0IogZW4olmvY756Z7iMNCN3bOAd8J1THnfQD3UWHM0EZZ69nzqeRcJ7l4GPxwmev
qls7JM57lvObS5w9yW/e5VzMwW7yCp+Ye/j0XSL29yvRg337FTHQf3GOZP+O+oz1s4Tl0bdf
5f0wZKbJ8rz8pHEQfXxK59gC2XUvuJ/eEnHBY7Xh/bBMWn0Y6y75BFa4n20eqzJ0j3fa5Srs
MzPm+j5r5xPfc8pYNomTgV4gTM8YiyHJfeCDyFOX8sCH+7kX3jN7zOsPOu+/cP0X19Ix6ou8
ndF+1qVaLd6zG5zrObT/xH285/02+vUk3M8R6XhdvqEocT8HvA57/6Zz7mcP8uI9UuXeu0vz
IvD5HfdSFTqrT+n/HzjrD/ls1kT+4IT9WB+Rs+MO9u14BmxBn17Dt6hKq2XQ+e9gc32B32GJ
9BjJ6zZFTMd4vsuBfoLzX4P9HsWv5xL+ItGv8Bf8J5too0z/lrcfd8gh84xv9HEGLcD3scf+
lyEPYDyjrpAfJgebSSPlT1fGuaIE38SE/HqquBu7QG7xKp99foF+Dp+/Euy+/uQ6Qzx7OUfX
lN9iAvoD15d3itE38RZlRmijTj4sEpNjhnzV0oc2xTWQ3LtCX8Jvsc19CDnXIr0Av8ZH0N9S
fCqgjOfTJfO6Tb7ZYT/csEx3nSS2Wb/6DT31irxQwjk6+sq2cM79Cb/pFp8xVzyHxM7XUf6+
HcoZEebmk+v/E5/v5NziT+Dfmf7okIW5u6U1NGA8YtuN742sHU21Njxiz32mtSesX23WAb0P
1zPTV1ifgn3pmfezHo1R2GuWlL88nM+GrK/7HeKZ1+Gw3/VZr53zGvvJ65PXpYV+wfp6Qt9a
8/rWpXEN+npb6eNVygcaMJzCR+GC/F4rPN5LnCvW3IcHbiO8NpP9Lu6Xb3TPH/h0g/20DPoH
77lhXkv7Yb9bQx5krT+n91uBD11gqGNPTvANv4ZK/VfKol5hH68l/FXWsPMNYcfrc/v+HLyG
D1fY0+V9ywn0lyzK/KJ3lsFO98h0/zZXvjFzXxmwrnyJPlyDnuVv+H6VuX54Iys+O8985gjv
AcM+csp8uuK9RNo4p+wEQR5yoHuPsWvI7Jx1vCOcz7xP3zXL/JDpiaJPgcHnJp9zH19A7zFd
4qs803kp6KJr+FANuQ3/qmgOfVnaOKL1IOiRZZytfjt6lf3t2qxX+BcEcyULsh8+wx5xCR6M
mU9VyNwFnyvqKYxV9oc74W94eXjC2iD1z2lPFd3kCfd/a9iOThT9N9f31mJZG55JV5b3CJfs
T1ehFx9BZlvop/dhF3+772hj7lrucT9PoF81oR8V6W1zqP9G/njBPrVieYp2mS7NYOmjx7Ri
Xi7pHiB8Y8E+e176NL0EPk1xll9Bn4/0Zz7nliiDodhlRH/q021VoHccPWD87VAWlf7UZj3Q
65lLlpcTylQU5OWT6eHGrMprYJHPbyFyZ6D/gj3hknT3Cr89GcB2tIAv3IDPj/7sfAv7vMe0
4PGeQlft0Pv0wMtz6PwjR79mjG0+/4W4g1U+lwz4nOujVoiNrKjscGsehzKdgsVOJ35iT3Rr
He8R4vntA+fgLb1PrPC9ufjDhVzQXdbB5owh+P188FuALPfhDuea4Mf/wXfWWT7XiD5/zu+Q
gr1C9pZwxszzOdi/rpPzfrhr7ZIOd4szwwA20wfYO+/pnWGQlw3WSJ81PdBPqN0K54AYsDz6
3TDL61c2JU8D9NOXzbJP8BfLky+fZz7ek90v2DsfGUOdOCbzrgE+XfCeXHO/vWIMwZYYbNcJ
bD8J6U8FxEH+hriN31jfbrnxe8E9ZIH16Z+4G+s6Ll6wHtkl38Y2+y3KO8Y3viOsUJRLeY9+
yvp4l89FU1455a3TSeo9Qlg/gg/VEnFkWngj2Cdf2RWdv+bw9WhxH/p0cyXvf5/4Gx9uJOQO
sUznnilJ8m/kN28iFuEJyWuMkyU+VBuV07oNX7V4t9WnXJ1B55/grcBj6j3B9Y4uW6LoAVXk
3JZ8jDc4M4xwbrnley2x+57g7dkr7qVWuIv1GBLca0/hXxB9rOReqkIWRnmrfYscMhu8c/zC
O8h7mlNyX/w95Wf/gNhs4gMqvo0hLv8Ed9bi61Eny0h8M/rE9eVOugRfkAq9Sa0iP+eM76Sj
f0EP9HXK/6lCebtiTtkscjONWR5iXtuYc/Yd+WAryItbIk/mmD/veiefa/A9uuKYH3nMqQHs
Lm3kxZV3rXK2OUM+1zreB3+A3kKuVKFLztoLxHyV+i28P64hJ22PvKUlt1zMD7pUeUy7nF8z
xC0aKT+wHvNB8piWOE+p5L9rIW7IJ2InjRCbZIm3lMfwb8rhHfUL3lHXkXtT4kKOkAdecl9W
kPsyofx34jt0u5fbskQe10/wZ6khpscWsd8Ew0zRz5AnsIRchs1UnsA65zsM3jMjxLxfwo42
Bv07ch1egV5CrsOEc0LKWJQg01vk/Bipt+AlxNf8QOwAnXfyDLm6ushvl6jcmCO00UGeQM/d
EWLBN3CXGnOqlVWeLWm/z3ndVuRvNEIcUp3/rqlyFSYqb9sS98ExZ1p+L89fiCX/ofKU7uZc
i+2XON+i+F2XeG2J9T9wz6nz+IW7jA/EeRghVmAebWzRRg8YqsDQRy4wyfsmPl4lxFz8QFyR
kYqnqPPfxRx5l3u550LMsg/kSZa8R8fISeTXjnfkfhrhLbdg7CHvW8iFITmSc1jnz1SeLp1f
6gFlmioP1xT0HHI31ZCbrqRy0/1C/qkG+Y/t5nZ6Qg6tROWfKiAfxzqVN6mKPFkhDl8WcUTP
kIdUMA7xjZ7Ko1XEN9Yq19gCebwGGMtntH8HHvSRw6aCuJBPiPlzhvhPbymMEnf7jNevAfhQ
wjeOkDulDD4mnD9PcmGcIRb9m4qTJTkAb1L572I8i1tg/OBcOWG3f0dctHvsyXXkb7kAH34p
esyrtEYung7GqoGxTlSewiTFpw3y9TRVTqGYN6movlFEDpgivhEx9pALTOfAWqO+zt202Mv9
JOtTzB/VQhtXKk9WbCPm4lmo/FPrVE4i8WmOOYnmGKsT0J8xDnXksCnxOfge7zVvwKctvhFz
7dyDD218I8R+e2J9exej5D94QkwiyYE1AIbnvdxQst+NkV+qjTIXKndTlMnCXhsh5sZGxZN+
Qsz8Y+x3b7gDiDm2bpB7boA+fKb4VECZvurnB74xxli2VC6wF9S/VvJyAfoD6BWV/26MPsQc
WXWVryy8l3rby910pnI0RJmO8cdXKk9NzCPRAv0Y9dvIKVKmeRnjmx9jL9og5pmO055A5s6R
a6JC8Xl3c+W0ESO9QjIr76V28wWFmGcRQ4zZ3wLGuspNUE/ll4r5gE4O5m/ZIt58onJVLJD3
KObIOlIYc4gBE/PoxBw014jBrnP9jFPxx1cqJn7MSXSv8vXEfsYY54W9HDJBD92oXIhVxK/b
ImekzjUm+ag1n8qISV1RcSFjjpgYnzzkRaoihtQW57P9vCVHKi5SjKs92as/pTinr4iJreNn
5hDXsaViCN+A/q7iYw4OxOcdIf5vW9U/34uDHGJUvSIexm4sebFnztDPwYGY+G0VG26s4rHG
2Lrbnbjckrtui5hnr/BBjTH1b/ZiEFfYT2w3xmai+qnzQBwrjDPE+NSxluuIDR5zguRTsS+3
eIv0Ct0kxi/XcUbbGM9Ezc0TjHdL0WMOhzFk9lzxuaVi597sxWHXOUPe9/JxhHhAOr5vSc2r
2k4eiHQ86JhbIFF53RoqX1mMF509EA+/p3KOxPi/F6m8bh0VQ/hpL5fFlFbhdM4hyaV6jDOq
zNujvVjxIV7Yq9JD03kkdM6QhOP1SD+PVQzg3oGY1iWVzyfmmHlTcW93c31JvOkrtifEvCQx
78mbyp93k3p/d5bKTyfxdHZzVK2QvyU91jEfh7dJxFjzcc4MDuYFWOzlHKmwH8b+3E1UDr2Y
y6ILeakiF0aFchZJXNqIcY6cHnEf+FC5ei5SsXXlbclNKq9b1B2akKdvB/M8TA6s4yXsVxUV
93aFeVuCvEnMfsnVuoX+FfMnaD5VIC89FSO4vpf/KcpkHIt2aqx0DoeY3+5djWUNY7VQMYwX
Sp6ayN2UUD7WmHdS3p9EeYm5BZZqfYq5MI4O5jQaA0NRxWlf7OyXYf3T8+5RxdWOMfUvlUze
7MWsLikMI7Ufzg7ksogxrbuq/aifLVPxxxOlJ5ZUTo+4r7dUHPZ72CTq0OFiXpPHvTw5MY9X
zFeWzuXTVftlNrWO/1Yx8+M6fnMgj03vYO6BpaofY/I/KHrM1xHzT/0CfZ3iU1Plsng4kN9A
54DpqnkTdZszFVM25qrI7cXkL6tcPDFnW13pLu8H16fwhkD0yL6K67+7p0petnTuFC/dxQM5
QV4xlucq9u6rwqjzAdXUnpkczGNzaB3OKQxRv4pr6A32y5aKsX6pdN3FTu4Cnf9uNy9JTcUP
P1X0+l5egITjsKdzOES6ziny80AOh0TlIqum+FRS3xirWO51tRe8IH7BPd6n5PAuNsYXP1Nx
aeM6HePZt1PxpEUWLhCP9VeKT++IfZuoHHrnqXw/G+QkeoHPXoz7vx9rWfICSNzaDfSnF5Uz
soo8zDof0HwnPnjwh8shtu5A7QWHchPEeK5vezGrp8htsEKcZMnxt0HOxxes0Xp9ijkYuoj3
7M+5MY76zV4eiDJ5JEU7W8wh84J7qaGyh24QCzXGrY08SMcfPxRvvqhi326B8Re+cQY+xvi+
ZdpNsmwbWuzFcdfydKPibs9R/zYV3/cNZapqLHsH8ml0EMe4fDBOe09hWIEe49l3VezwNfqw
ScX31bHc6youfx0xreM5dalkdoE47sUdPotNJH3GjGtDel52ESM9gZ0u6onpvEh/tcbV1Tl4
o3JZ7O8lJXVGbaj9br6TZ6Kt8uBEvSA999NrYF2dnbZ7+YKm0LfFbrJ7jq6qM2ruQI4anVul
llqfbtU5dzfXjs7zEPMAxjU0nYdC2wNi/Uu1F81VXjcZ658H8wGJfamK+OBb3Emnz5DhriLu
FesDZ8gX9KGj8kr+UrJwo2IcR71C8+lB6R5xLNZ74x3upIVeP5ATrankrb+XB1CfCTR9k9rv
+gftHm/KPrQ+oGfW93Icp21D2j6l85HdI9bEvi7s5216vzuUY+9L5RuLe27UhS/3+KjHSuxT
aV1aj+Xvv8h/F3GWVZ6trMqvsj6QO+VOjXXvwDdGKvfv+sBYPh3QjUqcb2M331jIv7m//two
eRocyIPzonLIDA7I9ELNmTj35wfXJz93BztjITmIt6lzScwVltaF6+oce4p1/kKtLTHf0NGB
XD41dbZqpu4RhrhL7eCOsERn9SzsaGfYC94Vn2K+jTOM5bvKhZhl34AF7hB7uKMsov1F6p6z
w/dnK85tKTF9boBxjDbe1F2qYOzgrtZr+iOVm+4Me8078p4IhqG6D17j+xXcB4ut8Az72Qfu
OUfIUbxEDPMN7va/gKGA+15/Fv2A3jDC+THe3YtvQIl8RST+SkP5F/h7yg/cC42QI3R5wIeh
im/08Q1vz4x3rfHefYm3SnPU76F+AnoFPChx/PER9rPow1CC/0D0gRiCXuVvhDaif0AD7/o3
oLdBn4Puz24fuE/epct98JrLhDylkicijzZaKV8RmZdL+Im1gOEW9B73IewD7/BDG2H9Ez61
gVHi1o6wzt6iTOT19wP9rMPXw9u3I30JP4zegfrf4YfRwjhoeVopf5Vw3v9AXKMR1rgl/CjW
kLeckulb+KNsMCfye2MZ7gA+cH83go1+v/0K30uNoMMt+f1dH7z0dzYjFW9n13fI232lfi4l
s0KPfj3fgNG/id8ihoz4Hr2l/HrOMe/8CIjv0Bj+TW3MO3/GjD4xkk/DW9/kG+/Kf+oWcf+F
XnLIRioeYg328y32Mu3/tAWfOvCxqpCvmuQXbqCNInysEviB+RgLLcj8pxprecfYQMzFa2A8
Rf0txWCIfj01+Lu9wxetDH+3MkXuDG08gt6Dv5zUD/4s8o3fqF+il2WS72ykYqqJv13MS3IC
f7qw1ueRv6CHb7SA4REYeuyTF3RAoW/h81dV9BPQv+CP1yYveTlHy/cL/H3h0xxl6mgjz22E
PfkT5xYdA7SFGJ5fuE8ZKf/NFvyfPpETJPr85eEzOEec0VyKT0vw2nPiC7abEfyT4jfEL9Hf
RQj9CXzyN7BfeOM3Qu4C4XPZ7Ydf3McV6AnHOZX9LuJ8wTea7J8Z7FNf0F1GiHnWQB/O8I2m
+ob4d0r74f2etP+BPvjICl+pOO3CpybHbA2nlS/YK8XP9EJhLKKNJ3zjAvFcI59lrNvstyh5
JISPYR2XfEANxac6+JDQN7KIg9XDGviFs/oI+lWDMfgzpvDxExhaqN9lDKE3Ql8ibm2HeTBF
/pYR3oTGfrSAIX7jG/jYBsYKy4vk++khb+4X8lkL/REYvF35C/HGhL5lupxbavyNsB+JP9wt
t9FGPyuqny18owF5CH6HWcR9lJwiRdCjLKzQh7qS13oqvu+zKnPI53gBeg1zv8T9lBjD6W+s
6BWJ0Augt9F+8FHNws+1p/TxKC8nKHOHfjYxd0tK3i7xjQYwhnfYu/VrmHcl0p+y0FOl/Zbq
o+bTT5bZ4Fv9pfRxyS3XQD836MMR6Gv1jTXqnwBDD2PdYnmK8hr0XD3vmhRLX+LDjWCna2Cs
xqCXQO+gD3X2Pw85jSKfGsgxE+d19E9fgd5UsnCZ4tPlgX4mpGVVoXvEeNJpPoT98HbnG8Gm
IfRr9KGm1resGictTzXF6xfVj1uMZZTJmfKzv8VYxHW4j7GaqHV8hpjYA9BPQO+pteU+tT5t
UaaNvSah+2s5z8c18AJjMQP9m1rnz4BhgT7kwacO6pfVvNym+NRXOL+hzAswnGONq9DZSN5i
xzcPPXxjiLHugd4CvUR2R7FPCZ/7aiw/UnxKuA2Js7873l28y+hhL0ko3qH4QAiGMr2REvv4
CHEhb7n9rsIQdZ8K1xe775rbKNGLxSr7sUpuuSrZU35y1KkxfF4awCBvS7xdYAwbf1yfSshd
d73Xh/CqMoucIuF9i8SFFAxtJZOvwNBVYxHfr5RBH+EbXdAT2mOuoNtcwDc7C3vDWMVYv1Dv
gIr8Tieh+BMS03qJNuJYxBx9Y7zBkW+E9WeMmNVRFlqcwy9R74RegbGDOZHwfhfLSBtliuwl
71PG8CvM423bFm1cgl4FvY76FaofY6le4O5sn499uv/U57ss8kKO4TPTAIY43p/4Rp1zFQYf
rSxyyIwRD1FyGZ7jPVR4byXxWm+ZXuP4UsEnR+RJ5u41r2HHwHCFNq7wJquKsZbcAjJvrpFb
4Bj57caIXy589D6mx9gHxuoNz7Xyz2xBnqZ7Zaa0zh+r9eWKdbg88mydQWZPgLEMjB21tvTA
xwowJur7uZQ8fWeZC2fI49TbtTbH75UcVj1uo0zrU1oegu/jMfymhV6HLFRoBRT/hUjXfKqD
Dwn5kkuevyXycA2AMea+fATGusK4wTfmwNhBjgd/HzyGPSL2oYix/Ey9v3sAL70n3zHuQiOG
/AEMr/jGEhjb6EOF9Ap5A7jL5yhvTX5/rPOVRZl83+tH8Kk5hg3+UD8HGIsRMNyBz3XFhyPU
/wJG76dxnMq3IWXu1NyuscxW1Bo3xbxr8byJbyHlfHYNe2d6Toh+dI1c0cewT0WMt0qeaviG
t82MkVNtiZxnPXzjGPS5Gos4b6p47xnHssPyGu6TBcMEGJuKfpTi0wT99OfUY8SdHSsb1r5M
9tVecos19gJ9LKfWjmvYVI+R01bqv6Xkydvg0zKdftfagsyX1Nx+VPIW+zA+0Ieyyq0yPYCx
wWMd7xHG8MWPGFr4RtxT15DpBHlv9V6xVPIS66+B4Untl3NgbKv1L5+Sp9jGXPEprsOz1J56
xX4Y8RslfONuTxbC2xQZqyO19izBp2PQ9/WCa9wHH+P8trt+RHkLvB4re+g17u+OcWYYI39L
rB/7UAd9k1rHE87REOednL+ibnIMX9sx3rVGPl3jG1pml8jhF8d6gBwPU9B74IFex4Nf9O2B
fTtizENeOph3en3xutaA99Rrfust+YLERjbAuedYnXvEznebil8wS+mZTzi/XcMmeoy7iP25
31VzP66hWdB7al7OwOcxckE3sTZUOE7WGHGIo0wXD8zdHHid8Jt4yQsQ9/UB7JU5taeLLVL4
2FZz/zfaf0nJU1/pqjE30wkwVDg+5jT1Lr+DvCN1zisS/IXHeOsddcAaj2VCeU+e8K52gL0m
Bz81yUsieSQG8FHP4X3vGDZ66ad8Y0oxy0RmHzlvSbCb5NS55Al66gD6VU6t80+sfy1V3qQS
8q9IzPzmDp9ibpQiMFwAQx30Eue4Er1gAN0kh3fSu7lZwt1+LpUHfoy3bUvoTwOUyYN+Cz41
FIYB6D8hTzXkb0lUH+eKT7F+CRivFZ8S8DLcm4/xnnOJ/JoxzsNS7ftRZi/wjSvU/1BzP+aY
yaF+DvWb6vuNVJ6bNTC06Q3sbh73GXjdVblyHkHfAENVYbgChgn4VFaxKh5BH6fkqY11NiE9
UXz24ty+Rk6iBdr4RD/PeY2ccgQkeVMquXr65KModuX9OdFkPq8Q93+Md9BSpqLy2Z8omYw5
hWI/74HxCPQW1gaZl022WYxhB8wh/+cY+WC1PLUOzu0Gxw0J/rg5ZRfJ4lwywH1KXp2Dn2BT
HeOOUtbYqIcec/3g55GD7VvPuyHGogteVlRupldg8O3lYWcb455yqdZpvadLrrA8xrqF9t9B
L6b4JLmXxKaaxd36APt2DvbxMe6MZCy6vJcEP33pQwt5TWL+qQrp8/FuTtaWLfrwPcWnFzU3
r/GNiZo3kdfxG5MDOazq6GPQAeM96QBvlXKw6caxvFV8qqhcg1mUqSPXYA/rU0IYsljnB1hj
87DrxrUlvyMLIcfVGG/B4zo/BsbTFJ/e1VjFPFxv+EacN3rt6GPerhSGuFfcoA9fWJ86vNcE
X9oxYlk01Pp0rnSPOzWWS6wv451+6jVSy1uFMKT3kuAjkVe6zRNszwPYx3O4B9V8imNRwvqk
+1FUGNdoo5nSAQd4l5Ze3/RYRb1B8lbGe1K9313jG7W9sQw20xziDo0R8yePPbWIsYzz8k3R
47xdHNhrmqqPz6n9bq7mTZTJa9Av1Toe95K4Rh7vyXSI87C77+s9vUx9lHzV+dR+19rRHZoc
J2Z/Tz05oJu0sQ+UaE144ncfDaw/NWD4AoYs6ifI0VdB/Kcn2McHuIfM4c2V0B/25m56z52p
+j3Uj/v+Bhj7CuO7OrfodbwKXVXvFTFXakfpqnFe3WMNrbNuE/xdor6+u2dPKbLZWMVe2pWF
MvKVpWUu+HCmdeH0Ol1VY9VD/Q81VteQ+biGltHHOvqodZ9Fan3qKh0uykNBzYui0gPjuaSB
XIfrA7pyFvQmxrJEOkBafwr3qFEWNJ+u1X4W527UCwbgYwV8qrD9PMQLi3yIZ68PdW6JfI6y
EnXprlqfQh6sHO6t41jG8Z7BphHbaICPLSVvc7Vf3h441xQVD/Q6n8O9l553lwfWQL1+PGD9
qamzV1yHp8BYxVh7P7D9Plahm5TUnl9S8pRQXowc4vTt6ux6rMpKZitK/6ntnHvS63QF+niJ
+yi+AQP44+Vwt6/lqanOb3ENbSp5WoKP6x2Zbyt9OtxDRN1jjHiG8ZxcO8DnXyl5Kqtz6pE6
d8SzVUvlGY1jtcS86e3MW7nfS+8lwRcurm/7embC/nSRl7vykN4z80q3mKVsFlnYdgapM0Hw
Bx7D5y9/QJ9/3tPn5V1Z1Om3B/ejY8RDPAWGNnJjdqArJ5yTtpk6M0Tdp0x24SfcnY1TZ4pw
D6rPdx3okT2lb5dS+viY510LGL+AoYozgeQml7vWLORlzPLWQs7bNb7fV/kUY1xImZvZ1FgF
+3lezbvoLzdG3KP83vlvBgzxHF1iXbmpeBDeQ+RTeSfHeAspsSkb6GdJ9XOh+DQA/Tfo9+BT
Q/Hh54H6kn94xXMqC/v4WPn1bKG/jDBWa3yjgjylJeZTm/3Hx1i/8uocncW+P0bu33QfxD41
xn6ZR2wn4ZP4V45hoxKMTbTxiDbKzMd0fuAG+lAGH8I5OIs76zF85PN4BzlWsS/HSh+/wDfa
KDNUOWfX6Oen4vUS+RDHqH+M+teoX1O5oOeKB9KHlhrrSYpP9yrfaxyrxQE+9BWGgpLZWxUr
Na/uGeTdbGNv3pXVnLhL8amm7CKtvbmZ0LvWfT4U0Yem4sMoFRN2DLtwHu+MxohluMSc6GEc
2ik+3aJMR+VS/QT9XI1VERi/g/6s1obZjjyJ3+IYe0lenWGzsNuM1b35Fm3EdXiMfrbxjbBn
iq9bY4eezi3+pNbpGvoQxyrmHm8rWXg7uI6Hu9Q8fNXG8GNdIidtnFcLJdMRY9zPrvbkNby/
y6u7/yxy/46VPh5l8lPlMI77WeRDCfQR7C4dyFuF16dgF25AHiOfIp8f1Bq7/ot1/FLJ9MWO
PMm7ClmHSwfGer1HD34/ExUfeIz4dtKHa5UH/ja1jq8PrJHPak++AIY86B9q3sSx+LknLyGG
TF6dMaM/8Rh5uw/L0xbfaGG/C3a0GC96jFilefglCh/elEy3DqxvcSy72C+DHS/aRMapOFl5
ZT8SPuUxd6+BIdrpLsCHlsr1fHRAFs7VnvsF+iv2/Brk2bej+bRBG13MGz23f6ONFvY7358J
3v9Gm2vck6PuM1UyPQZ9i/aXqbjaHaxPwW8ni7P2GDastP7TTq0vNbWvX6t5FXWba/Rhgj68
qjX0AvVXqXX8GvIS1/oy3RNkcd6fIS5tXvn1RP/N9F60YrtwFu/WxnjPUED8ut31S/SCmtpv
9vWfOvTMkvrGJTB0FZ8uUP9MrZGR3txbn4LtJ+q5Wp76B/Y7LU+PkCe930327J3hfm9fH59h
HFrqPifqT5XUOl5XMhvn7qPSLYrg45u6b4ljtU2dS+K7jjH8XfLK/pTWhcM76kjX8vQNbTRU
nvYj6MIPSh5akLdbtf5EHS2eKd7A5zHmdV3pwt/2+ijvFONYveztiSFGVR7v7/Q9wngv13zj
gJ7aVHrs0x4fp2ofKe3wSe9ncW7GuX8NeeqqNvZ15SgvYlPNwhdkjNglaR0vnN2WKb0gzv0j
lHlR+nTcMx/VGpffOzMkPO/S+ldJ2XWzar/MH9izRyk+9cDLipq7z0o3iWerMdropu5L9mX+
+56eqvciPzoTxAlc0von95y7emIztT5FnV/sBXJHuIuhovT1OfrQw9pRJjtgFjkexvAzy6fy
do8R2zvq03PO86D31C+MVQd6QYV1F/EjG+NNu2A42dO/gudEQd3/ZeFXPYM89ZQ+/IwyE/Ah
wV5QUet8k3mtzzUVHst2Sn/SekPtwNrgf1tIxa0dqxwLY9wD5FUeifQ5ONif8sovJ97fjXEP
kccb5DHij8t+GdfgirJpvOyc7wYH1uE7JU9nB85G8czQV/pXHOsW+OhPK4W9+h3Q/bgXUnlJ
JsoPfleevCVJ9Mgs+NDjdTrEApzA9zp8I9zAFpTNNot7pxneXBQQi2ei3v3PUvctBcyLCd6b
36KNFr7xAfqc6eHsVcB+Gb/RAB9qnDvF32tJH9rog3/nWEj5Z07gZ98AhiIwttDGDLz2PuoF
xOOZIK6IlpcC7pQmiKEnGGroQ1mda25T65O3oRegv0wQp28JPhQx3vfowz33Ich0AbkqJoi1
cwuMA9R/O4DRz9UCzuqaTyvwweuiBeypE8R+Wyo9swC9YKLenUXfoy30q3ucKSQ+eVfFo47x
g/upuEb+PdQLdPqhyrGwQUyNF/j8DXHvtOBcPE3K5Cg6/xB3sUL3q/szcvUI3cfnnCOvwDNs
bCGe2BWv0wvO59OiVVDOuUP2K7wh/wqxFa65jQvUH/A3Epr9a9yNSX0fLz9iWONsFtsPdOHT
MeWNDO+9hyru7Aw2ixXsvkOsDTnIy5zrlykzX4xpPcOZYwWfviHiktxwfX+uWcFeGvgU42TN
ENtthbvQIeb2DeblBdMrnJc1rIE3WCMHTPfIhiq++Iz5fAH6Cn34Tutp3O96lLtySrebQxXP
cIbz/BJ6gXzji3R3uctY4k57gHuEOvaaAbfvz9kD2G0W2E9L4MErYRpgT10whjbFa5E7ndjG
Dfa7iKED+gswNED3a8cA+2UOe1UR7ZdBf2aMcs8pfPJ4B9i3c9ATB6APgeGeMYbX1UvYdqR+
AxiqoEv9cHbLKfv5Ev4NwieJMSUYihirZ7RxhzaC/4zcxQ5whlzgG2NgfEP9qupjDe33Uf8b
jWt8LxX7+Yg2ziine7CLDCjHXnhPPkDMxTr0giLT/Y3mgNefd9QvkV+InAkG8O+s833OOeWD
ENtP4FPMSzLAe4EF4jYOcE5dqDudJWzXA9ztL3CPucU3yqDnmQ8hVs4Cb9sG8NdbKD41eTzD
vBqo+E5j3FMKfYh5V8Pc75E9Td4QDlV88hns4yv4aQxVHNMZ7MYr3O3L+iS5TWY8Fi2UaaON
BdYvL29rvO0fIm72gtfpLmUUlHPuUOVOWcNH/hk63FCtHRvlZ79GbMrkQDz6iooX1kA8sC3i
rvVV/PDBgbjZPY4TGPaae7yF2s3XEXig8208IeZ0A/k2ypyLQuc+mSJfhsTefcJ+V8Rd6xv8
Ve5xT3qD/C+1VL6hJ8SDLSp/ugFyyMR8QG/4xjnyklRUrpwe4on1VZ6bd9DLiOV1jjw6iYqZ
FnMWlVS+oUIqntgDyrT2cjuFs3aMF3aNNtqgV0HvIOdQ4GMWcY4l99PmAH2airvWRDwwKaPz
S+m4bCHuYxbx6M/wLvZdxRLMIq72GWyu7ypnURaxDM+g473DRqb5dKx4GeOiLRBb6Q7x5aos
L0Gnlz4UVe64IuIinadiEqXjF4SxHiF/lX5H3eH3vyv2g6/iPdRF6n2w2KdiPrP0G8BV6v3L
L/WWYHvgzdZQvUE8xruR9PuWLMr08W412AOudt4r9BSG6OvWUr6T8T3V4wG/xhr8EsVHS3yW
tb9K9BOLPlQr+Gi1lK9t9HE/3fNFW5G/0L6fWEf5Lt0ov8Vop+vBx2KQ8lfJwfenqXxlz4Dh
DP4mfeW/9HzgrqOk7AWLPV+TkF8hfWe974dRwt1XeNcqMhvfC2x3fBTkfDdO+dmvUjaPMc7y
VeVLUjlw1m+re63Pv7A/6TIrZQvcvetI31tNlE013v2X1V1JtPFfH7SRabtvU9mO5wd8Oc4V
nzo4Y55CHqJdpMJ3FfKefAZ9fN8u04YtoAx7hdybT1RMxRnkoYC9YKLiQs5S9qe0PSHeZZzj
rsRrj3Gsot1mi/Yf9+wykpdkA5xT8OFO9eMYbXyijXPYLFrqG0+g38Me0ILdxHN3gljO0V7Q
w/fvUny6UTaqGdo4UhhvoYOtYS/4Av0afWjBnlBimW6mbCLeb6iAPTfaI/LKrqJtMzcHMIpN
Y4qc2eKzN0PM60LKviT+KDPIYwF3b/v2qdi+P+tru8rNnv0pvDefIE5xA+fYOejRrnuFsayx
zTT4Z+7bflpsfwo+FNLHRYpPNdj6/Dl0grN6AzJdTMnLFe5bZthLCrDLyDc+QW+qPsT16QVj
2cb3Jb+UYMjDxtVVNrCXPRtWiFFcgA/WRMU2mWENTNtD5b3CDO/6C7j3miCvUl7ZVfy8KuJd
/UTF3Jjj/BXtthOlN8zgg1XEXYZeO+bQMwuwR/w/fJ1ZV2O5kkZ/kB/AgAE/+nieXZBMfjPg
ATySaRLIX9+WFLEVsn173dW9qkqcYx3Niohvx5icRI0jdrq0nWId+ntz9w6W4IwYrAI5jMdG
+7/Yayc38sbkyjg3a0uBMT02Wu+ZubdEX0O0La+MTbVGOzX4hirt0Dd12Jp1PtpUhzy/OjLe
OsxL1XOOTX7fGfHjF9ifxrCYdcz3ZX1K+/rcPL/l+VGyF82IcbjAD6F1/Je0UwPbsrXrFsyY
3ByZu0/G9lyjnR54/pU69GWdXtMP6m+eoVW6wF5q2+n0iO24Ytbp2A5ufBeI9dB2in2Z+R1T
41X2bdfh7lQg/iD67x6ZdyFfxgX5zcfkS2yYu/oFcYdj7HTRPr4x9m2bQ32GFrOAnnwMA936
Ywq0o22nOKYH9GXJ99UdLMEFvNUCOUDHhvsxI7bocO2I867Jnl7x87VKrNvM8A43xt8RY6hW
9NWG70jPHrO9XPQlvw/sr/M9c67oU96Qviola0cxaaeYz17HQ9jPxobfG89Xablq19I5EayK
Y5jVsZ31+cycXb6Tdmqbdfae72h7nofG011wDx6bnNgL/JQFODT6/DtzYmB8Pusjc6pl2ukp
aaeNOR/FM9qW8bRgPAxMeZc6/Jh5e0MdYgxpR74haA0KaHPtGXGR5LnRetb4mz/Uoce+bufl
mZmXwz3fmfr2Z8S6XXB/HJNrZ4WvJK4Nb8k585a/6Zgz1uJoHbMjfXFhzrJb+jqusROer5i1
I7bj38TP2TZn1d/8TZ+2rrN+ZTLvmsLzmcGqSM+pypVM95IQPxD7Kp5j82a82nbKkra8gHt9
eBaOc8Lt8FqHsRlPNeqwMefM1d55fpq042cSX9Aw6/SZWRuO+RBjTN9/Zm2YHfGlLumrzPis
p0fOiA1zVv6btNOCv6maPXdp7h2Pe3tqiD3S8hJrYJM6VsxZOI7HNmuLswWMyXPaSNop/saH
6YsVZ5PY3+dmv9s/Twft/xgOe5wT8dzwyvPXfGPL+M07e/EF8fwTx1Pc959phzprpOuBCTau
C7GhNXdfMSCed4Veqi328cGuXG3Td7v/prbpYTLvLnfzN4yHv7v/XoWxUMRmcW3ub3P2VD1v
L2R9Kft2jmflBfy6gpn7kaO1kbFyv3uvxn6HdopMjS3xA1fcxSdmL9hyFr4yd69T8WM2JLeT
s69fGXtC1ERsyZ93hS93bJi0WxMnNpS/cXF/Y7lD/kgdQ6zaFXa4Cbmc9RvKXgMQnr/lG659
rKDuNUXiWSbmHp0n1raIL9fVSceD41nkiefNET8wwc52Th73gi8Pe+7EcCAKMDxz2BMmhr2U
5xuLxAtrudMH23yvQ+pZ5jt/yXcGm8M1d8gJuXi0Hd3Z+xo9+sSc0bb4EK/NOfQUzXvMf3eF
VjOMpxifucWHeIUtT/tyIN8R/N7X6BUmxmbxDf+pSE6QCUzGR/LFhjYIvn8td+fxguEa3dNO
t/Sl27cL6MFznHUnhj+Qx89QxP49MZy/6DMqoqWcGN5YHp91EV2HHU81GXMhRvQals3E8Fi/
icO4Jn5gAo/1kby6+huOODMxeSIK8A9OiL2ckgO5afIjdHZ/VZE6uN1Cx+wTd+3b3V/oOj5H
FzuU8t5ubM1kPLkMSJpjryu8e5cD7QaWfB79cJe8SyPW6KDnXMOhacH17++e0nvuVMZb38d2
aixbDnvAhHNkHE8F2rHKmP/N2lE17fyH5xvJvHNj+xq+08TEaH1j578m/nti8rN8E/90zflr
wjlzRd7KBfNywniqMZ4yM++/ZDxVxd+xItdzjzHX5R1aHuxH1+RRnpj7Xx5/77X09Qft1OT5
zEdna97JieHe5k0e01fm7gV/c887qmaNK1B+xzc0zLw5pXzF83Ydj9/4Je0U4htyMI513inj
pcB+lIN1o+t4jrWhKfMmcNUm6DpW+Pe2zKsfX67nq6KcpW/keWezmBAjsTL+YOfzyRELor/R
5jdcD5TgXUzlGwa7edmT8rafEyGfxpw6hrPJ1Ft7O8QWXWIb+sv56gq/1czX6RK775bYa7cX
6v1tC0/skvgCd2PSGNMFe02T/exN5m3Fx8XpHfVCclm0dmtLSd6/oQ3+SF+rHmHImJswHjqM
B3f2uJa+uDX72Yr9asa5YMmcuWGdrzCeyn403BEzmGcvKya86IlhSeRZX3KwICbGD5rHr17E
NhPH46OMN+drzXGGmxj+XIE9PUcMqo6ny2Q8ZYw5d8aaGLaInj2+ZbzZ/ezK1HFI+YMZs3q2
KbGXuJ1+gp5qZWIHTrB5hHY6Jc9Mkb46weY6MYyqIvqXE9NXqsPWcmcXLGGHm5AfYU0OrTie
2ux3Zdkn1E7X4jcy3vEhdQzzqiTf+cQ7GvxGGLlhvM0pX5nyEeUvvjx8Y1N8/z2p49qz55Q5
HPrqSf7GzcGMs8mUPPBPkjfJReNk8g3nPN+k3GXbK8mcCc+HObOW8upulGZSXuX9q11P1Yyd
7scrDNfeljfD9vxE7LWeC5yfYIHmq03ugltiRRq7M8lcfJRdcon9Ne30CcOhI3Vs+rukzdu9
wg43hKOe2/2axvy9yXd2d3VUVmnOf8PU2zSmMDqbtHOddpowHi9Yx90o1bGQN33dMPEqjkeo
8+LWjLkLcoHFvmjQVzX6usJ4cfb1KfaAC/LfLanDP57vcfZx1uBSkv9uyjnxibYu8zdPlN8x
ZhuM+bDXqF8qzqsHyi8pf6OOPanD1LfOlD09njODsiajr6Zwa3VMuiy7GX6jKXZbLXfnWp0T
A8qvaIcBc79i+qoldQj/nnH/03ay88L9dZt58cV3vFAHd3vLiL+M5fobNX7D7QhTuNsX5GTL
yfvd+Ijzzp7He7t2zbBnTmHJx7l9yzum1KHAN7Spo9uL9PkXnndxghn3R31+wzfEco3DmHJv
acrq1zR/E9eP6u43NF/ZiDrGvj6nHd06XeZ+N4Xp+EQerqWsPWU/XuessS2zjo/lHRX/nRrL
sYYP7my8oY4uumgua8Oa83Rb7iVuvC3wZbSI03BZ00MdXOTwneiMWqwN7v+rvzisT7qftWVM
dnazZULszwrWTUv21JpX72iMwoq1YUMe+PHuv4c6TnZ11LxtLVljq7s5dUM8yzt535r+DKjx
dEs5J7oTyYx77pp8GH1pazfKptifmoz5M/oyzqt31pYG51QXD6PlY6mT69VL1o6rZH1asQYO
ZP2Z+tjIKXZZfUeT9cvZ2O0aWpN9oH2kPKO8wZxyI31K/Gczyac4Zg2Lc/cPdRiY3/iijl1T
hxHn9Ta/UWfu13a/lx2UPx+sLTG/+RRO+8XB+mL39ZL0Vcmsgc4ipOVtfmNg+uKR8vj+TNbg
4CuZsp9emHW86knrcT/Td+j64/btTNrphvIKdayZNXBI+Yg6xHW+7PtS593/vz4Fu+6T/EZV
6uD+Ju7759ShbcZ023xDXMdzfOPoyDrfpJ0yP2fSNVTvLZeMuS/qGPuiyV5TMmvkI+UV1tDw
Fv3GC9rxg28sUYcpbVCjjmXh1k6522g7NExf3Jnf0O+sm3eMef43fdViLNh2XPH+kllbuqwt
Q9lHNP6pLuu48ylPZX06Ya9xb66gE5rCA3siT+Db7v+UbzBDQ7MWG76zIdeIg50RD/OEZr4s
d1yNp5uRs7FJ3GBZ1lAXR/9m9tyFtPXb7r/oXvTGPblJTuyl9wGE8/Y7OY/iPXnkz9LBZvIO
I2Zj7i3d3TtupJ6PuzLNB7SRvnCtp3vBty8PfbVhXi6xw1Upn/kYtmBXcRHLmqdZ63C2q09B
2ukDO2DgPLyTn2XNd1x6m8Pa1/4NPsEF7eS87+Edc9r5zLN3wvO3vi/WfpTOzH6meQNyvq+D
rmzG3ayZ5Cu75OwwZ7x8MWY7rB8lY1cpsJ+VzNrxwjq/ZK9yq04JvfoErfhheUk4yPE8rmdV
11cl9uR4x7ygDvEOek35PXtRJs8HzemU+KoL8lm35E7i4scn5E8/594S9psSORTifhZtqvHe
8offiDbXTO5GwWc0NbFLRe6wJbRIU+O/K0ob9M1dXu0FgbnRJG/3G23dMzaHNe14yW/Ec0Ob
8ro5N/zi/T36uiZtsPZ6T63jj5Tr+hT3zBt+Y0gd2+Y+/0P5GX1VNut4HG9d1umWP5/Gu5me
C55YY8vsp4tkHW9jRyvJGrr264eus3U5L4c1sAwrYoqmdM15vcwafG3W2DV6hKWswZm/c2h8
54WZd87vV5G+WnEez8vfTL0qtSrtdMrcreNrdXuJzu0q6/Qzd3l3B61JHV58eThLP7E2nLHO
38s6rjmumuSA6fu/mUqssvpS16JHGOz+ucadYIad7wm2pa5Pmfehz7kfKl8zx/o15vnM23qj
3Xckf+PuRjNz3r7nvKzvuOMdbv1SvcGbscnO0CM0ycWzpJ2mtMF/lPdMP6ylndS/v8bv3WZP
faKvPhgP7o5ZIT5git5T729xDXYxDDqeSlI+9X5zu8Zq3jd7zsw4B2be7nG3d1dvsH5k/g5Z
JcdDEf74yYFtp0X5QHwlQa8wQeOs/mC3luWIb7B+hCm245L4Q4KuQt8xwKZaMb6KObbnf/ik
q7u/uyYGdGJiSLcwF69MjGnMO/ltuNo9/mbK30S/eWb8Tp/8xg++LzeGrkwc2WlSh8Dsv+Ku
H+ugvn/no4t+eesPfhL/f4hRvzIxM6f4Obey12x5xznlLzxfE39y8HWMDbN6i774ysRXxRwQ
W7M+3dNOb/zNyNRhc+QdJX6jJjEQGq9yStzOlhyiVyY+Km2D4Ee4xMdo2ynn7eIa73aFnW2M
vmWFPaAl78h8XM8psUdbYriuTKxuZKFu0W1coT0Zoyt7NHEYZdOWPf7m0fj2N1KHEB8e9Slb
8rVeGtbNKbGTG+JVLk3sUmRbbtGlXRFTaNvpljFXYcyXTB2ezZhuMWZrlI8pbxBLEmK0ok5o
S5zZFb7cscldvk38nFfYl2KMwznv0HkVNDSR2bjF33KFH2JseIlb4puuTNxizKG8/42Oz2nb
qWvmRRzTOcqH9FXXzN3fZk48wqqY8Xz8xgKxRRVv09Hcm2PDnN0mfvMrE1sdNV1bdK+XSayI
5jndwl27wk+p5e8mtmhB+X9mPMWxMqSvn2knPQ/rGrnlOz7Mb8S5PTRtPTbMxf155d46hv/U
YO1YHHn/TRL/VDLt9MnfuPPyhhiFKzgOY84mOq+c1+3K8FMOx3yLdjijDVamH1q8P5fEiT0z
pisS+xP29TieYgxWge/Mmb4+Z33a0E5xPPbNXhXXv3eer5rxlK4vL/zNFWMyM33R4Td+0Rdl
5k3J7KlvB7FwIa5Q3/8fbeBimi+J4bJxhyWTf7wm+mCr1d7svj9PLOwWXeszPp2lnAtcO/5h
Xo5gMDzQD0OvuQ8+pxH88rqx+9aFAxPiakaw5JUj4/K+bcgDOCKO/kHu6i4eb0NM34jYbuXM
VP3qovvhiByidSl3Ebgb8u8ph6YpFp8FWqMNPLAR99g6OqEWfJSM57/hG/S9j0qZjpGPsDQa
wDVxHiPsyss9/Z3yTXrUYco76nBkgt9D9StL9FIbODK3/EYfzkMZzk0mdQj98GB0G2v0CpZD
85/5zmLC1ND4yaXhuK8YT0PW6SXs7yGcmjvKy3AkuoYJMk/a6TXJ270mHm5IrMbS8OVW3Am0
/PqgPNjIhjBnl4ZBvIItN4TZ+IBtqGUYMJZDs+U3uoYTU+QdfymvMB4qho9yRnnbtOOY92/M
N2x5/4zySdJOTX8H0T13yDq+NBrkFWeTfUZMIJoc1uGV55W/EubdkHW+bjTQq4QbMoTDVzcM
9BXn7SH7fh0m4+YIK+cRnk/Fa89VNzaEDXcGPzM+v+T5zh6vZ8vfdHnHmHc4W+6SdXhIfNQZ
sUm9vfEW5lUdRsyC8sjK6RhWTp7fzyfj6cbwer6PtMM97VA2TKCfA15PyNW65sw/Ivbowehi
17ADRmgEz5L1acHfzHjHAvZS38zLC8rLMF76jHnX77qG3lJehdWVeY6N5v7V8gbreFk4D8qJ
cVYhPd/kZT8qez9YHC/fMiYLMGD+st99U+4sa1va+Zl7dp0YrIWUO83WMz6hJXFiQYP8Sez1
M/ntzsTXWoXh4ur4jN1F+SsdYbi437hmzz4RxsvUKwX+wtKJ7BTlilQNd+Qx4YZ88Tdt+CnO
t//MvHwgPqpGeWSTZMINCefUL+5/L9hUH2DAfEsdXLzLC/rhpbH7ujXnC5/xC/FJDfy5Wu7a
6UXG5BZ2Sd/HRmh8+AvjrYG9ssjzjzy/5HkXu/1NDgdXpxdiHPQ7+/KOkPP6xcTTZeiHv8iN
8oJPp4HvrAhf5ZI63kt50Bl9My9fTH71muEdtmABfvA3f/iNujBcgp7c1rGGvveb/MEvRhtX
Iy/3D2eXFzMnimjCvhJe9At23XPx3Wvu73WSn7xvchZFNkl2kNOxJHyPyN5N805OKU/znqwS
vm/J6OdiHputyae4hT1yl2jj9OwR869UOUu30N7WjE7o0eiLoxYqj94q1Qf/NRyGqDe/RUNz
anTUN+gUM6MZVV2aZQtEzekvtHOZ0XMOjA5yZfTBNTTI4Ts0z7vqeJyNuJBo4oN9SXVAziZe
QMcTtUyqqe+IVlL1e3fkE1rANy/s6Tnv0GQtOIMVjF78jtxOC/Jrplok5Q9smLcFw9eMOdyj
7vXS6I/n8IEX5n6Xp56xrevcc90aeClz+5nyNXV0TMZLfEZjmEOPaL03lG+MTvuR9w+p41ly
D/7Fd1bFDqdc2jn2qY3M7WjTuD94Pq1DgXb8L7nDXhJnPzY5/jaMp460g/ZVzE+3kbPJhnty
nvIXyqv8Rsn3VcyjvIBBdWk0gnNy0W/Ik3rJ+qbtpPlVNuz7l4ndVjUPG3Qbl0anOIdnv8Em
e4kfYkwO0fj+e+pQorwn5coNmfEbLf7mlb5qm3dMKT83v7Hgvv9MO37Tjj30ddaGds37q9hV
nDfe2p+s3STaXh75jUZik7g07Ny4Tm/QvGtfR9vzBe1YNvbSs8TWuEk4WVdGN39K7twNd+1L
7rnR7qJzomvmdrQNNbBn9rH7BpbFPLGRxfevibMfm/OP2j3uaacr2qHId/bNnDijvIr9qWra
oco3xHasGfv42IzXRjKeMvqzYeyN0RY4w65bPlqH6OtYHtjIoi0xxA0d2vEy3l8S/92Yu8/h
eLJ98WjsbNEGFu3jrQMbWepH6NGX6meIYyHYIx6Nna5sbMeXfOeTGdPRbntp7HCNPft3OK+P
ia1sUIfCEZvsq+mHaGv8TObdo7GP3yRr4Cn72RbtrL5jedAOsa+Vqx3zoW3RRKQ2W+sD0HaK
voix8afs+5WCBnmM73215y9ZY+PX/Ohb8i1emb0q7etocw3nMzueHvnOzIyHEb8xPhjz0S5s
17d0vLyYef2IfjjafaN9fJr4parGt1U+YntuMh6sTyeO6QrtVPKa9pjjT+2h96xvfcpbR8ZC
Bqd9375dNmPy1uhiH2F73+z5EJW5uOXMf2XOwum8DTbdK8Mbi7pbuz7d844hdfymL2rGNxbX
wGvaoWV8Oq0jfifrD47z+g/tVDc+p/+S8fRMX0Qfn/oYrS81+hnStWFkNMzRV3KX+MW3nDOv
DJtgzlna6s2LzM3on+ubMZ1R/nykr5vMm0x8kJrDYQtz/4o8pWPD8NzCYDj0SymfYAvv+cow
NSJTMfV7671D7VfnB/OubNr56WCfmCbr1485FwQ7nP7NE3/z++he0DU+bS3vGf/bOXX4oo59
vrFi/O7X1LFv1rd+0k4f5jtmaACjb+vBrD/RV9o68OeWfEan1Ieo5/X9+AXbzqO9dfx+z8+p
jM7U9xX0L/qOJX3Zwr9X8pS9arLflfBjhni9sclhs4VJFH1rtp3qB+v4VLhF8739cMDdJ/Oc
v1O4tFv4UNoO8Zy5MXPmhjoW+Mb7xB+cmfFQPlifghbyCm3I2OTpiv7eS+xHY5OXJPqLL2FW
j03Otg13WG2n96Sd/rJOl0xb/jbnq0f2zFfqeGvOFefEaWyTe+7+nmvbeWn8oPb8ZM957WRe
bPCNXRo2UrQNbbGZXsKsPvQnt9iL7Nnm/sh4rZBvI7JJttjYY1vaM//3XpyGjV/6Zfoq+rQb
tOMH7WjjEx6N3z1tpxgfEM8Wf5gXTcZTxZyv1nxn2zzfNb7/xsG8zEx81LuZMzd78SoTYkDP
4YPXiZdz8d3KA2thf/rYrb9679gwHtvoHJ1nUbW776yhGhPYEz1nUNlN8PVaHbWLN7kmbnCC
nlyZGm10+RUfi3ZHrrBD/XCDeLoT4ulinGyI4486INVtvKF3+C11Uu6/xqF2RK+59hbcKbzn
pvjV3d5U5Xw1gzH1JLGTzuNdw64S4z8vyLnd9pqwtbeZzDjvN5P8UhrrX/b3EY3pa3LP7Uus
v1u13lh/NNa/49kWej98h8nRhKFQRjcbNFvhDvtEO9c9cyjYE0KcfdS2aez0UmL1S763tR02
aJBDLH/wF8/hIRaMVulWxksD7VsYI+Fsk/O6s7VfW5ZSR/f+6G8J0V16X1ft2z+vStFY/3fs
4xv0d23Wjhx+BGfT0/jNDmzvEZwspx++E+3bb7hHb4bf6eq0hUt0Bcf4A9vyFxrkzLPMwn7V
IT68uptvutd00N23sVlc796vdrqOxLG2+Qbnr/lDLp7fcNrDTvuP/eg3fXUp73Bz+wmGy5w4
jCZr6C3j7QId43L3vnQ8Bj/nG2fdJuevtoynsuQxXcIP+IBl2ocvHto6rHEjmPqfwnhxZ+Go
lWyyxo5kXjk/6AzdmGoxXRtoTPIp5ecyb3U85SSuueL3PrUdr2HFn0ncctCOqN5AdYw1WRvC
+WcGu0TLK8Q9V3xcdPyGG2Loa9xBbfz4K9/h4mA0PvyZOl5QXuY7g35F81A8SR0Ca1uZHzP4
d2v8OSPq+B9x9gWjbwm61Cr3+RnM1jVx9GO+44n48Ff0TmV0sa6VZ9ytLuCy/YhGx83wd7OO
F2Velnc7uI2zXzDmNuQCc7YgXesXUgenRerB87lhX3/n7PEke1F9N+Y78hstvwaHe8maWJHL
vbESzvtxPAVNlbbDhnao8p0dfyvQGIg32nqN/WksdQiar7m0UxNO6a2M+cBuVx/kmjj7Ov00
ZzzpmNX8CD+MlxxagCfRE0y9HqHOOv0Gq3mNDX4En267a2fN8zUkJvBW9MUVH9Gkd9iWiVep
+hUo/M07+9UC/pNbGepoBKMuQ8ebW8kqUp4xHt8p74pmK8Tq6vOOyal5Jtry/ork55yhn1sT
13Mpbe1OHG/E2z3B8XtjzGb0lfPpqX2pLCwcZyN4w3b9xDnzjDX2juf/CutCdfl99ORfnB0W
jMm+GQ8l6nhKOzrmRps9+Y19fy3lrV07NYkRfUMT9kSc2RjezwadYtivmvhKde6W/V5wRx02
Mq8+ZEy7t71hu2ly1v1Av/fE3HfzSs82P563EbQjVqdodRsffjyFca+8sCFnk47fbcI7vvmN
F+rQ2f17G47DG36puN+NpdydGqyuX234cb/syvlJeV5Psq+X/WlbtWtzfD4tNKW3ssaV/Ant
TvqqKc+7b+zSTm/kTVrD5K9LX4Y6Kq91bfzBGWPSWR/eDatG8wH9SDu535jzDUM0grfyDa4v
34lpvpA6Nne/25P1a4EW89xz7sOcGMEFqCbj6UP0SsG/USdOXtend9HFhvGkutghfeV87d/s
yX1Yqu+MtzUawQ85p7o1+h0/wtpw/EroTjO/Qt2h71Xu2oi+mNOOE6lD0A93WcffyZ2p53XH
uemw577h93oifvyS53uJ7vU/zuMucki1uX88iyvYTFuyxnW8dVnjLBZo3zZyrxn4VlZ/zDs2
kQtYFZEhesG83cic0XYa8zctvnNIO/RkvIVzQfzONXtFn3Y4MRrmC+ydfZ6fM6f6nFMHov0N
vDKdd23RrOs7yqw/N9RhLG3tWuSHtu74dg7r+Jr4qLasLa6vdL/75h7t5swIjeESG1srsdOd
ea5HUAYs5Tfu/H1RGQiPsJYXxNQU4GVcyn7pbmRztJgbufe0duvlAI7oO7nC1uQQ7bOGjpPx
9CE6avedus7aO+RKxkPJn/h76BDf4bmumftLzvwd7ofuFlyTOrgzvuYUWUg7nQp3RLn/Odgl
TuGt+co+5HwTVO1qY9+wZ7bRWi79Khvi5VbYtltwHx3ZTe+PS2KeW+QY/eB+Gc5PHzATn4mt
Ppe2zrzmUON+/sq8bOxmo9sPL7zd1t3xuv5OMN3VoeJ/t+rXrwtv83CjoCsecs3z9W+3M4Wx
MNv1ifqMfht7pjsvfxIDujZjbiPfeebbeu15hXPivOI6/yZrYMncrZz9Qtnht9IOZU9smouu
fyRrR8fb5ZT5EfiZGqNQgJd669t66sfLAr3BBi5IW/gDZb/+qA7xgnn5BkvwnvWnbOZtnbXh
gnmt5wbNf/fDGSyet2f8Rs+sDSesHZes8z1hfa39aeGdmJgLYivPGAtF9pIrKQ86ap2X/2Te
zbGjFWQ/03nlzh467x7hG7TYC5xl8507pN4ZOmYvKvKNHfaSjjl/NSlvSxvEe0vHnOF0L1hz
1451eKOvzs1+GL9hxBr6Lnerkh+vffTB2gZ/GI917AWqe30n3+uTtGVX2G9TP2PnnFWHMMnO
sGHV6YsqfdE0e/o3fflI+YD3Oz/EOzbbZsL3XXKO/Md3DNiT+7vWGXC+iTayIXGuP4yXSmJT
LcKB+I9cYnPOqUN0+yPZi9x4tfdg5TuVfH//kXYaY19yd7UbOaueextZ6Ksr7L4T4jPP8Rk5
KqqOhRP5hqqPNdeY5XO0vVvDyep6tbXawH6kjh/+S8I7GujN/+zerf47LXcrZ4c4+3+G36tx
z+ecXZylS30Z17L+dXy9tA1cnb6kLe98DEhYZ38kXjfzFmw9X7XlPN7xWaU0TmMJt3Yje/LA
W411br+TkyjawC656ze5m7V34/nV8HratMMWm0JL7ENTf1evGAaeroFrqaPjo5Q5J6rtuoJt
21nnysa2c4edLmUOTQ3HT2Mfn+DpXMJuuzGa9zV5JdvY4COj6g9ckQo8jbJhFU5helThcFl+
prItNY71E+bGmeERXsDkGO2xBJsJs8MyOvv8xgPfUINL4pRRU3g+57B3b/n9z4Tj1zVckNwe
eyS09dMeV2SdMFyqfEMNllfJMD5/hPsYMhFr+W/KfyU8sTYMlrJp2w51dPG6yo1smm84J/57
A8PlFPbJlWGh9unryA8+lTqGeLyTxG++z4kJJ9QSed0mRnevuVYj8/XUPN+E7VbjGyPPNfJa
M+MTWlPHLBlPA7+eqQ1rYuJNimKPzODaFikvUN6Ee5t57u0psR4pq3kqDCplrMd+KNDO7YRb
ewXbNhPGZ8qMfaa8L+zbwOuZmPgnPXvMKL+ifMrzLmbnBC3AxMQmFUx8Zo863NAOHzCt29Qx
5LKIsUeqX8moQ860Y0PK25S7mJoJ61sDnkYBXnUl4fWcwTFuCHNjmjCtS7RDw/DoK5SPDfP6
28yJ/XYMPPwTYnkncEVWhsfa9yuI+rW1jjXe4eJ1cwfv+KAdBuR4cD0wMbkLiuSmO+GePUF7
2yBXdM2wlywvekNfDGjLwDmO+X+LxLLl0BBOuFut0DJltMMT5fc836Cd7Jz4MeMpxE6fcL7Z
/5sQ63FieNFzWM5provApZ1w3m5Qx1fKc6YN9Bu6wpsOfndtJ+3vAnPzkNN+jU96IH0dculM
OEfq8xVvVd3nZsccEI2EFT+BvbQy7dQw33nGOwYmj8RCyjN/cpvLfnaOrTGOp1vqOKKdysy7
sp+3c+I3C3LH/eYb5sl4+s28y2iHkt/PYhy+zu1X2nrJb/yDud8z5cUj7O+W2avahj9+bvzB
bo3LwQGdGHZAgTiMHDHoE8NoUb937Ktrns/zDQPKS4aR3qQd45wpw+uZE+NQQI+QctbboheI
GsEccc9xXjUYT3He9g/yjticIhVTx6k8r+eCGr9ROfgNOyZDDoc5rIgCa2habveKkMMhh61w
YvQOBXIl5hI/p/7NpWHqx7lZ4jdWpi9jO95S3ma81CgvmW/4oZ2ajJWwn0btSiGJY80R9zzB
Fhj7osd3dHjHJ9/QNGtHmfIa56sq5Zlf5+cSE9hgrHybNdi2073JExH7+4w63vKdVRMzszK5
Bc4ZL/e0U5/3t3h/ZsZK2azBNq6nR9xO5nPpRE2E5tOIY/qf2UsatNM939mj/JZ2zsx4fOX9
j2YsxL6sJXluesncL5q5H3NUFdAp5vAHa/kT7Vgza0dsh//MvO1RHtf5m2Q8ufibHFqiODcj
y+uG8nve8c5vZEdzO/1iT2+ZefmH8irtWGO8ljlnRg3M/nfYOuQY012TR+LSjLc4ZvPMy57p
q7iGvvJ8zFl0l+x3XW8/0zgu/ZuhWZ/imP5n2mHFd0ZuWpuxYPezBc9fJXmVCjCFcsTL2HNB
k/UltpPbHSdG45ffKw9n5TT/S2S/hbOHvv+W99dNLFz74Hk9jxf5jhOzF8TzuOaH0j3Zzt1p
otEZo92tei+k5t/84uzyDJO2fqBnz0T3qrr4m12/5Zk3f8g//owPcYnPpuV1++H8M0J3UYcZ
NBNdv4tvUt1/AYaM2yc+0FuNyOHwYOLHG3BoMn/CUX/IAzywLZyYP8lvLMi/ucFvPiKGoo59
/B6OzQJOzW95PmjjNsRPWQ7Nf7yjCofGjfQRfPAzYj1ieY/yPOVlYShoO6hNtk6unQ0MhyWc
h++EQ9OE0eKsF5EFsSQn4xCWTfyNGSwJ11drbIlavuT5mnBoAjN2hD1iafLIrxkrlkMzMKya
Au84pbwm5cGmsSImZsh9X+tQMs9XqUON8qr39dnngy3S8lUyeDpuB4ltrZyYDmyTsnA/gq7s
AT7KDXXMUce/cEXaXkOm8XJDNBNLnq/BsflO+CpLYY8EbcgKdsAhh6YjvxHyKQ7RMh1jxJSO
MF568g0hvmDIHffBtFObvyn7W+Cp2K+XMF4iu+Q/3nF35BtsHX5RXoOV43aYIcwzfX/V3+N0
v7R8lSvPhNE4+CU66djW2hcteUc44w1hwy2pw+ZIefyGMt9QMryezh7X6J7viGPuQuoY+JhL
5o2+o0h5hXYuSV+GO+oZMcexHepmTpwdsHbcKmLb6ZPvLDM33QzSMT9k3tVkfQlxGnHu102u
+TX2zhFMDjsvN5xj9xkyGl+wkXU4RIZqfoMzwwbY4CMcEQ+3NNrcD/piZOblljPgH/RQz9iu
da9ya8sfzle63ylXSPnjr3Bi8kl5AVbXJ+34TNzi0pxTPw2HRtm6S3z3GxgxbZ7v7/FVlBPj
+vOZMbnEXlmA8fJC+VS4HyFn7V/2s2fDjypib/hivO4zXgJ38guGceCGVNGUZtwBv4gZfiHG
85wYhjxxzVvKpzzvcjd+EUMRGTHnMGL07FLyN+07tFA1Y/eNjJccfJQz3qGMlpAPcf8dgRn0
A7/uhTG/gne/wKd0xvvHhr9yA59lCYdGGcI17oDf8JleiD3Sd/T5DbfnanlZznDhLPwDd+3F
MD9qcG9/pA2+Pd9Fc4i2zPlpyN9c8zfuLt0in+s3mixth2f5jbCn/sM/92pyQQ+lnTKJ/XYx
DsqIuRNGTOALn3OPdnV6NfyAVxgHF4zJMfEm56zTQ2L17yn/MDmzC+SqL8PD2MD0aFJu+SwV
YVWon7MFu2TG39zAs6iS6znoxTX3UoMY+G/yuLcpvzV8zS16qgwtVMuwT1rwW34lPIwRDIUy
DIWS6FLD3eeR8/QN/IKh0YtHPkGe8hntdG+0bZErEnkYfxN9cA/tWcVHlszhyGxYPy6N9lZt
Myu0cQv0VD9GW7sixjRyHqLm/cfoi+/5/ZOknc7hILe8x9ZqJdXPsOG8fkVOxn2eaqrPuzC6
2GP64G9+/zHhRTcN83V98I7Iogh7pn7nlWHj3lOHG6OlfDzCWPh1oDuLfINgE7E6xVejm4/6
4I8jTNeG+YZPk1M7agRrhpFwyHrO0IKrNk5za24T3uEV+VP2OcdT+Ccp3zcThnk4rx9ykL9p
pxb6vcz31WmSuzfcVa/gHlld/pfhZvfQnFYOOA3hFH3N+Whs/JhbGJ7XiY5RbWyqUd4cYbCX
Ek575LCXDZPj/aAO6Tvyph1jDuMtGsMZeU4bJpf0k8klrfmJy+RJzSTP8oSYmHPyJNdM/t/D
3N9lkye5fyTPsrM3aA7kOuVlw7u/5/mYIzmXzLuq5AYP9dS/KSSch2vuLVr+aPKfb2Dq//CN
a9qpRO7xTPKfK68sfT70g82z/MJ3Vs13flF+j+61Ro71zOdSrZLX9hvN6LXx31XF3hlzSQ95
PuayH8r79X634Ts+TU7rc3NeviY+aYK9oEFfLrAb10w76Df0TTvUeP/U5NXN8/uzpJ1WSa74
64N89ie8w+2Z18YPuv8bA/q6LPmow3k85j8vYqe75/ks8Utlxp4Z8//eYvftmpzYZer4C5tr
2eRwiO1UorxDO5S8zfUOP+i3jNc4p5738nbHOnwf0eb+M+PtBvt5D5tqnr4umZzap8ZXsiJX
fVxbYu7yohlP4fx0zVlW2/KKtWHAvKx4f24c83nW6WuTmzfOW61jtLnGeVkh93jPrG/FxI9w
znjQvgxMswl30HPi5F8Z039M/vNH4qbjbzzxfJN2qpvc4zE3+a/E3+LskdcmT3IVH6LaXGeM
l/zBmCx57vC1sfFHu3Fe5m3Uaf8c0Wm7OVpM7sHWRp/nLKvzZkv5f3znwKwvI8ovjvSV9nXb
zNvAlL02/po7mB7f5h68SXw+8cyex85fNHEad3D78/ha07zfGkORh8td5OwzIVfiI/P2nt9f
Ju004jdqtGXJvKNu+vKeOp7znTXasWTGS5Xyd8Zjw/gAPo2/5dGsTw3JIRNiZSfkh9qvw1Ti
B+7g+OU5/xSJ3Z6gNz8n3jeuf9FnvTwyXssSJzYhZnhFX7zyNyXzjsgOGO61k7K4DvvqlfKF
WUNbtMGnKbftVGfuV4zP59x8xw3+mEezDsd5s8H/FnO0V/H5tGUvUb7Bndw5GmaNLnJvsuvT
GW3dIVd8iGG4g+GSF7tLRnlc5yfGZ12jPM6JN8r77Nkl8cuHOPuGaacOvtay+Y0/pq0zyuN4
mjOemmZ9KfMbb8ZvVTjiG3umndUfHfzNtp3WtFPNzIvckXNBZtppZObEI/OqwDfUjR805rLP
U8cC69ejORcEJpD+xht1nFHHhmnHB7O+NBhPr3vtYOdl2M+KB2vsg/FRFpmXo2TeXdEOFeM3
Xxsmx4r9Lo7Zv3xnn3YYmDPam4k/WB18o90vb8y8C1EBRXJy2JiXdJ1d+9+L3xnn5YLvjO10
a9avAt94beZ+48ga2kj85mPmVYP+zmRt0BhQnXd56vBwZE60GLNl8eUqJyvPWbpo4hbv4AXl
k3wbxYN4lQF1LPEbFXlHO1kDq+wDZTNevmnnKutbmNfKFNKcaw3PjFAOoKvTHP//hna49Vqh
cK/YMF5azP22171O/er/hv0p5lI9I0Z9S8zghjW0YXzi5/i8K0neya6JoTo38UkrdBuvJpZW
46IXxBz3TPx3mRj5v+Sc7Zpcz+/E4f+SOPyQh1Dj8C8SDk1TOAvub37IOftBrH8NTkNfOA7h
BDBDn6ccmkzyBIZz5gyftur6u55zqbqNGf6eJ8OhyXy/hDr8gUNTh0PjvBptzpFv+PeacP7e
0IOO0CpF3exg93td1ul3WDlR6xR0RJEXrbqKJjrokmiJAjtXdTwdz/VV3cYADtYcTkML+/it
6BAzn3dGY5c2Yjdu+KwLagtYEqvbMnqpuo+e0HyJa/nOvGhHSv5Us8ae+QFLp00MaY5cPfVd
S2tfPpPrvg2nPQfj5XO3StfQYn6juXB1+oOuqwOfaSw29Ir3d6kf80rKna7sR8bLYHeHV55h
W2yJg107aI6H/9BBtnf/tEUX8geGzAdn6Q+Tn7OK7rXktbNVcqAX5DvK6O77jLd7+AR1b7FU
27OyBT5FT+6+5gHd/YKxMN19oebG/BCtU1nm3W/WuN/M3QeJR3H3oTV2kQK8jD76ult0PFfk
AO2Z/MBd5uUvcmuW0LNXDKcmEzaKnp/GwngpeVbIHXrwG9afKvyCGTz7yKGpw6j6R/knnJmK
jwDVWP+ZycF+L+fQTxgzZwmH5gpmRtkrLkMdnqjjE++omFyoN7ByftAy1eFolb0POK6xNzLv
xnzjD+VnUh7mXV/ytU4lF+oda6iO6VsYLT8wPe4l13PJf6dyaK5gJCwYby5TS4e4oXfiojf4
7+qiq3UWmqC/03tJgXX4Ae1th/0w8zEcqqEZkNtX17c+ek5n826hzX0z+YVf5QwXOTQf9EM5
yffagJ9i1/oPvrOMdrbiFdOnsCLULvwGN+QsaSfNtdNnLHwcYRa1DZPoHr5K0N/FvLZLtG9z
6vgI56Hix47lXSiPJw/36BZfyII4+wK8/LrX5SunRlk7Q8M1aht97jMa4ibtVBVuUYi9nhHr
pt9ZNfymH/riw+QHvmVedxiPa/bkvmnHdcLDUGZQSXTdeqZ/MyyKBeNB+6rG+emUvizJnhxs
ke/Y4das458wFE4TltfCxB0+sA5PWQN/4BJV9rSOc/JRb2R9GqMv7lA+3X3jBj16i3n3xr1o
Tb6OW2GbqD5Y6/Amed6nnoHQJrbxDX9xbIeok37lbLKFydHgbFI2DKql4UNFvkEbbe5E5rWe
xz9g3OVgvDwKAy/sJQP0L+/Eclxgn4o66zXzssj5agCjquyZQepzauIzUmZHRcbTO7lL4vmp
jvY/o45tmRfhvP2LNXJO/oMWOdov0WFHXsYz7VwxdazS1z0pV03gD22dcQ48FU18yZf/h/0o
ar11DXW71A17yRx76JDzel102hVZY9sJX8WdbfTccSvj6U50YxfEcC5hH60Zb58y70qeD9Xm
TB9ZN2tsHrdovZsw9jbwD7qGR/aanFNtvEpkBr3DcRiJJj6cwXQv+UKznqFHL4nePOiI3ol1
i7r7MXr2PuenK76hCTdS9ZzvaNNa7Imfokl3dVhwFi6Qz+dS2CaZbzv19yr3sebjttSeMMen
vTF9qd+Q5xv/yViJOuoBnKp3dIQtNKM5ym94R5s7Q5fvtJyHR8ZjBl8lnAtUs/rE/TG283XS
Tr9hRVT5G3e3ekc7q+WRrxkyOOgZLp4bYjtV2O8GwuwI++ELZ+kV87Jg7sEDuB7BujaX74jM
jjfYI3XuPjfCdgvctqGUN9lTB9ydWrtn7tEPzykvyB3XjaJfxF5ae4Hz/LWkDjkYB2PK/1Le
Ybw5O9ucvNwtWb/0jBb8CModeZfxVvLPP3EeX+IjGCa6sqXn0KxFtatnh5Hs602vm1S90we2
whG8sA9iI2uerRt8GW2YjG1hW5a9qk/jgVvYM0fST5n479b01Yh8Pbfkh7qDsfDmM9gHG1hF
8nQF5fid1267u9yr9zK7lS5waEqe5Dv3HBrXu5mP5Kl4WoXGBF5wrykaHbXbxcrcCbbsmW14
OmX/nVPJ/jeHU3Mv608O28+StWNEXw18NHXohy8/XsNZWu/Zbi9acK9xddowHj5YX9pyBwwn
VN33N8SznLE+fTFe7ne93ZK+bMMLG7MGT5K9ZpBwb+1epXmT4tyustbPuFe4aPQbaesG5e/s
Fc5+pHtFizE/lj176m/lv9BT6TdsduXK5ywLC8zt6XpvCbrXFoypD+HPlT21VtlJyruoytxd
+xPsnDizodgsnGX/Bs67ttMXa3DLtEHe7GUbwy9o+qhAnXdzfIzaTs6qdGP6Qv0pG/rqgfPX
gDo2WX8acmdYC7HxlHbuyVg54373n7STxvprW7b9fFemkI7ZHO3Y3tXhHr2U5YXdy5it0xcd
yj94fuBXGc2hvMB2PTTc2qbUM+QOWBAT0+Iu/cM72qYOQ9afJTawhhkLG5iybep4xzf2eL/j
bt9j27b34Bf29b6Pd4isZj1fKavL7UV/DQdZbbJdNF0T7HCOMKg5Zj5lbal4G7OubwVicbdm
v3O+xyfm3Sk+5xfyrzxzl37wZLUQP9AlFvef8MMr3tKmDL0/0g7d3YyIdpVvfNJ/sMFdiU0j
E3/wF7z6Z/gDS2IfT7wdL8TEtLmXnKH9iOvXm6xfbu342NVdY/3n5ASJZ5NPbLIfnMcXhj9e
8tEXDVmHT7ir/+Me2xT70dS3+gyW/BNrx5nYrl0PTIkfb8KsHmP//sH2vTTlb1KueSSmaLmb
2NDD3wTNwxQmkJaX/f805nhKDOgF5+0HODaXsHC+YcW3/M4Z2vE35W2x8cd7S8b6M8X/1oRp
9gGjZUr5LSwdZ+PKiJmZGqZjjbNPZnwAmrf7iRyjbXj2y4TXU+E3yvIdax9PMiUOo8kddIQv
4w/lNZ53zDT9hmfq2KOOmb+zaUxOZPGszT24In8Tzib6jjve0fXkO11D1d9SNcyhPr/Rpbwk
fWm/oeL9LXrnUJ5P2fT1IOHQXBhu0S3veOUdHzBa3Pkqw36u5V/4hJowgyqGx/MXrlHT/1WY
dyvKPxNeT8PwdKzf6Une0YaN5GgwU8Nd07NHjt+InJlXmENN4SYFHv7UsHUz7DalZB23ORSU
VdPmHXeUP1KHFtyizHCLlrSDmynKZop1HBl20yXvz3i+b9rJtcOIesbxMOM3ysyjzPChHuQ3
SoatlPn1ScdTZApFvtQv006RWRQZVYuknTLaoQLfyX1dZC9d0JeRxxP5UA36okQ7uBVlCq9M
358ZH+QX35gTblKcd9oOVf6mbd5R33uH8n8zfPcnRusdGXwZ9+ASGht9f51vyAzD6jRppwZ9
YVldbd5xCUcmMmIqnq+i/LoLxnys4wU+6TzPd+EBlQ3zoy7Pq67sh3boUIcf/MED4TMF6+mU
uME4L7+pQ4ffWBt+1JDyyBxaw/LqGQ7OXcI1WsDBahqW1znl7/yGsrqC9m3KPTfW4RUezzd1
WBmW1wdzakl5XuoY872eGL/5KXqmYtIO0Tdv/eqR5aVxP3rejrywInNibNbgyNn6pg3+SzhZ
OX6jbThYP5Tfm/IhjKnINLujvEp5iNPY52jVTPmdYX2l/KfY31Xa4Ub6cupjI08Mz+eUfNRF
coXpb7wYHtnjHk9sLTHwGgPRgL10T3k6nhq8oyRtrTyLmEungG71xMRNp0y04ME64SxsuSFx
PObQnkQO13miUyzCkBrzjjPDyskStomWr/AXD4njiM/HviwZDlZkxNwZNlxsx/OknX4Mv+k1
YcPNZY1cke9+AS8jsplOiUfpSDyKxshHBkNkN53A3d4fr2E8DYgbDPG+Mc9WkTiwEzRXkSnU
oHzLvKybb3wk/iAyZAo8P6UNSoZ/d5rEP93BHunSF8p+05i+AprSnGEFKu9Hn+8bJlDfsN/O
YXLMktjJY7yehhkPv/iNC77Tctc2ply/s2f66k8yngpoBXLk1dXyE3gbXbgiytXWv3mnDn0T
IxrfseA3anC0ymZMvx/wVSKrS+M793lAJdPXq4T/1DJMn7rhgT3u8Zkii8sypEqG51MR7lHT
MNPSb+ge4dRUiNHK9vh0d/BROrR1WVg54U6wgo8S3zE4aIeQSyyHH3NCfoTIhyom3LW0HzQO
I3KFYjt1zX42o63vaetPw1WL43F08A0lPwoPx/Q75R3TD9OEQ/PI39TpS32H5fxF5lnk1zWF
I5r2xTR5fmvqENeGatKOW+PnnGFbPkNj/B9abWcD+kts9TMcrDPquEEz/4Lu/gPdvdMy/UFf
N2L9Whqd4m/Wr8ANmUtcT93kDv+QOv6m/AGOjItx/8DGNaKvlmgph/J82T+vsdl1/O4bODSn
sAnuE35BxeeY0JjhEXa2M/JhDOEbLCkvU96H4ZL5O+8dLJ0FfbVG3xf5LMpYaAmfZUq8r/7N
NX/jzplrzqoj/MVn8FHiOx4of6c8ciACIV5zNEROxNYwXkbkZ1iauMMBXJCK8FO0L2YwEFYH
/JVv2CSZYbiM4Gm04cz0YJ9U/L6l+WTraMlrxLrdJHyVM/6mRF+4E0IsV/ZI17BP5oZ9cgbb
JHJFYh3jN9S9rlLjgYfkp7LckA4cmLKfY+oLVfbIwHutQ3nk0Ezg0LT9eqe8+iEciMhPmVHH
Mt/wByZIw68Tak+13JAJbJEGbJHMZ39IGS5Bt7/C9zXkrLykHWpH+Co9ypWdEjT1++wTnXct
3vHAO0qmrWtH+Civ9JXl1BRMHerkhorjcczzA8PaCf0Q97vIqnk46Cvni9ivY7gbKQPmwbRT
HPMtGDDdA85NyOu9xPc2NEyPoTln3lOHBX9z6dukLNlCV+RjHcoaGcd0w+uRNS5niM87couG
MGTumLcTYcSEe80adpyuT/odmqc0Mqb+Ud5ijazD8ip7xosy1Jfk6ZqxxuZYQ/+aNbTA80P2
iYHsNcovuJH9xu1yz+QNWaJNKxAL24SJNoER4+J+t8QlanlOmGmBa/tJ3FBkwNTNGfCT/J+B
Q6Oxakv8CMcZMA/YHAqyJ7sIq2eT1zaDQfxXfuMTpofjG6gNLYPxUoC/ciXsFI333cBP+YFN
UhJ2yRRGy9pr8V/Yzxr4QW/ginzy/D1slPj+srBPlElbk3m3pfwSvkrw6SibpCN8lcAff2Ff
X2HfLuL3vqG8L+yTkPv3h3Nk/AZlozQNO2UMO8XxC1rGfzcj9vqGv/niNxxfTt9x6ctV69hC
s/WDNu4FvVRDyrtSB2XEzNGMtdDU/yMHe2inOfahFrrVH86BL/hbHsX37rRpP5yvXtAbnOOL
feUb3Bkx8g9qsJq/0QDq866vbwxndCjnTGcXeDWMzVf29XPKlfEy97kRQ19u4KNcwi4ZCOMl
KAMvuZuNjU5xgUawwLkkcB7uYLZuOG8f8lUWlPdgjzgbwphz6iPnTJvzOnJJtLzrx4Dqj8do
CSxfpWm4IHneccU7MsPL6B5hepRhdmiOdtX+b5P85YH7OIYDv9rjhkQu5Bg/ZuR6LAy/IPIq
Gujv7mEHjM13rng+siTe0J3VEn3wFXd9ff4/eb/6g4twO67Qi/fRvFfQo5cMp+ER7X/Z8A/u
KP8PhkJkfpQ837wKZzRqDK/37E/qLzkn924R3XzUenfR57VMO/3iN575jcgWsCyLv3xjZE2U
vS42/Ub1t7xSh5bhOETuR8Y7Msq/DGOhwHfeGt1sw7RzkXk1wf+3Qrf2TfnTQX7zbxieh3Wc
ouHrG818/4CHYTWlZc+rj34IZQ/M+IYHoz9uGB5G2eiDFwdaSLc+bemrwYFmPjBji+QWP8aq
yPP8P+pYQ59XTxgNVs8ZtZIDwy5pH9V7FtA69g1H2WqcD/XBOeZEw+gYr4yO2+o5o0Y55C+4
g/UeedDFhE8Q7slRFxu5If0juvsWenKrZ78z3xC1mk9JO90ZjXFkWreO6F4bRqNcONDMB1ZO
ET3UBN991Frm995v+yG0U5N5YXXUl0aXGlkTc+rY5jcqe1zuO+x8mgf+m76OY/rTaOZjXw6S
dop16MFzDrkH7ljnD/tySHnPtFOR8jHlM6NHv9ljOKhPKG/uLbW9MduUnB558tAU0RtE7Wz8
jRm62PERPXnT6M1fKP8w7+/x/O+knXqJ7bkI3zcyzld7uQPCHXLCuSDyNO4TnbXOmRV9Ge3v
Dzz/nPCimybHwusRm2tXxrTaKzWWpGH8McUkV0U4bzcM+7KY5CZQVlceX4j2w2PSTlvDR4l6
8E/zG3EvWBjWu5ZPDcemRh3jvHrkG8rGLxV9HVeJLj9L8szYXBd5mGVFYiAsu0TnRIu+3vL8
J305MJr6b+rwYxgOecpfEvt4jfFUMTb4yJL4Z/Tkwz09eToeS8ZXEefVleH1FBPNffR7FRLO
aBE294S79gq/Upw38yM8jIHR9UdfxjXtVDb90DAM9siS3xiGg7WPt4xPZ2OYGYea9pJpxzPD
Xop5TfKMlw/jC7E5QYowGSfo1W07ZSbHy/VBX4R7SY74g8P8LTWjV+8czU0Q80x0jP9vP39L
uPfY8fRjuB5xX78xvopzNDjR93VqviHmaHilDjGPRI+xUDV+q+iL/ZXkl8pMnogG7+ib/Ae9
vVw7Gn+Q5k6Z+pP1Ye6Cjvj/1t6ucpgHp25yONwk7VQxOaxiO0R+U5d2apnxFPNI/OH5sskZ
MjiSa6di+vLqf6zjJZPHYXTEx1g1ORiaB371YEvMwZWcYF+KOYmifzDmPPpNPzRMboN60k7P
Jg/XgraMnJgrwwWpJWdd5Wk8HtShbPykl6wNPcZrOF8p68L67yomT8SJOd88HuShKYtvXhkv
Oh6Ge7lTmsl4svtA2ZyN4vkq+qzPk/2ua/IixfXp1wHXw67z5WQ/PMwZYtfxC9gmfXNGfDHn
Cnt+6pr71WfCHinAAyvi24pr6Iq+yCd8urtkHQ++sSLxmfr+rWnHyOvJJe10zV7RN6yc0ZFz
Qd/wm95NfqgV8zL6MXsJI2Y/Z0hmYij280st+I63g7uN5WBVDKPq23Bq4l7SM2vDynDZiibf
2R2xJJGBldvL6xbtkQX8UjkT5xVzDuleEH3Wn0fycGV7uedirEmaX0rzBM6xP+UTvsohS6tq
cgptkhiHeM/NJ2tgWseKyQPYJ1Y36s3L6Byb3jMZvqEmOqCq2BtH4osYeHqDxh4tYVfGnNiq
Rw9xqmpr1Ji/OrFsgSd2CtO6KGtLzKe4pvyPic+cej7ECfvdFD/mhclhfBi7/UkMe8Ur1vX8
NCVfWRPt3CX5YvMwZArCmCmJf1d9JUFvXiWvtupT+mj3/6FZHwlfIHAgGvKOjtera7nm4/gR
rbY7zb3Bb3kSW6Q7LXRg7r/hp7gwdpX6rj81X/0fNMYLNMyZyaN8gZayhEa5bXLzVtAa3Zs8
yqqnqni6iur6W+gRoqb1Gp2i6ndbxAyneqlgo1e9VHP3hgfuqEvsdBu423XRWmbeCqH+4kup
Y49c9kH3cSr35Et0QEG3uobz8Fv6siBsk6AEPSfG/ZNYjw5xGBUZby6C+gs/54uMBZcVoIrN
9Zu46RfRhWSeuxOeD3FiP/TFNXlGf6Ex7vrycJb9I+Opv6utxn+73Ui1tVfwLtr+G6Z+9H5y
1/9tOA95Ypt+Y0tsG39LDd2q2ynnrIFrbDMPcIlaMBJehVtU8syCrtHtx3LNw6Xa3JKn5mgO
9yvph7Yn/ek51NXpL3kfn0V7VvdKd9V6L4gRXXNuaAuDwUVyzsgHqywJN+/qnL9m2M+f8JW0
hWUR+C2nohlbJ/lblC3i4lBnrIFx7j/AFfliHV4IDyOou+rYGmfYPJrweN6oY5NvuIPP0pW1
JXABLA9jKFyQkj95NYhhmHE3usBnfUkdb6njkjq6OJwasbYzNDrK9HAMjRp7/oz168LwVZyG
uI6dbUa8yRNxN7oGOq/cG3kgLshbotwi9y3v2KabxLHeouecMxb+ytoRuEjP5B53dVpydyqQ
vyAnurCK972oDX9Irq8zWSPd+ekd/94THOUzmBxn8A8+4LMMGAvuy7SfFglPLDI53Hqs8ybz
dKUw7z6EJeHOaMpp6DPv6rt2buNDfDNaI401eaMOH4zXOXOiJLq2oBHU8dSUMT1Dt9rk3vFG
fIEyphp+n1PN1ztx8hsZTzXvvdyf+ze7+tTgP42lDkP2gWbCoXF8p17CugnatCfWwA/GW8Z3
dhnzA/hO7rYy45z5hA7xFs7ML9rgSt5f8rtmK/HfvcEVWpsx1yaGQeu4gSPTMnyVT/oyY8+u
Crct2FzfydHXxFZ4ybmgBO9nazg0IZ99C37AG9xZ7SvnoehgI3sjVr+JTycnrBvlHoUY0gt0
+5Fj88D7X3l/n3aqiN/8DbustlNj11cdc3apwtrS76wL467kx7yedeM6fynlZc+pURvYBq3S
m5xdSkbDXBdtr67jn6Lftdy1OnN/AJvErZbv5I1sGv6A7nczvuFB2nHq9/EOeoc32HNrfLE/
cGi+4fjp+SiTub+U81PmY+rv4PDdo/e8hw81py9baI0umTNX9OUz/VAWxoty207lG9fJOfOH
d9wyt6/R9lfkHBg0p3PsthvOiUtYFOecI13MQSZ7SR8uyB/aoA0rpyXjeU3+4Df05LrG9WGW
lT0fswrXUWMjP+U73Zh9RyP4hM2jzTqfp453ctYNc+pWyv9Sfpro8nu73x3gF9pnsKT8lF+M
pyfKncKoz374zh31wvAQe8QmvcNyjlykEczHXwlfpSZn+vDmX9yNdDx1hE3i/ulB9OjOp7Mg
Tn4Iq6sMi+KZdljDZ6l4epPGPr4T47U29+Dm7pd7aN7fycF3gc+nTTt80E4PMKYGu6e6xIK8
Gw1gHn5BD/vUO/foJj7MT3l/Jnnd3s39TXOE5mR9cbHV72iQm/gR+vzGBb/R42ySefad+r7m
cNsKslc5NsAzfKkVcfobcw92s22KbXnFvj3Er9TmfHMGo+Xb9GVb7lZuT9X17QYehluTbhlP
c86pG7SWI+bEZTKe5mJTiLyeYAN7JxZWdfUt5kTmaTyq7x3Kb3R91E6oQwGWRZM6NoQjsfZ3
2AV6943hrrV8pOX+2aLqb6+6Pq1gv30Qo9A2TKANe9GGs8sH/IK+74eQl3vF2hDZAn36MqxP
KxnThd2bNZ9iWe5fZX8H0b7MwYE4wZ75y/vPuv4c+i2cmdbue1xfffk9u7r7X9evf27fqsgN
v+Q5NU6vcMna0+Pe4urwDL/yZFf3OTyeBXaTCb6IBXftDWfhB/bDGn39jzHfYm0JWTl1nd+g
7xsJY8bdiIP9STV6bXiGfWKGZ9in1j7LWDgn5vwdNehf5vAuCsQlfsIqfGLennO2cXp2Zcfd
sXZcmv1u6lnMPe7z7/hS18RZ/LA2vPAbt5zhdH1Z+zP8O/o6XSP7sHAyf3NRRt8Q3X+0u+TF
rqIcBmW8tH1Ui/pT5sRHtbDD/cCR+WSNXUkdgl69z1nYrn+RN91jTr3D3m2ac0HXMF/LhtH5
RH6DuF/d844fznh1Ux5/44x2rDDeKr58ntz/AvdtgK4jtJPGgcV2GsPA69GOFfb1krFhrSn/
A1OoZNbI/hEmkbvr3zDm53AnC4kuX9lIFcMsq7IGNv083j9bTA0D7we+3RflK55368kN++Ec
f4vWsW64SeVkPN2adqjDHFuwVziCue4lH/5+NvW+1g+4bL/R772zTrvbtd6dJux3c29Du/As
MPdk3/fOf7teqaCBv/Zr2JdEjGk+n0/27RNv6ws8+zMZD22v0QjlV6w/V7tf0LWlyHm+ITwf
145njJUtrMKVP/sEHbarU548xz046++MyevdXFC9eEfGZEN40sFX+ptcqm1y1r75NTbYZZYw
jFvy/q6PYN+fE459uU14h3oXn2JTaHDPrQunODKGg23oAjZTYKgHBvqUdX5tGDEVeX8R+7mz
r7fkG9+wr2dwaJpyBmvt2eAD62bOvULP02+wbv7BPvkDI8bdGTLDmthnxDhWRcZdfMo5tmn4
Kj3D1MgMw6VJbPUl/JUXyhtwZEqGz7I44NCkdTgxDJkLnv/hG0YJh+YBxkvfMDUiK6fJd9Zh
3VgWTo86lKUOYU5MjT2hxp5bQgMYORIXCZ/uAw7MBr5AzvAqbvG3zM1vRH/LGwyYW56/hI3S
h/fj5n7kacRvyJnnLYemAJPD8naa1OGf4a988p0Lw6G5gGPzeaQOF/iUesLsCPNuit/LtpNl
4bwbVs4TdYx8ldjWc76hBktC+SvKrc1kXvb5hgfD69F+iPwV5Y/Hvoo8nSV/E9lIa9qhbebE
HeWnhhsSOTYFw5BZc15/gxHzZhgwzaSdYjs8GFbNE3U4O8LK+aYdWvB2Ms9eqkrs0ZM525S4
E0xZ39Z7HJp4zjxk4TTMb0wof6evGuY7OwecmsD2LrHfRQ5NE5vGJ88/HZRrnFjk7YwNJ2bN
O26T9Utz8DX3GDFTP1Kn8O4jU+hnr6+awuHS5yOvJ5/Mu5phRMX1KbKRarRDRcbT1O+CU+6Y
Te6Qb4YJNEULcME3fvD+Kc835ffVL1XnHcMjTCHL/LmkvGWYQXXm7anhszQZT5EHVOb5Ou1U
Yl5qnpspNvqm0YUpr+Kc8hvjs/5JeGJVafvIyhnu8XrCObVJ3u4FPvGm6Ye1GU994VGsYfoo
91/5T7GvRmbeNIgPiNyRHM9nfMPA8DRmhp0SOVkx/uAt4dBcGz7Kj9mPtPwc9kiZ9ans43lP
E76TW6cjH+qZb7iG8dKinbRcdWtFYx+PDKp73nEl3JCS9+xH/skUpvUjGsEW5W9mvK1ppw39
MOYb/tIGFeEmreG0T7Cb7DOBQq7mCTEKDZhCW8r7pq9iHSKb6engG22MRUn4UponvmjOBdmR
OpTMmGzBPykyHn4blk7sy0eeXxz5xhBbdEp8p9qOMr7hJ+HQxPFi2UjVAzZSoJrqN0Tux9bU
8YM1MuZN6jEW6mYs/OH5u2Q8dYl9LPnTvX7nOTayvOEOTYhROOTxhLjCU2L+9tlMFfkGy8kK
sZcniT44cqwavKNl2lLLu7R1x3CLRuY7H2EvRT7UyRHOVk24SIEPrO9vmXaKLJzgm49/c04M
RI2+inX4og4tM2bj+jQ1TLTNHjPIspti7FHYR+x4uqCtW2ZuP/MbDcNGKhLfdMnzE8qrMIWU
vRTW4AbtvCWOLM6pkyTet2fiKyMP7It3uFvdCet4ZAJFLluMOY7jbWDWnw11XJtY28g8izFc
7aSdTogJrsGPC3qCOXGDypfL851nR+LAMjOmY7xcnfIycybzsbqn5M4sGL9UXCMjT6zLd7Ro
6zTnWeTLDYl9/Epi5LU8cm7y1LHDeKzAAquQx3S+N+Z6xOuWDBdtabQAMW7wjPzl97v6aqxI
Hg30NXrzBnr2ho9Y0piZZ+Jcz4w90+kJ/sA3eYYfrrp8ZyNWTswdHJmWaPtDjPtvbKojWF5L
+MBDGC912AAvMGbceNxwbgj8gjs4DxtyXn8Q4zAiF8WSWJAZ75hTPpXysB9qeZP33xkOTU/K
M+/50nyylkNT4jdKkm8h3K2W5G9pwUDYwml4hdPQNuyTEuVNYbyENXgNr37EnUIZMQ04EGWp
0wi9Zh3OTB5OTEb5b+pQ93dm9e+NsDXGb3glFi4yZAqwKDI4NplnYKjPemk4yBm/oRyZtmRE
0Vw8Q9qhZhguDwcMmIqfg6qzfoDp0YKfUqK8BiunY9go7wk35N78RoG/uaSO7/BXesJwmXqf
zz53JOTMXtHOQ+KrIr9lwfORU/OScGgq8FNKhl3yi9+oGm7IKdyQGb/RNL9RpQ4zw4CZ8f4H
yu/hjgyEJh84paGdNDeA/k3ZcGjueUdOODFhz1b2Se4IP6Us7bQWi7T6hM6ILWrhe/vH7+cS
vkr8DW2nsN8teceQdqrxjhLfUIG3U5LxFOp4RuxkS95f8Tnv5nJ3qzNWNnxjNRlPFTMvNoyn
Me8oUd6Rbwj2ziFnfm2nzIzZ+PyP7zflcy4PWDlv8o0ar5Lt8XqCfTuO6Q3lkyOMqaa3G4bx
dM3asDDz9ob1bUP5uWHMfLM2PLGOh/NL5GAtEk6M5v99kHV4wDpc8bFQc7Gv617i7m+/seE/
w+x/IN6uJsyzkmHEKENG9eY12RNLPgJQ8xvU4TYWhROTea6aMhOX6MaGMGKaMGDePVuvLHrR
v8Q1PuMLWXLWXghDpiT2zGfG9Bmx+q+w3/6yr8/gyDSEAaPcjyp3K7VntsiNeU75F2y5TPgt
gcGn/BXlisT97pvYoheju1e77pB3ZIYzcy5224rh2PQpH8KhaVEHN14O31/1f6E+J8uh+YRD
M+BvXIzUi9Htt8ih/k087wtckBU2+u/k/DRH99qC6fHDfhf5LucmLtr5Zn6Ia34xbBLlzOR5
x4J3fMOIqQmHJszLF/IFrfCrxzo0KR9RR3eX/064Ri8wEc/5mx7v6NJOf2Q8TP1a9wNz/1XG
izsr3/MNZ6b8FH7B614O5IroiJrC1rUcv7xwYNw6OkYvdS5nuJY/OWge9zG5MFasDUUpd+08
NvqXBdqSS/pyTE5aLW+a8rzwVeYSm7gi7nBIHokuDJea8FeCLuwS3cWYvUIZLwNvnVbt3Njo
ILfwxC7hiow5FzSSvLjKiSl5Hk+0e2zZ169MHU7hX265x17BKNbfKMOQ6Ul5iOe1LJwt2t8r
zm+WQ3MO66YEN8T57vc5M0HLfWXuoFXsIt/kgb82vJ5TtHGaOzOWr/nGK8PPDPcG5eV88Rs9
mBxubl+zV0zwEyjDxUURXZPDeELskT5fNTnYbyi/g53S5/my6KUO/6YnDBjVk1exSXzDQLg2
+rkqzOtvOA7Xhnehfq8GTKHF3vstpybyDq8Njz7a+r6TPPBqF1FWxP43qF23yh018nj0+THP
/zGsnRa/f5K0002io74mHmWCRuYcvWbU+D3ynScwg3r0RcXbA/QevIJvsKG8RvlZwjUqGU16
N9Eo52XMx3z3MU/83OhWI5vklfIW5TWet+VNw6G5NwwHq1O8gBNTghVRMjyLseGjtBImRxVd
q867+I1Lw3lQHWMNlo5lDj0nulfLSIh6y5rRiw+pY8W0Q+MIV+TsSDtXeD4zutpY3qaOzq5s
2+kfOueO4fF0DvgGlhUR8iPc7enVO/BVKl4PqnHXcbxGhkNk5UxMO0XOwtRbYyfE2Ud+SsZ3
fB6Uh/2qiHYtzqtzyiPnZp1oczW+6t68X9tJ2W55OFdF9C1Rm9tg3s2MdnaC3ipqmGtHOA4j
wx3ZJEzsVOsdOVlFw6xO9bvBBnbYF3+MDrp1hJfx2/BT4pyJLOfMsOot/8DyMIb8TZfxUPbr
xxz2WwEeWM7kgdh/vmJYFbnEnlmAC5kzPKCYF6Bg7Cr5I7r8WcL+LiZa7Kacf7SvFrRT08yZ
2Fc17O+vxp65OuAjlAxXe58JFBkKkXXzc5S3E8+JTdNOw4TzHtfQwsFYiHOinNjHy4b/fcHf
/DbtcLOnN9f9TsdTZAb9o/w/w0aJ462XrH8F7BE5ND52fTo3nJnFESZQ1Lw30cxbLfcZdSwb
X0nUxP9n7Mot1tioJT9L5l0V7b6twxDmT408EmXD/e9SXjWa+DPDV2nAu9gypuOYLxt2QGQK
vSTzzrZl1O7/po5tk//gda8d23tj+p7fuKAObTPeCsz9H8OJt36EJnM3Myyb1cGYDOfpCVrJ
c+J9429EdtL9EZ59SdaOEJNzyCxya5Ztp7FhvLzyjjfecW/m7jd9eUodr9lLqoYdsDzgikSW
TmTxHPJ6qoav0jH5MCIL5546RJ/OnO/smu+85Pkb842FJNdFZK0WuP/lEn2w5acUYJGmfWFz
DwQG3mEeiFNiGPomNuAX5UuTpyLb4/4ru6lg4jDivFsnzAytY8Z3vFHePuITKpt5d3qQK2MK
U0g5gbp+xb5MeT1Dk5Ojtsf80fOP1nHBvHw+yMEQ5/6Ub0j7usX6ZefUh2mnkEfLnjOVpxPH
U5bkkVA2UqxD/I2Hg28M5/mc4Zim61ccC678/Oj6VErWsCeTp+YcHWKsQ/1gvwsc9kOO1qNh
6UTm0PDg7KJ233iGS/kqqquPdbg063CD8TLjbPOQ5LrYZ+VUhIfYTvaaipkz2z3+U9xLZnuc
vZTdlhk+VOQdNuirgTl/3R1px765W/2Y318dOResfW7KyBw7P+CilT23KOVklRJOVtNwthrs
RXHPfUtYYYU9f7P67w75TV2zV7wYht4K3Vk821we5F+xfV02PLJnyquMJz3j6fmpaMZTZFDN
Te6SOOa/9866qe+/RHxliJ9S9luTvACqR8g8/U/1LSPRU4UcJuH3ryRvdxWt0VDmdpl8rFP4
A3+IGW4Sy2ZjrNqGhfNKHEeJGK6SiSGN+fVi+YeUa7xKjNddE3P8auKWb8mlWqAd8sTAD0wM
/Ddx9l+7f+/JeIocmilx+h/ki+3v/j3NizvjHqux/lW0/Y5PMCPXzhrf2AeMhUd02H/Qajut
U1vWpyJ68kvRG4RsNKrxyaNHuBCNj7bTCC3RFl1YGR1h1PiVfL57Pa9v0P4/oK39h354jTal
AkMm6GM0hmIDYz1qWnNJPuqCcGZKfvw9cJdWXWvfn9OVQ/NMHWMO9Q8Tc/zG+WtNLgvNVd/z
KrrQjuvdU2qX+Uh40SP8JfldS6mP71na2nm5NCZmZvIsX6O9PYdvUPfak/AN1/jNG6KBrnhN
kGpS/2Az6cCRCPbxf9SzSwzCuYxpdw/+C/+yI7/R9myaUMemz2Uf7sm/8Umf7d4Wnv+7K1fG
y4j1re35LSFucYku1uryW2hKSz4rvWren8TG1RENn+qD74hZPtSdPaOve/L7vY7HJevblvPZ
b87zD9iVQ5z9H9qpTQ7jPvnLo2b9hXlV83kG9B48Y8xGPstYNDyZzzetcfpN8gGV0fjc8vyL
PK/2zB/yUbeY+5FnUYfxUvYcmjlrg/IwRqwdW56fU8cu+a4zfy7WeJU1OY20jrqOvxHXvJbv
GPj9M9Shxm888BsZ5e7eMUMrqWySptQx7Mkz7DJNKa/C7HCrxIy715Pxm9e8rlH5Ksrs+PLr
QMrsKHuexVzW4QvxVVRgUZSN7nWZMK4eYIHpmO77fCRhzx6LPtnZTAKHRmNeNuRp/xHtWeDQ
3Ml5uyB7RUU0fCHOVfWcGZr4EqyJzPDEnP5FY5N0H3BWvDfusE2TH8HtN11iZt653w2J735D
m7agfIDufuB1buqDfIMZ22S8PEhfu/gnHdNbs1cpD8hZle14Guy+U3k9t7BFvvmOL3gWJbS5
7vwbOQ0tYiTqomMs+2gG9a3pOl71ZBjVCizxSw0NT6whes21372V6/GfjKeSHxUN9ooZDIY1
MTcPrNO9I+1Qlnk1FW5IFYaM5kNbSjsrt/aN2Osn2UucrqxDzux3o4dSf8oHfJU542nAnt3x
0Xh6b3lnr1lzvrpljf3m/efy+9pOynhxFuM3czbZwgbowtrSdfwNJofTKvXh4b8TM9jE35KD
RzagH+acXVyUUwc7obZTymBpwnko+3EwR9Ol9+ClaIzd+eidfEIbdBsj2qmKtvfUaHdH8O9a
zOsrf46P/uBLmfuZz9ek6/iGNbAs2tqynJ+CbblArH8ZvXmTeZnjG5xuv88a+c79Mc7bOBb6
Cefhn/xGyff3LxmTvzyHIdifCjIme7s3P8E4X7Cvt+A/LeWMV/GsnFNYOoUDlk5ketSlr1Uv
Fb8zat5v4fU4DsMv7piqYZ5IHdx4bMP7+fB9EepQkDNiR86hIW5ojk13zbngVtqpItz/N3KB
NckhM2YN/Ez4TxvZc8fMyybnBmUylvzd6Zb1Z47fvCXrU9uveaqf0bOwUzj3zH73wXn4lvP0
MtGT3xC7GNtxY2xg/2ELnKM1anH2uUSPPmKNfecbqsJMi/le9Qy24h2O3/QL28+CO+hG9gpl
t4W7z4r729Cwk0boQZVT+gMXqcO8cz64OWtLy+jKKujyy/72pjnYW3IvcT14g85wTo6sAjrF
T+Z+nTkzhofRMyyKbnJuyOBI/Mf5TXX5TcmqWYPRcsO9QuvYg9HZh+FZMvyCv9ytav6GpxrC
BVyklqwtNZ9RM9Tx0bNNwp49MnFimSdE6F6ge+a3XzW0L2boGNfESGyIk7+V80/Fn7iVxbUh
t1NdmB4lH4+turWWYTbeJfxx/Y43OR+572zT378MZ7RFnNiSO+aA8r/CmXF90Wde3fP+Ezil
Xe6PmWebVGV9tByaEA2qLJs1OYM+ZEyW/c1R2/E3urIRvooP4gonnh0Q7qAjbGB9YtjdeqM+
yA/ymS2F35LJfrfCH3KJXrMOP/PTk4lCrNkzPsZnvnO9m/3qB5juvqHix+N//n9ffi2u7Z7v
iyfp1Xvb6rta/xLOw9jviX1R0bWE8+DedkXsYxmOg9P6LrCLXHC3+kAn9EHuuDcZs5k/ic5h
WfRkTI+kr8t+/dL3b7gztIWDXJF8GytyqX5gf/okL+7D7p/m8Aq3nE3SvlDmhrJubuU3Mn92
1dwDynlwe/4t96LIJdkw76Zi/Y5jVpmJBeb+LXaVomGWKQunJev8WlpJ+eIbnv9kv7tgr5lL
O5a8ClTvuFOZd+pDLBDX/CB3n8zH+M7lHKjzxkXU35EjZsEaq+UV2QcCY30Oa0LnbY95675c
+cKTpJ06fGfJfGeTdbzvaxi/U/3iG+41Y+yVK8ofaUe3gt5gx5tj0y1w7hjBHblO7E89sWu4
MT/mDHeRcEbvOVs8EP+t7fgfY7YrnFLlsqnNQssrsj4Ff/ACrsjG3FtanoqsjM4FfMx4zlzC
cJlzVr3kDJeJzWMqLK47eGT3YtM4k7Wj5OugeVBb2BvGfMMV40nPy0P2/QfsmQs0fhs4Wpd8
Z53yro+QLYuCY4Z96be8v+DzA4Z5/Rveq8typ7lZBsY+HrxjgbVV9m3R9V//n1/jXDt9+XXw
y7+5JCyuHx+DG/yYV6JlKnlrWFViHF45j3fkbFP2ihTNq7slV+Ivv4+Es42r0zln+q2sPw0f
HR/acuCJheHsUYQ9cgUDtONticGm+ptchiNiksesb+fCgw7n9Rd5/5y+fJN5qe10Bn/phbvV
hbGB1bFxXWC7WWCf6sJjLfsThN6d1rI2ZMJhDxz4GWe8prSzY3pUErvKlPGgNnY3oirkiJmy
3z3JXuLUV2XmlbJunmDFlwxLvs7zA2z8loVzQ/nWcGgCJz0zWmvdC5rwMT/gi3fwM3zCoWnB
kal4jfMdvIsaHPfM8DLuYBBr+Rnvb8KhUTtbZL1n+GSm6OeU8VI2LJsVz0+pYxWGS2b4LD15
3o3XB56/pjy3x3now9PJU4cZ31E3dfh3wNsJ5/mM2Mmp4T5GTkRmchdEe4LOmQfaIEt4PW2+
syzvUIbCnZxlI/Pnk746NyycyIn4gJEQ+Sr/8Et1DQ9jxu+X5Pd13kU20uUBtyjcO6x/LrK9
1WbRx3d2ZTg2a2P70TreG029tmMTdory7KN/bW3uJcp5aBveTuTUtHlHw7BN1tytzij/NPyC
C9gmb/TlmeG7XJjx1IS5EThWVbF7XPAbsR1uKV/RDo69VCJP6THGyxvvb/J85LPUaQPnC7Mc
mltYOHW4Q5mwS8LZYs15fUkdXnh+fqQvXIz8lBwOkYUT2Sbx+V8Jh6YPI6FkvuPd8FHqvOOG
dzQMEyj6Wq95/tlwjyIr553nu4Zz82O+MeX1xL5oMyb/Gd5Fk3aKfKgtz1dNO0afdZU63vF8
V/TmITZcy8vJeGrBD6h433vKDghq+RL32MiAWR/h7VQNAybyNGI/1A0XqQEnIo7HUdJOdcPa
ynhHZNlUWF/KjMmSmTctwwyKrJsB5Ws4EQ3YA5Yxc57wMJrkeLG8iorxvb+i7f9HO2aG9ZU/
wpkp0M4d6lCRHDNt8YWk7JMQ52H5BSV+ow1foCJxXm3JV6327fgbkcGwNYyEN8ZjhffXqEMP
HkbFaw1Oj/JVRrwj8k+K9HdkuFgmx4fhXURWReRH9U0dinuMmKBFiuP1h/Upn3BDxoaFEzkP
Zyb++xwOzQ19GXk9L4Yzs99XYc9+hPcTuSJLylcJN8T5uk/gC0xg20aGS9xL4nd2WGP7Zjz1
qOOVYQ7N9nIWtSV/pzI94jd8Ju30l76qmr6IvItbeBYVysvCs9C8cEVyzZ/A9Y/tFLkir6xP
3/z+dxLXUzUcmM0RjkwdNlLZjMkHw4ApHmG4NCkvmXlVNmyUBuUzfv/2f3BouuY7G5QPGW9t
KXd9ERkuC/q6IWNBY0RPyfNVJM+yvv+B94+S8VQz9WzxN/9Rh4YZk1+mHVeUx3U6tuMb5VXW
v5KJTbo2+Rhn9OUmaadnwy2KdTg13JBzxsPmCAvnznCLhnzj+ICN4v5pQTt/Uv6TtFOH7wx5
lE/3GC1V09ZT8w0NeD5DypeUnxlWV4069pNcYIU9Tk2MO9xnSDX5jrKZ2z/MG8uYOj2YN/bs
YtfpPuVN1reQ4zjlmen69HrkOye8IzOxZmvD8zk/YFTZdX5jeD43yRq8v5820RhWxP70KneC
U6NzfkVHvUbT3jGa9pZo4l1s0DN2mTN0Zy5GRHWIz+j7liaX/W/iiUfM+zP8wYF79hv/2wj2
0Zn47p11+wM27oi4wqWUO7+Klp9SvoIh497/wfo04q5ex66Sxy5zK/wCja1WzkzZe8/0Lj4i
x8IDcWJDYcW7e8cInXWd3Cr32IU/Kb+X5wMvY4OWUss78rz6W2YwFL7gONTMb0QWTpvyMxgv
mfB21sKIVHuCMho6PheV7skjzplLODUFOBHVhEPzym846vKaWNsRd4YlHIghrIgu5c9waio+
3iE8/0Mdejzf9PESGls54l5UNxyahmHd9PmbJ1g5LcOyueA3SqadevxGk/IB5SV4PiXzDRk8
jZ7XXqkuTbkhYX1QLoi+I+jrhsRpPJC35Nu8I7Jy6uRjvKf8jPIS7RhZOyHCVjkQDyb+qSMs
nODbOuTp9LymWrlGQ86hS2LV7hkvkQGzhTvSkTqu/algyF5SJy6xCJekn/BVvmD+tL1GX88F
Wv4odQiahhV7xRAeWGThRN7PJ8+veX/TPD+lfJzwelqGtxO5RVvq0KSdMu8n0rPFGXHPkaVj
eTxxLNxT3qJ8QDu6lXeFfcuOp4Hh9fRoyxV1XBp20gbezjnldfq6bPhPfcb8C/Ou6++reocd
Eat7ZvKVDczc/uRv1qyhPdY4d6+Ia+SSWJHIAzvj+b+Ud+FsVQyrawsjxp3ffmNPCHyVqpwT
HyQ+wLED/hBf+UzOjzo6aGXABCaa+pXqJtb/E1/tM3y7JeevIb7aJ/bTJ9lPdd7d4+ccw2i5
h/Hi6vsl/f3oy5UdkLGGfhHH+mIYnRn72Rds3Re43Odii6wJnyXobi1fZQ6DxWkWvuGov2Bz
XcEPf+Ud+QPGy9TT878ZLy9w4Fcw9zeUXxv2ScP4Edx+9kNfvJAjXc8uznP7g1/pxWhnW+ju
f+Ac7zNcwr3oH7zVyG9pEF++8eVTH/WjfBVlk2jeyZb8TcXzVaKeKXJk/sFgeOHs0qAOQ3m+
5NvxlBzsLTQ4/9DPvLD+NUz+O3cq0nfM+Jua1NHN8ow6XCXlN7CZ/qEXf2FtaBD7GBkyPfq6
AGOm4bkwtp1eTQ50ZZbdi+/e2ZbHMKcf8e33hBHjdsax0Y1pvteZ8Flc/NOYfBvnUu7OQFre
5/kzeT60U0X4KoHfO8a+1IBnuIFdsqZ8DB+lKWyTsHaMzXl8K2tkJs9XfBzAfnkGj0PzlY3J
cdUgpnjLmf0T/skJ76jBu1C+irJSv7nfXRObPcH204A7sqW8Svl/hodRMoyWoGeqwhH9lr7I
4HqcGeZGA01X1DDX0Y29HHBB9G6mvHtlVWRG29tLuCGRXVIyDIQf6nDBb0R+SsXr86roGL85
bxcNb1rZ4ZGhcMP753zDfcJ5qBo9eOSG9HhHQ34jzevdpp0GaNfKonlvy108z7wqct7e14pP
vc6iyHizevNbfqNucsl3+I139HctU97n+Rr6vZh73LIDctQhE+2v6hTvWP/yRs/5nejjNE41
atMi7+KJ8j98Q8UwO74M5yG24yzh2MxhheVhYBWJ2dnnq+QTLsjaW20ji2JFTHHrCMfhP6ND
HCaMl8jOLcD6ypl5O4dtYvWcmz2+gO2LcL4qHrAiHowOMbJPbvmNE7TemdHUjw/YAEFjWEzO
mVajnE+0s+FcoOVXjFnVGaZ69EfDDrhHixnLY677OB5tOz0mnIc2+l3LknikHapGt18+0HsG
3k6O+PD4fGR6tNBSfhu+SuNAf6z5OSecf6Itb0t/Xx/o9sOdIpesHeGcGLW1eepYoY49o+vf
0A+nhivSSHTU37Tlb/7m3LCae0d00m3aoc6YrQhPQxkxBXiHOe5O+31V8mfJXJJfKvJTona/
tdcXysSPzMXDOv5C41w25Xc8/3REZ21ZFK1Eb94z8+bcMOyi9jbjNyJfZUp5Zmz4f6lDgXbo
m74+Nf2wYt5GfkKqN58a7f/mCDughy3RMquj3rxgdP3fR9rhlvKS8WFGTX098Us1zW/Mj+ic
43ioGA3zjN8YUIeSaP+V9aXlQzNeDudM1XC3b5N2+m1091FrfZLozQvYhXPYfibkjot9lTfM
jcPxapkdt9hk7xNdft1osRf8xof5jQLr8IfRcsd5Fcf0rdG8NxiPkT0Q/RQ3vL9l2rGfzLuV
4Rr1eEf0p/yiDj2zvsS+vqYvmjA9KmZOPJj3RwZMxzD7GwlfpUVfRV3+t9G0F4+scRPKO8m8
mcBJPmfMR35B3Es2pnxhvsG20xfrS2b8d9HO3zG+rZhn4jflv4xfa7bHeU+Z+324Sbo22LVD
2ynbm9vhjhjH9Cbh8Zxyjy0keSRS39m16atX+uruwH8XGJ/H821cmbPH5kgOh47xi8/2cgs0
k3W+x7yza+jnAatLeWTxrl80+RHiGW1NHfMH67iuP6o3iDkcol89cv8fjL835rn5STgR+3kq
MoljjT7ABj7C2BdD6lihDnX8Sja3yoTfKJl8HTPKc3xjw/jmng78zZEnZvOzzBP/3NQzg06S
uZvmP6iYXDpnBzkgSl7lYH37keeTfkPQIdnxlOPs0WTulozPOpb3YOGUTB0jS6dt5kzzYLyl
OUfKxp9suSED1siyiXH4NOt4jTE5MWfZRxOncbjGfpo7wz1j/r8kjiPNERF2HbvfXZiz7Iw6
xu98P7LOB9++cm/jflmgDj/mbBIZV7W9NVrzJhWMXWXLeLrmb/6Z74jz7trk2onnn5j75CvJ
xaP72f1eO4bYyPO9fWDq29Gu45/mOyJ/rmTyBT0yXr7py38mJ0iMcWjtzZkw5h8NO/wk2ZPV
xmbtvhm/8WnaqcFec5PEHs2T3ChT8w0V0xdtyqvEw2T+DHcqHMDGQTvvc7LGZp3+NnFiE3J+
rA7yr9g8NU9mv8sSDqDq9uNeEtenhoklOeY3nyY5Pssm/rsvbBJXszksm5b4gwPtVvMlrjgX
tNBJj9A5TtCjP8FXqZu47HUST3dp8hoVGQ9DE1/QQOczpJ0aJt5ufSTv26OJ+bsg1jbGuU5M
Hq6LJD7zkhxVMY/pIzHJTYmLDvmDp2j4Loj/jvk9P01M8RrbdJkY9jEx7B8SIx9yQpaJkdB8
r+EerLH4PRNn/0YcvvZl0O1XOQvP8LWuRf/S9T63yHG4gzUxlP2uDeehDOehIpp5jaf7gTWx
hDVxB2uiB3+gIuUaQzojF6HyLObo7u/hFzR8HLfGcGn5X54ve4Wa5Wq/YVNoyph1Ub4dtErv
5IhpwuK6hNFSQ8tdI2+30wGpHn2BrnaGXqpmNDyn6LRPd7NxZuLEIuvmG83nv90bCmj7J9RR
9Zwrf04P5W2Zd6pzDGP6gxzs/8fXmTUnriRh9Afx4BVsP0piFZvbbozhDW+A2b3i/vVjVVWe
TAF3YiIm3LeQVCrVmpnfyQ2snJff/++hq73a0ZbEgV8gueKzTCpP4UwgWu1sPZqTq1D0vVkL
92F2zOmzouW+dnwsZXbIerpCp/3JtxyiTXl25x3VS3Vdn/Qsmwm+0AYaY9GvZP91wll9RS6e
aeDUlJ0HUXWIwl6aorHJolxU+3YH2+SaucP3J2HgrWC8/Lhx5a1+Y/brmsv5NOR6LrtY/xma
iU54h2koT1x+T/Enn6OlPA3jOnK5f2UvPTB+qax/l00c6jGx+qKx6cLJ+sMzqjzjOmhoxmFO
1HHbIT68HMrX3H8dyrPRc8o7lNEB+Xi3AVrGBfdoUN6iPNs7lw0vTFk6aRh3wvoquzylMi6l
Dl3zDl2u3+TaKdN2lGGOTYitXsGoeg79zee7Es269LdsvaphU50QYzWAtfMZ5p/sq0/p88Im
yOa/JjE3tj9dBM2WH1dp+I2yR1aw3ZouBte39T/qeMI7NNFsRYZpdsK3jAPTbOz8TFJ+H9YB
Od/d0g4FxuY7fT4b8cI1mjEuv9k3VFhrfH5gZQ51wnqn3LUK/emJ/piS/7yMvuU47MHkGX7+
l3EzIX5pELSQddop2+0J3ynTna3Rt7Rh3bziu1/BHXmm/A/faRLWGs0fLO1wQh0ueY8y7+Fz
oQq7RPp8EtphHHIgC7NDvlWT/ur3DcfEl4t2txDaoBziC3bX9cjl5ZY59Mms6w30w8Kvy1a+
CXY+KW+5mK9dhtUz+4JM21tlbzLBPn9u+lPZWbjF7jEhZ9CK3CdSx7IbSz00EcNQ3g/lsds3
iF9LvnVWhwp76Qm8sgYcv4TyHhw/2+/HjotWxcc3wcconKtm4Fz5WI4JOsMB+aOm9Lcme5/x
bzvI3ueHvc+Acf3idLzql/qErdSDrXTC3BA7dajwffUeDWKPptSxSh1HjNuMBVDjfDjhbNVA
P6zz21topxm55OU9E95jTh2eYSMlhmf4wP5rzjt0gybV710m2F1WRl9che0k32GZ2xd0HR1D
9lgT1vVz8q514VzdU8czs09shjk2cjslzWU/CfNPCf7TJ3W8CUwzn3O7hr7GciHrrBUZK6KC
nW0S5p+FWWt+6NMf5voVXJASjKpr+tOUd+j+zl+NUIce79gL30HsKrpf7jIHPsKPK8OPK7t2
lBiJAfF0BdrxhHbowsmqmz4dUT6jP1bC9T5Pl2+nY/bsT+RQb7AHmxoNssSqTelPL/B+tnC2
Mq5IC02paqBln5lpb1O0llP0fyuzH9c+ndnhJsTJ63smnGt+aKcLxnbLnHt0XzClHesutkXs
JnL9kPu34PwJX2XKOVa/t7Z1n3uc8oxrx9iWPjkhJ9E5ueX6aMGvDe9wRayuzC1x4JDK+XFr
9uPCdYwcc1HyTq7RUo7gPBQ4G10EZlnkWu+atUbOBBW4kRn/QHhiE77lNPDK/LduklvT7p8u
mV+yPpliM50yz4smPhuXjT1GXo/rswhoOUOuuf467Bv8/qvJHnJKfMHKcNeysdbCTvdq9gUS
R1GAo3VDOw3hgnR+W+eGmJgZYz8ljqwZzpjZKicsi0I4g3oW2A2xAcJ/8uNuhf3oNrCR4sDo
9Db4otHd36O7WOK7b7LXLRGPN/q9r5wJ2uxT/8KtfXNUWX9GfTftlLgztvi9P+lPLd4jIRb2
MncOnnBG/RvqWIAddwentPM77lLG3RTd7IAY+lvYvGvsBX7+OTe8sH0m42fgWPkz6o1hwIhv
XtgkMWyTbKV9xU8wIBePcAIz1s6UeLuB2Wc2Aqt07HbZ8h4PvEctcBt97KPMP7fGrqKs01GO
ZzgJ73jL3PHO9c9cn4Y52p9mZX7yfu9zYvkXnFuOeY8edpdq2Bd4rtEUzt85rIpbzk66b2iz
DmR2lwYaG937rEw7VUw9l9TxhnaqhDXT+9emxOxpO9Roh3PDjRyQ91bXgTXXz1nvEsOMXefa
aYsNqxX6nLftaH9rUMcm7XBtOKIDYrsT5rd75p8C7RgZ/t2M60eGM+p3uDKH/eFb3DHHZb2k
iW9+Clf7nG/RZa2we7xzw7ROYTlPyUPY4PoR1//Njbsf870T9sLKzU4Zlx033+n+p8feZB3m
yC5M2au9edqrUGQtWzMuHwPTWrmQA/gmS3zrTfY3zyFGPcuB+c7+qMXZ6PZ31+nfYQ7nuPU7
H8oesQCP+tSxchqBWb2GvbsiDjar0xpu48jwxUWzMICD9eSsd3IOnqFlWoXrJ4Ev50fCM/Fy
C9bcIvuCT9aaJfPbR1jLxN9yS1tf8y1ajIuOs0wKU3+C9v8cHn2Jc24TG1kN+1Vm04g5P47N
WV048F3Kqzm+yoTf1MM9fD6fMdzHBnlOf9CCz9Byf8CqqMB4iZx9Sc4MhzgQ0z2Gg/Sn5g5T
Q2yeMetZhB1tbHj0cehvffwQrwd4GNbX0ab82vhC9P6DnL/lL/6QSuD6+33i2NjgpXxEHe54
hyej6z+lfEv5C3WoGxbFxR5vQ+J69Dczw+xQloRyP3rco2++xc+B3AI99OgVk2Nmxf1vaIM6
/Bbxc47Zo+m3KMFpWFJ+bZgdJZ5RoFxZEx2jYVYuSIM6dEy8y4byYi5OrBX8wavADKqw143x
z0Vw16S8a97hlncoU8cro+tPuL6z158sVyQKnFH5zRPvUTZ8FeV+lClPTJ9tGbaJlnfh2Cjz
o0F/igx35A/3L5o4jDFa7nHItXOcY4t4LeWR4RpViPWQOIrRTh0bwTYUwxyKcrwMb7Oto+3d
4m9e7ujyNSamS59TjXKV+adjtP8PJhZkufOtxiHmWDnL+zyMP5Svc/7gKHBmvAZZdc46PxV3
eBaWwTB22q0jE4+X5xtYrXhkYnIq3L9Jf97lF7zynsrcsNyQb8PDiHf4BpLr64r4833OzJg+
b1k6BRN3aPtTF118YtqpaNglyuxYUz7eY5uo5t2yAXysbp63IWuVfIcJ71g6yA0ZOzuG/KbC
Mzr06apph42JG9T+ODnALllR3jB++eYee0Dix2+Ik5jym2sTo6DtWDLteEZ805A6xub6Jd96
NwarGfQM0s4fJnbAxj+NzPfu8L3fDWPhHGaZxpGtD3AeWoaxcGHiDu+JO9QYrJ6J47DjLjW/
0Xi5mYllO6EOzT2WjY4b0egIE1u/dcr1P4bxovEsOq5buXa6JO6mbuJuJmZs1+kvN5Tf7TE9
vLL5yORL3GU01EwddZ6v73BD0h0WjuT3vUKXUdjjHt2Y+UnH1V0u/mk/lkS5a58m5ka/Qz/X
TqeGf6Lf8ozygWEnfXCPghm39T12SRLiXPPzU3QwHuY5F/+UMq58Dr4888fnGT3ay8F3bfgp
Got7zTMmtGOZMWPZJn9Nf5qY+dHOT3W+9zX6Fcs2qVOHmmG46Hr3ZLgjRd6hafIILpk77nZi
J0WbcmXyI8SGb6JjWxkt6Q4TKN+fKmZfsTjAoWmZtaq3N0eODS8oRleWXytsjKd9j7Hho2zN
HvAF2/Jyh0MjuS+PyeEn41bb4MTEodk41msTq989wMFKzHqn8bzdPb6T52PuMonsd/D5h2fB
3mlZOQX287adZoaTpZqFOxNre2bykRX26vhq6qB7wPIeq0tZOXnGzJ/celc1e/qLA21dNRwZ
zb95bHStxaDvLTtaoOgQ+8xPwojJ5sgH9DP9YEvM5r93NIaiy2+GLGJbYjzf2KON6NOLoIvN
oqXfwj1eHZ/Fr6mn2CQ+Ap/FZ5VSXf4aNsoGm8cInWLf+KUa8FESd49eaOs+tsAJjJYGfIIr
+CmJU9b7OtZhbqxhcrQDY8HrrEf4/pWvolySGL6KtJPkP0ixPf9wjx5sk7JhtNxQ3gqch+xO
yuwYwIGIDQfig/t39p6veUyX2KdHaG+FZ5E6+5zkThnCZlJmxxMsiiZ1mMAFUeZHZr0dMsf2
8VlXYXrc53gYJzAz2i5mVfbjco9Xw/14grnR4fo/vEMF/kriYsWPYcCIf3DO9c/c/zHHV6m4
mHeJdxuyx1rgG1uHfGNxYJc0QhSc+HOrXJ9Q3ucdynyHTI+9W0e/Ei9hCtl2ivlNxG/KjvEi
eqlFsBVmuaoW9IchPsYa8QfD8A5ZbvIh9vM+MTkd3uGH649CueSXqpJ37ZV7lGHdZPvpBf4Y
KS9Qx8RwbKqUVwwrZ8I7TKhDz/THD57/EtpJ4iNr4Rnt0A4+znRIXpLTUN7hGRnzeoj+rk88
3pBnbCifh3fwMewLw7mZ0V+1nbQO0h+EpTXk7LRAVz8kPqrGM4a0Y4d3eKMdm471JBrBIfli
tb8Wef5ZjtfTMWNfeTrPhnsknBqZO1ZwiZqB5yM+IZ0jTyhfUN6B7ZT1N51Da2Yej11+R9k/
jdDE18jrtoYjM8+xuNZhze3AI9uyVo3MWjV065k/UzyQu2lB+Rom2n1Y78SGXkNPPoEz88ma
uXCeTtHefmIPeDBzg9h+TgJnJvvWD+yv+vAS7ygvuHJvq1zm4sc7/OaS3yxh2XRCudfXPcAe
WcJJjgNnJjuNPhJzvMTvfgLHpkT52+8dYpiP3+hFPV+lwj5P7OPz4IvwjJYK7Elh2QzxVXzB
JrkP5T5n7RYGwyN5dOqww+X67Fwj5fJ83Rds4VzJby4D68aP/S3x3Y/4xurE2a+po7Jw5uEZ
/gv+sP+S63+4f9WR3mX/ZXk95cCZ8eeSHxjpj+gulLdzQh3/cf09HJpuaCfvb3lk/qvDUE+5
/4T7LwIDRvzmnZA7oOy4RJKzWt4zY3B+w7myzJ8b+tsJTI4nk+dd1tw05BDN1i9lyCzx76WB
IZOtzp6v0oP7MUdzVTR8lR5skzU51ousFc8mv/kavkEJVvMz9oIlcT1pKM/sKs/GHro2nPZt
4MiUXRyj6ng+4FWU0Ew8s57V8RHOw/VZxOszcRh14lGUY1OCjfLGfj7bK16wXloOzTH3iGHA
lM17jvZYNv4ez2iN7nnGDblSH+Cr1GC8tA0DZkYdp4HPItz/G1g3yrL5oZ2y9f3SaEplLVBO
zTDUITYcmyMYMlk7XcILe8FntCSfrN4/yXFoavAuOqaditwja4ctZ6NL/AAvhr+5hVt0Zewq
4ieQOlThikTO/tQL8/iZ4dBcw/lMnD2yh831BJuD5Yb0wp5ec7ArA6ZJHdrwVbqGpfNIeRlu
iPJZspFm+SoP/CZ2iinlgugcucVmcZV7B7HdyHq5pvyOd/gLl6RMnnjLHCrn2ikJHBhhH0kM
1Rm8nQ/a6ZY6PFKHa7hHflwJM21p2HGWt9GDvXSCTvuKGFPLDanDmVFej7fDSV6le3RAczR8
L4alU4enoQyZimHpKMdGWTo9yj9DHcWuot9CuR+X1CEJvB2/v3khr5K0Yy1wkcTWuMscasLr
8Zp3Xe9OsMFdYdOw/ekLpk+bb1UObd0MekvRvCsjRrkiVaO9VTaTfsvEaJhjNKfKiTjN8Z8i
WBBl06dPaeu2GVfXe8+wPJ7E8Hhe6C9Voy+uG7aT2hKVX1DNtdMJ7RRhX4qCDUvGfhG2d8HY
rpXzV0TzXjDM6hl+zBPm4AIMPssEOTF687uclnsGL1o0DcoF+Ws4D3W04MpfSShv0451w7H5
zjEUTnKsHJ+rx+peR7xnx7CV7infmjlOuR8Pht9kdffyjGZOC77LLomN5v44x3nohDlS/Jx5
noX/lkecIdWeWTc2/oKx4YtWW/lRT5QvuD7BntmERRGHfEAvhuMn73mHvvecZ8Rm/lHu0Yfh
+ZyR87rI9coGWBiGzKF3+JfTm6fomMuBIdXMafub5h6flDcMx13H7YNhA9R3eD0rp2V6IbZo
SX/Vb9nJtdOd4Rqtec8Rz6hSfs087fXiM+zjqv3XNfXFsC+FjbI+wEV6znFoWobVpc94M3wV
5afUDFtpuTM35LX/fw1PQ5kfRdpguseI8dfbcdc3Yzs9wLmyc9zJji/D21TrsAGUX1Dn+g/D
8tLyzUF+gWW0yPe2XKPI9Emx4ctaVGRNlnE52vsW3paYZy/l544UXX+yw+t5McwfZQpVczZ6
4WSpL6Jk5rf6DudBfG9ip9N21LH/vMcsEp2i9ulL06fv9zgPdg6c4atNDYPh7UA7X3N9Ytrp
1fChbnj+ItdOJzzj2qxnypkpUceu6W/vJk+NMoGUG9Izc0eDXD2ak+17L/eBzOMTw4dTxlQd
f8sE/5tyQwq8Q9fMb0dmzRbfW2xyQHzt5eNQboi3O1u/VIGxXTf+3s5eHIaPKtjPKxJTh45Z
Bz5yPMQr4oIKxEXvfieJ913TDq8H1rPYxCedGebZIRbF5YE8EzHjsmx4iEWz93n6Dx7GA9+i
YxhVzwcYU13Dl7P7H+WuVQ+wCCPaub2zb5Cz/P2B+cnbf3Qvqu/xQXnnwN6ma55h54Z71qri
Dq9MYmqK+LQLaMJsO/0z+2XdY90eYFTVTQzEveGyLbF3bg+wdObm/ukBJtomN493De/r23D6
7vcYeInZF1ToL/ZbLnJ7wCI2i4LJnbLL0rF7lz877aRrwQlr5skBPl1rh7cqWm3dewxz+9A8
62ts5rfI8etkvbTjrmu4RJM9n3GeS1Qw87iu2VXaYb3XpyOzxyub9XBt5mhdTxe5/VNq9mhz
+kPTzB/7fToysUPbHD/zyDCIj3fWgQrlcchN59vA6vK76C2zeU9zEBeD/anqSA3CUFgxLoec
GUbkSS6gERygxeyYvJN1k8NvN6ea1yvYefzOxJIVD+S50bxKLRMDMTLrgMZ63BJD+mNyhWl+
vQ1xskPq2N/Jp6hxz8/8ZkRcs80nFh/I6ai5LZOQo68R8pzu553smJjkAbbpApybfi7Ovk8O
z07IjenjUMfYXc7JHb6BZTMwHIcBmvlPWBJHaN4rRvP+ia5WtQSloKsVv9Qn2toXNMQnaL1j
wwaooIO+dz7PJOQaER31GfriJOg1vU6xzj5ygu9thR5UNa3NnA7oFR1PA11qtg8UfUrT8Ak+
0b0WKJ/+1vEDbojqXl+Jux4Ee2fGiBH93dDxDRpBX3NiOA8bp4FRRksjaImKxPJf02dnsLvX
5C4Ykbf7hrzfdcqzWeeGc8kMnnQRzUWB/OebXH7zIxhSZbdC+HtkrEzRI5SCvqXzW8fX0A4f
5JHfBkaV5zz0YXSqlrII9/+H/OeXrtzvhVPTn7pO0yK2YcnF/O28jzK216zJX8QMd/Dnfv1e
JWf5c+KbPkxO2lK4fvz7t+hm18EX0gl19Ppi0XM2Ap9JbApNuETffKszcrAn5HHPxu4MZvUQ
/98GneIl3+ocbW/qFKvConiFU7PK5VNcuN+MgxayF2wW2tal8L2zcTeDfbtGK/lDrnnl9YxC
+dgxD1TXOiPvyZA5NKGOnhf9Stxhg9jFRdDeZrPvK2efBjbRUdCFZXGJr7BMz9mnCv8p069I
Hd5/SzthLVkEblLkuElyZkiN3jx2um1/jyxySubhIdrahPzk/9C9vgTdWeTydn/QH97JL/zA
t7oN5dkJf8PYH8FdyzInS8xNVqcl+aSLjLsmed6fGBfb0F88Y+EazswrMTEr9mibwNHKVgPp
j6dBXxe5Hc89XCNhL/0L41biM6e/z5O53rK0JLf4hvmlSx2O+VaZFfKacat6dDsmZFyVecd7
7p/xOG7hR/lxJ9xG0VpnJ5475vEFOTvW2PA/A4srcf1IcliVwrdoObWYaLIWcI+K5Gj/DGMm
s3m8EhtwnvMj3AZWTVazV6OdlT7dD/N82bVTL3yLBrbCUijPZq1XNIQNzi0/6NUHtLPo+r0+
T3T/N7l2OuJ71+GJ2Xz22RwqsUe10B8SpyMV7uyQNXuK1vuJcddBM18O85NnDb7CUi2a/VPb
aLVT1oKsDjfhPUqw2ybo6rPomhtsEj04EHNYgWvD9LgjJnlO7ro1nJuEtegqrHdi91ij5d64
ucHv4RbsG4bkbXum/N31N5k7PsKZwus5vc96xTm6GdoxcTY/0Yqv8RE0d/gqU/RxK2IT15wJ
+mF+il00jtg01uQR/AnzWzZC5/SXFHZcQjtNaac+fb7moq4kl72fn0SPWaRPJjDynpm/4rAm
ew3hPXHyM+Lkh+w9TsPcUHaMBonjGBCn/xn6dGa3kb7yEvqj5FO8pc++u2/l7eND4icLfG/t
D7dwHLKV9C97/hnzW0re3D7j7phxu3Ix337cCjtA7JlTNA0D+sMUpsYp7/nBetj+/a8yhw4O
8AvSsGaPw76iF/YNKbmihemROO++aHBWOR3QFNbECXPYM+t23e1+ZC2ZwfzRbzWijjPKq2Ef
OXZRt7Lv6LHWNGE06L4gCv67Gf7cNeeWaZhny27USLzuMIzdrK3vYKLNYZnK3JGtZ3/DMz5p
R90/ddyJQs7yM3SxaxP/1HTKeclvN0evmcKfGzE/fVLHJetZNg9fo2N85Zw8IN+P9AXPoJI8
y+f0lVtYFLVcf/oJunmv3Rd+5gfnjrLhWSSsNf0cX1P8nBv6S4NvWQjrhGcN3rPeyXr6x0WP
aRyG5zaOg6W1FxhVKfaCpps/fGzjnNgh+VZt9qFJ6G/+HRtoS5ph3CUuUnaGzvoE9pyMqaew
z6wwf2zRUbdZ11/h2kp52UUFij7vFb/UObkuaowZ3V9dGpbObehPseuvwuGy/SmLzP2Lf27O
Hi8lXvc2zLNlF52qZyeJy7n9/aXMDUv87imxAVM4pjX2cOPADvB7wH4ob7DeNUI2trtgH9ow
Rx65b+VjQYbhW6Zhr+qfsSFmpoQN7DnEsmVn/S/20hdomVrBHpHFC3/BzX0w+8yMA3PM/uWN
Pf0m1LEKIyFx0fc6Lm/CfnxBn27R519gn6SO3SPtIHyEWmBdZKe4Emf9dq4/vTNPpzCBvPdO
zphDWM234Yya2Sxm5HhIOWOOOPd8U8czeBlVw66cYq+o7PBVurBL/sJgqcFNq8JXEXalj7cT
BpXwf73ffUIu1gH8uh/Kl8auomyUPjaT6xzfdwM3pA6fKXJ2FenTA+IGf0J5ti+YkntgFb5V
Er6FpwlPYRUKu6Rq+Cxj3vHOcCEjF8FZZx6fEFMs/LjYxQpIfqgJPsAVWoAf+HKnlN/QTi3s
T2XD0EsND2gB7+czxxNbhd94rmODvfDU8A7nMD5Tw47rhXaUdm4aXpiyvU+CfcvPDSlz5JR8
H4NcfGYS2tozNiX+aQVvZ5MbNzPmwHnYP9V4RtdwaKQOfk0QLcEUTsQAnmKJd2jmODQr3rMG
byc2dVxgx6sYXpiylVLaMYKlEzlWjtg8hAmb7Rta5MR+JZ6vkeO0J+xNHpjHq2G/Hbl2esLX
scJe2Qz76YwLsqGd3njHETHuTWKSYzg2r7/PSrFvSf5Pn+/1HV/EBfHhI2LM//CMhdv3JsHG
vyCGYcXYHnKG7Ic1PXYKj14YE+vwDtlolrP60pz/BsYfXP1t3w5ctVfm6fMwtmvmexdNf2ig
qRDGZ+Q4f/KOymQcwSu7xfZ89Fsu9oJu4NjscpDrMF2vjf37H6ybR3jRmf0ogWE1xlcr5TVY
zolj9s9gyqShjp+w5BeUt50FyrZTQu43+c08/MbvbxL222PD7k45qyfYr8bYC4RXn9m/E5hD
YzQ259gBb+H9rHI8+2vaMmO3JcRuj/GlSh2zOTIhPmBs7HQSZ9+kDsqTHob7R25MlPH5CHt3
GNi9Yn9SrvUH97iE31vnPRLn0zmGOSQ5a5+5/oTyOnWowuy3TOw7yrO5ocw72nb6xp8S8Yxs
rdBvcY5eoQ8Xu8z1E9qxTH+JHJ9lBmtC+eUJZ6sxcR4r9pnZdT88o849ZiH/QeRyLMQwEsbE
DK+w63Ypv6f8EZ+S8p/Krp17sC+rrJcx/APrl/oJ9Rw7RmdMXKDc45ln1B05RJlCPRigVebA
mDgzuf4avlSD8rLzc+bfQewqBZ5R5x4NnlELdfB71bGZ46pwi+Qd7rl+ZDhYpzCqJpRfGHZT
lzo+5rhGV/AuIuJuIsd6F87VgPP+Ah/h8QG+UwofquzaqQIrNYbrZplDou0dGDtdB25R5jca
GwZ6DIMz4owo5VPq2Al+Us9+Uz/oLmfr8PWeExihdbJcoy7tVKYdYsOg+mN8sYsdHpgw8GL6
W/56f/8GbKURdUy4/zTHyWrAbxIeWCPHkCobbtEw53uP2f9EZmyLT+n8AOurfID/FBu2UyPX
Thf41pU5JjwwP78MDtTx2rCVVsSBaX8ZGb95gzok9Mczw4caGP2d8r58rMfxzntGhmNl26kB
g0rf8506xIarVqOOC5ODpoEd787krbTxBQ36U8pvLLvkn8l/1+UdViYPV93ENx3hO5M6nhi2
ic2fNza5oK9MnNgp79E0/JOlyYuksR7aH+Q9W4bn87HHsPLWXmnnopkbluTxsrEkdn5SRtS1
ydumeQDPicNITU40jfM6N7FsNcaV8ldOTDtqrNy7Ye0sc9yQJ37TOMDD6BjOVYV2mhNzkzAm
LC9MGVctw+P5x/2/YFF0zHd43pnH9R5DkydrTB6IM95zcoBd8m5YN3dcr6zCM+qgYz8x8U+1
XN6kCI5e5PY3lZ0+26WtLa/wjDqm5NmyXKMGc2zXcGqU5bUy7BONS9zkxl1En7w2XCONmakd
mJ8sbyxifuoaLsh9jkNzRS6eyORTFFtAw8zjEcxFiQ3KPyM2sUNjyv+ZfIj5+EvhONzv8cYS
E5s05DskhqOV5LhGJ7xHB35T2eTnbJg1VcfNv718jJaxZ/lz57xD01yv4/ZfjrtWC9yhcY5D
85mL8ZT30HHzbthxVzssHMs71PkrH+/7YuLENE72K9dOj4Ynpu3U5x4V5vlrw4jROLCCmaeV
5bXe40v5GArpC0foJDMe0J3ZP90EfXDG131Em1Yzccuf8A0eiPGs4bMuEl/wgi7/AV1+1i/e
w/w1hCHz8lv+gQ7ojdybnq8i+cgWRnu7oS1H6Alq2DTmgSOT0YhH2DROseMJAyabMUbkI1tQ
Pg/sgWzNHrHf75t8G5XAL/A6wxH77dNgs7gOjASpYwUGwxxuyNowFkRrWcPeOef6EtefUd52
51GrU5Tf3MKJqbm9kKwFI/zBfVg2RcpHlF/DcYjhPGR33efclJ3FyJY3Ag/I2n0/wjOi8Ixm
IChP0GytiHMdwVNd0A538FG0jqfwVbowYrJd5pC5pwY3ZE35aY6vcmE4NDGsGuXEJLRjG/5K
4rwPMjf0uX4N46XL/dcwORpubRW95xC/mOXQ1AMLRxgvEhMs96jBaIndyJGcRgvybSjTo3OA
x9N0ekHJEziEZShMkCi0s5+Dha/i/bmn3ONuh6fj14IFrBtl2XzzjD98q6opv6X8juvrtJOP
SsgzYCT+aUgdPkwdTuHpfNAOyV4dopAnU8b2LuvGz6ELmB7aFxZ86yp8lnGunWJ+04UZVHaR
xjK/nOI7iw/welq0Qztc72M9hthVFvgAivBZWrn++mT2Tx/0p/M9Vo5X9i3xAQ6Je1aeT5Xr
U8qvzDtOqMM/M7/VYGDdMbe0cvPTzLC0lBPzl3KdAxNYXrGLQOvxDImDPaE8pvweFljWLzaG
k3XM9R9GL9WBWVZmrXmCE5PNw+/YnoUR84f1rvXbTh/opB+IQe1TXoS7NmW9nDk9h+hFv2AU
ew7NDM6VakaFAdODAbP97U+yJqeBASMMF98fl5zFr7Cvr7m++7uaxOSK/g7vOIbv8hwYMGIv
WMOJUUbLp+PvifZjC6f4kfOdMGC6cEWynduj0cRLDNYQP4LyVaqBr+L1L1vmaOGriJ6zSj7p
Lb79R2KG74kFEX5KNkvs81my+faHcfVotCVV9oBbdBuP5P6tG75KZiH8wff+aHTUKZrTH87S
j0bfm6JD/CHvyCNxrMu9OmZ2m0fiz5fE3JzAoemHdpqhP0nRyPwQT/dotLcdNMY/nM/k+iXt
lLG6fuCnPJLrsE5/GlLHh9/+XSG/+Z3xc85/+698iyc0E0vW/ZPAkcnOMs+M7Xt8tR8wYnqU
Z7bNNZyZEvv1Z8MWWDNuS2i6PF9FfKnCkclYgHKPJvyUHnyVrE+X0Cs8o5vV8iLPKHN9B/5K
NsdesOYLvyXTc36Y/FJbODENuB4r7hEZdsmQ8ibMjtjwUa6oQxLYJ14DeAF/7oW5Q/grmV3l
gnON8FX83kL4KMqh8XopnX+27OkvzdmrQp/dhrljS3mD6xvUITujXhr9sDKFtqY/xfBVpvxm
yHu2uEfZcGQGlHfhhni7SSX4Uutcv6YdP6njDAZMl3Ysh3xlL9gCl+QUGtJOyk+p5ngZ8owf
6hDB3CjDRokcs7q3x3hJYROsef5jjofR5T0iwx75Sx3KaN5jd94Xn7XW4Yk6fBreRR32iXJJ
/sD8WMPbUM6N6s132SRNw9OZ8Iw/3MOWl7h+Sbm2Q2La6ZHyRuD5+JjCFzO3aFx0YjR8Xzm+
wAn78SujKe2hMzxhP35lmLA6twg3JIY70j/wDs1QPiYf9Qs+G/nedbhEcWCX5OuQwmgpB1ZO
M8eZ0XZIHHugh83iBFtivo6+HS2Hpg2rxrbDlHbSeySGr/JOf2ka5pBqRqXc62av9rgkyoDJ
7BVX7HNtOx1Rh9jog/U9xvT5a76l/VZVo2k/oR1KhhmkmvgJ5Uemnc9MO5UNB3mzx+SIaCe/
3qnWUrWSylepHSivoT/2DIUeuQ1kTEx4/r/cuLszulVlH+m31D7fgN9UdjywHvrgE7T/+i2k
nZroOWPawNv5hOtm+QUduESWP9A0HIaYcXmb06Tm20m0tXJ2OkPXobrX6UFukupen3Lt1DSM
l9SwRZSHcY/2TTkNTeowp441o/VW7e03+uC20WGrFvwspw9uG9bEzx4nZpzjYdzs6XtVH+y5
kfu8n4qZ/z4P6M0rhhc0zemoL816NN/hyNhxMzbPiE0dzs2YOKEO/wzb5J7rd7Xe3v5k9eZN
o5Nu8ZueYUylzF+PtOMz37ppWPNvBxgwseE4bEy5tqOyLPo5HfW7aUsduwXzLaQ/lI32f8j1
L/SnBpr62PB+Bgeut3yobo7XExtOzMKwbO4ZVxPDF9ifv7qsybGr2yzYEuuGqa+8C+Vp6Jq9
z8PIcx4iNycf7TFe/hpGVXWHM+Ntz9LfEsNwednj0GgbrBxT/gVdmeVkNQ3TR8fVo2knZZLF
hr9S32HAyD5Vzlb1Hf6B+NaU8bnLLIrIjyBxycp/GlLHkmG0KIfm5gBL59k8Q/tbl/J7MwcX
D7Au/uQ4WXXD1NgYLojlYVztjUttxyrfwo5t5WE0zRyq+TzuDHvpijm0v9Of6geYZg9m7NYN
37dgdPu77dCBfxCFHA953kZjjynUCOeiK9NOyg05Mfwn3d9sD7CRLkwd8nlLZvit5B1j3qFN
+cIwror/wXlYmzmweKC/zAzHT/PYvBj2kvYX7dNX5h13x3WeSdTZ4WGsd1gTea5HDF8uMfy5
ezPudK3QHA/XZszoPP1lGHqy96mY9XaU60+6pl6zZ7fz8L1huHQYu1d749af0Pe/lfbpDvvU
cmA22m8p+0xd99tmLdE194q5YUQd7s16Nqf8cY/jZ/fbkdmbxGZfofvUzQ537Yz17oZxo2O3
zjNi+kuc29vo9dWds5nfz+t+/I495Jnh153l9gXrnTnSnxnq8Ai3Zn+j87Se/9Y7vEP7DJ3/
vM1Wylf01wR+VBw47ToP3zNu0gP7wBfes816VjZMxsuDrK/SAVZXw4zLttk32H2BZb99Hpif
dK9rWYPv1KFmvuWMOpTMuFsf4PjNzX5+aBhWtp02hpFXzO1NjnNxhz7iWmJlf4jTv0K/13W0
f9HQLOFkpXC4ntGD1tFTnYbYb8k7WSOWVnN4vpkYiCe+lfb5T8MZvcF3n5ocfXX6/PpA7JLm
6YqJ50vYj0tupgGsd83J+GlYNg3Kb4lVWx/I79kysY+ve3GFkYu7zsd3Ssyy1ZUl8HSWxJlu
iWPNvDOxyW0p46qB/bvPt7wgLroYYuS9d7pC3PMEn7TwfHwEuuVnTkyM+hAdT501dYJt+hz9
y5Rc0Jon/sFoslR7UkO/8oleqoWOKNvDic7oMehuxc/5jE6wn9NcbcP57mdHd98MWoAi+pdu
6A/3aAS/KS/DYEicduQY3kZMbuA/6Lit7vXc6OZ/YLCo/vfb8A266C5a6Kg3jmkpcYk99FBz
ctYOye3bRze7yeWq75j5SRgsUWBN+L1HEc1EH8ZCB53iwtEfRHv7SWzRO1rtC3TWCX6vc3gY
RyEHcuS0Jw9oDawuvxw0fj739180WzM4WKL97zr/hejz5tht18R6ZB5TmZ/eObe0g+ar9VuD
O3hkJ/BZLo1OMVvti+E9ek4L2Qy7oo8wx035Vl+GFdFgfhINYHaalP52haY0DRpln9tphoZH
+lPVUQHEviUcGmkniWPtw6Ep8IzB7/+KxOF3iV18RYPcIF7uOTyjHFgTjaDfu2Kev4ah90rs
wMDEiVWoQ+S4RsdBF7bC9tOlHY7RXF3Ay4iDjmjs/Ayv+EpEd183+t8jdEYZk2ML86OT4yC/
Yo88Jwa0gKb9H9r/zMvfCeuh6jlVCz6Gh1F3MWGyP1qQi7VomBzzUN7/vYMw+EZGR911dBjR
+K1hB4zCPBy7KGA5G4nOevRbh3lY90tB35ud32bkLErxWf/QFwbwC6LQzl5r0CGviW2nadDN
Z++pGuYW4/IsMBbGjnN1zzlXtHE3zB0Nt2L767+YQ9touWuBkzUOmvk8G0V4hzX6rLKPSvBP
uuE9/br9StyzMhL0W/+BHbBBv1d1KlHRt6zpjyXiXT6JRem5Oq2IixatduJikaQOMnYH9Plm
6LNjF8s2JVfYIMwdZcOQKdDn7+jztVDu46ZfTey3zY8gmvZsxL5yBjxnf/Mc5pfEqcUl/ntI
Lvo+89cda8XJ7xvchTEj/S1rhzlsANX1C+NKOVmSB37AHi7hW86p43NoJ6+puIarNqM/rNHG
jVgHEtbDcVjPIscavCVWbgY/2OryO3CLym7N7YW9S8r+6RYO1j3j6pn3rDpluvhC5owr4ad0
ApPI6/bnnL1S+FIlR+zxGhzPVxHfVpN9ZDaihb20xk5XQoPcDEyz2ClyZ7TDFVrJR9i8C7S5
yrmR/Xjs5hPh360Nh6bhrhP70xztxxD2Ww1G1YpnlGAHRM7uJGd54RfcBJaEz1w2DOUXtGOT
b53ADZF4lVdsDg3sHj/0F2WXpLABOvChIvcMiRMronFWhkwbPkI99PmxYcREjl8nZ9C1ibPP
2rKLXeOVONQVOWRug8Y4+2vKWnMOr2eEBlnXwxPesc2+IA7aW38uWqPPq8FVGuT2md9h3EXs
Zb029tVoAMWXWmBNnTL/tMOa6i2pnTBmhoxbnYNrjCk/7sSnvc7p7/qsBSPmn3PDWPiEuXFN
+QK+SsZs1L3ynBgJ4bO0Av/J8+fm6KzlWwpfysfB+naSeVj24zEcvsQx8lTrnYax3Wf+WVOH
lDFRpQ7ZjCFjph72857nc23mcYk/WJk4jAaMF3/WFpuDnH3qv1eKbv8fZ6dbeBfZWtMkpmaK
n2BFXE839LeyYwcco7Xcolnt5rghM/yUMq5q4bzvz9pLcsw00Ww9w12rMj+tfq+SOLJNYJtk
7yBzx1mYQz0P8S9zrDz/Lac3jwInxsc4yJp4CysnY5M08RFO8fkMYE3cwv3QM+Yp4zJmXGYr
jbTTD2ty9ff6DvO8n58kL9sKu0cfDl+dvcuGPX22I7wl98mc/Xwx7D2qv9eP0JwusXeuDZdk
TKzcitx0qWmnios4Ff3cgnz3wjSr/467PmcjPTsJdy1jTfToj3PsoUMYCj8wQmdu/+Svb4Z2
unbKBbFVZnX6IE9fK9wjOzOU0PZ/wE56C+Mmsx+9YyNbE6eRYtftBy6bX88kxmsA/1fPDCM4
Eo85vkrD+W98O0ywWZSNTWIUxlVmsX7FL7U2OukeeZLn+L7W8A2anBlqrEUJZ9xr9spRyKf4
atgAH/CZUnIMTw2nRuLku4F9kjj+/nHgDwzI95rwjpewd+dcX3VxbxLHIddf/ZYPjd+8xG/u
qENsGC3KFTll3D0wLst8i2weeEX/24DNVGIv3KX8lTaohflthd98Codd+CqVYF9ahb8lVu08
vGfFxVpKHpwJjASxX6UwiLO97gQddiPM8/5UIvmHJ6wTK9NOmR2tFp5xzjOeQlt6+1Adf8sE
TZZwkBsur4UwQCfks16Fd8zmyAb6YPkOx9jYslUuzek5p7C2BuhTCoHJkbhzdQWWxAT+SgOt
0hSbR4P48gV2vALXz2nnqotrE430hPzE5zndhnCJshaewGlXXo+205R23Li8zsKvq8HOVV7P
iv344sB3+OA7VGjnOHAepJ43oS39uUPG3QdrQZ+9SxP+XPYv4UZmDD2xwTcDJzlyc6RoBTbE
oP4EG1rGX3lDg/Nm9pmZquibdngntrHE+a5ADLsyYP6GZ3iO8nqPPdnHjpdiI/PermP2wlvs
yoNc/rs5sUNr1ooF+8Au691T4KV67mML3/sU37z0p65hUD3wrU6xPdfdDsK/wxzbdDPwycUv
1Q9+hNhpb4/3+CnPMDW+YGp8wXlQXr3XSfdCvEsDnoayLJQ10YJlEcOBiIM9c8wZc2X2R/Kb
lPIuz8i8TTE+ZdVhKwv+lDr0qGMSyj0HUN7hnfJyKJdzsPIHbqlDweSAGcHLODVsgRUsiQK+
jHPqWMRnVDW+kCPKl5Tr85PAyVKd9Ap9sD6jQx17B7gg2YygTA5thxLt8M31cWCj+CyKMbZp
ZYI0DF+lY3gUH9yjBl+lGXw2Y3e22vUJ+XNPnslh29GPGfH53NFO4z2ehvLHrV8oznEeVnAe
GjmmRnmPZ2GZHL7PS7nyC+Zc30a3731Ookm1+RGUqREF31fD5FDwc2gEq1SZGwM4oVOeoZr3
1LAoarAsnigfcv86vIwk6IA0j4P65z4P3OMP+uC6YXrUKb8zTI8fylvc/9F8h/4BrfhLjofR
NnX45jcb2qFOO8VufqpgS5Qzg15/vZeHwtun9tv50cw9P8aHadsp4TfqC43Me9ryEnW4pZ3u
+VY1dNKxYXLEpg76DonJddEw7ZTQJ8uGcZAwLtrEvESG8dIzdfzJjVvh0io7YM71L5Rfoonv
EisXhTj7MfkPVNP+dIChMOUeDe7h85kdE+97lWtHZXo0AtNR/MUp8Xq3XH9huCHKWVDfvcRX
XuVyxIxzOWSWaN5jOA9lE+Ow5voGdYhdDOpxWO+WMD6Vt/Gc4zwkhnEQo8tvmTjTe+yVmutr
yfVFU4c55X3DR7hH36d5vkpc/5hrpyp8k8T8ZmDylX3wjDPKJ4a/sj4Qf7CivGy4IMpg6Jp8
ZUOTz9HGYbyZGHRlKIwMr+L+QFt/HsiJFhmGwrPJFbYk39Ad7dQ8mNdt7CKkCugtXzir7+ZE
k3hd4adorp0b6qB99pt4lMT0pw+Tk+2ecadxife5OIwNsRwR71E+kGfUxldGoc9KvkXxQ1zx
DprfTnM7aY6tyDA96rm4w2vicrJV/8Xkohcf45A+vzQ59paMCc1zqrGyMbyLmDFjx0SP8muT
1zIfn/lonlHcycHXDJya4k47xE7nc4wmYvdbZLmfVAugfeFQLsRmrj9Fhi3ybOKXzvbi3Ww+
2JWJS9Q58M+BWP9yaCeNpRVmRz7+02subDzdEXWITP5NjTNtGe7HPJdfKp8HcJ+VsxuHZutQ
3PsOss9cH+izYxPXnO6MO2/r0xygJzlukdg0dO6o5hgvquu4QkteyO2f5De3JlZW32NwINdg
RAxWHGKwvD30jDgzjcc7M7FqdfwIV7TzLLcWFY19XHOAXtMOxQN512ysbIN2qKPjKRtdWp0+
bb+1xiW2aKeW0SGd7uTn1Ny8T7l801JuY9Av4Po/sV8XLXcWD/BF3PSD4Reo7uODnCLCiCkE
vov0p7vAgcnONiNsecJwiShPHDdE4sROscmmMGI+YQOcwQZoBX6LtyIJv2UY+C2R2/GsseN5
foH4c0/xha5hm9R5RsU8Qxkt37BN/sFXSQOfxcftKD+lht1G2CnZHCrlXzluSNXtSyUOYoRN
YQFX+4k6dqnDKbyMTmBu+HFpOTPKu1jiWxtiA6sd4I5c5vgqY55Rg+sRO+q4xNQsyImm/JUj
ym9N+R11OKV8AlekYbgiY55/HZ4v8U9DeBYTeBinv88Ysi9YwFYakkv1FCZHSvlf6lCDK5Ia
ZscT9//g/rHLe+jrGNFOPi6wH37Tdd5u35ZjuB8X4R4+b+TCMDlmwd6g73DC9R/U4RHmR4s6
xoYJchrKxe6bco8Sz5i6dpc5cEEcxhC/1Ck5h7T8nvLXUO734wt8uUO0I6fYQ4vU8Rm+SgOP
exLYSwvy3g7RUy14xg336JpvIddXHSX6T6AvajvJd6jRBrHTGgtHeWHaKeE94vCejdy3aMKJ
iZ2tV2L5pQ5lU37DM8a0Qy1waPLtdEd5hfIIrpHs4aQOUWgnb8sbsq4veE/l0DRMOy/oj+sQ
p+E51hKT06edh/SVNeX/TDtlo3BOPRPG1YaxncKRSQw7qWg4M8p/mhtGlcyRCYyr2PClbpmj
Gy5GUbRzwqHxezTLmJLfrCi/h9XVYS3I9B0jYiCUN3YT1qKym+ePaWfhF1Rhnm3deufjEmsm
nq4cuGm+vzyEtWb2+x7CBrgK5dlK+YAv9ZRzSTVwZjLrxAN72T5Mxi0cmrZjwAjX6Ap93xe6
Wc+hUe7aFfvML7SQD8RFn8KNTGHZzHhGMdTB61e+iAd+xF5wj43tAx9Bj/L7wBWReJUUjkwV
BswrLJts7H8T0yccmh/KExgxiRvzyn2MWZO3sC+FbVIPexu/1mzRpgiHxo8L2f9UDctmSB2f
YOFkMbdb+sMjMTNLyp92ODZeh32G/XwOC6dG+b9Q7tupxTOydfmRuMEl8Sg3lM+4xzV1aFKH
cniGtFOVvNxbfNqPxC6dwf2/gvuf5Dg0ncCq8XX8Zq2Q/rKirSu/v/1HLMgTMX/3xPJnbSIs
nCdygtTD3FFz9lVZT5/D9e/OZ2o5WUWYiMKRmQXOjNe3FJnnn2HdLJkb1nBo1pS34cxU4cxk
Mc3PxJEJp6Zhyks5Ds0V98j6XInc4c9Gm7bGNlOCBSjXL+HYJGa/XqK8RHkcyr3N4xmbydLs
x7N5vETMsHBkuuE3Yxe9WWKteWYPp6ybm/CMzEb/jJ2vHq7P3vGCfcczcfpn4frMx3ZBX/Dt
dBz2qnKPGL5KbO7RDffwO7NLzuLP6ISW1DGmjgXKo8Ch8X1a2Ck1+CrdUC48jBvq+Yc6noQ6
el3ZJbyxZ2Mj27Jfv2Rv84IGR1g4mZr/MnyHgmHhKMdmyPPHuXY6og7VcA/RbFXQGW7RbF3i
I3whDuyedvgIdYgNR/QWnk+L+8eGlTPN8XoafCt/Vq6gPdvCR7k05+A8j8fPkZdG21bhHbcw
Yi4Nd6TCuJV3XHP/mxzX6J1ntPgWSeDx+LPTGeXK86mix5zRTol5hjKJlGOTrURXMIb1/rad
Ypgc9jdnMIUSuCFlp1Gu7PB4uoF7JBpmZT1vw77gZOcdG6YOfu9zCaPKtlMXLWRkuENPB7hF
kWF6KH9lTbm+Q2zKW7xDiubUay17MBZsHtOUenZyfKcTbMtXe9yjCs/QbxE7W2OeOTQ2XCM/
7iQfmn7LG65v5rghyh2q8BtvP6rASDjh7HRlbIkVODQn7HWvYKy/GO5a/v7jYD+X+HXLoanD
qonMb37o05bvNDfsE+UWrXfaSeZpYTd9UIeeYSst+Q4nXF/P8Xrm/KZuuETzPUaV/ZaJ46zv
lldM+RPlb+b+2t8uKd/k+lM7aIi1zzUDC164RcqYqlDeMeVFyj94xoryFvcvB06W2Ojz+mAf
H2rtdB3DDVGt912OO1TE/rTPNSrzDMvCOTEcLtUXx/SFJ2PbtjyMCH2uz7beg819wp5+n1F1
CpeoxZhIDFvpim/ZMTyxDuVLxkzXMImiXH964zcd+rRnJPRy7xG5/VjB+PcklkS/lbK42ty/
YOZYnaOLe4wrsWdu6U/KJPvc42Tl6/jHMKhucnNDD9u1jgnxe50eYIHFxj5+nJuf9Ft0zdzw
z/B47mkH7fMrM4/vtoOP75TyF8qvaYOymXvOc/2pbca+skW6hoNV5VsVeEaJZ3QMh6Zh2EnL
vW+V541JeRsuWxLylenYtj7A/LizjDxvgy9g11UembZTlXa6Nxy/pWEzXcEgtn5WbacWbZ04
7X8v955jM/9EuXbQOui4GvOO/wzra23aQe4fGYaM9aXYcXdixm4xt+aq3+oEdvc+L0yZGx3q
YDkR1/hKOmZ+q1P+b2dfcMIz3s230rVCeWE140/RcXeIT3dBO9a4vuwYMr2glTwzPqcrdLHW
L6XPiI1PpmyYQfd7HBrL5KgaXobyxlYHOFkdfK3Wz/mV60+x4XbcGL+TrBVV49/bHGBuNHmH
xDA5ZqZcWTlvhiuyPMDLuM210wj/W+0go+XbMKSKO4yq/Hqm7RQZVk6DdkrwF9v+VPqPdpL1
rnGQqZhn3NUNb2e9wxLMc/w6hrn4w/2PYRXGxDeUg19qfy2oGL/3lPJj6tgJ87z4/ns53qFn
y12ZM8Hu2G/CV5F53Mdl13P7AmVMXfCbxPDCdP+j++lrw0cZ7oxLu6ZHfCvhsfaCL3bJ3KLz
122uncpmf6PfIjFrpq77eo/N3r7C7o8SNy7zLEHP8dtnGbZCG0h/0niUkfGtn3HuWB/g9XSM
73+b4wCKnlP7/DoX5yHxn/otJ7xjNzePazsl+JyTwB2Sc+rJTjsKO87O85YBUzZ74X/mTDFn
XL6b+c1yaBLYSbFh4JXMMzS+4J57/JgzQ3GH7dbIxWilIV54HPLiyrg9h3tbgtHg+ZkLmNPr
YFfJNAiix7xEAzgmZ2zF2SClncaM7SW+eWUV6jvMTdzQ/MAc+5iLL2gZ9ls1x52VPq8c0GPi
Dx5MLMihHDRt4guuiTWJTWxRgesj8udFO/G+AxNnqrm8NK/bkDjWBvnKfC5DySXWIM/glPjz
ZC+u2sccx8S6jbG5nhtOe5Y3OyGucIzPekV+zhKcmYGL1RfWxE2ow3OI5c/sTxM0fhLrn8XI
12AHTOAHr9DPFNBtnOV0G59oRyL0KZl9e4qmdFcj422FU+wNq508yp43tq/FzKwELfKYii5k
FrRKkt98it5yyG8G6J2uf1uvje/9lb3uuWEkdNEpvpqctBLPcoqmtAH/IIEDUXaUeGFZWG5I
5p2OYf7chHb6h97yA4ZC7DxfElv0SnzAijiwBcyPhOt7aG8T1w8l1naNDa1EPiDPinhDd7EJ
92g7u7fEjz/BJZpje14HXUfH2SlF1yHakzIa5Ux/Z3kYko+jSDzxlPlpkdPlZ9QaYU38I9fq
1e/fEqPVZq/7lxyimcdSzgRNo0foMy5fiQVpBFthNmZaXD/FPn9u/Aip06pLropX9CcD+ksN
DsSM8gLP6MCS8DyNCnr0jzCPP6NXX1NehJtUdSuJ5LMW3avX+axYc3/Qxj6h4XvgHjXeIfNT
Ts3c8YGeocWZY4rOSDT1nd+aN9EzTOEX2PzmmbZfxm6d31ygU6yRaz5yueTF39KAR7+BQ3PM
t7qFlxE7govyV2ZwItIwrkeBIyFxYnP85im5l5LAPoqdcln0L5vAT/H1lry2K8ORkfjwEePq
yVE9mkFhNgz9UblJC8MLsvnNs/zAoo294lscBx20pzg04UBMsaEpR6sbNM5lV6pMog5riTBk
KmjuU3T9dZhC2ZtZHfUVfBTRrPu5fmryHe6yvLLz2ysa5QGxuKPwjLLTYcs7DLDjKdeoy74j
y53TMfunWmBm+CgVOfus8YfcwrE6QQPYDUwNz9K5ISbmlZiac95xhB59xlp0xt4ncSuB+K2s
7jU2Odb1NxeU38AGqPMty4Et4N9T6pDAqYlcHXtw1YqwA2SeT5nnu6HPi/2pCQcmZVx8wFdp
OEW7zi8yh67Yb2+YX/5QhzfWwxYMmSx+4JVcYqnJcSy8n2KOh5ERNYQj88lvyrzHGC23X3V8
f5lz/T3l2TvcEOsxgxuyJn96M8wNfh8r+czWufzmytsp8JtzGAsxevEsJmbBfjrFz/AT+CqJ
81RLfOcQfvnUlXs+yxIdUBr6Qsfc/zjMT8qYugtzfSGsiZ7ZIfoVmQOrtIO3uohmS3gXmQbw
L2f1ObbpFB12KXAjfdSU2MeHxBf4qLU+PEPL/aiia+1im3nFDzDgvJ/APqmY/iLvkFEr/oZ2
rMEOyE6HN+itevicfH+SfeCadX3E/uiEsb1mPewETbusVxIXLeMyhXeY9d0p31p5h5+M22+u
v8pxQ8qBk+XjfV/5Viv0wafwBR4pf4Ez0/39d4c1WXlhDfJxNJljE8ortHM5tPPY6f8tv+CR
sR2FfaK3vbyioVlhn+pzjxOuz2ybYod7Zm9zQXmCDjsK7+j3RjPywxTN/JR9i1t8XzJ2lWUa
w7KR/uJ9gA3qWGI/XqION6w1qftSkud9hk9oDQOmz/3n7MdlPbpiDpNvoeeK6oH+ku0LrC5/
Tjun+FumxP2Irr8TdP1yrtE5dp7jjDYZF1N40Q1iPYTjkNXhlTjWlBxZC8PJWuCbXzP/LNx6
6Vt8QdxiGta7mPU2Y/PK/qkRVCkp+cn/wG96hUGs+4LbsG/IbDHyDv3QjtmdTkM7xaYd5mHN
jdy+IiUf9ZR1omG4kImLxRMupOyX/5r99uIA4+6fGTcF9k910+eLMB1HrEVj5uCai18WLsk9
+fW8XUVsO8KmzL7FY2inT9aCo2B38f1hGObQCt8qDs/w2twe9qUZGkDhJcZ869hxSJWrpPGZ
qRvxkj9qQwz6BeOuGeLAspPCF9yPFvNPiXiUjDgqmvgW8XKnLkbUMxTkjHnp8rkJK6ef023I
2PwMc5wnGDXx7StfZUXM8ALWxCesimXgF/hnpKa/ie1H9zYlWF5vPP8srGXCeRBubHaPV9aK
lWmHFufkKXkApQ5RYLz4fcEEv9YATlbN2V2y/nRN+VEojxzvtcqZwdtV9Ax5x160Bjt3Ys5W
d6G/9QNzw9s+ZyHfovJV+rBNuoYPPOAdRsxfY+avf8FuI1zI28AmKTumj8RQncM12uywbpqB
gzXELlIzLAmx6yrneEo7XMOamAX7lY+QqzD3+HaqhP6wglvbdL8Zu73DBP3KKuzxKtjAPANG
5p8VzMVTbGBt3iEN75DNLV1saCPK+4GNIty1n/Ce2biZMEc20FX06S8/3EOZQdfua0sc6gQ+
8DmaiAS+yg3Xd6hjy+W2Ft698KL9ui/3UFZO5OLOZU0+hzVY4Fsc0We/4PHYPjugHU9DO3ob
W5X904R9wXlOj7A40GdntFPKe0o7SltPWJObcLReyR8l59yEfWzs5mNppw26/UU46ychT+Aa
NlszrLnXLqpF8sALJybjJwtLIiGmeOEYMX7uaBEf3gzx49m4ekMPVQprbtPlXpTYpTU2uJE5
t7RdpkbRYgv77eh3LppzLukTdzMnjmxIzHKNPeAT+/WY812EDazszjA99roTGDIyd6xz/PEF
/SFxFjf/LSeMu9iMuy6s+QgGTDsw0r0KNMG3PybWpMGZ4Qemh3Laj4M9XfaZyv3oGhv8ijh5
5WG8Uf4ON8QyO6qwAZ7M9Xk2ivAwBnBvF5Qf5fwIP+Yen/ymyT2+YSRUDVdkQ/nEsEuUC3Jx
gH1Sh0URGY7NMsd5aIbfjN0+cWz8BDF2NvErtXJMfc09EBEfJd+qbxgxG3wZyqk5NSyKPgyY
6xyvJ4LHkxh/iLJsIhgwXVgTmb1Zyj/4Fk3yBpQNF2TBOzbx+dh2XOXaqRG+59jZueU3HcMF
+TlwjxfDw1DmRtnwWbQOG/xOI8oTw5D5NO1s+9M1fqVrw8z4Nqwb5UAoV0SZHGXDDVnQX/Qd
2ty/azgRd+Ydz007xYy72Iw75YIolyib47Qd5FtVYHJk5z8pX8OASUw7aDu9Ul4J39rHUEg7
NcKaKuOiucOZkfNbzPktwlcr5ee0Yxz8e8pxsMwOb72T/vaW00hfmf6knIaLA/kwIsMlSih/
M99S+3SB8jl16Abd/irkb9nlYWhf0Xhf8QOc7fALfAS0trX6WjWnx8r4Yu85ixcp13Yq8I5V
44vtUH4c3lG+3RZ/7h9+U2fcVND+22/Ro47Kw4ic31zs3wPOd6o31xitKxM3dMPzb3NxrC+8
Z4v3KDuexSzHcfCK3SN0PspXqWMfv6P8L+U3XF/lWwp3RGKSr4xf6g4GQsnwU5QLsuUeY8Pz
USaH8lWueQfbF5SXcZ/LJZbn3Oj89IKf8ox2iKnDt3nPM8aNsnDeqcOXiSmeHGBZjEwenXiH
ASPxxlfm3KK5l5q5caN5IaUOFRODpZyaLWNCWTh9w9KZcH3K9Td86zZsk4S4wxlxh3JO1Xn2
lDreUYcWuZfKJjdd/QA3JAnsE2EO5XOuSXznDN1a0fgR1rk4sRnxvkV4OwUTvzmDjVQkVrZg
YmU17rBIDKm0wzaXvzPf3/bzumlb1kzsUGLyIWpMnsaxzg/kjrN9fmTyoGo7bil/3mNZyHqn
fJTCHkcmH2eaHsiH2KYOPu5H+MD3zOMdrt+YvJP6Ldcmjsy203kuJ9qRyel4TH7zfNxOPj5z
ZfKUxlw/oY4twza5Y1xe7PWV3XHn45qPc7/xcTlSB2W0/CWe7trEfz8dyJ2ZmvvXuf+Idm7l
4u3suFsYbojGWGls0IDyhslxtT0Qp9o041Jjcd9MLsN8juN8nkHVbRSI+3vBR7iE8aI8n1PD
kVmyrq9zMaDHwQ6n407jYEeG5aX50LYmz6Btp3Pq0IavEu/0+SI8MJt/U/qL7k1Uc7HOxT2r
ruPIaHiOc/OXrHcnB3KdTnJ6gwLskt05TvPnSXyn2H3PdvIL5zk2n2gQszFzjK3S6oPP0axn
bIBPNBEPhtFyEtqpE2ymWX0fsAcsiMO4Qpc/QLd//Fu+RuO8gb07Yh1Y5OIwJkH7n+1fRsS4
L4ixWofyxEU29GC4zNEirYl9HKH9X2Ar/KC8CntgBr+gGRgzPt5O+AV+H9mHF10Mv4kcC0f2
46dwjoeUK+PlG8bLtVu/RR8sXJIZjJfY2exkPdwtlziMFI5DE47DEI5D2zwjpnxKeR3GS2I4
M0/wVRpwIGJnmzuG0fBEnsBlLq+b3KPHeyaGVZMYhksN1oQyOWLK3+BdRIGF4+3nUv6HOrYD
68KzBYZoexeG19OGmRG5+yrvYkhc9IJ4uyFxz33slU/k81G+yo/hjsRwQ5aGz7IgpibmHRs5
vsoENkkKHyUJrBx/nleGi75nssfS8evAgvVwCMtrt45j58cbsg70jT2zbvgnCXVYmvdIySGz
NeyT0z3GS2T4K0NTB+X5lAyfpU8OQGWnXOTaaUB/SHhG7L6r2OGUj6Kcmh/qOKKOTdgocWC8
eFviAs6NMma0DdJwvdjpbsjVdcs9HqhDNrbn5OUeEpu9CLbGrss2IvzLIfHCC3LIPFGHvrn+
lJwhWsdujkPTMO+hff7DfIs+/SWlTz9QXqS87M4gokPUcd2HLzWEYdVnfjvOcbKuzW9qzJE3
MGBi598Rv/iQ3Jl9/DFD5kB9xhvzeDvMkePAoRG/1QIW2E3gkcVh/zTCPr4gP8JT4MRkZ/EH
5vkFsbZpKI8cN03iemroWm9gyCSUr0O5r+MHa+4D/bmWy9t9AkemzW+2v+9c5Ft90k4Pps9e
kcv+i3Z4gPt/as7iX3D8HmAT9GHoPcGQmcKhke8p5/2TwA2JHZukQr77GBbON+e/RzTxS2xg
axgxx5QPQ7nnkX2zz3zEPn6W4yB3YJcsuMcHz2iFZ3i+r/BTxvBTqs67LPFwj/jvhPFSCXwW
H3Ms5XeUVx3ZXvRawqERvXk1zON51o0whZawv4dwZE6p49awbjqhPPMWPpL/sw4jJoUR80h5
Evgu0k5F3qPEHq/lIsGSsIP9YVw+4t9bEsumnJlHVy6a1Zg93jc+acu56XB+PAl19O30hM/4
nrXiLnBksj73ZHipE+wJ4ttfOIaLj9c9I17lLjBiEsdT76E9maPRKXGOfjZ1nOf0LfKbJoyW
7e8z1qEdPkJ5bBgwby5qT9bDEuv+M2O7Hq5vuHh10dU+kz+hDkMmNZwa4dCItnaN9v8CX+gz
+8AlMaDrHX6K6MI+4K1eoIl/JnZSGDFZVMgFuvxnwwj9MHEYReqgTI4VvIou/JWMbfKMfeoM
/opyRQaU38M/yKLE8iwcYTN9kMv+IqdveSHWY0nOtCpskmmOl7GFFXHJmrzPT4kCy0L0oMJ0
VObHFQyYZ64/Cu+oPLFLo7uvhDVTODEN6hAZvsox3yrzUOyzbhpwaKrmHbQOZdqxalg5H7l2
euMelm2y2GO8eBWI1UH3qOOWc+6lsdNVsBdsOSdf4id9gVV/ZuJ64qBBFttwj7bcYkfb56/M
DKcmpT8d51g5J9hVLg3DWPuK9Lch5cscX+UTjkyX9/Qa4wpzpHBotD+UcgyGLXneL9lv23bW
XPZXzOMvrHdL007twPzx8ZlWc7qFoXBleNEVWPF5rsjKvb3yVZRdcrLzHWw7evaS6Pr/5PSc
G8ORecpptYXxIve4pk9KfxO/0xYu7ZXRYvbCuNVvqewA1f7GRh9sdfc+373EDNeJ6VOGwhXv
8GrYJMofKOxxHLytUPWaL4Y9d8K+4or9m9Vz/jV6S9WlKnNjQjtWTVtvDY9nSTuuD3AgquZb
Dnc4EDJmToz9SXWnz4aPUt/jF9g6jPgWlhnUNEyg+h6fJTZ1mNAGNTO3zHP9ybaD8gt6lH/y
LVLDmpgZDfIZ8XjzgzrqOiyLG76DvsOH4Rd4q/cVMZ7yjC3PaBpuyMjwdu53WDfi6+jt6GK7
sCbiwIEXv5Sy6lX3b+3jqt+9NmP3L/eIsS1XTO4AHdtfB/hO3p7Z22F2xMYHoJyt75zevGH4
S39pp7bp83cHmEA6d9QDW2mVY5McHdA4SzsKY++E9bJAvLHtT2+GPaLf+4F22hg+io796wMc
GqupHxkWjmreO7xjZL61nZ/aps8q52HKHNmiv9g+e8IzaswNSeDU+H2oMmKGB+avktHUD806
YO3jylCw/SHlHi/mPbVP1wz3SOuo81vB2N/re4yqyPhropx9XLkflv90ii6/TVvHOb+3comU
eTZlzFQMY0HH7en/4dh4f7LtT03DFrnhPX54huryE6OJr1M+NNcrq+LowP1brDWR4Ya0cu3U
Mcwx1ZvrPSr02cjNw/m29t+qQK6dXWaH35sUDGNvxplAxlTMO/Rz653lXRQPfO+K8Ys/5fhP
M3JVKJNf3vGE6xPmt6bJI/Fl8g6cHfC3yNic5bggkZv5CjDS1Verfqsn2kH9oCPWkipMotj0
+QfKU3xn2U7MzuPPJlbjg3tsTZyGxgfot7jk+h/jL9a1omT8qGf0R2V6/NvLKyD5gNTv9CcX
CyK+1KcdjoyPcTgzuQUKZk2W2MrlTn/M8zCujY/xhL5wtMN/0jw3E56h7dA3fvHiDmPKPsOf
iPJ9upnjHu2vNbu8njH7mzxfJeZ7140/ONpjDmV9+hB7qXKA7xQF3kYjx+FqwzWSeN8X9ABn
rInK6vo5sHfpGr7ct5kjlU+nfV45WJeG6XGX8zHm2UsyP50c2KveGH/uNseelBiFuukP8i2U
s1U70Bciwxz6Y+bY9EB/svOHneMSs7comn2Drqkap1Gnjsq4suPuzuQ1+cjlXpnl2mB3/1R2
J9Ue9oIiLOaCOUurvbIIn1z6k+4b+mb+qeYYMmrn2+XTSZy9sm6WJq5HcyvpHHdPn61yj7s9
3o5lBiUm51HNjEvlZNXMXti2UxRii7zaWGIba4EbMs4xOe7Qk5+hRcoYCSO4IgvsxqLtzTJ3
iOYrznFFqjsxqJlXxO6fGibOIj0wTz+ZOI0h7dAzOYeWe31WYt2aYb99hd1XYigqxBccmzgx
b0c7Itb/Bd2Xxi13iWNt0I4Vk99uTSyaMmBuTKytxmafEVs5MrHhmj+vnIuLPiX2MQq5UH2s
yJjznebXvHWrkO9vY+IHVuFbdV1ktHDYx9gKz0NfqBn9TJc4/mKI4xee/Q96phXaDs2z3Aoc
mbz+5ZT8wZmmq47eXLRIz7//fkIH1CB/+pT481XwW7VM+ZQ8y57j0EC7L1rK2Ol7JdZjgK2w
AN9A8wvX0RA2fr9VmzHzChfpHHtCIWhzE6cZm+XyE4uOegon5thwYorkKR3BYfhBk9oy5T/o
0h4Yl110sy000LHT3kp/Gprcm3J9I6d7raENqZCLPnanEelvm+ArTZ1m17fjm1PQ+b1LE37B
D37xGTmMV2hKsxj5HrmeRX/3FdgBcm655T2aaIg/0PFk3ulb8t3PiXMtwT36DP6S+Led/oV2
yk424sd8hXH1x9XH259a+M1v8Sdfw8ny59g1uQc2aL1f0NCs6A/NUL5yO4BX+tOaOP0+33pA
+RaNcwvmUNYfra7W2p+maJQ31OEGVoTydrzXvLLDJWrSHyOnlzpmXMp6qXr2M/p0ZPTqqpHO
c0M+0KzX3VeR/Y1waLLc4ttQx0/G3SVckTu4I130w1nrvKLBaaBVmoZ2zHwdM+ae1OilUkf7
88/oOJpEI1CQJL6gQPmc8iwSYR7600/gHnnikvTpTZh/Kk4/JLyfDTlCS2H+ajm1vviLszqt
8L2v0Sh/utzePgZhjq1QxmXsFF/+GQP6gzIWOjCDym6eOUabst1hdpQd66IX+oJno0icfQkd
85Jx1Yefkn2LW+oo/ekq1MGr1NqsNa+GdSN9YQFXZESfvwhjwufNveH8aLkhH/ymhX637Lgf
4icohvWq6nxi8q2WoZ037qQhes0xa/KS2O01/a0b5r+ym4PFRnaeO98l6MlfcmvFB5r4FrYf
KV/BTkpCO/k9nLIkZC3qBvbSyp3/XmHuN/b4T5JP8ZXYxBVx9DW4IG14GTeBbeIjG+7QjM7h
Sa/R593CDDqlHRawLNqGwXDNuH8P31q4kDJHZt/zFV+rrEct5vHMiyaa9nejaX8OmvfEzfQy
RwrjJdPX/SUf2oxcrCnckBrslLMcv+AhcNF8hE8fO/+cmORiiIfrODuz6DrmMBnTUO4zykk8
sGhKM6/8CdyQFzTKK/Itbsz85EeDMMlWsHKGaI1u3fzjtUrCaRih94xCnx+7J8u4feIdW6Ed
/f5oRkyzjJmMtdOjr/h2Ul7Omr3qI/vEJWtNit+pFtohdnWQc7A8oxz2Lt7v9EqM1oDz4Q99
+sTwo4YmDkM4Md5ONuesvEZHfQvbbQGn5i/9JYE74jlYlRBHf86ZYQpfpcD8lcBmiuCVJYGH
MYXX02B/0+Q3A9azemAHRO5bd9l7vKJVSs2Y+AMHYma4kVdwAq8NH0oYfOeGM5qN3S52kVds
07q3WMB40X1oLYzLcYhkE7vvjPxSA8Ma7MK7f8WXooyqU8qfcxyad+anjGfxB03VDI3xMHBF
WoabtmJsK98p44LcohOawTZZMWZGsAYj5p5+WEckz/ItXMYBHJpqmH8iF0nzF57FDNaN7EOv
f9+uy175Fb9Vg1i4Jnr0KX1lRV+pulOov/4x15/agX8ZOb14itZ6StyP8DG7gY/p98rK2JO1
JhspHc7i8q0/YeHUnY9eNBHCVMsiVIrmfLcJa6bs6b1faUg+n6Y7efhzy5wzgbRjFgt0w97j
lTNmA3/NlH1Dwphp8A4Zq0LG1CjHXVvDZ2o4jb6wA5T7Id9CGKB+n/nKmWC1t08tOzaT2EsH
2Ld+wre2bKdr05/8c2+Y62WejeHElN18J37vBTqfFLvuKKwVZTfHSmxlim1H+JuZ3XeB7Wcd
+kI2f/WxJ1ie2KPTBvq5/tbsbxZwQlPsIp+cfW45381+e9QTjBfN0fDNfv0yrLnV37Yps5Z9
sVa9mTixLPr3B+7ZhrjAUtjr1l30qZxL5rCci/DlnvmWkWF1nZNPcQSfoAwvo0R5xjltwsqx
55YKZ6NMN3+LfXsOy0b2Rx2YZZE7x874VqJJHTHujuH8RYz9pstvpNwR0Qefm7joJrwLb3uZ
wYkZoruvkUd5gs96wLnjB+7HX56h5dletwbPdYLPaEU7fQa7ShTsvtLWF8auMgpj07N1xV55
Dveoht3lk3F7EjhXXsudEuMwNZyISRh3n4GNkumolVsyMO0UY18qOxaOnAmEPdIMHBm/95jQ
n4RVke0bquRDnJDzYwX7ZAG7RDnJ14alIyyebL21PIzsnPrEmliHwzDhTDAgh/GU95xR3oW5
UXZcHNFZS/lJuL9nEzQMX0V02AOTJ7Dm7FHan0RvvmJsC4cms2xN4CFKeTOMK6+rn5BbrkF/
K9EOZb5VhfLsHWvENgkvWrhGwqqpwbIZc48lnJoYRkxmT5gYm4ToXz5hDpVohwvT3xLOXmes
RWc5LmQU9vSrEHE0gyEs8bibEAefnUbe8Vu1whzYdhp7sW9/4stooX2rw7uouNnDaxDf4WW0
Am8j+8JZnb6wcb2FcdVydkPZJ36Qt+2N+adEvtZ7d7ry6+EGVvMonCnKLnpfzy1PMM1uzTlb
+Sp2X7AIa2Z2OpV1O4LtVgmMPB8HP0FPJd+qauafR8ZVhXGp7CbPXlL2SQc2XBkOvK+TMoQ7
8AjLsLnH9Dexf2d9MqEdxsQsN0I7ZetdghZyjE5xFcq7zhogfoQxvv2B4R1WAyXPZ4SQZ5xR
hzSwblaBiDPDxp/CqErQUo4NyyvFD1FmLz0mjqMBo29KeTO0k7JvtT8k6E/GaNu0jqf4CYrU
ofv7np2d6y3Pp0Z5tucs4+sdwx44N36ENt/TM/OP2U/LuJtSPqGOM771tVvv5fw3Nn4EuX4U
Wjh27JNjWGEptoCE59t2eqadWnzv2PF6JH9Bg71LQjs08ceU+RbN33aM4biPWU9X6BU28MtT
WDo/wXcm+yfl6Sy4RwWfT508ELHLC6Bniiq8wxg/xJg9YoP5p0l5izosyE2QzX9Jjl+gfqcB
z+iSm6BCf4lop4bJVRFz/Td1yNbcGL2B1OGC8pR3iE0eiiSXHyGzV8p7pDxjw3u0eM/sJCH3
eOYZddo5s9/K9fcwh7K9SWzmFsmjc46f89TkcLC8njJ16AZWjvfNj805Vrj/C9aCPzyjxjM6
gUHlNRVj8uAM9jhZme9tjE1D+5Oyk/J8pwv8kFmfjVhLxrAAlQlU4xmXlJ+TC6PJO2Z+Kb3/
OTYPvX87106v1KFlmECXhiE1gKumvtKK6Y/6DsryWnP9F8ygWrj/2MVCjw1DNDa6Mm3rT37T
4h4tw+JqGn9uw3BE89d7W2AD1lfCO5xy/QBfr5bHJi+JzE/SDqc848SwuhrowhLaIaK8b66/
5RknplzrMKK8Qvljjv/UhtESMZ/487z06QQG1T3lZzA9YjhYsVvPKjnej1cjS3nNxC80uL/2
hddcf2rynjH9KXLrmY6LXc5VtotWPtSAZ4zos0ViA/Z9/2O3Qo2xNzRy9oKa4dO9sH8aGC5a
ZMZ+JdinVmgEtR3+Ut7g+mvDPVodYH214ZZkd7XtFDFuaobHs+U9N4ZzVWLs3xjG1DnPKHL9
E+VfXF8jDsPHuh3nOFuyH9/QZ7/4zY9hJ42YQ/t7+YAs3ykyffaMWBBbh79cP83xV45g9wrX
SOIKJQeM8pmU4fLKPVLDTtJ4k4XhaBW5vkkdt4Y5pPyoe9NOZ6ad6ibvkXI9nsx7XNEOZfOM
JUyhmOvLXH9l+FAx73BJHR4MZ0uv/5vjP00Nc0xjyfqmHe/3eGKxi/M63skvlRpO1gv3X5g6
TmCBWU7WfY7/NOQ9zg2T7Mz4ziITD3ycG3f6LceBz3JMDOlVWO+Uq/ZM+QflDcZdHOyZL7Dg
Ld/piLOT1GFDO1XoL2XDsFpyfQdOjY8DOyaOXtlLR3vfYZnjGlm2W4VnPNHWdfq0j888Rsco
5VfUId7jGvncdEdG+3ZMPsUr4oGPyMVjx90J7dCknRLzjHPi5Rq0U2zm2E8z7rbUocw7XOby
NR6ZGHnVWl4ZO532yQd+M6TPK5fNs5MqjJs79Ag/rAOPxEic4su4Qs/+A0OmEhgyPj70Hf2w
15sLU1F0953fdnrD5zzCfr2AP14MHJnM/zbC7rsIZ/nM1/fG3mOEbUfKs9jwNfvMETkhLYem
65RdEhs0Yr/dD76OMuVZL5PyJuVtx2UWBvqIHMbCkMm4SSv0xyP2iMJH6FCehPjMEfFswplp
OfuCxI+PiPNaYBMVhkIcODTN0A4TxpUwGn64PnExthL/uWI9FUZDGt5B1rur8Ixs57Z/j6ab
syU/5xAbVx87WwqnZkL5JeXXlGcntCFjv4btZx7uHwcd9RA7WZ/fKMtmQPmE8pTyxMWzH8Nw
eYJtstzjzMzh9VQN5+aW8lGO15PyHnHg0Hj9nNyj7HSRymiReJYFzI2U9ywb1k2f668ov+D6
zBLyxJgQpsc6104lODIduCFlx9uZwS0akqd0Qa55uf6D8kzvKVyROlwSvX/bcEfeKL80fBXP
ilju8XS+YJu0XeSC5AWQ8m8YLy3qmAQWTr4OjVDuOcdSfsz1NccoEfuV5avMzT1SfvNDO53B
T+k6i4DYHHZ5PX7NXcCDHuJv3uX9rBybf4j9q2baqWV4PRf8pgBTqGbqWOQZH3vtMM6xbibU
oQ4zqBw4NX6/X4MPpf31PdeflDGVwoDJ5tn9sa+cK89wqYQ8ETo/xZR3mVueYMRk0YprfLEj
9J4L/HdRUL1Lnx3hT6kxjxexj3+5taYRvvUHHJk3bPQj9ut9Ym1lPUscX0VsGguT7/oDhoxf
78TmuUBXEQfGS2bnf8CO10dbUgzlkVtThalfI06/Ghgv2Znggb3PwrApv4gLeiC2aWH2BVnU
wDe8nAf2LgviKIZwZnrwV/7AX0kDn8XHHD9i/65zFi+G8mymkn1DGvgqPvpsm9sXCFvk7ncH
U4V/KYyXFnyVMzgyynCJnWdc9HVLcscNKS9w/yfYJy3DPmlSnu2g0pwOaAs70tZBcqFWYbz8
cI81z0hclJac1R8NFySFvfTDvuIR/tOSdvoI5XHwtzwarVBKn/shF70yYLT8JtQhm2MfTW7x
FB7PDz7IR3QZ9zD5O9ThhvLSDodmyD2+aacnvlWWzUjv8RT6y/vvM+5gcpzhyxBGTBdGTNXl
AJBch8+GLTCH6VgM5f3AV5FcOsKRiZ0fX57xjN6pToxCkfJ3GDF38Fca8FMSl+VAOaJrdJAl
4heeySlyZvaZNZfTRthtwj95hAtSM8+oUX5PeRL4LD4OQ8r/BoaLzz10wd5GGTLCgMnmrwti
An076dlny9i/gGH3gi1RuCHt369xYc7iFXRjHzvsksRwRy64f9swYkp7zA4Zd0/wT7bc4446
lGGPxE53VuFbbOFjXhotd55N4iNfrvbq8GVYFWv0ybWcrmxtODL6myPu0UJ/l+3XL43OUDg1
9R0dtWiUK+j7hL/S2eGziNZ7n68ibNweLBvRfnRopzvKUzR+FXT7seGztNDGWWZHi+sfuH/F
vEMxx1epGs6D5nlv8oy+0VFXDzBipobJsTXfYpe3ke2/nuCODA2Lp56L9y3mdIg98mqfMEde
sVa8mLVIWROXnCn2c9lX0Vp6VrzyyDRH+xU+Iavn/DSsiTn3eDI6xjpxYMoNeTfMjjrfYkif
vjV1qBs+XZ7RIPPjycE88KUDuerr6Dmt7n5qtLUf9IdbnpEaXevdAV3tF9e3eIcyOsUec/1J
Tv8rHBmJUbgn1j89yORQjo2ylk8PMDtU7xkbnsa34YZkY2HLM/Q3DfScVk9+nGMpS59XLvad
4RPco9cc5vjj4lur790/s5nbdmoYvkB1R4OcL1c2SRS04P49pY5ldPeRYRB3sT/Fhk+u4zbO
6YMj9OCR4WJ3sYFVDHtku8cFUeaG99coA/1+j9GQmG95aTg2ylgv5NopyTGr9xkIbdo6MW3d
NOzvJVrvqwP8ghvDZ1H292avHSUOQzkND0Ybe4+tMN3R1ubZ39ncUOAM+YIWoE7c8w3j+mdP
ezvm+b7c6l7vuUdMW1rd/a3R/is3+z3HNdr91laPrv2pajTKT3vtKPYn/Vaqu/82/JPqDt/A
1mHs3qXAuWZXu+ttPwXD/Dje4ReU0f1L/NML57f7Pa6/35vMyPmh5zv51i2uvzN8cf3Wqpkv
MY/H4VuP0Zv7+PQzMz9Fhk+wPcBpqJl2aua4H3nWhDDyZuxt8u2Yf4cH+lPT9Mdarp025lso
p/2D8ip16Bq2QNvo7vUdtgf69K3R7escGu/lNhB+wd0BtkjJzA1q51dt/9xw/ef/N5dFxcx/
xwe04pZF/53T5Y8P5IlITJ4IHXcN0w63/6e/+bP67v3HZi2Kw/29n/Uspzcv7uQGkP10EUZ6
gbjC3fnJ723ybBLJ3yKa+mIuP4LEsun8NTT5F2x/ujVz5PYAk+OeOioLp2z4A2vT53XcrSif
Ud42HAllEr2Z/AieO7Sf32DLe0T43xLDynnb4ziMg/9vhn9ulxETm9wEF6addQ6u5PrTu1mv
lMezMKyIOuU6x2o+joHxaas/eED5s8nFo/lh1L8X5/gFHdOfJtRR822kpr+o/+7E7F00h8yR
YQ7dk59qnvPfzXJ5dDxv44hYt3weCf3eyqp5o/yVebplxq7O03+4XvZPyi5p5MZ11XBu0r18
HOI37xzgEt0d5KvUzByq3CLtD8oNeTFzx82B+evWzF+ah2KTa6e5ucfkwJr7bBhTuuYe7+XC
8OzcgmGe7ebrUM6WXYuGuXaqGm7RZo/Hk73H/EB5ZNaz9YGcIe+G+THcYVj5teR+b03f5a7p
/JHP8XKIF6YMl/sD+8iWWQdGB9cBHVM33H+ba6eI2J/E5LH5ND7l9YFnrMz8ozESf/cYV5HT
qebzkjQDN0n96gVyjth2OjW8r5ud9cruG2xulMjkK5uaXIQJMcUX5Af+RqPTRM+euJVY8ucN
4ft6/VyPb/GKFmlFTtopsbbKV/kycRprE2f2ghZyuZdXKTa5wN6Yg2MTv/AnF4fxxDNS8wzN
NXhPPFwt5I1c5WLVlsSRNcn5mIR8i6LziYmfik1MjjCsBibet0Icq4+fFO6j5kJtUl4xMcsS
13z9e1VCHsExuewHQcuUOjumaCI0D/MK39uUHMjFnG7jBZ1O9vYpa/KUNXVF/MAoaLYyXafo
827hq1R/69tmPXslJln1eaKnikKue2+PGJhx1zV6zH9o9M7QhGZ5va9haszQGq3Jf6569AV6
0Dp69CzG9C/6FdEXD9CElR0lRWwaor/zvoii6dP3rDXCTophTVSdx1N49gu0bWt0jn20KWWj
ARwGRnoZNlO2113Atxvm8gFt0GsmaD5fYLS00LSXnUdLchYVg/07RtPuyTASx/pGzu0S6/7X
7/cVvuYljIYS4zJydfrgnNrE7lsIuZi9JXQW+kORPMzPoR2ynr+A05fiqyiE8rLzqEk7C5Mj
U8IUYTQcY8PvGj9npmX8QmtdJCb4nTny1PlLvGZ9He7xTr77rN0H4Rl/0WI2Q1/wbIE+e+lF
aMcJ7xC7bE3++l7g0MxCTo9h+BZ15yGVvNsLztIpvojP8C19hp4K7ThBGzeAESP374X+5r0L
I3y5C3RERfqTz+c6Ij58gSY+DX264+LWhBc2R/M+JFfPaWBRRK5ctLfKqpBxl+1dZpyjhTdW
DVrwFfq7Gdy1YoixyvSYwldZor3946ycScigNCVHzDp86xe3Tvo6+v64cndbc3/hHl3/9px/
+KS/aYN3Yy/wvmyxk53wjDZrzT84WE00X6+/I+eJmOUt51zhzPyhjkkYl963toBDmnK9cHDK
Yb2b0+eKxKt88r0v4FWc/D5tTqztZ+izr04f7M9GTfrLJ7l6JvBVNqG/+IizPmvVHH+L5dBk
ffo+1LPHe2x/76Hj6oVz8NLooMUmMXWsCm93kb3HBzrqulthxG8l+uMsu9oVPI1/uXjfdzTK
I7j+CTmL7qjDhrZW/XDZMVxk/3RObKPyCX4ovw/7J69n/0P+lxkM9tTsCzLt/i06xBkch2IY
N9nY73HumHMmGMINUT255474uaFEX9iEWJBsX7DBDrhh7hBOVsYjs1yjOHwrr3uV9eqdsT+F
JVh25yDfX6bMHVlvOqGdhD0wpD+u3G7Af+vEjVtvB1zBR2jm8lH/wPz5Rlf/FRgtfm/xiO14
SX8YYjNNqENCHY5/r5L8LtMwdyQuc7uwDJVHNgpzR7bOZ3VahzpkKkuZp0vEevScntOv+63w
ra6dQkXiDz7xVTywpt6GvEhZn5a1aE07RU4poVw2meeHxs/ZchGLwopfkOtrzRyXOArVOKgP
JafjBk17iTjU59+5QZhpG/zmJWKX/tCOGxgybfpCdh6w/IKfsBZ4Dc6d4RdIHvgUm2imNPV1
iN087vcFJbTgn+wrbnmHf07pJQyrJ3xzC1gXaxOfmfWSPvbxGTmri+QO78JoOYJ9ch54F15v
fo3deEbOImWblML9y242lfwvKfkWN6xlT6GdxOcj613291+4HzN49EPOLQXYJzX2wneGbdKE
xbWAZRHBFIrCPD52J68560Qxxy+osa632AvfhfnJ66F6zKFzmI1rdPXPnCFn9MfbwEzL5qd+
mOfLjvwpsWxSrpzSKNifpL/80E7ZPXow8+fwwor0lwJMjR7XX/7WcBL6Yz/Usew4WsK0TuFo
bQITxDPRjuGWnBhd2Y/hib2iy2jAA0s4O31ydlpQnnnM2sTlvKKXOicWbgGrK+LsNICpdu1m
comvsv3phLZsOzW9tMManc8mrPvZnL5BP7yB6z+CAfrD9c9mjl3TjlPOTkfs8f7luJBNmIh+
TZVz8CDUMQocmTx7qQhHJpsD26EOH7RTFw5NJzCohP8k9q0Vuo1bzo8r+Jne956SE02/95VZ
k4W/0mBvk7gMhaKTLmJD03bO9qESCzIK+4rUqe7/EKkp8VUl+AXe5jBmHl8anuEH+8jhXp/+
F/q0Z08+YIdbEeNeCvN8zdFwRNf6hWa1HeaG7A3bxJpkdToOv8lWO7EP/Qu/yXzvWxjBF+Qs
0v30i9t7+NijEhrlEWeOlHaOOet3DSPmFm5SNzBgJA5jATe2B9ukCnuyDTMxsxDO0Amtib2e
hvNd4iJsxWedwkKVc3bi1kjRfIk9IXU5MiTHg+XQFAJDYez4gSmseHmPT1g2dWdDEf3clDiv
ATF9I8ovKP8K10duL9yAWzslfurcnIMbgZ3r95lTzpgDcjom4Vtmu7lX9nAD/ASFsN55Bqj4
MRv4IU4NR0Kuv4F32IW7JnlMLf9pTn9Iya0k7/kCu6T+2x/q2I8sF0Ri3KewciLKP7GBteGO
ZPHlE3xrDaNHqMMeyb7AFG3JOQyY59DW2Vowhe02CN+y7PY5ygurhGfIOzbCO3pfyZQ4tIGZ
g5u5fBtT8pSusA9t+E2beyTco+nmKjmjTolvGoTzX815CsSeIGPmwfkn8nbAzAanPDPbnxLD
LFvxjH/YErNTdYN5fsr57ZxzxwgWzpDyI+rQpp0T118lj5dlqjVzPPupWZdFP3ca+E6JU4zI
mttknk/Ieb363fWKfvgNjU7XsOS/sZtcon/5H3tf2tRKkmR7f8rYfJXZEyAhIbN+bZaL9pV9
+fJMAiRWCQRIwK9/mRHhx08Iqqaqum7XzFTYWNfcJKWUZywevhw/nmJfV7J3F/vthfDjg0yC
EerCPlHbdgks2hzcS/mvSF39pdMv+ZrWfhlvWLM9Z5vk60kw7mXo2BuT3xRbeoaeI7lMc+AO
OxjrxMU0cq1yD3zTAvWe1+5MzvPed1TD/OT25Q7005h4i9rgqKqAm0k5YrY9/vEY8evInJ6y
784p3phirmao6ygDe63cJj3cn4L7pAWOmNz/mSFfI/H1vuNnWRjctPCGiJwdp+OuPV6Qe9hw
HfD1JMBuy/07yJhzwSfg3Z7BhlsQZ1pCdf334InoUF6qAE4OleGaODlO8Ywn3H8Cd0nDcZ/M
zLkxQwz+6zsmpmbe56mxfD8JcCA8Tu+QoUO5iif8RkK9Ca4xl3q/RHw8FfDYvIFD5tjx8Vh7
XeZyQOPcJr6eOvhNct6hGbhM21gv1+D1OEA+5hWcGwPwfkSOk7/tuHQa8Gti8G/K/Tvkc/JI
ZOz5dzP4TmXwxNwib7SH+4e4n6IvgPX8j12scAH91QVHzBL3D8FtEoH7JN/XM+DMyh5vyK3H
43AMu6AB+0dkHBAPTRtxk0fU7a+QO7vA92PKjbUgwxDv2CAZnz0emhb4VSKMZUp8FyOMQ4zc
WR5rnKFPqfKzFMAT8QoZuvT9Q8h4jfsNd194sip4zxgyfKCeXLlLYqrLvyXeEK1H34WMc3As
tF0fCp8v45G4TU6Rg2x5PA9TfEZqjq2NNUPfbuWBUF6QY3z+CjK2kOdkGcbIk7bBExE5/hYb
b1hQnK6JNRp5PDNnqIO+hgz333CbdNGPI3GcHfYs0X4byq+ywP19jGMK/pbI5aU037vAZ3Su
+rifQobI8a/YmMUU/L/tjXFeeLwgQ/CKJMgnS12+YMB8nFiR9nbd9S/Y5AWx+0K5bMq4v4P1
wNwCWnffxVwNiK9HsUfKr/LkracbYBA6wCelhB9IiV9Fa/+viatCeUUKGIc27r8S9kj5V57w
/Dbxq8xMDUwRfbOn4FMtUZ/24pexrqFuPwbvSOzGyfqYui+1j04F95fEdaFcFi8eviDGZ1qE
4yp94VCwPWW/cgso30WXOD+UD+OFsCC6Vk4xT0sPJ8af6WC93GDfNYDjig1GS2zl0gaviPKG
+DLWiQtH8b49jEGP3tHnw5iAz6KFubS9nreAo9/kLkkch4uVUflTdD1OiIemBT57XY/TX+B5
aILHIXbv4Y/TAFwSMclwQTJe4B1uv+HLaFBPohbho+Qd2sTp8eaN0xHtzRvCtEzBz6v76gBr
dhvfP6G5UO6SK3z/gN5RZah94R3ROsUi1YZsbeB2elgviePUYL4d5gWJiI+n+YVnxtYpch8u
wWhd0J7hcTrEWHa+8IJIr0LZuzdeH64t4HlrwKp9lfGSxkm5dhSb1NrYd/oer4SVneO828U4
jb/5DV1PFg/sz6VyxEh/4S3gyGoejsyOAfOrMMazgLOCzyPl6tKx7kO/rCFDA3w8FoO65Xwv
7ckWb/AmSa2B4sdTcNVExMGiZ00b75nQfdahiscb0lk0By5Ie8sp1nb/i+5h/ifJrbdIBxY8
ziBr42lPxwOM0+obTiDV8xFxK12SfrqhmtUr8OWXyB5vmZ5Kop8m0MOPToahyeSJHywcMe+o
u89rUl/ALTAG/mAH8cwa+tzcom5/z2TeE6eZl55/N0asT3hi8kruZ8T6vvLI5PxNwhHzBh6Z
quMfsLW1T8AXjNE/Su53iJvgANwEHcdNIHWKB+CZGeMZ2+B4GRpbSnozjZE7e0RsR3lkYnAo
3INDoWVwb/uOfXYMHkDhb2k6DoYZ/Lsx7PEdxAKf8JlDj8vmCmt2Dlt3jPpf4YlIwFOTGjTX
louJPIKr+QkcMWXwSDx5/CrKJZGYLL7kQr/jovgg/pXHLxwxCXGb1MDP0jLoDakVuAA24BF8
0x3iiGE+jBX4LjruGRZLewEb7BG/oRwu42/4NBruHey+VZ4Z4bGpO46XhcG7XOAs0nGytuyj
m+83b6wF5/WO+3u4P3A8MjoOM6dPt8C5IT1mYty/wPdb4KGJMc6R6+smz0jxjCG4RyL3nsJ7
dIF6gjl6yn7lJhmBwyU1cyk4/Ufkaq/AIaPcJm/Er8LjwFw4O47jxaJG5ujddAH85lcemtTE
KH3+FVvjPP9y/4m4cnbB3/Lk8dA8f/uZIWQs4zd64JFJHceL1W9NjMOTux+7d9xcCyfI3+nz
r90YSN2GjKV9Z8kbPaJf2Ql+4xH397Enmljzicn0SX1MEzHVDvbdB8a5Dg6shulRuamfRNfL
b7xCBz5Af02gI+tmJCQXIjo2n+0H9w674LiqQMdWSY933DmRY3XHwGk8Aj9ua0OW0PVyntVw
nuWYiVdw7k+QZ3gE7ucC52EN94fgiMlrSt8Q950Qn88uOBrekCdlHprIzIGMwwq1RBNwTTTh
vwmPTJ5Dm6An2iPsrxj8LEfggGmD8yNHkKyhxyfoKVmivHnd8dBYHr1LnPvKM/OK+0Pcr2VS
xqi9XaNu7BJnbglcqjXgEhe4X8D9HKfwjvOSeWh2wPHSNUgDyVPyb2zyzCTuvvAPyP0b/Abz
0Jy5+ym4UfKz7BK4opLHqy3vkZ98l1gvZ8DZy3vk9voleqKVgJnZxvcj8MxMwccTgacmNRww
yhMhPDXK7/IAHhprq5aQJ9gF180QPDEN94wIXDq2Plh/Y45cxa6by1w3yFxvYxxTUz8kPZKv
wBMx3+DJKsGGu0btRwscd9vAVu/h/p3jkbE23C6wsszh8gDeogo4Pq9x1rScnZnHIyoeb8g1
av/lM7mMFWCDrrEvz9A/4RV4ulfwsxyDA0Z4aBbGlt7kgLHjXKX6O4kDtoCns3GNKnitr1Gj
13J57bwmq4qYwzVxT76il32VfFSNh74i9lNFvfo1YibKbfIKzo59j4emA54YldFyatRRm/YO
XpE9cJpNUd8yBw5W+Fds/EpqIuR+HfdtzXwd/dG3KS81QK50HzJsgSemDxkS45/VUcskPUSf
NrhwhI9V/Zo9qo0TXiSVUXvdb3s8NKmrB48MT9Ye1RpJnU4LnBq7+I06+A/2wIXTAYeCrTE8
9vhTrA71+VvaGzw0lnNjj+JHm9wkuZ7eA/5yinoq7WV/AhkauH+A+yMapwT3L919W29eAz6d
eR7m4AboZvNdIz/3GPV529DTNappP0adotzXenQd5yU4OyKqN49oDJg3JEFdfkocLR08Y+D4
UxZeTemYuE1OIIOO4wIydmgcZ1SzqnwaNeJn4fW0hgwNeo8P/MYJjbVy/hx7vETb4FWroSaC
e91vw8argQ9xit4HzEMzJB6ZPeLskJhFSrXcR7hfwlxHVGd4SHPVAk/ENmR8o7Wg/Cpa7/ns
jdP2F64aqaPeXA89x3tkax6Uc+gMMp4gjvfk1WFvI8bmv2Pb1WEzD43KUP2G12gEPh0bP7pH
fGkXPMYFnCVawzxHvbrWgte/8LdYu6Dg9YGfgsOu9IWvInF8PKJ/tr/MZYX0i85VjHe8xff1
HYfEw3UNGY883pCU6i1bXz4zo9p/fs9t/EaMWnCuQR4TF8XmfZtbU56bmOr6ue51/GUsLSfs
FPios2+eMfim3ryPd0iJP+UBMvRc3NjGC3QMmA9jRL9xTLwhX+ukU1qzffxG6jgYFuCisO/Q
2lhPNo43RQ8ajUXuEv8Uj9ML1kOd1uQVZJx8w0UREffJM3FQaX3xi6dj/T1huVA39Zusp9dv
+CyOiF9An1HDmr6kuv0n1O038P0trLcOxjGh5/N605r7/gZviPI/KWdGm7gDlI9HOWK6xF2i
6/EVc1khni2t6699w+dztcGHoXv/mtaL8qecEP+JPqOEuvqLDR1p6xXmqKm4+oaj4Zl4JHRP
HXrrSWut28SxcP0N50aPat7vPJ4snz/K55q4xDu0MZepsUOPwVXI/AXf8Z9cQD91qC5fOaau
iDdEZRx6e8bnefDzOXXK7+laufTWUwvvqRwLMdkm9zSXBxu1/zYv3kLN+4XHeXYPG8/XXwuP
x2bHy7d0wY8SEaf+Au/ZAmcZ5yk/PE60AvqdTdE3V3Mdul6Ub0z5MkbEO5J449ShnPPuN3t3
TWv6Oy6dmPoj6Jk6pzyn5v+UM+0e39/11lMdua2IMAwtyq8pL9EB7qdf8m/CXbIF20ZzPgXC
SNyD81FiR0/ERcHjxH0eDjbeU3RoDTxYfn8D4dirgdutCLyK9ndpbeRJfRn99dQC54bwWbRd
TGEX8e8C8OM61/qeu9/waFWw5jvEKfROuuMM+us7/ieJF2xyv/Ga38Vv9EjHrkk3fMfZUfqG
H6pD9tfoC4+W2AV6Vpx/wyfWp9/ofWN7jOg8U91xTOPQwfOVd+SUbJdtfH+yMU5nG3pc8CY+
v5ON3RSIK3XzrOiRzf8JPa18YgOyfdq/sO860JG85j6JZ6/2jQ1XIxuu8Y2eTrHm66TfSt/w
0HRhv6Ub+eAJzZXPCXSPONvmM2Lirqzh+wPiNUooZ136okNTt1bs93k99Yj7aEa6vvQNT5ba
me/EYfX0DZfXLtlX29/wS7UgY0R95Z49HGveK156fD6jdi1Gjc0R6usapoekcnJIfm/hYkM9
k2OSvS9Y3TnwdkPot9TEXbZcbQrjVRqkx7XfzwX1qKp90y9oF2dRl/AubdzvUK+wCnBkT4TB
KiP+rv3vUg9P94z3aAE/yRjSLeAzE8Khak/HDmFpFStbxTyMgMVtAw+cOMyy9Kbj+LhiaVPq
d9h2seM+nmG5cqRWW/C6Q+orqTw2BdzP9YBgt6f4/gAY99Thsm3OiPHjd8BmD/CM1OC//V6o
+VzvoAfogvrFlh2+PD9hlNdInl/F9/t4fmL6BMqe4n6vffRzjQw+XPtuD4A5ToH1mCGfu4AM
t7j/gu93ScZn9w62n5nUpWmP0gow7p1fwNmPXL2ArUGeYc2X0cd9jLqLd/RhvkVdRky9pOuo
selTLVOCuo4tqoVqU/1dB/VOkYk6CAdeGXiTQ3ACXaNes4K6sNTV51lb9w59bMrAPz2jfk/r
Ym/Qu7yNntuxs59ukIsQbqS8lrJOPdYlz7mA/npDb/B99A7vu/7kkamPaSB/d0Pr9QT1Cg23
ns4xzomrhZI6xTFqro5Q03WImq2W67NsY4G34HhZoDf4ED21m6ihGWfjdIK6sSZsvBtgSNvg
ofmAju55dYoDV8NnuSIGqOm6Q91YG/7bB/gsEvCznLuad8vZcQDMsdRJv7ka51zHfmA9lTFO
Za8OaITakIRqPx6wb/IuSyn1lBW8r+67R8x1Afd77jciU/Vapx7uwqMsa6GPHu/Sx/SWajsk
53Pt1mxsakqlBvAC9QbP4LqZoQ47Bb+T8v3kel5qTk/BpZPrN+Gw6qDW8sL9vtiZO6jnHKFO
+gh1r3n2rQd+pjtwves7aJ31BfZVCd8fuHp1G4e7Bd9rG3xAFaznmVenuETv8Dz730Ou4w5r
WvnCmliT2nt8hj3RzmawQ7XgUp+3AEbrFnM1xL7sun0r8fEm9q7uzRV60SfQcZHRgcfQ89L/
/NCNc55z1lrKhbNtrD7VfSkY+DZwQVpPWnfjpDUN0vNMa5jf8J5N1EKqjkvNb9wDw36BOqAG
MPA3qOuQcyAx+VvhZ7mhegjdd+3syXXUtt0gx3fu9EsDOtDuXeG7kH0TG2ycrOkbxMhER+Z1
Pg3US92gd+/Cydh1+3KG+rsbcCAswPMwxlzukJ5fuH1jewAIp+sN1a7JODVhZ3bxDgnecejG
QGoQxX46B69RZCz6JnTgDXp4LojfqU0165trdoC5zD2JG3AL6Jl8iPWi91NXf8xrPtfAzOP3
4GSw67gFrtMbxH4W6GH1hrmKMVdHdH8H7/iI5985GS3XYAv48RvgYRaEO+Ra60f8xh3WbK6H
m+AfuAF3gKynfN81gJ2U+zvuTM/HsYn18o61so31lO/WhhdXuQFe5Bzraeg+Y/fNMeqlZD28
4f4Fvi9remb8ngY4y26ofu8C/aib4NC7gR1aJv3Ud+MwM37hDfh3z4GNTLBeelhPbdRRJ04P
L1zdkeTGpDa3Dl6RPIaver6N/i6P4Ms4cHaB2miv7hlDcJdUcRbc4zd67iyyNTq34B+X+wNT
cy29T7SeXWzEnMemB07HW2Ao2sR3mJ/WPfDT3cKfbwO3nLjfyMf6FtgkGae68cME83cDO7WN
cf4AP+Y21mvdrdf8Xx/YM2XYme0vXKf+fNt8ydd9lxj9IjyAC+A7r7Gvxphr4XHI5/8U/AhN
jMGrO6tEj39gLJs4Uy/BM9MEf0puKd0BR7YAVkQ4Oi3PwzHqZiX2k4CfswB7ve04iSLj1xyg
d5TlV5HcVcf5LYnj+rMxjXvERJ/c/aHpwmDv92BnjsDPkrr7lh9K7K+aweLYuWqi5r4LDpic
B4L5ohP3nrntcIdaRrGPmtk49MGRoH7HAvaT+jVvGKctxwkUGS6LIfonyDidwq/pE3ec8IZs
ubx1B3WGH+49E8MxJT0antCr8AP8mBHq+muOh8byHk3BaTZHHuEJ+IIPcMTc4vtnRqNoXKXg
6gnyHN8KcdkrYNhXwDZ2zAgMzX/X2a+k5j0XZpzXRmPkZ3/fRTdOzP28uqeCOGAF41xz71g3
+Sd739rjb4jN9BAPGBsZLW7nGbmxZ/QhfQPWtgA+sVfj7YjtMQNHg3LtdMB5dgtOs2fwLV4R
j18+37ovLrHvXtzenZn7bczFDfzcNmQs4D3VF3+C3ZDC3o6NPS55UtGxI8eVY/MU7N9duHUf
OYYowS/do3fcBbgGx47rKzYYaYlJdJx+GpjeHVbGBbhwcvZe0aFD8Ikl8Htyjr4TqgNSntAJ
+MJW4Akdgu8wNs8Q3M+FO3M7phLayjDAbzxk96UWoAK+sTa4CHfBhdrGmk9cf/NH8MTIvmiD
P85WWkkMrINYYeK4Ky26Qvqf7yKf8ug4GS2K7h5cqNvg2hkjX/wI/FSH7Kce5sL25BRsYgf2
TxecZ2vEVHNetgHqxY9wXj2gnlzHueu4uiIaxw/iEL12v5/bx5ZPTOqZnsAT8wze2Sbul8AL
mfMgn6I/5wPyWk/wKQ6dDHlc5gHj/ERnsuy7IsbpivjH83E6BO9j2XCSyVzugpNshnrxOXiP
dpGb74IrsASOmAX4NbuOG85GLh9gxwq3XArOswR80eI7XaD/bwLu3KF5D4tHeYL9c+hkSA0K
T2oeuu4cGJhorpzZC/SSfgaHQgX3D8GfGbv7kg8+dPyW+Y5fAGPeBWdHYjjLZqZSTzk4Ky6m
ke+lGdbjHDjVDjASllfSYpPmwMrtApt06vaE8D/NwXN1ASzHrXtGYjLJymUjfPUFxxNq2Rzr
Lt/bRQ3Nras3yPnql+CNfEaO8hkY90fwVdezt3iiuO8ccf4345PaM/UKHAkpOMsq2XOlzrAI
X/7Y+CVlg53MfTR73sWGLchGOk7NfduV2N4vmKxCauzcS/P8tclg5jI13JmZewcH7hkzo8fL
Rh/k+KO+WbP72VXqWCM/YAPuurk4M/s8cdnrEWIS726ccs9EOEJvgWG/xXn6mf13QPHMLub7
AjGsc6eHrb19jDV5DwzWBeby1smQmLiuYHXLzi/Jeba64PG7hX8o8cwO+KUSVy91C0zwAvzg
Q/CB3cDmv0Jct0Nx3xb8O43r5mtWYoUaLygjlpifZXXkMiSm0XRxF/HvnpGL0HjmDuKVuY5L
KR+zhZiFxFRPkUc4gJ9bxfdjimfOcX8L369T7OfGi6uUTR5YeCHriHHdgF9zAY6pQzxjgO8f
wtduud/Q+FPbxZVFR14jPv6IcTxwfrbU5Z/iN0aYi3eDxxGfoQEu5Rv0tlwgvtSEvx9DxhXe
YYDn27iK8IbI/YZ7R8uNIuNkbfZzjMMOnjHGb8SQsZ6t1BTjOEMd0AJ1HR/gXirifkxz+Yy5
PsX9S/d9wdnfYr1ofm6CvFEK7qTcj50htiP8T7Hjf7J1GcpB1YaMCXJjQ8rftVF7ovnDgZcP
jiGD5hBzfMAM/TOFb6cFXqPUWN5Su9veuG/tK+YDEo6rHeQglRdpz+u3IZ+xPH0i4yNkyBk4
Y3DfzmArSx40z43Jbxzj/iNysW3wGuU+7Ay9N4VzqINcbQoeGhkn+Y3cYoiBZZP7A9y354Id
h9E3/E51cFDZ/N8x4g0N2LoxMM0z2JmcD27gPW1mWvbmufuNBvK9EY1TGTlr+b7K2Haxnwbi
SzFiiTP01lTupWuslTOPr6dJee8djOUc98vgcOk7XiN/vUT4jYR6q/Qob75ATnsH32/RfebJ
irCecvtIcvd7yO13iPMngYwr9NrpEo5C8QNtkvF6Yx7s82Wc+443ycYJGV/wAhl64Hdirq46
cvMDcP6kxM20C86hIfEejb+533ccVMJ/J3VEZY+v5xlcE8rP9IFnjOgZjIE43+DJsnGZGXJr
wnvUA2dQYnRLHbFt4dG6xv2it57u6BmHGMsT4qgqYxxOMQ4R7t/jfhPvmMe/VYZz4DyeMQ9V
vMMhjVNkbJOI+gHJedSGfaTzfYZn3FHPogpkUA6qc8jQwf3E4Bc2ebZa4NGS+Lh85h5z0QAH
VWzOM+F203EYQwbti9TBmq2DWy4mjivl6mqAH0rGUXhIY9Lj+pl3POMAz6hjvdh8sfKtxohJ
RKQjNc4Xg3NR7re+cIXZGFwE/cbraYRxahK3W0rP0PfUuVIurlPiExtjvTwSF1gZtbeP33Cm
nXnrqU5rbkrzrWtSud1KuJ9+kcHi5HUtLLAeK3h+mzjQ2sAu6ThfeXw9VcKpJngP5fFLIGNC
v/FI601/Q/nEetRzto21MMT9W8KALWicUuKfe6b10t7g2fNlHBBGa0zrYQYu1HOMY4L7E+Jt
W3yRUfiiZ/Dnz7/wz9lIqcRuPg0XbD7+x6a3TNno4TwnUzB5iBuj8yJzbhya+4nxknvm/nb2
xIq5n3fUtHHb1HjG9vu5B9t0OjPXgcfZ/+xvjMx4F0yc7SB7ctH4iGVTFV82fk3ddIbK9c/a
/IbVSvb7kUEp2d/II43D7P4/sv/lzC5rE5WYGY75hx//zP6e/4b9y6OJvb0arz6P7/4zG4t/
GPl/+RPfff/QeNQP2dU/szH4/gn8mX+Yq5yb+cncySuLn378R/Yu4+yvryZ+df3j//74z2xM
6j/+n7E0/zO7PzdR5pV5zlv2iRfzmZ1sPPLq3Pwz/zRzE5mVla+EyMzyX3lt53r/byWTrSG3
GcPfem1l+n3f+dnXQaYgU5ApyBRkCjIFmYJMQaYgU5ApyBRkCjIFmYJMQaYgU5ApyBRkCjIF
mYJM/5Nl6pv/rk3+9q+6tjL9tTIEmYJMQaYgU5ApyBRkCjIFmYJMQaYgU5ApyBRkCjIFmYJM
QaYgU5ApyBRkCjIFmYJMQaYg0/9MmbRyL5fpv0+FYpApyBRkCjIFmYJMQaa/k0zH5jr/a+MX
r61Mv/6Zf/d1kCnIFGQKMgWZgkxBpiBTkCnIFGQKMgWZgkxBpiBTkCnIFGQKMgWZgkxBpiBT
kCnIFGQKMgWZgkxBpiBTkCnIFGQKMgWZ/vvIdG6uc4605p92bWX6c58ZZAoyBZmCTEGmIFOQ
KcgUZAoyBZmCTL90/UeYo3OZ/vuwVweZgkxBpiBTkCnIFGQKMgWZgkxBpiBTkCnIFGQKMgWZ
gkxBpiDTXy1TjiXpmOv733BtZfp93/nZ10GmINMfvV6Y63wndHFtZfL/9udc98z1i7le/65r
K9P6X3rGn339d5EpNetlYK63/sB1LtO/+ow/+zrIFGQKMgWZgkxBpiBTkCnIFGQKMgWZgkxB
piBTkCnIFGQKMgWZgkxBpiBTkCnIFGQKMgWZ/m4ylc11nrsf/mnXVqY/95lBpiDTn/8bI3O9
Z67Xv+vayvT7vvOzu/flMv336Vr4v0emtrnO18vhT7u2Mv3c3wgyBZmCTEGmIFOQKcgUZAoy
BZmCTEGmIFOQKcgUZAoyBZmCTEGmIFOQKcgUZAoyBZmCTEGmv69MR+a6b67X/9ZrK9P6L5Uh
yPT3lulndwnLZeK/HZvP5HdO/rJrK9NfK8P/LJnOzN8uzWfWf+m1lWkdZAoyBZmCTEGmIFOQ
KcgUZAoyBZmCTEGmIFOQKcgUZAoyBZmCTEGmIFOQKcgUZAoyBZmCTEGm33G92dU+l+n7Tvd/
3XWQKcj0M2W6N5/JMRAXP/l6bK4X5nrmXVuZZr/6mX/3dZDJXrfMWrk01+tvrnOZ/qvP/Luv
g0xBpiBTkCnIFGQKMgWZgkxBpiBTkCnIFGQKMgWZgkxBpiBTkCnIFGQKMgWZgkxBpiBTkCnI
5F9vmes8d3/1m6+tTL/vOz/7OsgUZPr919fmumyuZ961lWn2q5/5/df57pua670/cG1l+tee
8Wdf/++XKTE9ltpmvdz84etcpn/1GX/2dZApyBRkCjIFmYJMQaYgU5ApyBRkCjIFmYJMQaYg
U5ApyBRkCjIFmYJMQaYgU5ApyBRkCjL9fWS6Nddtcz37U6+tTLOf+htBpiDTv3adYyDuzHX/
D1xbmX77d/Id1zHYtPufdp3L9LN/4+8l06O5PjfXs596bWWa/Vt/M8gUZAoyBZmCTEGmIFOQ
KcgUZAoyBZmCTEGmIFOQKcgUZAoyBZmCTEGmIFOQKcgUZAoyBZn+HjLlufu5ub78C66tTH+t
DEGmv69M+W7oGgzE4qdd5zLZvz2Zv92bz+z/pddWpv0g02+SKV8vS/O3F/OZv/Y6yBRkCjIF
mYJMQaYgU5ApyBRkCjIFmYJMQaYgU5ApyBRkCjIFmYJMQaYgU5ApyBRkCjIFmYJMv+86/1fP
5O1fcJ3LtPm3v/o6yBRk+jkyvZq/bZnP7P/k6xwp82auy99cW5l+/TP/7usgU2pWSd/8d/2L
17lM/9Vn/t3XQaYgU5ApyBRkCjIFmYJMQaYgU5ApyBRkCjIFmYJMQaYgU5ApyBRkCjIFmYJM
QaYgU5ApyBRkkut3c1031/u/69rKtP8vPePPvg4yBZl+33WOgfgw1+1vrq1Mv/6Z33PdN9f5
Hvz8w9dWpn/tGX/29f9umbbN9XH234FZP3/8OpfpX33Gn30dZAoyBZmCTEGmIFOQKcgUZAoy
BZmCTEGmIFOQKcgUZAoyBZmCTEGmIFOQKcgUZAoyBZmCTH8PmfLc/Y65Pv8J11amn/sbQaYg
0x+9vjTXOQai9IevrUy/5Ttlc53/+tBg037edS7Tz/6Nv49M+X8r5nrxb7i2Mv17fzPIFGQK
MgWZgkxBpiBTkCnIFGQKMgWZgkxBpiBTkCnIFGQKMgWZgkxBpiBTkCnIFGQKMgWZ/rfL9GI+
k+fuq3/ZtZXpr5UhyPR3lGnPXOf/GhlMxM+7zmUaGWxazfxty3zmr70OMv3X13uQKZ/FIv72
V18HmYJMQaYgU5ApyBRkCjIFmYJMQaYgU5ApyBRkCjIFmYJMQaYgU5ApyBRkCjIFmYJMQaYg
U5Dpt13HJn9fN//Ns8F8ncu0+be/+jrIFGT682Xaz/4Wm7/VzWd+3nXbXM+yq+QXr61Mv/6Z
f/f131um1Fz3zfX6V6+tTOvf9Z2ffR1kCjIFmYJMQaYgU5ApyBRkCjIFmYJMQaYgU5ApyBRk
CjIFmYJMQaYgU5ApyBRkCjIFmYJMQabox4HBC9TN9f4fuM5l+j3fyXs5/eNH8cfhj8sfyx+3
P55+vGb/fv1xnf3rn9mds0yq2x/zHyfZf1+y/01+PGT3Dn6Ms7/Nsn/988eW+f5//Tn7rPGP
99/0rF//3D9+nP9Guc5/g1znv1Gu898gVz6St9nVPPvrQzav42wsx+5O8uPGfHaeffbB/M3/
y3/8uM/+/8eP//vjP3/sZP/LP/FLT2tnf7vKPv0O6fgvm09uZ9/9ZzbnDz/esuuG+f+LbL6v
s/e4zP47N//9KqP93j9+DLK/PeIN+erMrJZx9qzX7HrbzR//TT5jV9TWj/+T/W+XPqcrTb8V
Zb9t3/s6eyddF7/8Cf6VX/v2d/f/ke2CefaX1+wz/zT/vs/+t8h25tx8k+/qZ89/9bPn5rOy
9sZu5EWWr3//B9bW189u/j2fj7dsBibZ1fLH8Mc0e7N8Rp7MenzBN/+rT/3DrN21t8b+48fK
jfBH9slrsxZ7mZ74f9lny9m//yP7XP7UFeR5ceu1ks1+1a3bWfaNeTbLq2xk4my9FbNnlI2+
GWXfLRj9M8L9vNtVz/z1KpPy2fyrka28anZ/lv3/cvaXpeHVus6eZO+PstmomO9H2ZjL/Tj7
fiH7v1n2vnc/9sz3845duVYsZM/LZZhlz/gwz0iyp1TdZ8qQ4c7JOMvG7yz7+8ogcib4jQ5k
GGb35ftNvONL9q83c7+D7ydmDCbmfiV7/m12P5dplv27594jyeQtuM/cZO+xY57Rzr63494z
zv5t3+E2+5cdx372hJr7jdjIkMs4z/7yZt6hmz1xz3w/H8dchvx+CWPQ+fFpvp//ftnIJO/x
kP311jyjZ97czsUVnnGe/aVi7ueap+zuH+I9cxnsOOajt+t+o4t3nGItDH8cmfszg5CT5++4
5+cy5XM1cZ+JM5llLh+zZ9i56P1oZd+0z9jCO3TderLvUHUyfOD7x1gvbcgQZ/Oe389lWGXn
ZWIQrD2MY5ytc7ue7G/ka9E+I80+I+uhAxlusn/dunEYYRxecP81k+HayTBy45xkOz7/zRw1
e5/9dezesYRxrprfr5i/rn6c0no6c3JG2f6V9bKNcWhm/5J99WjmIn/GafbXW3df1mNqpFqa
7xfdmrX7tuief4J3aGZ/tes1zWSsuu/bcaphLIuQ4dJcl7P3LGX3l27NjpwMSfaXohunN8g4
xTg1sj1adXPRxJpvmlVSNG82cuOUz47M9avbU3ac6lgPcTZi8htVzHcjW0Wxk/HUjGN+/xl7
e5hJXnLv2TXvUDb6aeT2VT4rBfcOS6yntluv+XqsuvWaZjvQricrw1b2GfsbTfMX+4yCGUer
P+zendG+SbI1W4R+E/3VNr+ycr3o5Pstt+ZzbSw6Ml+Pot/usr98YJw60LNxtiZFxiM3DjOj
10ruPU4x1/uY6zh7O5GxjDV7nt0/dfqn576fP1We/5nJaMeglclTcr/fw76rGM23cmuykX2z
6tZkDzLUjOa077nEODxjLt6hnyIze3bv32Cc9t1c5u9YhQ5tYC3ceOOUmm/ZzwzorJG5yGdZ
1vQh7o/cM/JfPnZ7It9DMg770JEd6PnIaGz7/TM8v579VdbjkZFpz8nZxXzne7PinlHDvrvE
WHfcmrWzxvrr2p25PZwDl5BxJ/v+0M3DFHPdw3oquefbcRpmUlVxbouOG7vzLB/rHvbuG57x
4HRgfiYv8Rt96ODE6cB8zW+ZcVxnMrYhYzn7vtUdHXMO2nfoe3bBGOtB9Wxuu9Rwbsv9JFuV
BTfWD1hvjziTc/0ktskW1usOdEOu9cQ22cbv59rmGuddPpbyjC5sk1r21zH2dsXJ2IcOzFfI
M95Tzpo1xuER49zLnlTCOBahe1awr1qwXR6dXTCBfjh162nu1nycrek99x4p9mU9+07B3Z9n
slkZz7DehubUsOO4xlzXzW8WzYiksBEj7LuF0492nOrZX1m/yL6ZQoYUa3qCcdolO3Pq9rZd
T2Ljyd5vZTtB9N8i+/7S6YaiW29dN475/VtPj5+7MzE/786cjGn2f7J3X8xus2fFCM9oY9/d
u7nO32HlbLSU9FdCe2Ll5iHXofL8lTsn7DhFZI93MA59rMkBnal9vMMdzv2msTjsO6j9dIn7
HRNZsOflHtZKrp+6sIW33TjH3r57hJ4eGe0t7ynzvYvfaLuzKJdhirk6gN3QN7tE7XW7b4ew
hdvZKMs7TDBOj9mzVI833XrKZdjBWBfc3s/nogf7p4L7J5jrnlvzM2e72N+4gm5oZvfEDr2E
rdzDvh1k8yRrIcG+K7vz7Bn2kYxDhLmcQoY66chnfP/YaJSC0SdzjMMh3mGJ9dYyb8c6tGz2
nX0H0U9iB8Y/LmjNreCXtNyZmxitZp9x6vb+zJzrNfd91ZGXbk/YcZDzchs6uG3iK3acR/h+
xbMLcj2+43Tgp9EvMyNPEe8hOq6bSbHt5nJK+1LGoW2+uTJVbD2M040bx/wd5u5Mjs0asbph
7Z13qsOsnyDjIDLkmrHqnrGPubwhv+UT/t823uGTbJcjnJenGIM2/McO9FeaPZ/X08CNU2T2
heinBfZuHbohwjPylSzvuef2VWRsjy33/RN8/9Xta7svZZxeMAZzd9+up4EZXZFB9E+fbN0z
N9+R2e1WhtyPHUMP17Cvak6HrnDWtOE/Jpm8MtdtslOPYAuP3TgtnZzqY9ah465hb/ehh3ON
vEd7X9bDyu27IfZEat6+h/PyGvtW1oLaV8fOf7TjNMr2jfi5H7B/7uB/jbJn1MjWnTj7qIh3
OIJ+Wpl9VTGWltjzkTurFm4ue+4di/CTJ+77+QxbmawN18WZOcjWg/g+Q8hwCz+4lz1b5voA
9lO+o4dffNAa9t1T9pdDZyOmsCFneH5uVzxi3+XxAHmG6qc9PKOZzYD4VtfZnYnTCHLWSDxB
[truncated: 903,897 more chars]
