# Supplementary material for: Method for the Isolation of “RNA-seq-Quality” RNA from Human Intervertebral Discs after Mortar and Pestle Homogenization
Source: Cells. 2022 Nov 11;11(22):3578. doi: 10.3390/cells11223578 (PMC9688557; doi:10.3390/cells11223578)
Supplement: Supplementary file 1 [file cells-11-03578-s001.zip › Table S1 - full RIN and concentration data.xlsx]

## Sheet: RIn и С
Sample code	Sample weight (g)	Derivative samples	Concentration (ng/ul)	Mean concentration	Concentartion SEM	RIN	Mean RIN	RIN SEM
N_20_12_25_01	0.7	N1	10.1	8.45	1.65	6.9	6.7	0.2
		N2	6.8			6.5
K_20_12_25_03	1.4	K1	64.1	71.2	17.2	3.2	7.3	0.1
		K2	54			7.2
		K3	88.4			7.4
89_RAI	1.8	R1	43.8	49.44	3.4067	6.9	6.94	0.0509902
		R2	46.2			6.8
		R3	56.2			5.5
		R4	62.4			7
		R5	50			6.9
		R6	44.8			7.1
124_MAA	1.8	MAA1	75.4	69.0667	3.95362	8.7	8.5	0.251661
		MAA2	61.8			8
		MAA3	70			8.8
143_KEV	1.2	KEV1	18.4	14.75	3.65	6.9	6.95	0.05
		KEV2	11.1			7
134_TSA	1.2	TSA1	29.6	27.3	2.3	6.6	6.7	0.1
		TSA2	25			6.8
137_SGN	1.2	SGH1	18.9	18.5	0.4	6.4	6.25	0.15
		SGH2	18.1			6.1
131_MTU	1.9	MTU1	10.2	12.8	2.6	6.2	6.45	0.204124
		MTU2	15.4			6.7
		MTU3	6.8			N/D
152_ZAI	1.8	ZAI1	5	6.06667	1.3776	N/D	N/D	N/D
		ZAI2	4.4			N/D
		ZAI3	8.8			N/D
140_YAGi	2.1	YAG1	42	29.3667	7.1359	7.8	7.8	N/D
		YAG2	17.3			N/D
		YAG3	28.8			N/D
All samples				32.3519	4.70304		7.08095	0.156391
		Samples excluded	Fewer than 10 ng/ul			Low RIN due to protocol execution error
Корр mean RIN/mean C	0.774393
Корр mean RIN/weight	0.365729
Корр mean C/weight	0.485098
