# Supplementary material for: Method for the Isolation of “RNA-seq-Quality” RNA from Human Intervertebral Discs after Mortar and Pestle Homogenization
Source: Cells. 2022 Nov 11;11(22):3578. doi: 10.3390/cells11223578 (PMC9688557; doi:10.3390/cells11223578)
Supplement: Supplementary file 1 [file cells-11-03578-s001.zip › Table S2.xlsx]

## Sheet: deconvolution_ldd_plot_data
name	sample	percent
Blood	R6	0.0383716
Blood	N1	0
Blood	K20	0.059481
Chond1	R6	0
Chond1	N1	0.00158355
Chond1	K20	0.0558549
Chond2	R6	0.20622
Chond2	N1	0.284675
Chond2	K20	0.259334
Chond3	R6	0.472436
Chond3	N1	0.68607
Chond3	K20	0.453947
EC	R6	0.0712081
EC	N1	0
EC	K20	0.0479027
Noto	R6	0
Noto	N1	0.0276714
Noto	K20	7.59359e-05
NPPC	R6	0.023525
NPPC	N1	0
NPPC	K20	0.0298937
Pericyte	R6	0.127024
Pericyte	N1	0
Pericyte	K20	0.0541264
Stroma	R6	0.0612161
Stroma	N1	0
Stroma	K20	0.0393844
